# Supplementary material for: Genome-wide CRISPR screens identify GATA6 as a proviral host factor for SARS-CoV-2 via modulation of ACE2
Source: Nat Commun. 2022 Apr 25;13:2237. doi: 10.1038/s41467-022-29896-z (PMC9039069; doi:10.1038/s41467-022-29896-z)
Supplement: Supplementary file 4 — Supplementary Data 1 [file 41467_2022_29896_MOESM4_ESM.xlsx]

## Sheet: Gene_results
id	neg.score_all	pos.score_all	neg.fdr_all	pos.fdr_all	neg.lfc_all	neg.score_wt	pos.score_wt	neg.fdr_wt	pos.fdr_wt	neg.lfc_wt	neg.score_alpha	pos.score_alpha	neg.fdr_alpha	pos.fdr_alpha	neg.lfc_alpha	neg.score_beta	pos.score_beta	neg.fdr_beta	pos.fdr_beta	neg.lfc_beta
A1BG	0.052819	0.6857	0.928664	1	-0.92565	0.071769	0.70199	0.947793	0.999999	-0.796	0.86237	0.68886	1	1	-0.22709	0.01876	0.75413	0.850582	1	-1.858
A1CF	0.57461	0.31452	1	1	-0.68565	0.89881	0.020118	0.999767	0.947205	0.9785	0.6458	0.16623	1	1	0.36785	0.1795	0.24128	0.998328	1	-1.6399
A2M	0.37751	0.4024	1	1	-0.89455	0.65868	0.1191	0.999767	0.987605	-0.25547	0.81901	0.24074	1	1	0.13025	0.47022	0.6168	0.999943	1	-1.6154
A2ML1	0.028083	0.93863	0.871098	1	-3.1144	0.045178	0.93829	0.910356	0.999999	-4.0375	0.060846	0.62624	0.955705	1	-0.61266	0.010232	0.98977	0.790898	1	-3.7296
A3GALT2	0.67893	0.71737	1	1	-0.48986	0.1642	0.89851	0.987328	0.999999	-0.83761	0.69616	0.20834	1	1	0.16991	0.40215	0.63971	0.999943	1	-0.94157
A4GALT	0.99232	0.48805	1	1	-0.24594	0.90353	0.054693	0.999767	0.979469	0.6176	0.33125	0.79209	1	1	-0.087287	0.9771	0.094672	0.999943	0.98902	0.12773
A4GNT	0.23682	0.30099	1	1	-1.6235	0.065253	0.91345	0.938761	0.999999	-3.7606	0.94343	0.74077	1	1	0.26851	0.35918	0.19447	0.999943	1	-1.2392
AAAS	0.1608	0.93438	0.99983	1	-2.3461	0.21212	0.17725	0.987328	0.996791	-2.1853	0.011072	0.16238	0.624074	1	-2.6547	0.22966	0.91784	0.998328	1	-2.8988
AACS	0.18785	0.90414	1	1	-1.2569	0.043902	0.80109	0.908064	0.999999	-4.2209	0.56981	0.228	1	1	0.25706	0.36765	0.094802	0.999943	0.989769	-1.5334
AADAC	0.17144	0.41452	1	1	-1.563	0.10465	0.78869	0.972877	0.999999	-3.9734	0.37197	0.97471	1	1	-0.55081	0.92402	0.075001	0.999943	0.98049	0.096954
AADACL2	0.25178	0.69912	1	1	-2.023	0.32779	0.55883	0.991354	0.999999	-2.4908	0.13598	0.97485	1	1	-1.1052	0.20518	0.67342	0.998328	1	-2.4424
AADACL3	0.5071	0.0023029	1	0.792552	-0.176	0.90162	0.1538	0.999767	0.991589	0.58535	0.49961	0.25624	1	1	-0.11336	0.19565	0.056533	0.998328	0.967155	-0.73465
AADACL4	0.029044	0.97096	0.873613	1	-1.8181	0.39191	0.2514	0.995715	0.999999	-1.4501	0.7707	0.71666	1	1	-0.11774	0.016245	0.98376	0.84289	1	-3.0542
AADAT	0.33844	0.1023	1	1	-0.62558	0.26728	0.060953	0.988544	0.981209	-1.2883	0.9994	0.00060404	1	0.692374	0.65334	0.42217	0.40956	0.999943	1	-1.0535
AAED1	0.55115	0.72746	1	1	-1.1293	0.847	0.090522	0.999767	0.981426	0.62432	0.82567	0.15989	1	1	-0.087896	0.12537	0.90867	0.989152	1	-2.1822
AAGAB	0.56232	0.0094445	1	0.889774	-0.25157	0.55893	0.076157	0.999767	0.981209	-1.6651	0.99153	0.0085334	1	0.825618	0.70096	0.6095	0.071573	0.999943	0.978875	-0.10409
AAK1	0.55232	0.20448	1	1	-0.89294	0.25183	0.73277	0.987328	0.999999	-2.3975	0.48117	0.39158	1	1	0.22282	0.64116	0.21521	0.999943	1	-0.98894
AAMDC	0.23789	0.80759	1	1	-1.044	0.63238	0.34841	0.999767	0.999999	-0.24781	0.32392	0.48586	1	1	-0.029704	0.042283	0.95772	0.910229	1	-2.5973
AAMP	0.048868	0.95113	0.920004	1	-2.4417	0.17842	0.46707	0.987328	0.999999	-3.4006	0.13149	0.37994	1	1	-0.60588	0.040454	0.95955	0.905195	1	-2.9864
AANAT	0.93099	0.43738	1	1	-0.59771	0.2775	0.17612	0.988544	0.996791	-0.39244	0.78492	0.42575	1	1	-0.0073269	0.62632	0.57111	0.999943	1	-1.0678
AAR2	0.24873	0.79219	1	1	-0.64954	0.4133	0.31003	0.995715	0.999999	-0.46606	0.43223	0.83353	1	1	-0.078823	0.018842	0.98116	0.850582	1	-1.1597
AARD	0.94413	0.081209	1	1	-0.6612	0.53654	0.064911	0.999767	0.981209	-0.79354	0.76881	0.83937	1	1	-0.30419	0.90678	0.25798	0.999943	1	-0.75183
AARS	0.0094445	0.85997	0.753076	1	-1.688	0.60552	0.27539	0.999767	0.999999	-0.12831	0.010527	0.93435	0.612432	1	-1.7361	0.010982	0.86308	0.801907	1	-1.4815
AARS2	0.50158	0.9054	1	1	-1.8391	0.45496	0.42084	0.997981	0.999999	-2.8873	0.23435	0.78504	1	1	-0.57783	0.59864	0.88639	0.999943	1	-2.3229
AARSD1	0.68231	0.2412	1	1	-1.5794	0.54764	0.087499	0.999767	0.981209	-0.7956	0.45176	0.064469	1	0.970879	-0.53405	0.55016	0.75928	0.999943	1	-2.1877
AASDH	0.50816	0.2334	1	1	-0.27038	0.11891	0.86735	0.980138	0.999999	-1.6173	0.71719	0.043182	1	0.949339	0.29155	0.82404	0.0072888	0.999943	0.901012	0.36752
AASDHPPT	0.092244	0.81684	0.971907	1	-1.7385	0.33035	0.80915	0.991354	0.999999	-1.9401	0.0006662	0.99933	0.168018	1	-1.1425	0.12663	0.70193	0.991065	1	-1.9586
AASS	0.5954	0.80798	1	1	-0.91887	0.58094	0.83618	0.999767	0.999999	-0.94899	0.45721	0.031506	1	0.938346	0.41291	0.30789	0.85525	0.998509	1	-1.4533
AATF	0.14485	0.60579	0.997469	1	-2.6039	0.55794	0.71204	0.999767	0.999999	-1.3536	0.012233	0.97133	0.638573	1	-1.7137	0.27231	0.69803	0.998509	1	-3.1976
AATK	0.13323	0.80646	0.990836	1	-1.2603	0.11616	0.78923	0.977006	0.999999	-2.2433	0.066671	0.93476	0.966764	1	-0.71465	0.30819	0.58943	0.998509	1	-0.79279
ABAT	0.57705	0.51155	1	1	-1.3291	0.92114	0.24464	0.999767	0.999999	0.22393	0.93573	0.52803	1	1	-0.003972	0.52463	0.61352	0.999943	1	-2.555
ABCA1	0.23052	0.76074	1	1	-1.2111	0.16939	0.34643	0.987328	0.999999	-2.1587	0.27801	0.036771	1	0.949339	0.53558	0.59983	0.90038	0.999943	1	-1.7585
ABCA10	0.20443	0.30846	1	1	-0.89434	0.050586	0.023333	0.919951	0.949847	1.4258	0.97893	0.11243	1	0.994492	0.44806	0.86786	0.81833	0.999943	1	-1.1639
ABCA12	0.16887	0.018593	1	0.932281	-1.3491	0.10946	0.60136	0.973192	0.999999	-3.7411	0.40125	0.089999	1	0.982694	-0.30433	0.27525	0.025965	0.998509	0.926981	-0.2912
ABCA13	0.021355	0.33094	0.846027	1	-2.0033	0.91053	0.25992	0.999767	0.999999	0.001518	0.0039372	0.99606	0.411286	1	-0.84634	0.0099468	0.20765	0.788651	1	-2.6954
ABCA2	0.67754	0.69238	1	1	-1.1722	0.21876	0.61039	0.987328	0.999999	-2.9743	0.32322	0.079074	1	0.973853	-0.2972	0.49253	0.51997	0.999943	1	-1.6795
ABCA3	0.97476	0.07567	1	1	-0.091309	0.76369	0.086163	0.999767	0.981209	0.3293	0.17304	0.7358	1	1	-0.18095	0.99096	0.022052	0.999943	0.922449	-0.045894
ABCA4	0.27282	0.55796	1	1	-1.6829	0.53371	0.12536	0.999767	0.988742	-0.79878	0.1472	0.70099	1	1	-0.60361	0.68171	0.44976	0.999943	1	-1.6995
ABCA5	0.80859	0.54743	1	1	-0.81365	0.96473	0.087936	0.999767	0.981209	0.80035	0.35737	0.25197	1	1	-0.38568	0.49181	0.79718	0.999943	1	-1.6765
ABCA6	0.481	0.16328	1	1	-1.0586	0.2554	0.58859	0.987328	0.999999	-1.6708	0.42609	0.74696	1	1	0.024942	0.58992	0.22707	0.999943	1	-0.94367
ABCA7	0.1373	0.78754	0.993103	1	-1.2459	0.094213	0.22131	0.964119	0.999999	-1.9434	0.92088	0.23073	1	1	0.12878	0.02128	0.97872	0.85416	1	-2.649
ABCA8	0.92271	0.25885	1	1	-1.1156	0.60979	0.42134	0.999767	0.999999	-1.3385	0.10393	0.90814	1	1	-0.87212	0.93272	0.40695	0.999943	1	-1.2124
ABCA9	0.22552	0.91656	1	1	-1.3628	0.16301	0.18201	0.987328	0.999023	-1.4018	0.75697	0.6401	1	1	0.15475	0.03514	0.96486	0.901565	1	-1.8636
ABCB1	0.53798	0.33274	1	1	-0.69058	0.040863	0.95914	0.89878	0.999999	-3.4542	0.61602	0.016833	1	0.877155	0.83166	0.63397	0.0066722	0.999943	0.901012	-0.41133
ABCB10	0.89831	0.19464	1	1	0.012043	0.27714	0.82423	0.988544	0.999999	-0.87239	0.2746	0.1173	1	0.995497	0.083044	0.99121	0.014723	0.999943	0.908232	0.62257
ABCB11	0.058905	0.62986	0.934385	1	-0.9512	0.26982	0.077562	0.988544	0.981209	0.091937	0.23832	0.61192	1	1	-0.10061	0.015585	0.30964	0.837361	1	-0.97389
ABCB4	0.84595	0.35205	1	1	-0.19338	0.50085	0.10735	0.999767	0.98723	-0.23569	0.47032	0.65929	1	1	0.14574	0.58785	0.11222	0.999943	0.990562	-1.369
ABCB5	0.86579	0.17152	1	1	0.01281	0.87446	0.084348	0.999767	0.981209	0.62454	0.81548	0.74221	1	1	-0.10548	0.79982	0.036147	0.999943	0.957682	0.29575
ABCB6	0.56144	0.86663	1	1	-0.81335	0.052652	0.92813	0.92204	0.999999	-2.593	0.24715	0.39786	1	1	-0.18312	0.15745	0.43462	0.998328	1	-0.97815
ABCB7	0.033543	0.96646	0.887404	1	-2.9641	0.035593	0.96441	0.890887	0.999999	-3.6322	0.0078046	0.91892	0.555348	1	-2.2666	0.058644	0.94136	0.933525	1	-3.065
ABCB8	0.14567	0.70067	0.998369	1	-1.4484	0.96827	0.084162	0.999767	0.981209	0.52341	0.39065	0.48598	1	1	-0.14627	0.0077708	0.85312	0.740796	1	-3.4042
ABCB9	0.18874	0.27155	1	1	-1.8897	0.15992	0.57754	0.987328	0.999999	-3.3269	0.89492	0.10796	1	0.994492	0.069684	0.30281	0.54302	0.998509	1	-2.2819
ABCC1	0.32174	0.26559	1	1	-0.83286	0.87169	0.19436	0.999767	0.999999	0.39406	0.24241	0.26033	1	1	-0.11532	0.12031	0.55552	0.984836	1	-2.138
ABCC10	0.82735	0.12733	1	1	-0.73208	0.65203	0.30909	0.999767	0.999999	-1.6955	0.26078	0.11978	1	0.995497	0.071867	0.81856	0.00016985	0.999943	0.697504	0.15508
ABCC11	0.28091	0.41179	1	1	-1.2212	0.58806	0.14068	0.999767	0.989868	-0.015708	0.60311	0.5727	1	1	-0.048511	0.33739	0.5446	0.999619	1	-1.6187
ABCC12	0.06637	0.066629	0.942975	1	-1.2962	0.35898	0.77655	0.993461	0.999999	-0.305	0.20752	0.70384	1	1	-0.37445	0.054527	0.021747	0.930064	0.921985	-2.1449
ABCC2	0.52949	0.79853	1	1	-1.2597	0.4041	0.39844	0.995715	0.999999	-2.6112	0.3724	0.099425	1	0.990896	0.00040874	0.88743	0.82723	0.999943	1	-1.6014
ABCC3	0.2208	0.70923	1	1	-1.1628	0.95856	0.63481	0.999767	0.999999	-0.3719	0.73407	0.48933	1	1	-0.18604	0.087013	0.76641	0.968333	1	-2.6641
ABCC4	0.59565	0.017277	1	0.926265	-0.28838	0.61574	0.18186	0.999767	0.999023	0.31603	0.96156	0.025674	1	0.904449	0.57928	0.24985	0.2521	0.998328	1	0.12781
ABCC5	0.11914	0.73968	0.983906	1	-1.6754	0.59307	0.076371	0.999767	0.981209	0.75489	0.0057482	0.9464	0.487557	1	-2.0446	0.31039	0.91229	0.998509	1	-2.0679
ABCC6	0.23077	0.86601	1	1	-1.3996	0.34834	0.42281	0.991663	0.999999	-1.2374	0.04651	0.88728	0.910387	1	-0.56532	0.17929	0.53341	0.998328	1	-2.187
ABCC8	0.17321	0.88879	1	1	-1.7014	0.009378	0.99062	0.769128	0.999999	-3.8319	0.57336	0.2342	1	1	0.26796	0.62604	0.34688	0.999943	1	-1.6023
ABCC9	0.099117	0.7833	0.97843	1	-1.3751	0.016708	0.80127	0.836669	0.999999	-2.0171	0.24998	0.18852	1	1	-0.022994	0.30533	0.93043	0.998509	1	-2.0204
ABCD1	0.16042	0.3799	0.99983	1	-1.0417	0.11577	0.55552	0.976823	0.999999	-2.4088	0.30709	0.30552	1	1	-0.34075	0.29484	0.49229	0.998509	1	-1.02
ABCD2	0.017871	0.96824	0.813382	1	-1.8772	0.16754	0.69651	0.987328	0.999999	-1.8615	0.93638	0.32373	1	1	0.15376	0.0016604	0.96452	0.52941	1	-3.3618
ABCD3	0.65391	0.33498	1	1	-1.3642	0.85418	0.33681	0.999767	0.999999	0.37816	0.40702	0.010162	1	0.839459	0.20915	0.22055	0.76126	0.998328	1	-2.8471
ABCD4	0.11967	0.8717	0.984101	1	-1.5026	0.11594	0.60776	0.97691	0.999999	-2.8121	0.03283	0.62143	0.839339	1	-0.69134	0.36132	0.88212	0.999943	1	-1.6196
ABCE1	0.51311	0.85019	1	1	-2.443	0.27028	0.89872	0.988544	0.999999	-2.8942	0.032146	0.76125	0.838862	1	-2.5503	0.26122	0.9145	0.998328	1	-2.6138
ABCF1	0.0099226	0.99008	0.753076	1	-3.0129	0.13133	0.79519	0.987328	0.999999	-3.6556	5.2233e-05	0.99995	0.051241	1	-3.1873	0.023912	0.97609	0.868539	1	-3.3479
ABCF2	0.93186	0.081354	1	1	0.010811	0.95589	0.07904	0.999767	0.981209	0.74515	0.45925	0.73493	1	1	-0.13901	0.77338	0.10078	0.999943	0.990562	-0.058531
ABCF3	0.079111	0.13727	0.956163	1	-2.1532	0.10591	0.27807	0.972877	0.999999	-2.0261	0.089903	0.7269	1	1	-0.33613	0.055251	0.1159	0.930064	0.990562	-2.9151
ABCG1	0.48818	0.44196	1	1	-0.48705	0.42718	0.55145	0.995755	0.999999	-1.0135	0.60646	0.21947	1	1	0.084177	0.46114	0.088994	0.999943	0.986158	0.47319
ABCG2	0.9648	0.024751	1	0.956353	0.038914	0.046456	0.081359	0.914591	0.981209	0.62914	0.89733	0.15732	1	1	0.30646	0.90125	0.022256	0.999943	0.922449	0.28391
ABCG4	0.15597	0.80312	0.99983	1	-0.93617	0.15471	0.37221	0.987328	0.999999	-0.98859	0.36482	0.86109	1	1	-0.026453	0.0031506	0.92947	0.639822	1	-1.8088
ABCG5	0.15666	0.53368	0.99983	1	-0.53957	0.28593	0.020084	0.988544	0.947205	1.2048	0.39641	0.75305	1	1	-0.20215	0.26878	0.76842	0.998509	1	-1.7556
ABCG8	0.38501	0.36051	1	1	-0.7724	0.0026486	0.24787	0.624388	0.999999	-1.2292	0.71375	0.23855	1	1	0.025223	0.46316	0.72	0.999943	1	-0.49358
ABHD1	0.25763	0.72024	1	1	-1.1819	0.16232	0.1517	0.987328	0.990734	-2.613	0.27119	0.54706	1	1	-0.24544	0.60479	0.19464	0.999943	1	-1.4941
ABHD10	0.8197	0.32611	1	1	-0.61874	0.93519	0.15083	0.999767	0.990734	0.040635	0.46128	0.92976	1	1	-0.28854	0.39133	0.51768	0.999943	1	-1.0563
ABHD11	0.073769	0.37436	0.953528	1	-0.68306	0.071301	0.061616	0.947015	0.981209	-1.2576	0.044346	0.80782	0.899613	1	-0.40249	0.10874	0.24985	0.980985	1	-1.3294
ABHD12	0.063095	0.89248	0.938158	1	-1.6573	0.31807	0.34016	0.990798	0.999999	-0.83238	0.27141	0.81051	1	1	-0.15614	0.011052	0.69713	0.801907	1	-2.4061
ABHD12B	0.52371	0.26571	1	1	-1.4441	0.26085	0.53371	0.988544	0.999999	-1.5853	0.23947	0.38257	1	1	-0.13399	0.26456	0.29628	0.998509	1	-2.0171
ABHD13	0.00038355	0.026818	0.308416	0.961238	-0.88537	0.049293	0.018644	0.916875	0.947205	0.3187	0.93976	0.60368	1	1	0.19211	0.0013165	0.16043	0.518872	0.999199	-1.7344
ABHD14A	0.012461	0.98754	0.77674	1	-0.94607	0.010111	0.55662	0.770805	0.999999	-1.5336	0.066279	0.56652	0.965873	1	-0.47897	0.0080738	0.99193	0.745515	1	-1.1314
ABHD14B	0.050486	0.78062	0.922238	1	-0.62812	0.17121	0.20427	0.987328	0.999999	0.1827	0.87138	0.77321	1	1	-0.011042	0.0012915	0.70305	0.518872	1	-1.7544
ABHD15	0.98054	0.37287	1	1	-0.33497	0.5321	0.047365	0.999767	0.979347	0.81383	0.89955	0.042582	1	0.949339	0.47938	0.67489	0.069741	0.999943	0.978875	-0.029161
ABHD16A	0.25268	0.7337	1	1	-1.5192	0.18319	0.79066	0.987328	0.999999	-1.5814	0.012069	0.62937	0.636417	1	-0.78337	0.36673	0.090721	0.999943	0.987582	-1.7615
ABHD16B	0.32859	0.58493	1	1	-1.5304	0.31772	0.75629	0.990798	0.999999	-1.9188	0.017773	0.98223	0.713248	1	-0.95393	0.41966	0.58509	0.999943	1	-1.3875
ABHD17A	0.1351	0.79118	0.992182	1	-1.6057	0.092002	0.19786	0.961358	0.999999	-2.8344	0.011949	0.98805	0.634257	1	-0.98781	0.25585	0.85112	0.998328	1	-1.6868
ABHD17B	0.22903	0.55527	1	1	-0.33297	0.056211	0.51594	0.924616	0.999999	-1.8281	0.39987	0.40436	1	1	-0.016675	0.34703	0.14397	0.9997	0.996016	-0.14751
ABHD17C	0.12555	0.13681	0.988255	1	-0.68663	0.039152	0.089662	0.898044	0.981209	-1.7981	0.61468	0.63454	1	1	0.084684	0.2847	0.077224	0.998509	0.980935	0.035961
ABHD2	0.2664	0.22592	1	1	-1.5054	0.66583	0.047052	0.999767	0.978522	0.82589	0.054885	0.57908	0.940585	1	-1.7788	0.26817	0.097536	0.998509	0.990562	-1.4459
ABHD3	0.53504	0.050685	1	0.982557	-0.64808	0.54095	0.21954	0.999767	0.999999	0.53425	0.9431	0.0051658	1	0.794893	0.89369	0.62512	0.19029	0.999943	1	-0.8353
ABHD4	0.23724	0.44612	1	1	-1.9069	0.18616	0.51333	0.987328	0.999999	-3.1548	0.38659	0.78	1	1	-0.34079	0.65749	0.5046	0.999943	1	-1.3386
ABHD5	0.25349	0.89943	1	1	-2.2228	0.28259	0.78133	0.988544	0.999999	-2.0346	0.12224	0.65412	1	1	-0.37733	0.21138	0.90673	0.998328	1	-2.8195
ABHD6	0.76364	0.47282	1	1	-0.3733	0.9103	0.20514	0.999767	0.999999	0.098283	0.98604	0.044766	1	0.949339	0.35914	0.41487	0.37643	0.999943	1	-1.1923
ABHD8	0.1482	0.48977	0.998369	1	-1.1443	0.21098	0.012272	0.987328	0.903728	1.2671	0.067649	0.34891	0.970662	1	-0.63469	0.12885	0.54879	0.992846	1	-2.2976
ABI1	0.12213	0.68878	0.984445	1	-0.98395	0.33224	0.84092	0.991354	0.999999	-0.39974	8.5393e-05	0.97652	0.065671	1	-1.2989	0.075621	0.65127	0.959443	1	-0.49558
ABI2	0.26771	0.70558	1	1	-1.8126	0.35431	0.15336	0.992563	0.99084	-1.2755	0.13459	0.61632	1	1	-1.1227	0.26505	0.8284	0.998509	1	-2.2513
ABI3	0.17774	0.45982	1	1	-0.41195	0.094998	0.8475	0.965874	0.999999	-0.94007	0.020875	0.70696	0.744163	1	-0.4899	0.15725	0.22375	0.998328	1	-0.058157
ABI3BP	0.5629	0.42209	1	1	-0.71933	0.34299	0.017323	0.991448	0.935793	1.2784	0.77891	0.042951	1	0.949339	0.31253	0.60721	0.89116	0.999943	1	-1.7681
ABL1	0.036291	0.94217	0.89574	1	-1.7826	0.0058497	0.58122	0.714769	0.999999	-2.1565	0.80726	0.16517	1	1	0.23765	0.060541	0.88133	0.937861	1	-2.5835
ABL2	0.82895	0.27914	1	1	-0.57048	0.25809	0.92586	0.988321	0.999999	-1.8456	0.62317	0.023238	1	0.896044	0.80037	0.85729	0.083422	0.999943	0.981359	-0.40509
ABLIM1	0.37494	0.18918	1	1	-1.1719	0.26982	0.42752	0.988544	0.999999	-1.6632	0.57705	0.7708	1	1	0.13911	0.42799	0.39382	0.999943	1	-0.75158
ABLIM2	0.29203	0.87587	1	1	-1.5574	0.11091	0.91071	0.974782	0.999999	-2.7893	0.13087	0.12299	1	0.995497	-0.70415	0.45679	0.82674	0.999943	1	-1.8462
ABLIM3	0.94434	0.033934	1	0.969557	-0.33692	0.99076	0.0092449	0.999767	0.890328	0.72843	0.1738	0.46271	1	1	-0.19745	0.49739	0.1344	0.999943	0.992446	-0.75563
ABO	0.15384	0.45292	0.99983	1	-1.4066	0.96969	0.084839	0.999767	0.981209	0.4218	0.35655	0.066024	1	0.971528	0.30335	0.078637	0.93524	0.963692	1	-2.881
ABR	0.58772	0.59818	1	1	-0.84979	0.51855	0.015227	0.999767	0.924894	-0.50507	0.8821	0.23047	1	1	-0.0089031	0.37401	0.71809	0.999943	1	-2.0517
ABRA	0.04218	0.54334	0.903792	1	-1.9847	0.8329	0.064731	0.999767	0.981209	0.73462	0.043961	0.26279	0.897521	1	-0.14883	0.040787	0.92807	0.90613	1	-2.4643
ABRACL	0.56034	0.06383	1	0.996697	-0.69776	0.77693	0.045259	0.999767	0.977112	0.78584	0.40545	0.70686	1	1	0.024397	0.46089	0.3128	0.999943	1	-1.2928
ABT1	0.05967	0.94033	0.934385	1	-2.2934	0.051348	0.94865	0.920678	0.999999	-2.9515	0.00096597	0.99903	0.207815	1	-2.047	0.43526	0.92248	0.999943	1	-2.4093
ABTB1	0.99086	0.60582	1	1	-0.36288	0.94217	0.26715	0.999767	0.999999	-0.97254	0.71581	0.17381	1	1	0.62239	0.9357	0.68692	0.999943	1	-0.59526
ABTB2	0.00090795	0.78917	0.418239	1	-2.2214	9.8079e-05	0.94799	0.35171	0.999999	-4.518	0.23144	0.86035	1	1	-0.37192	0.0010406	0.57943	0.518872	1	-2.5946
ACAA1	0.95857	0.18134	1	1	-0.38558	0.57455	0.25386	0.999767	0.999999	-0.62264	0.89284	0.23868	1	1	0.39723	0.8362	0.019413	0.999943	0.913013	0.41632
ACAA2	0.76271	0.046854	1	0.980566	-0.49631	0.99949	0.0005135	0.999767	0.719649	2.2544	0.89117	0.21796	1	1	0.12476	0.29783	0.11373	0.998509	0.990562	-1.9395
ACACA	0.0031992	0.9968	0.559624	1	-3.1551	0.0053062	0.99469	0.692708	0.999999	-4.242	0.0085443	0.99146	0.573076	1	-0.74687	0.011904	0.9881	0.813537	1	-3.7929
ACACB	0.76455	0.02748	1	0.966379	-0.20994	0.50579	0.084805	0.999767	0.981209	-0.50712	0.95251	0.25471	1	1	0.10777	0.70703	0.093909	0.999943	0.988248	-0.16617
ACAD10	0.29475	0.14533	1	1	-1.5096	0.28907	0.018695	0.988544	0.947205	-2.0226	0.30308	0.58266	1	1	-0.20598	0.38208	0.095038	0.999943	0.989879	-1.118
ACAD11	0.62828	0.6918	1	1	-1.1497	0.037757	0.96224	0.895886	0.999999	-3.3284	0.61695	0.019017	1	0.879843	0.41656	0.67117	0.49875	0.999943	1	-1.3048
ACAD8	0.31581	0.52599	1	1	-0.57304	0.76912	0.31507	0.999767	0.999999	0.10722	0.0037395	0.89139	0.40153	1	-0.22435	0.092355	0.57572	0.973584	1	-0.13478
ACAD9	0.26809	0.39269	1	1	-1.0006	0.60764	0.21099	0.999767	0.999999	0.36422	0.020679	0.95638	0.743271	1	-0.82292	0.29681	0.37864	0.998509	1	-1.183
ACADL	0.64677	0.10311	1	1	-1.3559	0.91951	0.10884	0.999767	0.98723	0.70402	0.94248	0.26131	1	1	0.21582	0.53616	0.35622	0.999943	1	-2.541
ACADM	0.080578	0.73925	0.956514	1	-1.0169	0.18319	0.36509	0.987328	0.999999	0.22527	0.058312	0.19732	0.948073	1	-0.38214	0.13045	0.84744	0.993025	1	-2.4167
ACADS	0.14756	0.82366	0.998369	1	-0.94967	0.0049594	0.98555	0.684986	0.999999	-4.044	0.56564	0.91009	1	1	-0.18547	0.2774	0.51591	0.998509	1	-0.035129
ACADSB	0.13828	0.39325	0.993358	1	-1.8978	0.2723	0.14327	0.988544	0.989868	-2.0121	0.88429	0.59985	1	1	0.083453	0.15372	0.56056	0.998328	1	-2.5557
ACADVL	0.3268	0.18223	1	1	-1.1985	0.29139	0.11914	0.988668	0.987605	-2.7966	0.57664	0.13059	1	0.997158	0.21169	0.64981	0.59821	0.999943	1	-0.90138
ACAN	0.12136	0.7846	0.984351	1	-1.5384	0.54922	0.089835	0.999767	0.981209	0.070303	0.47473	0.42728	1	1	0.21973	0.02738	0.97262	0.878411	1	-2.8181
ACAP1	0.96576	0.39101	1	1	-0.60768	0.98708	0.10366	0.999767	0.98723	0.27449	0.90161	0.0064716	1	0.804685	0.49697	0.2909	0.39683	0.998509	1	-2.4347
ACAP2	0.73041	0.016825	1	0.925721	-0.037105	0.35602	0.043932	0.992893	0.977112	0.072398	0.28727	0.75932	1	1	-0.31952	0.84202	0.10506	0.999943	0.990562	-0.13158
ACAP3	0.060434	0.79377	0.934385	1	-0.80045	0.00037629	0.99957	0.482456	0.999999	-3.1217	0.14548	0.856	1	1	-0.36974	0.11689	0.46788	0.983928	1	-0.18143
ACAT1	0.90668	0.37972	1	1	-0.2572	0.52087	0.0003357	0.999767	0.719649	1.5123	0.61778	0.16199	1	1	0.03093	0.85159	0.59953	0.999943	1	-0.42292
ACAT2	0.15516	0.79426	0.99983	1	-2.4681	0.028692	0.97131	0.878233	0.999999	-3.3287	0.33396	0.85875	1	1	-0.43068	0.20971	0.85953	0.998328	1	-2.6976
ACBD3	0.06709	0.70946	0.945586	1	-1.7712	0.17501	0.73057	0.987328	0.999999	-1.9103	0.76826	0.70178	1	1	-0.20763	0.033657	0.83896	0.89929	1	-2.7417
ACBD4	0.088979	0.73995	0.968198	1	-1.6467	0.020702	0.2265	0.84697	0.999999	-3.6933	0.64739	0.2847	1	1	-0.1127	0.12423	0.66259	0.988796	1	-2.7499
ACBD5	0.13605	0.23889	0.993103	1	-0.75538	0.12301	0.34557	0.982371	0.999999	-0.018494	0.12796	0.56462	1	1	-0.44219	0.16301	0.075861	0.998328	0.980935	-0.47229
ACBD6	0.89061	0.56198	1	1	-0.35245	0.045912	0.71597	0.913017	0.999999	-2.2471	0.46895	0.35763	1	1	-0.19637	0.96924	0.061623	0.999943	0.971837	0.49674
ACBD7	0.53638	0.44642	1	1	-0.46714	0.96747	0.045933	0.999767	0.977112	0.72189	0.93899	0.010717	1	0.842849	0.55194	0.098259	0.78871	0.975436	1	-2.1901
ACCS	0.014461	0.55276	0.787997	1	-0.97146	0.025172	0.56621	0.867014	0.999999	-0.82102	0.027172	0.96458	0.803432	1	-0.46745	0.01635	0.72123	0.843247	1	-0.5839
ACCSL	0.11189	0.54483	0.982531	1	-0.8035	0.18655	0.75837	0.987328	0.999999	-0.45867	0.07922	0.16313	0.988171	1	0.19685	0.066531	0.64098	0.944489	1	-0.50972
ACD	0.015636	0.45246	0.798798	1	-1.2304	0.089782	0.042882	0.958024	0.977112	0.60443	0.02393	0.75985	0.777657	1	-0.59533	0.001884	0.53731	0.545954	1	-1.0607
ACE	0.036315	0.60981	0.89574	1	-1.6498	0.055001	0.75048	0.924616	0.999999	-2.5246	0.86725	0.28221	1	1	0.023754	0.09158	0.6573	0.973159	1	-2.0785
ACE2	1	1.2255e-08	1	0.007426	1.5346	0.99929	3.0159e-09	0.999767	0.002475	3.1927	1	3.6514e-08	1	0.012376	1.418	0.99819	3.6189e-05	0.999943	0.660616	1.1368
ACER1	0.21573	0.32861	1	1	-0.60347	0.27149	0.20306	0.988544	0.999999	-1.7488	0.45896	0.42117	1	1	0.039141	0.33426	0.46884	0.999619	1	-1.0103
ACER2	0.28808	0.57675	1	1	-1.1522	0.42279	0.12897	0.995755	0.988742	-0.54062	0.8436	0.36007	1	1	0.12997	0.26347	0.75818	0.998509	1	-1.7183
ACER3	0.20678	0.70003	1	1	-1.3913	0.42718	0.088389	0.995755	0.981209	-0.84367	0.14373	0.099685	1	0.990896	-0.2744	0.27755	0.78314	0.998509	1	-2.5391
ACHE	0.010053	0.98995	0.753076	1	-1.9749	0.036423	0.96358	0.890887	0.999999	-3.006	0.6784	0.71711	1	1	-0.24798	0.094249	0.79314	0.975436	1	-3.0963
ACIN1	0.31673	0.79101	1	1	-0.60651	0.0020937	0.96128	0.60394	0.999999	-4.0492	0.75141	0.064375	1	0.970879	0.21367	0.48208	0.10767	0.999943	0.990562	0.084739
ACKR1	0.27998	0.93023	1	1	-1.7815	0.039681	0.96032	0.898044	0.999999	-3.4202	0.8827	0.091353	1	0.98526	0.18231	0.85295	0.8707	0.999943	1	-2.0607
ACKR2	0.55069	0.27204	1	1	-0.24863	0.30878	0.50606	0.989952	0.999999	-0.68607	0.92441	0.61531	1	1	0.0036823	0.43593	0.078782	0.999943	0.981359	-0.74019
ACKR3	0.96201	0.75673	1	1	-0.52437	0.95928	0.66254	0.999767	0.999999	-0.040807	0.97328	0.046571	1	0.949339	0.39927	0.052724	0.94728	0.930064	1	-1.8698
ACKR4	0.9915	0.47623	1	1	0.037316	0.098344	0.17691	0.968755	0.996791	0.34428	0.97864	0.64497	1	1	0.21761	0.84078	0.19885	0.999943	1	-0.40074
ACLY	0.5398	0.89525	1	1	-1.8976	0.86782	0.30872	0.999767	0.999999	-1.6825	0.11175	0.97674	1	1	-0.85492	0.42314	0.87917	0.999943	1	-2.7207
ACMSD	0.76709	0.42864	1	1	-0.14862	0.44845	0.49143	0.996432	0.999999	-2.0692	0.32903	0.095102	1	0.9882	0.22543	0.85043	0.31183	0.999943	1	-0.14567
ACO1	0.025405	0.92906	0.862978	1	-2.7262	0.038269	0.49409	0.89708	0.999999	-4.0817	0.88389	0.50661	1	1	0.042542	0.044383	0.95478	0.914313	1	-3.4852
ACO2	0.00059401	0.85542	0.358575	1	-2.2441	0.00091187	0.92247	0.575055	0.999999	-4.259	1.0282e-05	0.99159	0.020691	1	-1.8244	0.083164	0.69651	0.965152	1	-1.9587
ACOT1	0.50746	0.57043	1	1	-0.75227	0.17206	0.68347	0.987328	0.999999	-2.2129	0.96186	0.091586	1	0.98526	0.46148	0.40623	0.10044	0.999943	0.990562	-1.5469
ACOT11	0.99912	0.054059	1	0.987784	0.18394	0.96532	0.35969	0.999767	0.999999	0.2356	0.97292	0.60815	1	1	0.15707	0.98654	0.018407	0.999943	0.913013	0.39725
ACOT12	0.20291	0.93186	1	1	-1.6235	0.030578	0.96942	0.888135	0.999999	-3.9033	0.5209	0.69594	1	1	-0.12548	0.4801	0.60817	0.999943	1	-1.5663
ACOT13	0.45615	0.39343	1	1	-1.9982	0.20012	0.85456	0.987328	0.999999	-3.239	0.33117	0.00018077	1	0.673398	0.64464	0.66622	0.72572	0.999943	1	-2.1171
ACOT2	0.98317	0.037803	1	0.976503	0.082339	0.59783	0.6594	0.999767	0.999999	-0.39975	0.48089	0.10788	1	0.994492	0.21425	0.77427	0.012709	0.999943	0.901414	0.40217
ACOT4	0.98737	0.0024165	1	0.792552	0.18425	0.64428	0.026593	0.999767	0.955904	0.94981	0.73387	0.0091693	1	0.839459	0.38145	0.9455	0.0054826	0.999943	0.901012	0.68113
ACOT6	0.22061	0.89048	1	1	-1.022	0.074768	0.58784	0.947793	0.999999	-2.2231	0.9825	0.51408	1	1	0.21901	0.080918	0.083388	0.965152	0.981359	-1.2508
ACOT7	0.77869	0.035192	1	0.971161	-0.12938	0.60979	0.11311	0.999767	0.98736	-0.80242	0.98884	0.058987	1	0.962652	0.63218	0.60707	0.051182	0.999943	0.960595	-0.35886
ACOT8	0.27223	0.32226	1	1	-1.5273	0.59702	0.70467	0.999767	0.999999	-1.4038	0.18733	0.81559	1	1	-0.38803	0.18387	0.32681	0.998328	1	-2.2766
ACOT9	0.36937	0.34339	1	1	0.10431	0.29642	0.72931	0.988668	0.999999	-0.47995	0.75178	0.024022	1	0.897154	0.31019	0.42573	0.073428	0.999943	0.978875	-0.00083712
ACOX1	0.056983	0.86124	0.934385	1	-1.8083	0.68234	0.25755	0.999767	0.999999	-0.17324	0.02907	0.97346	0.816553	1	-1.0358	0.030733	0.89194	0.886158	1	-2.7298
ACOX2	0.31075	0.75343	1	1	-0.96668	0.98066	0.2128	0.999767	0.999999	0.097335	0.63515	0.49254	1	1	0.017728	0.024745	0.97525	0.87019	1	-2.3344
ACOX3	0.58105	0.50133	1	1	-0.74879	0.66761	0.15796	0.999767	0.994211	-0.1854	0.45643	0.77357	1	1	-0.41234	0.33258	0.14342	0.999619	0.996016	-0.86721
ACOXL	0.95365	0.15666	1	1	-0.81332	0.75433	0.0047508	0.999767	0.845403	1.617	0.59737	0.26448	1	1	0.2886	0.66412	0.57881	0.999943	1	-1.2178
ACP1	0.053067	0.69879	0.929067	1	-1.4819	0.087687	0.84874	0.955896	0.999999	-2.2277	0.77498	0.73006	1	1	0.11818	0.10663	0.71734	0.978928	1	-2.4424
ACP2	0.22366	0.67104	1	1	-1.39	0.064513	0.89323	0.936522	0.999999	-3.268	0.7468	0.65017	1	1	-0.31395	0.68701	0.6809	0.999943	1	-0.77679
ACP5	0.0096863	0.95361	0.753076	1	-1.3953	0.028386	0.7794	0.878233	0.999999	-2.4308	0.024183	0.50402	0.778312	1	-0.073827	0.011534	0.94078	0.810899	1	-3.1132
ACP6	0.070317	0.25757	0.949398	1	-2.3841	0.067335	0.58936	0.940516	0.999999	-3.8619	0.11786	0.76916	1	1	-0.6046	0.12646	0.24944	0.99081	1	-2.7771
ACPP	0.95328	0.66847	1	1	-0.30948	0.43513	0.60169	0.995755	0.999999	-0.42418	0.92075	0.69427	1	1	0.10194	0.73236	0.45364	0.999943	1	-0.57782
ACPT	0.11919	0.74081	0.983906	1	-1.3395	0.18345	0.88001	0.987328	0.999999	-1.5586	0.36728	0.66958	1	1	0.16811	0.13479	0.88197	0.993918	1	-0.90314
ACR	0.53615	0.71328	1	1	-0.85595	0.45362	0.061328	0.997981	0.981209	0.2566	0.85156	0.91544	1	1	-0.19588	0.14003	0.78708	0.993918	1	-2.3326
ACRBP	0.56851	0.1099	1	1	-0.1823	0.14761	0.10519	0.987328	0.98723	-0.35709	0.28546	0.34429	1	1	-0.29166	0.71503	0.36816	0.999943	1	-0.053966
ACRC	0.24646	0.4157	1	1	-1.6393	0.36809	0.5681	0.994924	0.999999	-1.631	0.28863	0.1267	1	0.9961	0.24078	0.13834	0.69299	0.993918	1	-2.9108
ACRV1	0.097133	0.91736	0.97843	1	-1.7477	0.044253	0.92641	0.908064	0.999999	-4.0332	0.56655	0.20517	1	1	0.35577	0.27303	0.58504	0.998509	1	-2.558
ACSBG1	0.049244	0.69231	0.920004	1	-0.72763	0.08479	0.39052	0.953369	0.999999	-0.10362	0.16974	0.42595	1	1	-0.38351	0.090095	0.30241	0.972018	1	-1.7305
ACSBG2	0.25674	0.45285	1	1	-0.74729	0.30788	0.83829	0.989952	0.999999	-0.88128	0.17731	0.0856	1	0.978517	-0.069731	0.07096	0.27716	0.95179	1	-1.5348
ACSF2	0.21057	0.91387	1	1	-1.4959	0.88574	0.21053	0.999767	0.999999	0.20236	0.34711	0.13422	1	0.998122	0.39882	0.11373	0.9278	0.983159	1	-3.0312
ACSF3	0.050437	0.75221	0.922238	1	-1.682	0.013285	0.98671	0.803206	0.999999	-2.0424	0.095062	0.017829	1	0.879843	-0.40438	0.036699	0.26756	0.901565	1	-2.7381
ACSL1	0.060652	0.93935	0.934385	1	-2.257	0.046685	0.95331	0.914591	0.999999	-3.2117	0.3365	0.83521	1	1	-0.17219	0.25417	0.6866	0.998328	1	-2.6338
ACSL3	0.14216	0.88542	0.996439	1	-1.666	0.16015	0.093507	0.987328	0.983685	-1.1174	0.031759	0.30407	0.834791	1	-0.89083	0.23094	0.57792	0.998328	1	-2.4393
ACSL4	0.0080724	0.99193	0.716798	1	-1.8909	0.79968	0.29217	0.999767	0.999999	0.31779	0.072551	0.79306	0.980733	1	-0.52178	0.00068997	0.99931	0.495172	1	-3.5237
ACSL5	0.99632	0.34546	1	1	-0.048414	0.96593	0.039661	0.999767	0.97139	0.66452	0.62076	0.36184	1	1	0.02369	0.97742	0.55819	0.999943	1	-0.44772
ACSL6	0.28	0.71427	1	1	-0.77981	0.80534	0.20656	0.999767	0.999999	-0.01056	0.87465	0.59525	1	1	0.073005	0.017279	0.79709	0.847999	1	-2.2153
ACSM1	0.97401	0.32999	1	1	-0.36009	0.92377	0.027092	0.999767	0.955904	-0.177	0.75051	0.082275	1	0.975194	-0.0047522	0.76599	0.031415	0.999943	0.944254	-1.3768
ACSM2A	0.59981	0.88367	1	1	-1.3369	0.15663	0.85119	0.987328	0.999999	-2.7123	0.54434	0.0022551	1	0.732463	0.93488	0.28779	0.90538	0.998509	1	-2.213
ACSM2B	0.88675	0.75339	1	1	-1.2835	0.60472	0.4661	0.999767	0.999999	-1.4526	0.975	0.51588	1	1	0.17895	0.57253	0.91662	0.999943	1	-2.3314
ACSM3	0.32684	0.66922	1	1	-1.1262	0.61638	0.31226	0.999767	0.999999	0.12039	0.39102	0.73914	1	1	-0.23584	0.10649	0.6169	0.978464	1	-2.3636
ACSM4	0.51953	0.71085	1	1	-1.4363	0.3029	0.37071	0.989743	0.999999	-1.2772	0.12317	0.44589	1	1	-0.60523	0.94444	0.69977	0.999943	1	-1.414
ACSM5	0.93703	0.044475	1	0.980566	0.30123	0.8916	0.24723	0.999767	0.999999	0.41844	0.69599	0.038255	1	0.949339	-0.098398	0.94326	0.085432	0.999943	0.981492	0.5185
ACSM6	0.71079	0.50035	1	1	-0.33939	0.53065	0.27056	0.999767	0.999999	-1.3192	0.795	0.39499	1	1	0.037543	0.77741	0.19042	0.999943	1	-0.54956
ACSS1	0.29172	0.41283	1	1	-1.7209	0.35489	0.91473	0.992893	0.999999	-1.3097	0.25653	0.003894	1	0.78385	0.44349	0.26098	0.55299	0.998328	1	-2.5042
ACSS2	0.61523	0.77941	1	1	-0.69974	0.20849	0.7587	0.987328	0.999999	-1.6819	0.4631	0.60122	1	1	0.013834	0.29494	0.37668	0.998509	1	-1.5391
ACSS3	0.12087	0.37218	0.984101	1	-1.5537	0.24676	0.1306	0.987328	0.989445	-1.3421	0.11819	0.58322	1	1	-0.53675	0.25866	0.71647	0.998328	1	-1.8588
ACTA1	0.17403	0.75145	1	1	-1.9255	0.037244	0.96276	0.89307	0.999999	-3.2453	0.14367	0.060976	1	0.96334	-0.89705	0.31179	0.65365	0.998509	1	-1.8815
ACTA2	0.061193	0.93881	0.934385	1	-2.071	0.021548	0.97845	0.851173	0.999999	-3.6832	0.15198	0.79732	1	1	-0.44981	0.054657	0.94534	0.930064	1	-2.0527
ACTB	0.29758	0.89406	1	1	-2.1552	0.057175	0.94283	0.924616	0.999999	-3.0324	0.019365	0.98064	0.730469	1	-1.7832	0.45589	0.79346	0.999943	1	-2.1399
ACTBL2	0.36533	0.91987	1	1	-1.781	0.38994	0.23716	0.995715	0.999999	-1.8941	0.71207	0.21666	1	1	0.20814	0.015966	0.98403	0.840269	1	-3.0104
ACTC1	0.097761	0.35506	0.97843	1	-1.3173	0.026225	0.43361	0.871896	0.999999	-2.6077	0.83115	0.68824	1	1	-0.061286	0.23039	0.3525	0.998328	1	-1.6114
ACTG1	0.050039	0.58392	0.921365	1	-1.9554	0.081475	0.18887	0.950774	0.999397	-3.6514	0.80259	0.11009	1	0.994492	0.087917	0.10092	0.89765	0.975436	1	-2.6105
ACTG2	0.99256	0.048647	1	0.980566	-0.051715	0.047402	0.80977	0.915044	0.999999	-0.74768	0.94902	0.0959	1	0.9882	0.27729	0.94889	0.02864	0.999943	0.938811	0.26176
ACTL10	0.0069363	0.0042545	0.693077	0.829377	-1.9504	0.19209	0.0041	0.987328	0.845403	-1.857	0.10326	0.16896	1	1	-0.71048	0.014001	0.13134	0.827834	0.992417	-2.8641
ACTL6A	0.50506	0.013468	1	0.915649	-0.052137	0.79648	0.024004	0.999767	0.949847	1.0053	0.065746	0.75205	0.964883	1	-0.099963	0.7032	0.002501	0.999943	0.843763	0.85079
ACTL6B	0.024487	0.83341	0.859162	1	-1.5589	0.10435	0.176	0.972877	0.996791	-0.3385	0.18609	0.67666	1	1	-0.1894	0.014455	0.98466	0.831533	1	-3.2765
ACTL7A	0.71994	0.40657	1	1	-0.35924	0.30403	0.17626	0.989867	0.996791	-0.47215	0.39304	0.083243	1	0.977569	0.15585	0.66062	0.80861	0.999943	1	-0.82004
ACTL7B	0.038506	0.34625	0.898535	1	-1.3559	0.070058	0.36661	0.943716	0.999999	-1.9122	0.2597	0.30893	1	1	-0.21825	0.08421	0.41217	0.965803	1	-1.8083
ACTL8	0.025822	0.46248	0.863552	1	-0.86575	0.059077	0.47083	0.925098	0.999999	-0.40111	0.82433	0.1074	1	0.994492	0.075936	0.0017308	0.68321	0.53082	1	-2.2126
ACTL9	0.040992	0.95901	0.900267	1	-2.276	0.31401	0.045181	0.990714	0.977112	-1.0889	0.2221	0.43506	1	1	0.047378	0.030191	0.96981	0.886158	1	-2.9697
ACTN1	0.65992	0.61841	1	1	-1.186	0.7077	0.039033	0.999767	0.97139	0.23401	0.36677	0.43162	1	1	-0.42511	0.31138	0.61703	0.998509	1	-2.5237
ACTN2	0.76779	0.41196	1	1	-0.87359	0.87641	0.077216	0.999767	0.981209	1.0178	0.25724	0.22503	1	1	-0.35847	0.2793	0.6497	0.998509	1	-2.4729
ACTN3	0.92883	0.72535	1	1	-1.1041	0.29043	0.87601	0.988668	0.999999	-2.1344	0.71162	0.40468	1	1	0.047415	0.77586	0.3476	0.999943	1	-1.6384
ACTN4	0.29043	0.8027	1	1	-1.4888	0.90009	0.28572	0.999767	0.999999	0.22078	0.30324	0.82825	1	1	-0.24878	0.061155	0.93884	0.93948	1	-2.9573
ACTR10	0.40701	0.81979	1	1	-2.3916	0.062062	0.93794	0.932077	0.999999	-2.9607	0.042643	0.88337	0.889488	1	-1.6988	0.5348	0.81854	0.999943	1	-2.6076
ACTR1A	0.004851	0.99515	0.643159	1	-2.7564	0.052249	0.72106	0.92204	0.999999	-3.1907	0.014722	0.70446	0.676949	1	-1.0771	0.0089527	0.99105	0.771361	1	-3.5924
ACTR1B	0.39079	0.1312	1	1	-1.5466	0.37238	0.073048	0.995476	0.981209	-1.0126	0.15972	0.55707	1	1	-0.63673	0.31967	0.06022	0.998509	0.970133	-0.73568
ACTR2	0.0017587	0.98418	0.491823	1	-2.8547	0.0010798	0.83252	0.585559	0.999999	-4.9613	9.3492e-05	0.95743	0.065671	1	-2.0101	0.020043	0.69408	0.851594	1	-3.5891
ACTR3	0.014937	0.46365	0.789377	1	-2.8918	0.057769	0.94223	0.924616	0.999999	-2.4181	0.00026863	0.58786	0.104858	1	-3.0729	0.08119	0.45643	0.965152	1	-2.6998
ACTR3B	0.096592	0.14216	0.97785	1	-1.882	0.20734	0.18112	0.987328	0.998662	-2.209	0.18383	0.015891	1	0.87266	0.18681	0.22365	0.69267	0.998328	1	-2.0579
ACTR3C	0.61215	0.67829	1	1	-1.1993	0.79153	0.64449	0.999767	0.999999	-1.146	0.31793	0.43098	1	1	-0.216	0.43974	0.70876	0.999943	1	-1.6222
ACTR5	0.021849	0.97815	0.848369	1	-2.1624	0.48376	0.77909	0.999767	0.999999	-1.2196	0.46364	0.57897	1	1	-0.25606	0.030998	0.969	0.886158	1	-3.0695
ACTR6	0.28107	0.042812	1	0.980566	-1.7352	0.13779	0.30605	0.987328	0.999999	-2.525	0.040774	0.68869	0.880825	1	-0.74743	0.28104	0.057917	0.998509	0.970133	-0.81722
ACTR8	0.97416	0.23056	1	1	-0.26334	0.99404	0.0059616	0.999767	0.865305	1.0442	0.31104	0.78105	1	1	-0.38837	0.94074	0.1626	0.999943	0.999199	-0.39923
ACTRT1	0.45975	0.26432	1	1	-0.78763	0.46638	0.10423	0.998932	0.98723	0.2076	0.76793	0.49173	1	1	0.12348	0.4743	0.55038	0.999943	1	-1.3745
ACTRT2	0.058164	0.022559	0.934385	0.948	0.16681	0.12486	0.27145	0.984377	0.999999	-0.17895	0.075232	0.48227	0.985289	1	0.035187	0.13852	0.017778	0.993918	0.913013	0.47654
ACTRT3	0.27275	0.62474	1	1	-2.0103	0.50132	0.67564	0.999767	0.999999	-1.8641	0.46455	0.5228	1	1	-0.028737	0.30075	0.70664	0.998509	1	-3.0837
ACVR1	0.2476	0.66723	1	1	-1.0436	0.076626	0.92526	0.947851	0.999999	-3.3468	0.46288	0.56837	1	1	-0.03557	0.68729	0.6141	0.999943	1	0.030054
ACVR1B	0.18387	0.87926	1	1	-2.2426	0.15992	0.92586	0.987328	0.999999	-3.5346	0.94912	0.062601	1	0.966883	0.31292	0.27037	0.91311	0.998509	1	-3.1085
ACVR1C	0.23842	0.14023	1	1	-1.2932	0.37376	0.21241	0.995573	0.999999	0.19605	0.77329	0.0091762	1	0.839459	0.70476	0.10673	0.35317	0.979388	1	-2.8526
ACVR2A	0.1805	0.75317	1	1	-1.1108	0.30338	0.68246	0.989743	0.999999	-1.499	0.45537	0.08065	1	0.973853	-0.090282	0.099209	0.3429	0.975436	1	-2.3196
ACVR2B	0.60784	0.8806	1	1	-1.1896	0.25848	0.21152	0.988321	0.999999	-2.4333	0.65954	0.67359	1	1	-0.17359	0.24629	0.66177	0.998328	1	-2.2794
ACVRL1	0.65292	0.91354	1	1	-1.3812	0.60877	0.090405	0.999767	0.981209	-0.015749	0.10453	0.94464	1	1	-0.72784	0.2098	0.64963	0.998328	1	-2.0483
ACY1	0.078928	0.26444	0.956163	1	0.11916	0.14027	0.086665	0.987328	0.981209	0.46099	0.15136	0.73927	1	1	-0.41907	0.1538	0.059066	0.998328	0.970133	0.41227
ACY3	0.27878	0.4188	1	1	-1.7719	0.2914	0.62444	0.988668	0.999999	-2.0982	0.14162	0.90031	1	1	-0.8391	0.5592	0.61017	0.999943	1	-1.8216
ACYP1	0.010626	0.23813	0.759392	1	-2.3785	0.11156	0.8119	0.974782	0.999999	-2.7704	0.17192	0.30639	1	1	-0.40143	0.18	0.13625	0.998328	0.995161	-2.2706
ACYP2	0.33634	0.25529	1	1	-0.66257	0.87711	0.36341	0.999767	0.999999	0.16984	0.84063	0.24043	1	1	0.29441	0.16907	0.15442	0.998328	0.997111	-1.4388
ADA	0.1678	0.32454	1	1	-1.4352	0.53563	0.0014911	0.999767	0.790995	1.7985	0.10853	0.24191	1	1	-0.23881	0.1331	0.80322	0.993025	1	-2.4279
ADAD1	0.47	0.21689	1	1	-1.2038	0.27488	0.67034	0.988544	0.999999	-2.377	0.97398	0.66226	1	1	0.34916	0.25709	0.017625	0.998328	0.913013	-1.8284
ADAD2	0.66279	0.55889	1	1	-1.143	0.50536	0.043507	0.999767	0.977112	0.73279	0.88594	0.83661	1	1	0.012917	0.51702	0.12261	0.999943	0.992417	-1.3041
ADAL	0.020118	0.29071	0.840928	1	-2.094	0.30125	0.11505	0.989743	0.98736	-0.18373	0.9498	0.51149	1	1	0.034501	0.0037792	0.33018	0.650017	1	-3.7543
ADAM10	0.67412	0.32823	1	1	-1.2738	0.31216	0.57346	0.989952	0.999999	-2.2448	0.89167	0.26329	1	1	-0.11789	0.89062	0.75498	0.999943	1	-1.5234
ADAM11	0.059309	0.94069	0.934385	1	-1.7288	0.0060601	0.95994	0.715724	0.999999	-3.6993	0.12876	0.86989	1	1	-0.67396	0.61266	0.24668	0.999943	1	-0.99733
ADAM12	0.064102	0.44774	0.940833	1	-1.9945	0.29707	0.24447	0.988668	0.999999	-1.907	0.41631	0.63588	1	1	-0.24743	0.059901	0.031617	0.935966	0.945061	-3.2509
ADAM15	0.1791	0.13856	1	1	-0.76931	0.014123	0.67152	0.810142	0.999999	-3.1952	0.97616	0.48145	1	1	0.17227	0.84535	0.11933	0.999943	0.991165	0.16072
ADAM17	0.98234	0.48404	1	1	-0.24791	0.68134	0.61714	0.999767	0.999999	-1.1099	0.99603	0.0039682	1	0.78385	0.59598	0.95254	0.066237	0.999943	0.978002	-1.0519
ADAM18	0.24166	0.080384	1	1	-0.39117	0.27803	0.014959	0.988544	0.924894	1.5096	0.77636	0.56611	1	1	0.12588	0.33722	0.296	0.999619	1	-1.3971
ADAM19	0.05623	0.94377	0.934118	1	-1.871	0.15584	0.16274	0.987328	0.995654	-3.3347	0.092163	0.97442	1	1	-0.56989	0.18773	0.90152	0.998328	1	-1.3996
ADAM2	0.86422	0.36988	1	1	-0.63646	0.58333	0.26541	0.999767	0.999999	0.30942	0.98064	0.020424	1	0.879843	0.55465	0.44211	0.74935	0.999943	1	-1.5404
ADAM20	0.68647	0.024669	1	0.956353	0.26158	0.04031	0.36929	0.898044	0.999999	-0.045405	0.98554	0.1168	1	0.995497	0.3049	0.88549	0.033325	0.999943	0.947194	0.33538
ADAM21	0.89395	0.11189	1	1	-0.38176	0.34211	0.11	0.991354	0.98736	0.017787	0.21085	0.58105	1	1	-0.064584	0.19451	0.06506	0.998328	0.976717	0.21354
ADAM22	0.061715	0.84117	0.936002	1	-2.167	0.0065912	0.65123	0.72138	0.999999	-4.2923	0.10048	0.96809	1	1	-0.63831	0.11933	0.41979	0.984498	1	-2.0484
ADAM23	0.6803	0.62666	1	1	-0.85608	0.19356	0.62243	0.987328	0.999999	-3.2282	0.46573	0.83472	1	1	-0.18086	0.9174	0.41725	0.999943	1	0.016705
ADAM28	0.12792	0.11905	0.988815	1	-1.3873	0.020155	0.014614	0.84697	0.924894	-2.665	0.71526	0.15092	1	1	0.19034	0.17513	0.58879	0.998328	1	-1.766
ADAM29	0.17787	0.41158	1	1	-1.4934	0.076498	0.73638	0.947851	0.999999	-2.0396	0.46106	0.72447	1	1	-0.25988	0.26	0.13748	0.998328	0.996016	-0.17435
ADAM30	0.12184	0.086288	0.984351	1	-1.8602	0.33418	0.10366	0.991354	0.98723	-1.1986	0.12153	0.28063	1	1	-0.63515	0.14678	0.49471	0.996064	1	-2.5764
ADAM32	0.52493	0.39807	1	1	-0.56612	0.61765	0.31366	0.999767	0.999999	0.11828	0.61973	0.65556	1	1	-0.35222	0.63445	0.26866	0.999943	1	-1.3823
ADAM33	0.40768	0.18463	1	1	-1.3704	0.51021	0.27328	0.999767	0.999999	0.34381	0.21267	0.181	1	1	0.20347	0.16962	0.52292	0.998328	1	-2.8549
ADAM7	0.089617	0.53951	0.969219	1	-1.2753	0.043745	0.3858	0.908064	0.999999	-2.617	0.82947	0.066467	1	0.971528	0.23299	0.23183	0.12352	0.998328	0.992417	-0.4133
ADAM8	0.84403	0.36922	1	1	-0.74253	0.94277	0.071277	0.999767	0.981209	0.49207	0.7912	0.047682	1	0.949339	0.40317	0.57125	0.29175	0.999943	1	-1.7776
ADAM9	0.40662	0.72451	1	1	-1.5091	0.65014	0.49372	0.999767	0.999999	-1.7105	0.15657	0.94366	1	1	-0.54365	0.35761	0.67144	0.999943	1	-2.0788
ADAMDEC1	0.047471	0.95253	0.918484	1	-1.2342	0.097399	0.58664	0.968325	0.999999	-2.0749	0.14675	0.42003	1	1	-0.33138	0.08901	0.55457	0.971385	1	-1.9192
ADAMTS1	0.45623	0.008279	1	0.881686	0.18015	0.5131	0.013848	0.999767	0.915309	0.58276	0.066776	0.58611	0.967098	1	-0.03584	0.51039	0.0013534	0.999943	0.809388	1.057
ADAMTS10	0.037356	0.91736	0.89815	1	-1.9045	0.18051	0.23187	0.987328	0.999999	-2.1121	0.096274	0.77675	1	1	-0.51856	0.01778	0.92406	0.847999	1	-2.1976
ADAMTS12	0.079531	0.19736	0.956514	1	-1.4563	0.011666	0.52767	0.790301	0.999999	-4.5199	0.31921	0.49662	1	1	0.037993	0.31933	0.11716	0.998509	0.990562	-0.31867
ADAMTS13	0.28047	0.73785	1	1	-0.7557	0.31239	0.28249	0.990175	0.999999	-0.37477	0.35469	0.30725	1	1	-0.28255	0.057044	0.39761	0.930064	1	-2.4142
ADAMTS14	0.33063	0.36677	1	1	-1.6402	0.28527	0.76066	0.988544	0.999999	-2.454	0.92549	0.1766	1	1	0.19477	0.26322	0.32857	0.998509	1	-2.5404
ADAMTS15	0.012672	0.46345	0.77674	1	-0.77338	0.021899	0.17675	0.855984	0.996791	-1.8533	0.90131	0.74656	1	1	-0.013532	0.021893	0.51399	0.858442	1	-0.72465
ADAMTS16	0.42856	0.22075	1	1	-0.74854	0.6702	0.030604	0.999767	0.965752	0.75623	0.95916	0.14761	1	1	0.29057	0.47971	0.65772	0.999943	1	-1.0767
ADAMTS17	0.98584	0.045508	1	0.980566	0.1971	0.97325	0.023958	0.999767	0.949847	0.93507	0.71885	0.024075	1	0.897154	0.3824	0.69938	0.0074601	0.999943	0.901012	0.54295
ADAMTS18	0.10816	0.90179	0.982531	1	-1.2115	0.00069489	0.070645	0.565794	0.981209	-4.2483	0.86625	0.82411	1	1	-0.12286	0.086098	0.11876	0.967284	0.991165	-1.5046
ADAMTS19	0.99069	0.46323	1	1	-0.12517	0.96939	0.06299	0.999767	0.981209	0.84176	0.26226	0.17479	1	1	-0.27027	0.70593	0.42598	0.999943	1	-0.66554
ADAMTS2	0.49934	0.1738	1	1	0.010956	0.48958	0.0081453	0.999767	0.88316	1.0239	0.90617	0.71203	1	1	0.094257	0.23616	0.40047	0.998328	1	-0.61957
ADAMTS20	0.031298	0.9687	0.879232	1	-2.158	0.020887	0.97911	0.847067	0.999999	-3.3832	0.43907	0.92066	1	1	-0.17902	0.56613	0.81359	0.999943	1	-1.8749
ADAMTS3	0.58619	0.25268	1	1	-1.2266	0.5925	0.63096	0.999767	0.999999	-1.7121	0.020796	0.86336	0.743345	1	-1.513	0.4922	0.043751	0.999943	0.957873	-0.075903
ADAMTS4	0.2645	0.56481	1	1	-1.4821	0.50951	0.56003	0.999767	0.999999	-0.53585	0.79541	0.61908	1	1	0.14091	0.098484	0.65178	0.975436	1	-2.8821
ADAMTS5	0.85497	0.48142	1	1	-0.2649	0.86067	0.048392	0.999767	0.979347	0.68397	0.047598	0.94332	0.91172	1	-0.83059	0.54187	0.0071745	0.999943	0.901012	0.80204
ADAMTS6	0.33848	0.60406	1	1	-1.0218	0.091698	0.39318	0.961358	0.999999	-2.0063	0.22045	0.23842	1	1	0.079276	0.21605	0.39361	0.998328	1	-1.6045
ADAMTS7	0.11148	0.71146	0.982531	1	-1.7696	0.3148	0.59766	0.990798	0.999999	-2.5723	0.10096	0.97163	1	1	-0.74477	0.53303	0.59014	0.999943	1	-1.2079
ADAMTS8	0.98334	0.48164	1	1	-0.1806	0.96793	0.2099	0.999767	0.999999	0.22731	0.12355	0.5466	1	1	-0.21467	0.86234	0.61387	0.999943	1	-0.059005
ADAMTS9	0.026576	0.5236	0.866162	1	-2.0433	0.10133	0.66169	0.972216	0.999999	-2.909	0.22665	0.52375	1	1	0.24928	0.048784	0.47921	0.920209	1	-2.9871
ADAMTSL1	0.33271	0.84535	1	1	-1.7248	0.5288	0.24151	0.999767	0.999999	-1.3024	0.0098498	0.99015	0.601471	1	-1.1654	0.13519	0.82988	0.993918	1	-2.4802
ADAMTSL2	0.95764	0.0092785	1	0.88744	0.26659	0.99819	0.0018138	0.999767	0.790995	1.6935	0.12536	0.43442	1	1	-0.70883	0.93482	0.017594	0.999943	0.913013	0.59314
ADAMTSL3	0.053266	0.94673	0.929067	1	-2.2357	0.57666	0.79695	0.999767	0.999999	-1.5967	0.82716	0.14964	1	1	0.23705	0.056316	0.94368	0.930064	1	-3.4032
ADAMTSL4	0.17564	0.51158	1	1	-0.70868	0.19523	0.69435	0.987328	0.999999	-1.5602	0.10272	0.94842	1	1	-0.4651	0.092451	0.3121	0.973767	1	-0.28528
ADAMTSL5	0.33209	0.6054	1	1	-0.50798	0.96834	0.38716	0.999767	0.999999	-0.17537	0.10111	0.96858	1	1	-0.55451	0.22926	0.54874	0.998328	1	-1.094
ADAP1	0.65381	0.75223	1	1	-0.7157	0.22758	0.30344	0.987328	0.999999	-0.72205	0.20843	0.71877	1	1	-0.54437	0.64818	0.40254	0.999943	1	-1.0908
ADAP2	0.7038	0.7312	1	1	-1.5391	0.61662	0.78017	0.999767	0.999999	-1.313	0.15197	0.82124	1	1	-0.68398	0.60762	0.57267	0.999943	1	-2.0017
ADAR	0.5267	0.84841	1	1	-1.8234	0.92534	0.82372	0.999767	0.999999	-1.034	0.097799	0.97506	1	1	-1.6166	0.59001	0.85427	0.999943	1	-2.3264
ADARB1	0.58699	0.17197	1	1	-0.38482	0.4931	0.53395	0.999767	0.999999	-0.15192	0.87823	0.04966	1	0.952801	0.27615	0.16473	0.56837	0.998328	1	-1.0127
ADARB2	0.95459	0.58445	1	1	-0.3277	0.98779	0.0064734	0.999767	0.865305	1.2214	0.066384	0.87924	0.965873	1	-0.79996	0.90696	0.77363	0.999943	1	-0.72056
ADAT1	0.26514	0.24727	1	1	-1.4213	0.89276	0.08474	0.999767	0.981209	0.51946	0.20552	0.63357	1	1	0.13758	0.049293	0.30599	0.921435	1	-1.7288
ADAT2	0.0017665	0.99559	0.492395	1	-2.931	0.0036665	0.81644	0.66052	0.999999	-4.8735	0.00022909	0.55101	0.099398	1	-1.48	0.001607	0.99839	0.527146	1	-3.3146
ADAT3	0.0059895	0.94734	0.677985	1	-2.5726	0.24399	0.6359	0.987328	0.999999	-1.9368	0.00066729	0.89847	0.168018	1	-1.7989	0.021016	0.97898	0.851594	1	-3.6314
ADCK1	0.60929	0.77416	1	1	-0.96454	0.18496	0.90928	0.987328	0.999999	-2.4315	0.078079	0.24309	0.988171	1	-0.51231	0.65092	0.32869	0.999943	1	-0.46683
ADCK2	0.60419	0.0031771	1	0.806288	0.43589	0.36728	0.06901	0.994924	0.981209	0.46331	0.99917	0.00083458	1	0.692374	0.54546	0.39187	0.077227	0.999943	0.980935	-0.01305
ADCK3	0.075743	0.22217	0.954338	1	-2.1668	0.047187	0.27728	0.914591	0.999999	-4.1498	0.37311	0.65066	1	1	-0.45817	0.1249	0.14119	0.989152	0.996016	-2.5696
ADCK4	0.016095	0.32934	0.802024	1	-1.9056	0.28587	0.76917	0.988544	0.999999	-1.2215	0.74012	0.55768	1	1	0.1669	0.0065694	0.16247	0.716356	0.999199	-2.9159
ADCK5	0.028436	0.51974	0.871782	1	-0.59068	0.0046149	0.10747	0.684612	0.98723	0.62191	0.12076	0.62743	1	1	-0.35941	0.094719	0.50228	0.975436	1	-1.0235
ADCY1	0.58598	0.84858	1	1	-0.86874	0.31917	0.1257	0.990798	0.988742	0.42409	0.14799	0.6466	1	1	-0.24721	0.15724	0.66165	0.998328	1	-1.551
ADCY10	0.92584	0.12079	1	1	-0.068961	0.33755	0.34858	0.991354	0.999999	0.16844	0.89038	0.68067	1	1	0.17538	0.93452	0.015398	0.999943	0.913013	0.63503
ADCY2	0.88152	0.69421	1	1	-0.59565	0.32934	0.34996	0.991354	0.999999	-1.2478	0.4658	0.87565	1	1	-0.26089	0.84862	0.32273	0.999943	1	0.11412
ADCY3	0.91725	0.34199	1	1	-0.38173	0.089282	0.6852	0.958024	0.999999	-1.6143	0.81202	0.74873	1	1	-0.14025	0.99417	0.021541	0.999943	0.920638	0.48121
ADCY4	0.39973	0.40391	1	1	-1.154	0.94003	0.86074	0.999767	0.999999	-1.3819	0.52905	0.48013	1	1	-0.04144	0.31105	0.066531	0.998509	0.978002	-1.7546
ADCY5	0.62593	0.26768	1	1	-1.0338	0.30562	0.68714	0.989952	0.999999	-1.8509	0.088169	0.41794	0.999389	1	-0.28428	0.92622	0.0036132	0.999943	0.866358	0.42954
ADCY6	0.17008	0.87152	1	1	-1.2561	0.59305	0.020781	0.999767	0.948086	0.35388	0.14566	0.83713	1	1	-0.50923	0.028681	0.97132	0.885287	1	-2.7616
ADCY7	0.87518	0.11989	1	1	-0.53546	0.91262	0.26035	0.999767	0.999999	-0.61289	0.089648	0.34433	1	1	-0.5156	0.90009	0.075183	0.999943	0.980935	-0.6821
ADCY8	0.65365	0.042295	1	0.980566	0.12462	0.74923	0.73125	0.999767	0.999999	-0.72774	0.20339	0.060286	1	0.962652	-0.092007	0.78274	0.10845	0.999943	0.990562	0.41972
ADCY9	0.60412	0.79902	1	1	-0.54118	0.032549	0.96595	0.889349	0.999999	-1.5522	0.20804	0.24433	1	1	0.2064	0.41597	0.40177	0.999943	1	-0.81995
ADCYAP1	0.16912	0.12453	1	1	-1.7166	0.82923	0.050188	0.999767	0.979347	1.0441	0.2933	0.19651	1	1	0.31923	0.17406	0.65582	0.998328	1	-2.9225
ADCYAP1R1	0.31174	0.14982	1	1	-0.84187	0.40431	0.021296	0.995715	0.948872	0.93079	0.14918	0.029447	1	0.924874	0.16401	0.46728	0.48158	0.999943	1	-0.51865
ADD1	0.99583	0.15206	1	1	0.1228	0.96792	0.19002	0.999767	0.999516	0.10669	0.67055	0.053035	1	0.955628	0.096511	0.91661	0.095261	0.999943	0.989879	0.35472
ADD2	0.0058173	0.32492	0.675616	1	-2.3826	0.012533	0.62043	0.800749	0.999999	-2.5592	0.24418	0.28084	1	1	-0.40169	0.016732	0.73303	0.847999	1	-3.4263
ADD3	0.22859	0.85884	1	1	-1.627	0.28482	0.58117	0.988544	0.999999	-1.7234	0.1636	0.029077	1	0.924874	0.54146	0.011929	0.98807	0.813537	1	-2.5409
ADGB	0.92099	0.17765	1	1	-1.4864	0.68618	0.11399	0.999767	0.98736	-0.69828	0.66083	0.23603	1	1	0.37617	0.65642	0.61617	0.999943	1	-2.4423
ADGRA1	0.14185	0.77483	0.996439	1	-1.5172	0.33257	0.31529	0.991354	0.999999	-1.6786	0.65061	0.1852	1	1	0.30112	0.036602	0.9634	0.901565	1	-2.6885
ADGRA2	0.24549	0.44665	1	1	-2.1824	0.26218	0.86574	0.988544	0.999999	-2.2845	0.082526	0.91358	0.992066	1	-1.3952	0.37536	0.0057468	0.999943	0.901012	-2.4863
ADGRA3	0.19106	0.11075	1	1	-1.5179	0.92389	0.069758	0.999767	0.981209	0.54513	0.86966	0.015219	1	0.869641	0.74801	0.10905	0.42986	0.980985	1	-2.8369
ADGRB1	0.0014872	0.74079	0.475604	1	-2.0881	0.0024881	0.97633	0.624388	0.999999	-4.9071	0.19452	0.86751	1	1	-0.47271	0.064909	0.62131	0.944489	1	-1.124
ADGRB2	0.42338	0.78681	1	1	-0.75847	0.11577	0.53452	0.976823	0.999999	-1.7651	0.346	0.33209	1	1	-0.16372	0.18371	0.11764	0.998328	0.990974	-1.4202
ADGRB3	0.31651	0.53838	1	1	-1.384	0.18281	0.37014	0.987328	0.999999	-0.94485	0.51696	0.1435	1	1	0.48267	0.37141	0.57865	0.999943	1	-1.6175
ADGRD1	0.45686	0.80023	1	1	-1.4338	0.49241	0.84655	0.999767	0.999999	-2.413	0.041336	0.44039	0.882956	1	-1.5869	0.40104	0.81794	0.999943	1	-1.9271
ADGRE1	0.97036	0.32803	1	1	-0.71609	0.31069	0.085309	0.989952	0.981209	-0.64743	0.67399	0.72214	1	1	-0.21872	0.86626	0.28458	0.999943	1	-0.036005
ADGRE2	0.0079042	0.50225	0.715438	1	-2.391	0.0089115	0.99109	0.757796	0.999999	-2.1726	0.017401	0.9826	0.710568	1	-0.83275	0.018103	0.082468	0.847999	0.981359	-3.3598
ADGRE3	0.63064	0.29465	1	1	-1.765	0.19305	0.045857	0.987328	0.977112	-2.8971	0.43963	0.42076	1	1	-0.19716	0.65749	0.020171	0.999943	0.913013	-2.3505
ADGRE5	0.41115	0.6418	1	1	-1.3138	0.18797	0.69185	0.987328	0.999999	-2.7558	0.14041	0.20614	1	1	0.05708	0.43936	0.55208	0.999943	1	-1.5477
ADGRF1	0.10038	0.4486	0.979013	1	-1.7693	0.081426	0.81211	0.950774	0.999999	-3.4044	0.11926	0.79252	1	1	-0.55015	0.30792	0.096287	0.998509	0.990562	-1.4819
ADGRF2	0.22069	0.90397	1	1	-1.2851	0.22005	0.24725	0.987328	0.999999	-1.7257	0.32048	0.76367	1	1	-0.36478	0.26997	0.82603	0.998509	1	-1.384
ADGRF3	0.4803	0.5468	1	1	-1.0262	0.57485	0.29912	0.999767	0.999999	0.34403	0.63493	0.384	1	1	-0.21151	0.15854	0.5877	0.998328	1	-2.628
ADGRF4	0.46681	0.6685	1	1	-2.2126	0.29972	0.91925	0.989743	0.999999	-2.2317	0.63315	0.038606	1	0.949339	0.40204	0.46392	0.80095	0.999943	1	-2.6462
ADGRF5	0.30637	0.67593	1	1	-0.54811	0.10059	0.67798	0.971563	0.999999	-1.5441	0.26829	0.80044	1	1	-0.28588	0.1063	0.08161	0.978234	0.981359	-0.46397
ADGRG1	0.93625	0.34696	1	1	-0.66887	0.59844	0.68733	0.999767	0.999999	-0.55186	0.68941	0.45603	1	1	-0.25164	0.65812	0.053452	0.999943	0.965119	-0.10768
ADGRG2	0.00028495	0.99972	0.272879	1	-2.4957	0.0074153	0.93698	0.733447	0.999999	-4.5651	0.88163	0.78412	1	1	-0.021936	0.001046	0.99895	0.518872	1	-3.301
ADGRG3	0.20791	0.61645	1	1	-0.38088	0.23156	0.10914	0.987328	0.987284	0.20952	0.24233	0.58789	1	1	-0.067422	0.2742	0.84945	0.998509	1	-0.79025
ADGRG4	0.91149	0.58792	1	1	-0.9262	0.59368	0.1072	0.999767	0.98723	-0.80277	0.89236	0.56301	1	1	-0.11109	0.51119	0.57965	0.999943	1	-1.3561
ADGRG5	0.21284	0.36816	1	1	-0.63295	0.042462	0.82818	0.907096	0.999999	-1.7416	0.77441	0.019306	1	0.879843	0.37772	0.90837	0.64974	0.999943	1	-0.26108
ADGRG6	0.22626	0.89041	1	1	-1.5211	0.48507	0.15801	0.999767	0.994211	-1.2736	0.93962	0.57919	1	1	0.086517	0.044527	0.95547	0.914335	1	-2.6352
ADGRG7	0.0064036	0.94085	0.682512	1	-1.737	0.03877	0.84669	0.898044	0.999999	-2.0392	0.10333	0.54161	1	1	-0.56897	0.0022448	0.99776	0.58324	1	-2.0678
ADGRL1	0.19033	0.89343	1	1	-1.7983	0.20533	0.92867	0.987328	0.999999	-2.3437	0.77156	0.0061926	1	0.804685	0.65155	0.057964	0.94204	0.933525	1	-2.4907
ADGRL2	0.55112	0.68668	1	1	-0.56944	0.39568	0.089806	0.995715	0.981209	-1.3412	0.59022	0.81919	1	1	-0.063684	0.94854	0.29886	0.999943	1	-1.1912
ADGRL3	0.88304	0.029693	1	0.969557	0.10104	0.36719	0.13267	0.994924	0.989868	-0.62065	0.98933	0.0254	1	0.902767	0.36355	0.76901	0.012858	0.999943	0.901414	0.69399
ADGRL4	0.26308	0.75041	1	1	-1.3356	0.75124	0.080404	0.999767	0.981209	0.33287	0.09789	0.68403	1	1	-0.58528	0.05987	0.94013	0.935966	1	-2.7774
ADGRV1	0.11058	0.62888	0.982531	1	-1.7568	0.57334	0.063904	0.999767	0.981209	-1.2722	0.0054757	0.89364	0.478698	1	-1.3506	0.28633	0.8387	0.998509	1	-2.1637
ADH1A	0.5332	0.12864	1	1	-1.2379	0.62347	0.17288	0.999767	0.996791	-0.52469	0.42221	0.49086	1	1	-0.47326	0.40922	0.29977	0.999943	1	-2.0259
ADH1B	0.98586	0.35499	1	1	-0.26051	0.39254	0.12496	0.995715	0.988742	0.22177	0.91786	0.203	1	1	0.10293	0.9592	0.54831	0.999943	1	-0.18069
ADH1C	0.79749	0.27578	1	1	-0.0063789	0.3579	0.41286	0.993437	0.999999	-0.3783	0.99753	0.0024708	1	0.741945	0.82374	0.96474	0.78479	0.999943	1	-0.61385
ADH4	0.58413	0.66933	1	1	-1.2697	0.49357	0.64396	0.999767	0.999999	-2.7386	0.36809	0.15069	1	1	-0.18674	0.66384	0.81395	0.999943	1	-1.5695
ADH5	0.07799	0.6977	0.954627	1	-2.7735	0.099086	0.22997	0.969993	0.999999	-3.3459	0.011693	0.90126	0.631745	1	-1.2333	0.12675	0.83524	0.991065	1	-3.0482
ADH6	0.13463	0.26976	0.992034	1	-0.79286	0.1868	0.93632	0.987328	0.999999	-0.77398	0.14776	0.03633	1	0.94784	0.21816	0.026922	0.28571	0.873456	1	-1.7205
ADH7	0.56266	0.035242	1	0.971161	-0.65294	0.27313	0.003788	0.988544	0.845403	-0.51969	0.81851	0.23687	1	1	0.21423	0.81617	0.12603	0.999943	0.992417	0.26592
ADHFE1	0.50865	0.22234	1	1	-0.97562	0.96499	0.10559	0.999767	0.98723	-0.19749	0.0085765	0.52853	0.573076	1	-1.2241	0.95591	0.74412	0.999943	1	-0.69649
ADI1	0.43597	0.32014	1	1	-1.0065	0.4636	0.69526	0.998728	0.999999	-1.6234	0.6124	0.0006465	1	0.692374	0.62668	0.53413	0.78865	0.999943	1	-1.8635
ADIG	0.25486	0.77202	1	1	-1.4112	0.16207	0.65157	0.987328	0.999999	-3.5808	0.7488	0.43486	1	1	0.21865	0.28842	0.22486	0.998509	1	-2.3822
ADIPOQ	0.24198	0.17251	1	1	-1.2355	0.99937	0.00062623	0.999767	0.719649	1.7108	0.026449	0.48589	0.795373	1	-1.3329	0.20971	0.51016	0.998328	1	-2.3428
ADIPOR1	0.41804	0.091346	1	1	-1.9159	0.23659	0.87874	0.987328	0.999999	-3.1007	0.91095	0.13301	1	0.997908	-0.088759	0.51504	0.00095522	0.999943	0.74615	-2.1725
ADIPOR2	0.0079156	0.9808	0.715438	1	-2.4464	0.026364	0.27851	0.871896	0.999999	-3.1018	0.018287	0.31288	0.718771	1	-0.42423	0.014181	0.9726	0.828739	1	-3.7407
ADIRF	0.2083	0.40085	1	1	-0.69022	0.22886	0.76185	0.987328	0.999999	-1.8861	0.83337	0.15901	1	1	0.25527	0.33384	0.39927	0.999619	1	-1.2775
ADK	0.36568	0.37715	1	1	-0.68347	0.46691	0.050645	0.999154	0.979347	0.69681	0.60231	0.74342	1	1	0.12053	0.090592	0.23775	0.973019	1	-1.4363
ADM	0.51774	0.51887	1	1	-1.1565	0.46205	0.1449	0.998235	0.989868	-1.6177	0.28983	0.83039	1	1	-0.43427	0.58815	0.29525	0.999943	1	-1.5058
ADM2	0.61887	0.40054	1	1	-0.8205	0.11302	0.5285	0.974782	0.999999	-1.4706	0.92661	0.34395	1	1	0.040818	0.77741	0.51938	0.999943	1	-0.23649
ADM5	0.030913	0.63642	0.878692	1	-1.8144	0.007186	0.85456	0.72851	0.999999	-3.2253	0.27274	0.72453	1	1	-0.40914	0.91032	0.63689	0.999943	1	-0.45284
ADNP	0.47452	0.35532	1	1	-0.79793	0.86331	0.010809	0.999767	0.90274	1.1254	0.6815	0.096188	1	0.9882	0.21569	0.10232	0.80116	0.976001	1	-1.9607
ADNP2	0.23529	0.6534	1	1	-1.3332	0.082807	0.75939	0.950774	0.999999	-1.2303	0.40127	0.92874	1	1	-0.36601	0.34648	0.068194	0.9997	0.978875	-1.0152
ADO	0.21143	0.79062	1	1	-1.8973	0.77912	0.73437	0.999767	0.999999	-0.84429	0.16136	0.13759	1	0.999103	-0.75818	0.21553	0.92065	0.998328	1	-2.5862
ADORA1	0.032924	0.96708	0.8839	1	-1.9762	0.083786	0.48451	0.951409	0.999999	-3.2761	0.032322	0.93728	0.838862	1	-1.1851	0.25957	0.93469	0.998328	1	-1.982
ADORA2A	0.22946	0.84883	1	1	-1.2973	0.6195	0.092632	0.999767	0.983196	0.53625	0.10785	0.96205	1	1	-0.54761	0.11731	0.73685	0.983928	1	-2.6087
ADORA2B	0.27756	0.39726	1	1	0.013123	0.97364	0.63397	0.999767	0.999999	-0.14622	0.44408	0.74087	1	1	-0.03225	0.12654	0.3769	0.99081	1	-0.076671
ADORA3	0.98183	0.45065	1	1	-0.14458	0.44462	0.24919	0.996175	0.999999	0.028728	0.8371	0.21908	1	1	0.20728	0.56917	0.49042	0.999943	1	-0.076508
ADPGK	0.52705	0.8214	1	1	-1.0119	0.027055	0.83287	0.87448	0.999999	-4.1436	0.74152	0.080172	1	0.973853	0.33342	0.40435	0.10092	0.999943	0.990562	-1.0233
ADPRH	0.17986	0.58426	1	1	-0.89042	0.16349	0.90143	0.987328	0.999999	-1.0074	0.45737	0.24422	1	1	-0.12041	0.037836	0.23606	0.901951	1	-1.8915
ADPRHL1	0.40061	0.052783	1	0.986985	-0.0020201	0.54571	0.23095	0.999767	0.999999	0.44521	0.23272	0.013654	1	0.866681	0.51646	0.47398	0.33186	0.999943	1	-0.99008
ADPRHL2	0.7658	0.67968	1	1	-0.56764	0.2595	0.33506	0.988331	0.999999	-1.1313	0.78841	0.22943	1	1	0.3416	0.30286	0.34595	0.998509	1	-1.7288
ADPRM	0.89453	0.33369	1	1	-0.52233	0.46584	0.12572	0.998872	0.988742	-1.9301	0.06137	0.057571	0.955705	0.961496	-0.45525	0.99932	0.0006835	0.999943	0.74615	0.94587
ADRA1A	0.68384	0.13417	1	1	-0.046409	0.041098	0.81657	0.900123	0.999999	-1.1465	0.94208	0.059201	1	0.962652	0.26246	0.9947	0.11212	0.999943	0.990562	0.20084
ADRA1B	0.66623	0.61011	1	1	-1.1132	0.54226	0.10416	0.999767	0.98723	-0.74554	0.84558	0.49724	1	1	0.052465	0.59735	0.80268	0.999943	1	-1.8429
ADRA1D	0.59093	0.75014	1	1	-1.5025	0.054622	0.94538	0.924616	0.999999	-3.3221	0.62184	0.26031	1	1	0.17443	0.87122	0.80102	0.999943	1	-1.5492
ADRA2A	0.28815	0.12462	1	1	0.031048	0.89845	0.1073	0.999767	0.98723	0.07244	0.44189	0.20942	1	1	0.19854	0.32583	0.13081	0.998803	0.992417	-0.1437
ADRA2B	0.033861	0.47262	0.888141	1	-1.2546	0.578	0.36265	0.999767	0.999999	0.18954	0.97519	0.23335	1	1	0.1889	0.0030241	0.82043	0.63267	1	-2.818
ADRA2C	0.30963	0.19929	1	1	-1.3197	0.32279	0.209	0.990798	0.999999	-1.4518	0.11853	0.23107	1	1	-0.88133	0.3663	0.0014197	0.999943	0.809388	-1.7329
ADRB1	0.67922	0.44043	1	1	-0.2588	0.28049	0.0845	0.988544	0.981209	-2.5857	0.84751	0.44675	1	1	0.18258	0.6123	0.025242	0.999943	0.926981	-0.25092
ADRB2	0.028048	0.6673	0.871098	1	-1.5826	0.0076146	0.45992	0.733761	0.999999	-4.4669	0.032826	0.12501	0.839339	0.995972	-0.089482	0.28807	0.01675	0.998509	0.913013	0.47449
ADRB3	0.46158	0.23281	1	1	-1.0982	0.35055	0.81603	0.992233	0.999999	-2.3737	0.88121	0.59961	1	1	0.019914	0.88966	0.14621	0.999943	0.996378	-0.91119
ADRBK1	0.11925	0.2093	0.983906	1	-0.61274	0.17649	0.1117	0.987328	0.98736	-0.37309	0.014212	0.98579	0.671612	1	-0.6334	0.48308	0.05767	0.999943	0.968866	0.45994
ADRBK2	0.36607	0.010624	1	0.890201	-0.50689	0.50983	0.081609	0.999767	0.981209	0.52691	0.33825	0.039849	1	0.949339	0.072717	0.042962	0.00085789	0.912699	0.74615	0.75994
ADRM1	0.052219	0.82942	0.9272	1	-2.1729	0.19411	0.2353	0.987328	0.999999	-0.91365	0.019967	0.76514	0.740358	1	-0.86364	0.058141	0.94186	0.933525	1	-2.7301
ADSL	0.041279	0.92615	0.900688	1	-3.1185	0.098511	0.086529	0.968755	0.981209	-3.7574	0.0010156	0.99898	0.21364	1	-3.2972	0.12587	0.93283	0.989287	1	-3.1696
ADSS	0.52471	0.62777	1	1	-1.6008	0.50199	0.69353	0.999767	0.999999	-2.5238	0.22195	0.93412	1	1	-0.56482	0.25728	0.36915	0.998328	1	-1.899
ADSSL1	0.24799	0.8013	1	1	-1.5893	0.36691	0.061074	0.994761	0.981209	0.34714	0.26103	0.14312	1	1	0.071526	0.11761	0.70401	0.983928	1	-3.2525
ADTRP	0.022475	0.97752	0.849224	1	-2.2762	0.13733	0.6345	0.987328	0.999999	-3.5913	0.47987	0.16678	1	1	-0.26471	0.049144	0.7842	0.920891	1	-3.2917
AEBP1	0.29862	0.88014	1	1	-1.5732	0.064423	0.79564	0.936522	0.999999	-3.7498	0.29083	0.028398	1	0.921446	0.52801	0.52191	0.3351	0.999943	1	-1.5813
AEBP2	0.85426	0.4065	1	1	-1.4784	0.55423	0.83767	0.999767	0.999999	-2.7158	0.93871	0.74434	1	1	0.29345	0.87896	0.52209	0.999943	1	-1.67
AEN	0.12813	0.15553	0.988815	1	-0.51858	0.056632	0.16152	0.924616	0.995654	0.19974	0.81106	0.5037	1	1	0.041243	0.50578	0.35216	0.999943	1	-0.54635
AES	0.095962	0.89282	0.97687	1	-2.1528	0.28359	0.53644	0.988544	0.999999	-2.9962	0.27655	0.12585	1	0.9961	0.057971	0.02884	0.90635	0.885287	1	-2.9955
AFAP1	0.97315	0.49832	1	1	-0.61816	0.89881	0.25394	0.999767	0.999999	-0.69633	0.3175	0.054802	1	0.960226	-0.2414	0.95312	0.62001	0.999943	1	-0.58828
AFAP1L1	0.28363	0.17089	1	1	-1.3545	0.51578	0.036674	0.999767	0.966667	0.80388	0.5964	0.7223	1	1	-0.24493	0.36706	0.22045	0.999943	1	-1.7827
AFAP1L2	0.0028008	0.99653	0.53869	1	-2.2685	0.32869	0.73399	0.991354	0.999999	-0.56919	0.04805	0.73883	0.913953	1	-0.027942	0.0023563	0.99764	0.586985	1	-3.5256
AFF1	0.72112	0.036046	1	0.974567	-0.33728	0.32107	0.094624	0.990798	0.983927	0.69487	0.83274	0.82698	1	1	-0.10814	0.81173	0.0092907	0.999943	0.901012	0.18717
AFF2	0.9947	0.34173	1	1	-0.18293	0.9364	0.23599	0.999767	0.999999	0.33242	0.96674	0.041297	1	0.949339	0.41414	0.68307	0.6741	0.999943	1	-0.6505
AFF3	0.15179	0.80431	0.99983	1	-2.248	0.15158	0.4578	0.987328	0.999999	-3.5925	0.72555	0.88056	1	1	-0.38201	0.032594	0.96741	0.892643	1	-2.5897
AFF4	0.90039	0.65071	1	1	-1.0207	0.81036	0.020805	0.999767	0.948086	1.1313	0.80496	0.17443	1	1	-0.15166	0.25003	0.91289	0.998328	1	-1.8495
AFG3L2	0.026629	0.97337	0.866162	1	-2.5035	0.031156	0.96884	0.889349	0.999999	-4.0362	0.015474	0.69081	0.684484	1	-1.9544	0.27303	0.74208	0.998509	1	-2.8707
AFM	0.15766	0.90677	0.99983	1	-1.3864	0.10257	0.061715	0.972877	0.981209	-2.1974	0.8941	0.80201	1	1	-0.090543	0.076157	0.86652	0.959941	1	-2.3714
AFMID	0.35996	0.046655	1	0.980566	-1.4317	0.42881	0.20245	0.995755	0.999999	-1.4223	0.18591	0.11131	1	0.994492	0.17603	0.18819	0.26907	0.998328	1	-2.3509
AFP	0.54229	0.3309	1	1	-1.4159	0.93214	0.36653	0.999767	0.999999	0.17334	0.053536	0.96701	0.935577	1	-0.98164	0.30705	0.36519	0.998509	1	-2.3239
AFTPH	0.4516	0.71109	1	1	-1.1363	0.81083	0.024696	0.999767	0.949847	1.1617	0.80297	0.12724	1	0.9961	0.30356	0.050885	0.94912	0.926894	1	-2.7497
AGA	0.92921	0.29254	1	1	-0.3338	0.43738	0.76852	0.995755	0.999999	-1.6701	0.58684	0.061409	1	0.964328	0.38456	0.94997	0.13858	0.999943	0.996016	0.35411
AGAP1	0.034739	0.046463	0.890287	0.980566	-0.0065618	0.0076997	0.16772	0.733761	0.996791	-2.2335	0.91224	0.17332	1	1	0.34557	0.91463	0.0073511	0.999943	0.901012	1.0101
AGAP11	0.66011	0.029901	1	0.969557	-1.3602	0.20476	0.81119	0.987328	0.999999	-2.5775	0.7841	0.064125	1	0.970879	0.050811	0.94256	0.046256	0.999943	0.958812	-0.72986
AGAP2	0.22855	0.84029	1	1	-1.4419	0.1052	0.42026	0.972877	0.999999	-2.6159	0.84109	0.85716	1	1	-0.07056	0.23909	0.44296	0.998328	1	-2.2338
AGAP3	0.81583	0.35186	1	1	-0.13247	0.89587	0.61981	0.999767	0.999999	-0.14831	0.95932	0.51735	1	1	0.11117	0.64995	0.040761	0.999943	0.957873	-0.78286
AGAP4	0.67548	0.69442	1	1	-2.0585	0.64486	0.68255	0.999767	0.999999	-1.6392	0.071852	0.96211	0.97844	1	-1.909	0.66526	0.75897	0.999943	1	-2.5596
AGAP5	0.063928	0.5727	0.940796	1	-2.2173	0.13736	0.93489	0.987328	0.999999	-3.2335	0.029346	0.72378	0.818826	1	-0.88351	0.17089	0.57743	0.998328	1	-2.4919
AGAP6	0.047701	0.0024512	0.918484	0.792552	-2.3958	0.012569	0.05143	0.800749	0.979347	-3.5076	0.065349	0.28583	0.964165	1	-0.5104	0.60762	0.014665	0.999943	0.908232	-1.5608
AGAP9	0.40162	0.69043	1	1	-1.6402	0.1726	0.89691	0.987328	0.999999	-3.3627	0.033351	0.3812	0.842298	1	-2.0144	0.67112	0.45318	0.999943	1	-0.99121
AGBL1	0.97846	0.1388	1	1	-0.73222	0.68618	0.029335	0.999767	0.958535	0.69784	0.92218	0.10459	1	0.992507	0.42448	0.94946	0.45203	0.999943	1	-1.3582
AGBL2	0.34011	0.30119	1	1	-1.5333	0.53624	0.026655	0.999767	0.955904	1.1507	0.56301	0.19946	1	1	0.15926	0.052496	0.78515	0.930064	1	-2.9738
AGBL3	0.45028	0.44439	1	1	-0.38725	0.49699	0.56557	0.999767	0.999999	-0.082298	0.22075	0.53324	1	1	-0.24546	0.50564	0.59721	0.999943	1	-0.9833
AGBL4	0.98332	0.38845	1	1	0.12154	0.99229	0.0049367	0.999767	0.845403	1.2444	0.39354	0.1985	1	1	-0.019924	0.1957	0.16217	0.998328	0.999199	0.0089785
AGBL5	0.31192	0.60925	1	1	-1.4979	0.030703	0.9693	0.888135	0.999999	-3.1769	0.5387	0.41345	1	1	0.016273	0.42751	0.053761	0.999943	0.965119	-1.4429
AGER	0.071658	0.0052839	0.950905	0.851536	-0.46936	0.081475	0.044211	0.950774	0.977112	0.27096	0.96219	0.035845	1	0.946601	0.35494	0.085901	0.018458	0.966387	0.913013	0.53327
AGFG1	0.067858	0.59995	0.945586	1	-2.0192	0.11754	0.20728	0.979194	0.999999	-2.7123	0.69852	0.53187	1	1	0.016853	0.038339	0.87379	0.902618	1	-2.8611
AGFG2	0.53198	0.24053	1	1	0.019094	0.013285	0.2281	0.803206	0.999999	0.21122	0.4139	0.57202	1	1	-0.12001	0.99257	0.27991	0.999943	1	-0.02322
AGGF1	0.94914	0.20852	1	1	-0.60131	0.93706	0.75653	0.999767	0.999999	-1.5695	0.80325	0.69186	1	1	0.087	0.89153	0.0086322	0.999943	0.901012	-0.30949
AGK	0.2604	0.8742	1	1	-1.8118	0.015413	0.98459	0.825042	0.999999	-3.4657	0.71417	0.54354	1	1	0.16518	0.2885	0.78875	0.998509	1	-2.1584
AGL	0.19493	0.73961	1	1	-1.904	0.86262	0.75501	0.999767	0.999999	-0.37274	0.76667	0.76785	1	1	0.014525	0.18922	0.79008	0.998328	1	-3.2326
AGMAT	0.73704	0.32203	1	1	-1.1377	0.9517	0.065451	0.999767	0.981209	-0.11407	0.2837	0.2539	1	1	-0.26672	0.42303	0.79107	0.999943	1	-1.8707
AGMO	0.83691	0.23005	1	1	-0.39435	0.93329	0.77821	0.999767	0.999999	-0.21897	0.51037	0.24934	1	1	0.32844	0.79682	0.029301	0.999943	0.942448	-0.24175
AGO1	0.059247	0.94075	0.934385	1	-1.6515	0.51061	0.69087	0.999767	0.999999	-1.0269	0.39175	0.54671	1	1	-0.46019	0.024102	0.9759	0.868888	1	-2.2276
AGO2	0.44645	0.80938	1	1	-0.97355	0.17692	0.86586	0.987328	0.999999	-1.7207	0.22752	0.75337	1	1	-0.34788	0.13522	0.69165	0.993918	1	-1.2816
AGO3	0.15421	0.69892	0.99983	1	-1.6867	0.25622	0.70412	0.987328	0.999999	-3.0968	0.076765	0.40349	0.986632	1	-1.2104	0.28144	0.30352	0.998509	1	-2.4092
AGO4	0.55964	0.49752	1	1	-0.7316	0.16018	0.40967	0.987328	0.999999	-1.8831	0.44588	0.89749	1	1	-0.23911	0.97278	0.77561	0.999943	1	-0.5277
AGPAT1	0.27366	0.925	1	1	-1.9665	0.41035	0.21278	0.995715	0.999999	-1.3725	0.24339	0.85422	1	1	-0.50088	0.17247	0.84005	0.998328	1	-2.8866
AGPAT2	0.88394	0.58616	1	1	-1.3603	0.6745	0.25143	0.999767	0.999999	-1.9782	0.44156	0.15277	1	1	0.16639	0.67684	0.81271	0.999943	1	-1.926
AGPAT3	0.30579	0.65232	1	1	-1.5449	0.17291	0.028183	0.987328	0.957068	-1.2744	0.24062	0.13797	1	0.999103	-0.23028	0.13816	0.14216	0.993918	0.996016	-2.9427
AGPAT4	0.52726	0.51531	1	1	-0.82346	0.78065	0.586	0.999767	0.999999	-0.25461	0.27916	0.13192	1	0.997411	0.15644	0.22827	0.5468	0.998328	1	-0.69609
AGPAT5	0.34527	0.22827	1	1	-1.133	0.77613	0.14103	0.999767	0.989868	0.17768	0.41142	0.68577	1	1	-0.40422	0.1517	0.22268	0.998328	1	-1.7811
AGPAT6	0.78186	0.057818	1	0.992617	-0.41109	0.74235	0.17267	0.999767	0.996791	0.29985	0.57281	0.044147	1	0.949339	0.29055	0.5539	0.28128	0.999943	1	-1.3293
AGPAT9	0.2384	0.3532	1	1	-1.579	0.36904	0.5829	0.994988	0.999999	-0.79595	0.85334	0.12924	1	0.997158	0.17724	0.16006	0.20082	0.998328	1	-2.9243
AGPS	0.95696	0.023399	1	0.954107	0.43896	0.96633	0.025754	0.999767	0.949847	0.80631	0.99192	0.031043	1	0.937409	0.72201	0.84315	0.041291	0.999943	0.957873	0.53515
AGR2	0.066343	0.83195	0.942975	1	-2.0573	0.13415	0.62523	0.987328	0.999999	-3.4767	0.0855	0.91241	0.998362	1	-0.8903	0.082555	0.82304	0.965152	1	-2.2001
AGR3	0.73039	0.33426	1	1	-0.60391	0.57046	0.25415	0.999767	0.999999	-1.6425	0.79906	0.63126	1	1	0.11696	0.64786	0.37272	0.999943	1	-0.70307
AGRN	0.1299	0.17671	0.990138	1	-0.71585	0.16066	0.075762	0.987328	0.981209	0.57211	0.1453	0.65841	1	1	-0.46311	0.23821	0.24484	0.998328	1	-1.5228
AGRP	0.027577	0.26825	0.868002	1	-2.0769	0.051157	0.52221	0.920622	0.999999	-2.1354	0.42285	0.1357	1	0.998401	-0.010367	0.0055432	0.78253	0.699175	1	-3.2908
AGT	0.12135	0.40226	0.984351	1	-1.0848	0.19757	0.064813	0.987328	0.981209	-1.6109	0.47278	0.091588	1	0.98526	0.27252	0.064496	0.77198	0.944008	1	-1.8794
AGTPBP1	0.033016	0.96698	0.884387	1	-1.2966	0.56072	0.17291	0.999767	0.996791	0.31058	0.085805	0.085386	0.998846	0.97827	0.064754	0.0027115	0.99729	0.606126	1	-2.9701
AGTR1	0.44153	0.65171	1	1	-0.91243	0.63751	0.25073	0.999767	0.999999	-0.87851	0.97156	0.028546	1	0.922638	0.69513	0.26738	0.85371	0.998509	1	-2.087
AGTR2	0.13625	0.40817	0.993103	1	-0.8188	0.28573	0.6803	0.988544	0.999999	-0.6723	0.082922	0.42928	0.992723	1	-0.23865	0.065206	0.14492	0.944489	0.996378	-1.6831
AGTRAP	0.82116	0.2729	1	1	-0.63124	0.68911	0.19975	0.999767	0.999999	0.17033	0.78238	0.58834	1	1	-0.26251	0.69646	0.068236	0.999943	0.978875	0.49346
AGXT	0.04774	0.95226	0.918484	1	-2.0225	0.0020752	0.99792	0.60394	0.999999	-4.4955	0.73687	0.051469	1	0.955212	0.37831	0.098072	0.52988	0.975436	1	-2.3956
AGXT2	0.46188	0.4169	1	1	-1.3915	0.64578	0.015891	0.999767	0.924894	-0.45355	0.28066	0.61385	1	1	-0.029673	0.18773	0.80869	0.998328	1	-2.2351
AHCTF1	0.15161	0.87595	0.99983	1	-2.1644	0.054322	0.94568	0.924616	0.999999	-3.4872	0.023505	0.84333	0.773351	1	-1.9366	0.69395	0.85287	0.999943	1	-1.7266
AHCY	0.046774	0.85527	0.916263	1	-1.9138	0.075394	0.4199	0.947793	0.999999	-2.3084	0.0055975	0.40126	0.484544	1	-1.4606	0.044347	0.95565	0.914313	1	-2.5484
AHCYL1	0.0091002	0.9909	0.750668	1	-1.9592	0.21699	0.060581	0.987328	0.981209	-1.4796	0.00084416	0.93483	0.193686	1	-1.578	0.015342	0.98466	0.836234	1	-2.9487
AHCYL2	0.10706	0.19846	0.982531	1	-1.6113	0.11107	0.36112	0.974782	0.999999	-1.6725	0.2159	0.85206	1	1	-0.15118	0.042009	0.1704	0.910095	1	-2.5176
AHDC1	0.66289	0.39386	1	1	-0.91484	0.67983	0.37318	0.999767	0.999999	-0.96063	0.86103	0.29503	1	1	0.21842	0.22225	0.72153	0.998328	1	-1.656
AHI1	0.42137	0.34999	1	1	-0.33127	0.29976	0.69933	0.989743	0.999999	-1.1542	0.4329	0.196	1	1	0.022083	0.56186	0.28695	0.999943	1	-0.77837
AHNAK	0.43587	0.0029694	1	0.806255	0.47647	0.54883	0.25269	0.999767	0.999999	-0.17143	0.85989	0.07796	1	0.973853	0.21194	0.56006	0.051667	0.999943	0.962183	0.53057
AHNAK2	0.89921	0.14593	1	1	-1.1116	0.6269	0.20979	0.999767	0.999999	0.068371	0.83179	0.42848	1	1	0.26346	0.63772	0.51179	0.999943	1	-1.1641
AHR	0.0094348	0.65281	0.753076	1	-1.1851	0.079292	0.93013	0.950145	0.999999	-0.96301	0.095946	0.97127	1	1	-0.43766	0.0032581	0.48652	0.640855	1	-1.6341
AHRR	0.19706	0.79306	1	1	-1.2082	0.23832	0.46478	0.987328	0.999999	-1.6792	0.47368	0.76151	1	1	-0.26295	0.19525	0.76313	0.998328	1	-1.9756
AHSA1	0.96868	0.042135	1	0.980566	0.08214	0.99145	0.0085472	0.999767	0.886876	0.49408	0.81523	0.29485	1	1	0.16802	0.69116	0.13395	0.999943	0.992417	-0.20548
AHSA2	0.90155	0.37461	1	1	0.12697	0.7092	0.20391	0.999767	0.999999	0.23559	0.90358	0.66732	1	1	0.096641	0.97708	0.50044	0.999943	1	-0.26748
AHSG	0.24731	0.88212	1	1	-1.5204	0.50859	0.076687	0.999767	0.981209	0.88736	0.061245	0.69746	0.955705	1	-0.87599	0.037277	0.96272	0.901774	1	-2.5681
AHSP	0.50573	0.36629	1	1	-1.3756	0.21069	0.80387	0.987328	0.999999	-2.358	0.20074	0.90559	1	1	-0.51754	0.55368	0.024234	0.999943	0.92531	-0.97035
AICDA	0.35059	0.61134	1	1	-0.74787	0.36077	0.85456	0.993714	0.999999	-0.56988	0.37733	0.8916	1	1	-0.31937	0.16779	0.35343	0.998328	1	-0.01426
AIDA	0.062175	0.30874	0.936405	1	-1.1701	0.097268	0.55112	0.968325	0.999999	-2.5982	0.27381	0.7198	1	1	-0.19995	0.5144	0.53093	0.999943	1	-0.71976
AIF1	0.35223	0.22105	1	1	-1.0728	0.25295	0.073526	0.987328	0.981209	-1.7154	0.94842	0.023295	1	0.896044	0.45371	0.42261	0.71869	0.999943	1	-1.6154
AIF1L	0.10297	0.87861	0.982531	1	-1.8918	0.037465	0.96253	0.893379	0.999999	-3.2502	0.084523	0.19752	0.997836	1	-0.36427	0.20563	0.89464	0.998328	1	-1.8464
AIFM1	0.05949	0.92206	0.934385	1	-2.6306	0.24314	0.50524	0.987328	0.999999	-3.1413	0.0017449	0.99826	0.284311	1	-2.678	0.14691	0.44724	0.996064	1	-2.6573
AIFM2	0.68091	0.45282	1	1	-1.4087	0.3107	0.86759	0.989952	0.999999	-2.4525	0.98839	0.038406	1	0.949339	0.52607	0.73887	0.68098	0.999943	1	-1.9012
AIFM3	0.65169	0.49195	1	1	-0.44932	0.16603	0.09107	0.987328	0.982187	0.46544	0.81292	0.18767	1	1	0.25119	0.059607	0.94039	0.935966	1	-1.5119
AIG1	0.24923	0.78566	1	1	-1.0469	0.074768	0.49415	0.947793	0.999999	-3.0533	0.037151	0.25177	0.863956	1	-0.13093	0.5309	0.37827	0.999943	1	-2.1411
AIM1	0.057858	0.55024	0.934385	1	-2.4648	0.30485	0.53458	0.989867	0.999999	-2.324	0.35916	0.92223	1	1	-0.47479	0.093967	0.27082	0.975436	1	-3.1038
AIM1L	0.077002	0.5423	0.954338	1	-1.2844	0.0089086	0.60263	0.757796	0.999999	-2.09	0.77549	0.70067	1	1	-0.21487	0.048353	0.64993	0.919792	1	-0.91242
AIM2	0.12067	0.35003	0.984101	1	-0.77396	0.31264	0.086577	0.990175	0.981209	-0.56853	0.58188	0.10089	1	0.990896	0.37306	0.058954	0.50777	0.935298	1	-2.2888
AIMP1	0.94287	0.38898	1	1	-0.45768	0.37655	0.63917	0.995715	0.999999	-0.85499	0.55091	0.0026342	1	0.741945	0.72365	0.80075	0.36295	0.999943	1	-2.1606
AIMP2	0.97339	0.6761	1	1	-1.0804	0.91727	0.85944	0.999767	0.999999	-1.7246	0.76979	0.77739	1	1	-0.091858	0.89215	0.2255	0.999943	1	-1.5061
AIP	0.034858	0.47911	0.890287	1	-1.7669	0.021376	0.75436	0.850518	0.999999	-4.4736	0.17512	0.76259	1	1	-0.41455	0.68947	0.6054	0.999943	1	-0.0069922
AIPL1	0.84214	0.82295	1	1	-0.68754	0.85868	0.094377	0.999767	0.983927	0.68173	0.017108	0.72	0.709519	1	-1.059	0.21562	0.20921	0.998328	1	-1.112
AIRE	0.32685	0.63642	1	1	-1.3331	0.65079	0.075914	0.999767	0.981209	0.41255	0.59585	0.93375	1	1	-0.3141	0.15191	0.72572	0.998328	1	-1.9028
AJAP1	0.99848	0.021415	1	0.941508	0.26994	0.86701	0.59046	0.999767	0.999999	-0.16589	0.94853	0.11018	1	0.994492	0.39113	0.97966	0.0089526	0.999943	0.901012	0.44992
AJUBA	0.66675	0.069079	1	1	-0.20309	0.55157	0.040347	0.999767	0.97195	0.40524	0.96605	0.21093	1	1	0.2174	0.34838	0.17541	0.9997	1	-1.0571
AK1	0.16207	0.28971	0.99983	1	-1.3021	0.21855	0.77889	0.987328	0.999999	-2.3846	0.18161	0.24289	1	1	0.084818	0.23238	0.17192	0.998328	1	-1.6259
AK2	0.0071819	0.99282	0.698189	1	-2.052	0.013262	0.95299	0.803206	0.999999	-4.2734	0.21163	0.36655	1	1	-0.3057	0.018493	0.98151	0.847999	1	-2.2926
AK3	0.34808	0.74743	1	1	-0.62742	0.066253	0.73914	0.939784	0.999999	-2.135	0.66517	0.83318	1	1	-0.010888	0.15045	0.035192	0.998199	0.9563	-0.77054
AK4	0.25384	0.73022	1	1	-0.95472	0.22439	0.34275	0.987328	0.999999	-0.74873	0.020273	0.97973	0.740806	1	-0.45354	0.40901	0.5358	0.999943	1	-0.70405
AK5	0.32889	0.90036	1	1	-2.0173	0.26344	0.69003	0.988544	0.999999	-3.2309	0.28843	0.087156	1	0.979304	0.11334	0.37091	0.82858	0.999943	1	-2.5279
AK6	0.014445	0.98555	0.787665	1	-3.1282	0.026085	0.97392	0.871896	0.999999	-3.6141	0.0027212	0.991	0.344534	1	-3.2374	0.033168	0.96683	0.896505	1	-2.966
AK7	0.27784	0.90623	1	1	-1.8863	0.049762	0.95024	0.917475	0.999999	-3.4016	0.71015	0.52415	1	1	-0.011123	0.447	0.91365	0.999943	1	-2.1746
AK8	0.46881	0.88696	1	1	-1.6425	0.29355	0.84027	0.988668	0.999999	-2.2781	0.79204	0.62797	1	1	0.26063	0.37887	0.88992	0.999943	1	-2.1983
AK9	0.029194	0.41535	0.874009	1	-1.1749	0.86846	0.32591	0.999767	0.999999	0.25828	0.40366	0.35313	1	1	-0.14303	0.016197	0.56799	0.84289	1	-1.6848
AKAP1	0.48404	0.53333	1	1	-0.92667	0.44753	0.34484	0.996275	0.999999	-0.54954	0.13967	0.77339	1	1	-0.67945	0.53644	0.22822	0.999943	1	-0.70713
AKAP10	0.080675	0.27635	0.956514	1	0.15642	0.98013	0.13117	0.999767	0.989445	0.46271	0.90162	0.2966	1	1	0.018378	0.017013	0.15076	0.847999	0.996378	-0.019619
AKAP11	0.61619	0.67679	1	1	-1.5089	0.5458	0.39943	0.999767	0.999999	-2.5433	0.5086	0.070938	1	0.973853	0.23239	0.2604	0.79948	0.998328	1	-2.4153
AKAP12	0.62259	0.65829	1	1	-1.3307	0.57534	0.68206	0.999767	0.999999	-0.68063	0.91171	0.87633	1	1	-0.18753	0.27817	0.84988	0.998509	1	-2.0177
AKAP13	0.0057324	0.92931	0.674991	1	-1.838	0.070816	0.016176	0.945725	0.924894	1.0469	0.47898	0.030557	1	0.93399	-0.015306	0.00096957	0.99842	0.518872	1	-3.6992
AKAP14	0.00057519	0.81533	0.35777	1	-1.8903	0.0099573	0.53005	0.770805	0.999999	-1.5851	0.3343	0.19952	1	1	-0.035106	0.0002857	0.99905	0.331158	1	-2.9969
AKAP17A	0.035666	0.83709	0.89238	1	-1.3577	0.33815	0.75925	0.991354	0.999999	-0.14045	0.10945	0.9342	1	1	-0.29217	0.0054916	0.95903	0.699175	1	-2.5528
AKAP2	0.31455	0.38583	1	1	-1.3451	0.46022	0.74983	0.998158	0.999999	0.041626	0.42346	0.62716	1	1	0.27193	0.10039	0.53748	0.975436	1	-2.7949
AKAP3	0.38282	0.3149	1	1	-0.82671	0.67656	0.16459	0.999767	0.996046	-0.12613	0.70603	0.45956	1	1	-0.018245	0.26325	0.64833	0.998509	1	-1.0888
AKAP4	0.19823	0.78209	1	1	-1.7017	0.033858	0.9238	0.890887	0.999999	-4.107	0.98767	0.14815	1	1	0.40141	0.22855	0.80423	0.998328	1	-2.26
AKAP5	0.15534	0.77693	0.99983	1	-1.6067	0.018851	0.98115	0.842112	0.999999	-2.9683	0.10919	0.79957	1	1	-0.58594	0.061173	0.59386	0.93948	1	-0.79369
AKAP6	0.069019	0.8492	0.947922	1	-0.74938	0.000281	0.99972	0.437688	0.999999	-2.6111	0.018752	0.36779	0.724988	1	-0.51096	0.20789	0.60546	0.998328	1	-0.20364
AKAP7	0.1933	0.88567	1	1	-1.735	0.10447	0.87741	0.972877	0.999999	-3.7038	0.47607	0.74814	1	1	-0.29652	0.52463	0.54534	0.999943	1	-2.0045
AKAP8	0.019815	0.67299	0.835784	1	-0.38126	0.99123	0.0087685	0.999767	0.890328	0.71921	0.11625	0.57627	1	1	-0.31014	0.0042545	0.95251	0.677408	1	-0.98559
AKAP8L	0.66924	0.77944	1	1	-0.70187	0.221	0.13338	0.987328	0.989868	-3.2142	0.47387	0.71172	1	1	-0.47082	0.45364	0.074623	0.999943	0.979245	-0.22059
AKAP9	0.6573	0.74332	1	1	-0.84965	0.32966	0.11642	0.991354	0.98736	-1.8395	0.99578	0.038147	1	0.949339	0.64371	0.54804	0.2983	0.999943	1	-1.0845
AKIP1	0.58849	0.846	1	1	-1.4318	0.30814	0.45562	0.989952	0.999999	-1.4341	0.98812	0.044136	1	0.949339	0.46928	0.052074	0.94793	0.930064	1	-2.8522
AKIRIN1	0.04319	0.95681	0.906692	1	-2.3525	0.16299	0.46557	0.987328	0.999999	-3.2704	0.14927	0.96934	1	1	-0.74876	0.2182	0.93724	0.998328	1	-2.593
AKIRIN2	0.84354	0.18281	1	1	-1.2621	0.85903	0.32099	0.999767	0.999999	-2.1124	0.4148	0.089566	1	0.982362	-0.39246	0.89702	0.66039	0.999943	1	-1.1642
AKNA	0.8044	0.66569	1	1	-0.43053	0.44118	0.32536	0.995755	0.999999	-0.92324	0.27649	0.15108	1	1	-0.24711	0.50654	0.58667	0.999943	1	-0.93602
AKNAD1	0.9887	0.0015229	1	0.775747	-0.21984	0.94843	0.030753	0.999767	0.965752	0.49933	0.71716	0.05143	1	0.955212	-0.019571	0.67854	0.014052	0.999943	0.908232	-0.20152
AKR1A1	0.91824	0.40387	1	1	0.01405	0.25728	0.19011	0.988027	0.999516	-0.77003	0.96571	0.013613	1	0.866681	0.38541	0.32573	0.12255	0.998803	0.992417	-0.20244
AKR1B1	0.071133	0.30312	0.949861	1	-0.77674	0.23659	0.70566	0.987328	0.999999	-1.4704	0.27813	0.71727	1	1	-0.05935	0.034085	0.12086	0.900023	0.991165	-0.64626
AKR1B10	0.25235	0.7762	1	1	-1.5491	0.08772	0.52758	0.955896	0.999999	-3.298	0.61813	0.1588	1	1	0.092155	0.32648	0.55098	0.998965	1	-0.96171
AKR1B15	0.49188	0.61597	1	1	-0.71018	0.082202	0.69649	0.950774	0.999999	-0.42182	0.82727	0.80742	1	1	0.094222	0.56155	0.098891	0.999943	0.990562	-0.35522
AKR1C1	0.28629	0.91902	1	1	-1.5238	0.034567	0.96543	0.890887	0.999999	-2.1955	0.8092	0.54296	1	1	-0.14093	0.29429	0.90613	0.998509	1	-1.9643
AKR1C2	0.28784	0.60042	1	1	-1.6546	0.52564	0.73229	0.999767	0.999999	-1.6928	0.33957	0.84704	1	1	-0.52677	0.29686	0.7374	0.998509	1	-2.3883
AKR1C3	0.91125	0.88443	1	1	-1.0769	0.58966	0.28544	0.999767	0.999999	-1.1292	0.28498	0.14308	1	1	-0.25793	0.48204	0.83314	0.999943	1	-1.4932
AKR1C4	0.99908	0.052368	1	0.986925	0.37299	0.13727	0.34933	0.987328	0.999999	0.28016	0.84991	0.18733	1	1	-0.29836	0.99971	0.00028586	0.999943	0.697504	0.99665
AKR1D1	0.0070371	0.26698	0.693077	1	-1.1395	0.020603	0.30473	0.84697	0.999999	-0.24421	0.066356	0.75447	0.965873	1	-0.26245	0.0010237	0.38587	0.518872	1	-1.9602
AKR1E2	0.13233	0.51354	0.990836	1	-1.4625	0.24785	0.34316	0.987328	0.999999	-0.48479	0.49285	0.14932	1	1	-0.19038	0.009991	0.49514	0.788651	1	-3.3387
AKR7A2	0.46735	0.51699	1	1	-0.90504	0.99061	0.0093944	0.999767	0.898118	0.88962	0.032877	0.95097	0.839339	1	-1.0036	0.38519	0.099847	0.999943	0.990562	-1.2537
AKR7A3	0.10107	0.76287	0.979948	1	-0.89032	0.086913	0.74904	0.954766	0.999999	-1.412	0.83884	0.16693	1	1	-0.1173	0.033025	0.68742	0.894287	1	-1.0264
AKT1	0.9139	0.78302	1	1	-0.46248	0.97007	0.058164	0.999767	0.979469	0.036252	0.62013	0.90091	1	1	-0.11186	0.1447	0.88106	0.996064	1	-0.93914
AKT1S1	0.074387	0.92002	0.953528	1	-2.4265	0.020746	0.97925	0.84697	0.999999	-2.7269	0.42599	0.70702	1	1	-0.3798	0.11255	0.92029	0.983159	1	-2.8379
AKT2	0.99315	0.19438	1	1	0.31022	0.80934	0.00054224	0.999767	0.719649	0.27894	0.84882	0.076984	1	0.973853	0.46648	0.97861	0.27395	0.999943	1	-0.17289
AKT3	0.36995	0.80195	1	1	-1.381	0.4965	0.11086	0.999767	0.98736	0.61704	0.79322	0.74825	1	1	-0.0091424	0.28482	0.90267	0.998509	1	-2.2756
AKTIP	0.39489	0.78717	1	1	-1.1622	0.5199	0.0011556	0.999767	0.790995	2.219	0.11217	0.92111	1	1	-1.5654	0.33505	0.8731	0.999619	1	-2.4091
ALAD	0.9589	0.3753	1	1	-0.38929	0.52739	0.76812	0.999767	0.999999	-1.1412	0.9213	0.8879	1	1	-0.14196	0.99007	0.36959	0.999943	1	-0.093462
ALAS1	0.17424	0.082565	1	1	-0.67493	0.075175	0.33916	0.947793	0.999999	-0.92162	0.10488	0.053174	1	0.955845	-0.034283	0.61434	0.30289	0.999943	1	-0.66932
ALAS2	0.030221	0.96978	0.878379	1	-1.7979	0.11342	0.93537	0.974782	0.999999	-2.906	0.41137	0.17285	1	1	0.20603	0.031379	0.96862	0.886534	1	-2.3921
ALB	0.070938	0.45193	0.949861	1	-2.0909	0.59774	0.55378	0.999767	0.999999	-0.51339	0.11571	0.062432	1	0.966262	0.20328	0.094083	0.68045	0.975436	1	-1.8366
ALCAM	0.3056	0.043739	1	0.980566	0.061487	0.4169	0.18103	0.995755	0.998662	-0.2479	0.40261	0.047956	1	0.949339	0.25285	0.31537	0.0090855	0.998509	0.901012	-0.12198
ALDH16A1	0.88617	0.01623	1	0.925721	0.088783	0.85126	0.091061	0.999767	0.982187	0.57106	0.65228	0.75201	1	1	0.12448	0.73683	0.00059825	0.999943	0.74615	1.3618
ALDH18A1	0.48238	0.48561	1	1	-1.7676	0.65014	0.24078	0.999767	0.999999	-1.1838	0.87135	0.11825	1	0.995497	-0.13984	0.5542	0.89816	0.999943	1	-2.3332
ALDH1A1	0.05829	0.036398	0.934385	0.97517	-1.0948	0.66781	0.46358	0.999767	0.999999	-0.40007	0.48068	0.18178	1	1	0.043217	0.0066872	0.050486	0.721157	0.960595	-2.3522
ALDH1A2	0.11406	0.26457	0.982531	1	-0.96461	0.1809	0.5993	0.987328	0.999999	-0.1533	0.61521	0.64544	1	1	0.25772	0.2013	0.19767	0.998328	1	-1.9694
ALDH1A3	0.025806	0.69645	0.863552	1	-1.6447	0.46157	0.77388	0.998235	0.999999	-0.04184	0.013973	0.57943	0.668441	1	-1.1674	0.020359	0.95786	0.851594	1	-2.6744
ALDH1B1	0.29747	0.42955	1	1	-0.71947	0.21685	0.53087	0.987328	0.999999	-1.5456	0.39767	0.45718	1	1	-0.27537	0.43226	0.50959	0.999943	1	-1.196
ALDH1L1	0.2815	0.34628	1	1	-1.6674	0.23644	0.13442	0.987328	0.989868	-2.2705	0.84092	0.9082	1	1	-0.35688	0.39292	0.56985	0.999943	1	-2.2397
ALDH1L2	0.32059	0.30064	1	1	-0.83393	0.59826	0.053923	0.999767	0.979469	0.79441	0.32223	0.8993	1	1	-0.3164	0.26845	0.022462	0.998509	0.922449	-0.8382
ALDH2	0.97127	0.52773	1	1	-0.13987	0.07888	0.82406	0.9494	0.999999	-0.72533	0.29515	0.50317	1	1	-0.055822	0.97959	0.011154	0.999943	0.901012	0.45484
ALDH3A1	0.0075151	0.40744	0.705329	1	-2.0857	0.94093	0.33771	0.999767	0.999999	0.12102	0.24426	0.92218	1	1	-0.36625	0.0048564	0.28213	0.682429	1	-3.864
ALDH3A2	0.35358	0.44169	1	1	-0.63584	0.016758	0.77571	0.836669	0.999999	-1.1492	0.62876	0.33048	1	1	-0.19984	0.86839	0.46533	0.999943	1	-0.20969
ALDH3B1	0.13201	0.84038	0.990836	1	-1.8153	0.10465	0.61304	0.972877	0.999999	-3.9416	0.089973	0.60926	1	1	-0.54512	0.23299	0.83042	0.998328	1	-1.7388
ALDH3B2	0.074793	0.82659	0.953528	1	-0.64957	0.1597	0.023709	0.987328	0.949847	-0.013302	0.27773	0.56766	1	1	-0.059096	0.038113	0.27817	0.902618	1	-2.6383
ALDH4A1	0.9228	0.56977	1	1	-0.28203	0.87292	0.063645	0.999767	0.981209	0.5274	0.16021	0.61609	1	1	-0.40874	0.71655	0.15928	0.999943	0.999097	-0.34309
ALDH5A1	0.13279	0.84297	0.990836	1	-1.7368	0.44774	0.6966	0.996275	0.999999	-2.0861	0.12659	0.97446	1	1	-0.88212	0.15368	0.85371	0.998328	1	-2.7967
ALDH6A1	0.38773	0.10725	1	1	-0.23068	0.04873	0.33432	0.915576	0.999999	-1.4482	0.87946	0.71544	1	1	-0.08903	0.98789	0.094035	0.999943	0.988248	0.12504
ALDH7A1	0.98775	0.56911	1	1	-0.26483	0.11591	0.36658	0.97691	0.999999	-2.5355	0.46481	0.00060165	1	0.692374	1.0316	0.63233	0.023745	0.999943	0.92531	0.70936
ALDH8A1	0.50271	0.02327	1	0.954107	-0.22673	0.15532	0.26124	0.987328	0.999999	0.076234	0.046107	0.030204	0.909236	0.932572	-0.25355	0.60388	0.10537	0.999943	0.990562	0.11587
ALDH9A1	0.39531	0.15784	1	1	-0.08016	0.9848	0.33601	0.999767	0.999999	0.36939	0.12192	0.325	1	1	-0.67254	0.43201	0.011179	0.999943	0.901012	0.61032
ALDOA	0.008216	0.99178	0.72133	1	-3.3818	0.12207	0.81533	0.982371	0.999999	-3.6073	3.8599e-05	0.99996	0.043372	1	-3.9155	0.021016	0.97898	0.851594	1	-3.6999
ALDOB	0.73865	0.66348	1	1	-0.61994	0.43687	0.75826	0.995755	0.999999	-1.4804	0.88548	0.000141	1	0.649443	1.1302	0.30737	0.5676	0.998509	1	-1.4499
ALDOC	0.041512	0.57054	0.901284	1	-0.78719	0.062478	0.41804	0.932832	0.999999	-1.0392	0.0495	0.73307	0.921412	1	-0.46523	0.0046173	0.46497	0.682429	1	-1.6605
ALG1	0.004172	0.98818	0.607768	1	-3.2217	0.069698	0.63055	0.943567	0.999999	-3.2626	0.00042119	0.99365	0.137359	1	-3.3368	0.0055123	0.97453	0.699175	1	-3.8575
ALG10	0.21189	0.6658	1	1	-0.75528	0.24885	0.16698	0.987328	0.996791	-0.49953	0.9961	0.0030413	1	0.753964	0.64794	0.055376	0.94462	0.930064	1	-2.0708
ALG10B	0.16219	0.37864	0.99983	1	-2.0791	0.23178	0.13129	0.987328	0.989458	-1.9741	0.78771	0.66759	1	1	-0.35044	0.16091	0.26649	0.998328	1	-3.1712
ALG11	0.60314	0.85667	1	1	-1.8081	0.93158	0.57807	0.999767	0.999999	-1.7593	0.061103	0.82934	0.955705	1	-1.7422	0.57046	0.85112	0.999943	1	-1.9085
ALG12	0.73429	0.58005	1	1	-0.66416	0.46928	0.40859	0.999463	0.999999	-1.4777	0.75102	0.20994	1	1	0.29176	0.81433	0.71103	0.999943	1	-0.72369
ALG13	0.01837	0.9721	0.819028	1	-2.6061	0.030923	0.96908	0.8891	0.999999	-3.9971	0.026008	0.97674	0.792907	1	-1.3254	0.27231	0.91467	0.998509	1	-2.8432
ALG14	0.080459	0.49235	0.956514	1	-2.2427	0.28552	0.54178	0.988544	0.999999	-2.2594	0.01282	0.43929	0.64936	1	-1.9543	0.098661	0.12247	0.975436	0.992417	-3.4479
ALG1L	0.32903	0.33323	1	1	-1.3133	0.78539	0.51576	0.999767	0.999999	-0.26397	0.03081	0.86283	0.826941	1	-0.9945	0.49823	0.2543	0.999943	1	-1.302
ALG1L2	0.69323	0.46115	1	1	-1.0756	0.67557	0.12799	0.999767	0.988742	-1.1715	0.13556	0.94071	1	1	-0.69016	0.7439	0.70166	0.999943	1	-1.2195
ALG2	0.14923	0.63642	0.998369	1	-2.4349	0.2723	0.85456	0.988544	0.999999	-2.0652	0.011706	0.94071	0.631745	1	-1.6631	0.23471	0.72572	0.998328	1	-2.5741
ALG3	0.22791	0.52105	1	1	-2.1034	0.80104	0.66527	0.999767	0.999999	-0.29924	0.12446	0.79492	1	1	-0.58225	0.26422	0.46759	0.998509	1	-2.8382
ALG5	0.13083	0.33002	0.990147	1	-1.213	0.066923	0.71855	0.940516	0.999999	-1.9966	0.21219	0.34101	1	1	-0.2073	0.27181	0.67931	0.998509	1	-0.75707
ALG6	0.84928	0.6141	1	1	-1.5349	0.74923	0.024918	0.999767	0.949847	-0.22174	0.79762	0.80947	1	1	-0.14064	0.67981	0.87056	0.999943	1	-1.8553
ALG8	0.062468	0.93753	0.936405	1	-1.9206	0.0068679	0.13944	0.72851	0.989868	-3.8156	0.038949	0.93833	0.874651	1	-0.68997	0.13113	0.63187	0.993025	1	-2.6986
ALG9	0.44126	0.64606	1	1	-1.1127	0.83872	0.18365	0.999767	0.999023	0.44846	0.0065925	0.99341	0.515958	1	-0.59247	0.24807	0.67759	0.998328	1	-0.90732
ALK	0.16382	0.25114	0.99983	1	-0.92677	0.094706	0.2776	0.965159	0.999999	-1.3353	0.35752	0.86161	1	1	-0.30569	0.12322	0.23158	0.987948	1	-1.2066
ALKBH1	0.29075	0.61811	1	1	-1.0702	0.29682	0.34041	0.988668	0.999999	-1.5962	0.15748	0.70915	1	1	-0.35131	0.3975	0.32411	0.999943	1	-1.3283
ALKBH2	0.62248	0.011482	1	0.900639	0.33678	0.97012	0.075919	0.999767	0.981209	0.60046	0.99711	0.0028946	1	0.753964	0.4603	0.11359	0.080351	0.983159	0.981359	0.41665
ALKBH3	0.24909	0.073428	1	1	-1.7043	0.16662	0.023135	0.987328	0.949847	-1.0447	0.46804	0.13565	1	0.998401	0.10752	0.27605	0.25587	0.998509	1	-2.5388
ALKBH4	0.56749	0.75768	1	1	-0.31561	0.016197	0.76573	0.831597	0.999999	-0.58905	0.76696	0.82588	1	1	-0.071744	0.65593	0.78019	0.999943	1	-0.55543
ALKBH5	0.79241	0.85064	1	1	-1.2571	0.15867	0.69547	0.987328	0.999999	-3.3281	0.85653	0.47077	1	1	0.0021619	0.53987	0.64795	0.999943	1	-2.0527
ALKBH6	0.44253	0.38562	1	1	-0.25986	0.21973	0.78466	0.987328	0.999999	-0.99871	0.99303	0.11704	1	0.995497	0.39581	0.16639	0.45085	0.998328	1	-0.50476
ALKBH7	0.32554	0.83739	1	1	-1.6395	0.29731	0.6872	0.989062	0.999999	-1.2821	0.40848	0.92993	1	1	-0.34424	0.14124	0.81031	0.995422	1	-2.3539
ALKBH8	0.17991	0.036096	1	0.974829	-1.6175	0.22996	0.12971	0.987328	0.989171	-2.4516	0.79925	0.079899	1	0.973853	-0.0070741	0.15481	0.38795	0.998328	1	-1.6621
ALLC	0.062059	0.018083	0.936405	0.932281	-1.0402	0.018847	0.2047	0.842112	0.999999	0.13776	0.29308	0.18914	1	1	-0.022033	0.63104	0.078394	0.999943	0.981359	-0.39155
ALMS1	0.68467	0.63079	1	1	-1.2361	0.47696	0.26227	0.999767	0.999999	-1.6294	0.53333	0.34715	1	1	0.301	0.58834	0.51771	0.999943	1	-2.2201
ALOX12	0.13797	0.16806	0.993358	1	-0.93369	0.022224	0.65593	0.85623	0.999999	-4.466	0.98245	0.12722	1	0.9961	0.33754	0.31824	0.01414	0.998509	0.908232	0.51356
ALOX12B	0.48252	0.2466	1	1	-0.37687	0.0099557	0.62464	0.770805	0.999999	-2.7151	0.91303	0.54888	1	1	0.183	0.98624	0.011125	0.999943	0.901012	0.76876
ALOX15	0.4785	0.92308	1	1	-1.1798	0.092043	0.74896	0.961358	0.999999	-1.8276	0.96825	0.11546	1	0.995324	0.29779	0.28157	0.43506	0.998509	1	-1.5208
ALOX15B	0.45848	0.83715	1	1	-0.64494	0.0020872	0.99791	0.60394	0.999999	-3.7762	0.46733	0.7529	1	1	-0.18023	0.86116	0.019916	0.999943	0.913013	-0.35583
ALOX5	0.24423	0.7418	1	1	-1.2041	0.10672	0.36103	0.972877	0.999999	-3.6158	0.82368	0.12175	1	0.995497	0.34843	0.45589	0.47705	0.999943	1	-1.2856
ALOX5AP	0.023118	0.32907	0.85489	1	0.24093	0.99552	0.00448	0.999767	0.845403	0.69356	0.96012	0.33643	1	1	0.15927	0.021594	0.52345	0.858241	1	0.025762
ALOXE3	0.0023996	0.28454	0.525433	1	-1.4807	0.99265	0.007351	0.999767	0.872498	0.71669	0.075134	0.36922	0.985289	1	-0.30676	0.00082803	0.60584	0.495172	1	-2.9197
ALPI	0.19058	0.32673	1	1	-1.8911	0.39306	0.66428	0.995715	0.999999	-2.1043	0.36634	0.051579	1	0.955212	-0.19386	0.13423	0.53641	0.993194	1	-2.6689
ALPK1	0.0046795	0.99532	0.629685	1	-1.3115	0.11705	0.084973	0.978107	0.981209	-0.85258	0.094385	0.93188	1	1	-0.45855	0.0072732	0.87483	0.733204	1	-2.4255
ALPK2	0.43845	0.29886	1	1	-1.1791	0.48757	0.058027	0.999767	0.979469	1.102	0.43374	0.20826	1	1	-0.034717	0.1491	0.47937	0.997352	1	-2.8809
ALPK3	0.74567	0.75532	1	1	-0.68079	0.28334	0.76112	0.988544	0.999999	-2.1346	0.68843	0.67937	1	1	-0.041744	0.56597	0.13598	0.999943	0.99454	0.010742
ALPL	0.61167	0.08479	1	1	0.023753	0.126	0.30331	0.984579	0.999999	-0.36671	0.84609	0.015607	1	0.869641	0.55679	0.94547	0.0040882	0.999943	0.870279	0.8247
ALPP	0.29314	0.26407	1	1	-0.86519	0.60979	0.22332	0.999767	0.999999	-0.46985	0.42852	0.1182	1	0.995497	-0.18471	0.097627	0.79953	0.975436	1	-1.5234
ALPPL2	0.14069	0.92766	0.995884	1	-0.86351	0.15261	0.30777	0.987328	0.999999	0.22656	0.3002	0.25579	1	1	-0.020625	0.018948	0.48256	0.850582	1	-2.1481
ALS2	0.28394	0.35294	1	1	-1.1199	0.95144	0.75163	0.999767	0.999999	-0.041337	0.28334	0.85378	1	1	-0.6482	0.33635	0.28188	0.999619	1	-1.6719
ALS2CL	0.071995	0.72917	0.951538	1	-1.682	0.2677	0.80781	0.988544	0.999999	-0.53563	0.36645	0.81373	1	1	-0.39503	0.32048	0.46232	0.998509	1	-1.7412
ALS2CR11	0.95598	0.19433	1	1	-0.31671	0.98472	0.067503	0.999767	0.981209	0.69198	0.1978	0.053871	1	0.957507	0.32056	0.72289	0.15827	0.999943	0.999097	0.18283
ALS2CR12	0.21969	0.80926	1	1	-1.7721	0.65272	0.84803	0.999767	0.999999	-0.74839	0.053161	0.92447	0.935577	1	-0.9948	0.261	0.8648	0.998328	1	-2.2818
ALX1	0.70357	0.10839	1	1	-0.66392	0.58719	0.25633	0.999767	0.999999	-0.15166	0.63416	0.24296	1	1	0.025799	0.83856	0.34778	0.999943	1	-0.98729
ALX3	0.17684	0.61878	1	1	-0.49375	0.03081	0.72291	0.8891	0.999999	-0.32671	0.54928	0.082952	1	0.977388	0.16055	0.43858	0.79696	0.999943	1	-0.72327
ALX4	0.19632	0.52339	1	1	-1.3489	0.32269	0.45341	0.990798	0.999999	-1.5457	0.2507	0.48281	1	1	-0.18131	0.10727	0.614	0.979388	1	-2.1636
ALYREF	0.16276	0.76216	0.99983	1	-1.5158	0.95579	0.18257	0.999767	0.999023	0.2733	0.0048857	0.8463	0.451757	1	-0.8364	0.21399	0.81794	0.998328	1	-2.1084
AMACR	0.03898	0.95674	0.898535	1	-2.3486	0.52496	0.68338	0.999767	0.999999	-0.67018	0.59462	0.92626	1	1	-0.15928	0.01836	0.96136	0.847999	1	-3.5977
AMBN	0.098487	0.11085	0.97843	1	-0.83754	0.7108	0.36898	0.999767	0.999999	0.066124	0.90082	0.53974	1	1	0.11893	0.018792	0.328	0.850582	1	-1.855
AMBP	0.59554	0.00049061	1	0.640374	-0.58137	0.2013	0.35087	0.987328	0.999999	-0.21222	0.99323	0.0006455	1	0.692374	0.72115	0.52682	0.0010585	0.999943	0.79329	-0.93911
AMBRA1	0.89646	0.016503	1	0.925721	0.17745	0.99826	0.00174	0.999767	0.790995	1.2343	0.052522	0.00079945	0.934949	0.692374	0.96832	0.9808	0.032322	0.999943	0.947194	-0.022191
AMD1	0.28521	0.5558	1	1	-2.3327	0.21697	0.62065	0.987328	0.999999	-3.0578	0.012414	0.95508	0.64005	1	-2.5793	0.62766	0.73174	0.999943	1	-2.0688
AMDHD1	0.04323	0.95677	0.906692	1	-1.5309	0.099204	0.58809	0.969993	0.999999	-2.5762	0.85131	0.65323	1	1	0.092241	0.086045	0.72092	0.967284	1	-2.5518
AMDHD2	0.49387	0.63289	1	1	-0.73263	0.10909	0.027937	0.973064	0.957068	-0.44077	0.14876	0.10335	1	0.99104	-0.5153	0.094412	0.64048	0.975436	1	-2.0228
AMELX	0.99013	0.037563	1	0.976503	0.24857	0.99557	0.0044305	0.999767	0.845403	0.7959	0.96426	0.13113	1	0.997158	0.21694	0.57778	0.15542	0.999943	0.997473	0.13014
AMELY	0.026997	0.72943	0.866192	1	-1.7072	0.034314	0.8896	0.890887	0.999999	-3.7016	0.85886	0.16418	1	1	-0.050845	0.062121	0.78478	0.939909	1	-2.2502
AMER1	0.36872	0.52534	1	1	-1.4889	0.50405	0.42503	0.999767	0.999999	-1.181	0.41057	0.667	1	1	-0.31047	0.2402	0.59583	0.998328	1	-2.1755
AMER2	0.60553	0.51267	1	1	-0.51726	0.097914	0.83397	0.968755	0.999999	-2.668	0.35416	0.7156	1	1	-0.38403	0.97842	0.15155	0.999943	0.996378	0.15749
AMER3	0.070909	0.28975	0.949861	1	-2.3654	0.088671	0.51848	0.956681	0.999999	-3.8471	0.13787	0.27298	1	1	-0.092845	0.11217	0.50552	0.983159	1	-2.9757
AMFR	0.90617	0.37704	1	1	-0.30195	0.28739	0.22592	0.988544	0.999999	-0.46867	0.77302	0.67023	1	1	-0.11068	0.81459	0.54	0.999943	1	-0.26274
AMH	0.72423	0.01177	1	0.900639	0.19845	0.79731	0.17734	0.999767	0.996791	0.38694	0.71085	0.17921	1	1	0.048566	0.2915	0.064666	0.998509	0.976452	-0.34749
AMHR2	0.24117	0.122	1	1	-1.4563	0.43548	0.33598	0.995755	0.999999	0.29714	0.65804	0.2421	1	1	0.19713	0.13027	0.39962	0.993025	1	-2.9876
AMICA1	0.014787	0.1543	0.789377	1	-0.67137	0.026362	0.039709	0.871896	0.97139	0.24619	0.46426	0.10834	1	0.994492	0.12606	0.042112	0.64483	0.910095	1	-0.28706
AMIGO1	0.15795	0.92094	0.99983	1	-1.3606	0.28947	0.13229	0.988668	0.989868	0.40326	0.86411	0.782	1	1	-0.059904	0.16967	0.32784	0.998328	1	-2.8377
AMIGO2	0.85747	0.18157	1	1	-0.54109	0.99078	0.0092164	0.999767	0.890328	0.92007	0.65906	0.75964	1	1	-0.095821	0.18525	0.20387	0.998328	1	-1.3314
AMIGO3	0.38191	0.74517	1	1	-1.1718	0.55004	0.474	0.999767	0.999999	-1.4114	0.83955	0.26968	1	1	-0.16205	0.11736	0.63057	0.983928	1	-2.5389
AMMECR1	0.56515	0.58861	1	1	-0.75848	0.54174	0.24275	0.999767	0.999999	0.50272	0.6178	0.59711	1	1	-0.056506	0.75722	0.57932	0.999943	1	-0.73109
AMMECR1L	0.010777	0.29957	0.762371	1	-1.0662	0.45515	0.11639	0.997981	0.98736	0.60964	0.88807	0.78953	1	1	0.074939	0.0081618	0.6174	0.74597	1	-2.1379
AMN	0.83031	0.34478	1	1	-0.12687	0.10241	0.34465	0.972877	0.999999	-0.91343	0.62399	0.5316	1	1	-0.16495	0.64182	0.0098687	0.999943	0.901012	0.62413
AMN1	0.12355	0.77584	0.98706	1	-1.4422	0.50202	0.079163	0.999767	0.981209	0.47242	0.96303	0.00024168	1	0.673398	1.0053	0.013352	0.98665	0.825699	1	-2.8401
AMOT	0.36088	0.60766	1	1	-1.1664	0.34539	0.44502	0.991533	0.999999	-1.6142	0.73893	0.67708	1	1	0.11831	0.16395	0.34105	0.998328	1	-1.7738
AMOTL1	0.10469	0.767	0.982531	1	-2.1923	0.38352	0.84543	0.995715	0.999999	-2.3817	0.33503	0.4329	1	1	-0.49888	0.081482	0.80279	0.965152	1	-3.1842
AMOTL2	0.88811	0.52964	1	1	-0.86591	0.65406	0.34439	0.999767	0.999999	-0.64895	0.84486	0.45085	1	1	-0.05197	0.64341	0.67461	0.999943	1	-1.463
AMPD1	0.96552	0.52917	1	1	-0.23799	0.76164	0.0015897	0.999767	0.790995	2.3856	0.63155	0.047603	1	0.949339	0.46103	0.95736	0.19451	0.999943	1	-1.7634
AMPD2	0.61537	0.13783	1	1	-0.68483	0.43298	0.34313	0.995755	0.999999	-1.5466	0.82875	0.025272	1	0.901787	0.53865	0.59359	0.072215	0.999943	0.978875	-0.77656
AMPD3	0.31397	0.74208	1	1	-1.563	0.76584	0.28244	0.999767	0.999999	0.35334	0.093867	0.74735	1	1	-0.31429	0.20622	0.92875	0.998328	1	-2.4845
AMPH	0.20509	0.85518	1	1	-1.5216	0.3029	0.88356	0.989743	0.999999	-1.7171	0.43593	0.12491	1	0.995972	-0.12856	0.098425	0.89954	0.975436	1	-3.0076
AMT	0.074551	0.33942	0.953528	1	-1.4954	0.059828	0.76757	0.925364	0.999999	-1.1611	0.86224	0.79417	1	1	0.021696	0.10554	0.098374	0.977823	0.990562	-1.4331
AMTN	0.20758	0.44966	1	1	-0.97155	0.58236	0.16945	0.999767	0.996791	0.097667	0.23952	0.94687	1	1	-0.34923	0.24162	0.23893	0.998328	1	-1.5459
AMY1A	0.88059	0.57551	1	1	-0.2567	0.32411	0.2696	0.991354	0.999999	-1.1124	0.11997	0.13254	1	0.997411	-0.42542	0.86058	0.6417	0.999943	1	-0.22085
AMY1B	0.21238	0.42976	1	1	-2.1991	0.16777	0.74697	0.987328	0.999999	-3.6719	0.96415	0.047654	1	0.949339	0.36078	0.24404	0.68375	0.998328	1	-2.9046
AMY1C	0.33938	0.69915	1	1	-1.5156	0.30527	0.89691	0.989952	0.999999	-2.4771	0.11273	0.08053	1	0.973853	-0.37986	0.64583	0.79082	0.999943	1	-1.2313
AMY2A	0.96229	0.19236	1	1	-0.27336	0.68732	0.15709	0.999767	0.993378	0.22677	0.94656	0.20385	1	1	0.4828	0.77709	0.083775	0.999943	0.981359	-0.011883
AMY2B	0.16602	0.24451	1	1	-1.0955	0.82694	0.6084	0.999767	0.999999	0.20442	0.21402	0.7388	1	1	-0.16391	0.17149	0.43324	0.998328	1	-2.0703
AMZ1	0.75078	0.23952	1	1	-1.3787	0.66873	0.89397	0.999767	0.999999	-1.9419	0.29214	0.0075456	1	0.812559	-0.23281	0.51395	0.25641	0.999943	1	-2.1883
AMZ2	0.21625	0.5908	1	1	-1.1657	0.23802	0.77429	0.987328	0.999999	-0.97581	0.66039	0.63971	1	1	-0.14633	0.19528	0.22315	0.998328	1	-2.0885
ANAPC1	0.18475	0.87307	1	1	-2.2607	0.1852	0.018389	0.987328	0.946821	-3.3254	0.22415	0.88496	1	1	-1.0003	0.24961	0.89962	0.998328	1	-2.6478
ANAPC10	0.45688	0.49545	1	1	-0.66367	0.35514	0.68139	0.992893	0.999999	-0.76324	0.045826	0.9529	0.907749	1	-0.82878	0.6539	0.43104	0.999943	1	-0.69164
ANAPC11	0.23161	0.92132	1	1	-2.2191	0.057769	0.94223	0.924616	0.999999	-3.5549	0.025315	0.24656	0.788773	1	-1.5248	0.51702	0.6687	0.999943	1	-2.6776
ANAPC13	0.10747	0.89749	0.982531	1	-1.8365	0.31118	0.88702	0.989952	0.999999	-2.7446	0.019082	0.98092	0.727195	1	-0.57458	0.15247	0.88927	0.998328	1	-2.618
ANAPC15	0.479	0.44589	1	1	-1.2431	0.86782	0.33303	0.999767	0.999999	-0.20395	0.16242	0.10968	1	0.994492	0.49303	0.43845	0.6743	0.999943	1	-1.2516
ANAPC16	0.41234	0.063683	1	0.996697	-0.3056	0.20923	0.020272	0.987328	0.947205	0.41255	0.12142	0.37675	1	1	-0.2444	0.96321	0.14425	0.999943	0.996016	0.10349
ANAPC2	0.76015	0.42721	1	1	-0.20669	0.68361	0.5945	0.999767	0.999999	-0.63206	0.32219	0.39265	1	1	-0.3033	0.84703	0.58365	0.999943	1	-0.45536
ANAPC4	0.1417	0.69306	0.996439	1	-2.0753	0.056137	0.4055	0.924616	0.999999	-4.0744	0.053018	0.76197	0.935577	1	-0.35633	0.19963	0.82666	0.998328	1	-2.3996
ANAPC5	0.59128	0.24027	1	1	-0.91264	0.47934	0.070987	0.999767	0.981209	-0.68592	0.46101	0.8049	1	1	-0.4745	0.33445	0.0099766	0.999619	0.901012	0.0056361
ANAPC7	0.91777	0.0078024	1	0.881686	-0.21114	0.14761	0.095389	0.987328	0.983927	-0.57442	0.93716	0.30202	1	1	0.12177	0.93524	0.0068778	0.999943	0.901012	0.68659
ANG	0.052175	0.71703	0.92678	1	-1.1708	0.0026713	0.84195	0.624388	0.999999	-1.933	0.2433	0.92987	1	1	-0.27065	0.02443	0.10969	0.868888	0.990562	-1.6421
ANGEL1	0.042624	0.055445	0.904193	0.988995	-2.0201	0.066343	0.36412	0.939784	0.999999	-3.4937	0.026265	0.33274	0.79444	1	-0.91155	0.24097	0.22187	0.998328	1	-1.5097
ANGEL2	0.39308	0.75525	1	1	-1.2699	0.82049	0.089354	0.999767	0.981209	0.6088	0.050288	0.83792	0.922017	1	-0.68811	0.30831	0.69231	0.998509	1	-2.0754
ANGPT1	0.86628	0.0022559	1	0.792552	0.006339	0.99153	0.0084669	0.999767	0.885163	0.61854	0.9791	0.017406	1	0.879843	0.45287	0.25783	0.0075569	0.998328	0.901012	-0.8694
ANGPT2	0.30438	0.15771	1	1	-0.15139	0.19486	0.025501	0.987328	0.949847	0.40583	0.097722	0.47463	1	1	0.12808	0.93603	0.53394	0.999943	1	-0.27949
ANGPT4	0.10625	0.58813	0.982531	1	-0.4667	0.071986	0.79385	0.947793	0.999999	-1.7192	0.0091246	0.99088	0.585896	1	-0.53166	0.054802	0.0070624	0.930064	0.901012	0.56178
ANGPTL1	0.20313	0.44273	1	1	-0.9434	0.26138	0.6032	0.988544	0.999999	-2.5863	0.13926	0.9644	1	1	-0.50626	0.2409	0.12651	0.998328	0.992417	-0.074522
ANGPTL2	0.25967	0.4977	1	1	-1.7979	0.15471	0.30036	0.987328	0.999999	-3.7314	0.90228	0.076739	1	0.973853	0.49524	0.30256	0.85055	0.998509	1	-1.7858
ANGPTL3	0.062135	0.049443	0.936405	0.980566	-2.0312	0.050406	0.11957	0.919318	0.987605	-2.1548	0.63878	0.53271	1	1	-0.24636	0.15984	0.2456	0.998328	1	-2.2222
ANGPTL4	0.17099	0.54874	1	1	-1.4767	0.33952	0.59099	0.991354	0.999999	-2.1709	0.59821	0.67794	1	1	-0.061713	0.21707	0.46378	0.998328	1	-2.2026
ANGPTL5	0.51161	0.52416	1	1	-1.7983	0.042398	0.9576	0.906591	0.999999	-2.9043	0.57349	0.73527	1	1	0.057989	0.60966	0.18436	0.999943	1	-1.9481
ANGPTL6	0.59994	0.63279	1	1	-1.0568	0.42754	0.14004	0.995755	0.989868	-1.7296	0.2815	0.48674	1	1	-0.36932	0.591	0.60861	0.999943	1	-1.1048
ANGPTL7	0.55759	0.40145	1	1	-0.77188	0.86684	0.049492	0.999767	0.979347	-0.070444	0.79913	0.55352	1	1	0.25439	0.41581	0.55603	0.999943	1	-2.2646
ANHX	0.93082	0.72325	1	1	-0.53255	0.99205	0.0079493	0.999767	0.880131	1.3649	0.48261	0.82552	1	1	-0.28599	0.61439	0.91996	0.999943	1	-1.765
ANK1	0.43338	0.1337	1	1	-0.59186	0.19657	0.81354	0.987328	0.999999	-0.66575	0.40065	0.30154	1	1	-0.17443	0.073221	0.23145	0.953597	1	-0.66439
ANK2	0.88345	0.31971	1	1	-0.69069	0.67632	0.16608	0.999767	0.996791	-0.87274	0.52493	0.53685	1	1	-0.041906	0.89683	0.064498	0.999943	0.975602	-0.75729
ANK3	0.080918	0.63089	0.956514	1	-1.5171	0.022103	0.75229	0.856213	0.999999	-2.3404	0.28859	0.58627	1	1	-0.29589	0.21889	0.50692	0.998328	1	-1.0048
ANKAR	0.017285	0.98271	0.811169	1	-2.0431	0.038034	0.91056	0.89708	0.999999	-2.5792	0.12086	0.87898	1	1	-0.6506	0.0013259	0.99867	0.518872	1	-2.9073
ANKDD1A	0.85141	0.54138	1	1	-0.62585	0.7826	0.15744	0.999767	0.993721	0.12334	0.12381	0.40113	1	1	-0.52151	0.91194	0.6234	0.999943	1	-1.3522
ANKDD1B	0.088854	0.29294	0.968002	1	-0.95943	0.091973	0.76035	0.961358	0.999999	-3.2763	0.68651	0.20029	1	1	0.28089	0.13106	0.054815	0.993025	0.965119	-0.92436
ANKEF1	0.26358	0.54551	1	1	-0.31974	0.85748	0.21398	0.999767	0.999999	-0.2249	0.39749	0.15857	1	1	-0.19148	0.15062	0.11919	0.998328	0.991165	-0.67178
ANKFN1	0.29723	0.48818	1	1	-0.46811	0.34808	0.17519	0.991663	0.996791	-0.41745	0.92751	0.0078747	1	0.821324	0.74656	0.36984	0.77104	0.999943	1	-1.2766
ANKFY1	0.93832	0.84276	1	1	-1.4737	0.67275	0.15316	0.999767	0.99084	-1.9157	0.89471	0.54216	1	1	0.22408	0.64583	0.86444	0.999943	1	-2.6456
ANKH	0.9822	0.0013681	1	0.761567	-0.049854	0.60121	0.050721	0.999767	0.979347	0.31188	0.81977	0.0064666	1	0.804685	0.14765	0.98042	0.0094081	0.999943	0.901012	0.6866
ANKHD1	0.24275	0.71022	1	1	-1.6266	0.84621	0.081881	0.999767	0.981209	0.58838	0.0098676	0.99013	0.601502	1	-0.93598	0.28699	0.87098	0.998509	1	-2.2995
ANKHD1-EIF4EBP3	0.019764	0.54276	0.835465	1	-2.376	0.21852	0.76421	0.987328	0.999999	-0.89356	0.3912	0.31941	1	1	-0.26975	0.013622	0.89626	0.826681	1	-3.3756
ANKIB1	0.26216	0.88402	1	1	-1.4858	0.17451	0.050387	0.987328	0.979347	-1.4009	0.18463	0.79549	1	1	-0.33949	0.091169	0.56115	0.973159	1	-2.3053
ANKK1	0.30649	0.46568	1	1	-1.4188	0.23305	0.59186	0.987328	0.999999	-2.0284	0.75285	0.31584	1	1	0.051094	0.16309	0.53484	0.998328	1	-2.3378
ANKLE1	0.48095	0.69461	1	1	-0.99169	0.46927	0.4206	0.999463	0.999999	-1.6269	0.80306	0.60694	1	1	0.02492	0.24126	0.74996	0.998328	1	-1.4935
ANKLE2	0.05579	0.94421	0.932865	1	-2.3134	0.032564	0.96744	0.889349	0.999999	-3.2849	0.003025	0.99698	0.366257	1	-2.0153	0.58992	0.85913	0.999943	1	-2.0737
ANKMY1	0.10896	0.68761	0.982531	1	-1.689	0.045912	0.26555	0.913017	0.999999	-4.2616	0.22648	0.19565	1	1	0.21643	0.054514	0.94549	0.930064	1	-1.6733
ANKMY2	0.64185	0.45832	1	1	-1.1312	0.41402	0.17679	0.995715	0.996791	-1.1333	0.0098579	0.99014	0.601471	1	-0.87733	0.82949	0.070803	0.999943	0.978875	-0.97521
ANKRA2	0.73126	0.82936	1	1	-1.6108	0.64707	0.2543	0.999767	0.999999	-2.1272	0.12366	0.9072	1	1	-0.97908	0.40764	0.84351	0.999943	1	-2.2157
ANKRD1	0.4069	0.13236	1	1	-1.6116	0.28359	0.43464	0.988544	0.999999	-3.1675	0.9891	0.045164	1	0.949339	0.51363	0.43553	0.3604	0.999943	1	-2.0226
ANKRD10	0.26887	0.10601	1	1	-1.0117	0.61868	0.23691	0.999767	0.999999	0.4466	0.15391	0.8546	1	1	-0.55991	0.28991	0.060236	0.998509	0.970133	-1.0398
ANKRD11	0.14477	0.76881	0.997469	1	-1.237	0.17649	0.33666	0.987328	0.999999	-1.5841	0.27102	0.11203	1	0.994492	-0.38668	0.16545	0.47826	0.998328	1	-2.2297
ANKRD12	0.0041796	0.72309	0.607768	1	-1.7241	0.4374	0.36533	0.995755	0.999999	-0.7397	0.047203	0.74145	0.91172	1	0.12176	0.0052931	0.74591	0.69522	1	-3.7364
ANKRD13A	0.66107	0.43664	1	1	-1.7737	0.31216	0.89428	0.989952	0.999999	-2.0923	0.41305	0.78027	1	1	-0.32627	0.66201	0.053613	0.999943	0.965119	-2.278
ANKRD13B	0.56491	0.68332	1	1	-1.6405	0.17384	0.68674	0.987328	0.999999	-2.7421	0.73151	0.21055	1	1	0.07111	0.64665	0.52835	0.999943	1	-1.9899
ANKRD13C	0.82619	0.52996	1	1	-0.13713	0.71017	0.42154	0.999767	0.999999	0.14297	0.38072	0.87082	1	1	-0.19537	0.66057	0.66385	0.999943	1	-0.25228
ANKRD13D	0.37126	0.75722	1	1	-1.4759	0.49978	0.39782	0.999767	0.999999	-1.3489	0.92366	0.75857	1	1	0.15541	0.25468	0.88527	0.998328	1	-2.0647
ANKRD16	0.4489	0.52045	1	1	-0.55991	0.086566	0.87969	0.954766	0.999999	-1.4922	0.92249	0.82345	1	1	3.3722e-05	0.40401	0.34322	0.999943	1	-0.97402
ANKRD17	0.039358	0.60566	0.898535	1	-1.3828	0.035192	0.87377	0.890887	0.999999	-1.1641	0.051231	0.56633	0.928621	1	-0.88911	0.23844	0.53143	0.998328	1	-1.3689
ANKRD18A	0.97064	0.27858	1	1	-0.39739	0.9099	0.34733	0.999767	0.999999	-0.20242	0.21323	0.93278	1	1	-0.44234	0.96565	0.24881	0.999943	1	-0.40463
ANKRD18B	0.31463	0.0079051	1	0.881686	-0.40994	0.81678	0.11708	0.999767	0.98736	0.62191	0.32588	0.1417	1	1	-0.1059	0.17555	0.048746	0.998328	0.960595	-0.85326
ANKRD2	0.50262	0.72185	1	1	-0.73219	0.54045	0.01349	0.999767	0.913507	0.037648	0.50707	0.59792	1	1	0.01908	0.18909	0.51519	0.998328	1	-1.2534
ANKRD20A1	0.26135	0.43785	1	1	-1.7297	0.47435	0.23663	0.999767	0.999999	-0.95111	0.16725	0.5754	1	1	-0.97929	0.37475	0.4253	0.999943	1	-2.0863
ANKRD20A2	0.48205	0.62755	1	1	-0.75955	0.622	0.2646	0.999767	0.999999	-0.49106	0.14396	0.88691	1	1	-0.39911	0.12626	0.48341	0.99081	1	-1.3595
ANKRD20A3	0.004399	0.99285	0.612917	1	-3.116	0.080113	0.77383	0.950774	0.999999	-1.5294	0.00023739	0.99976	0.099971	1	-1.3643	0.0038895	0.99611	0.661434	1	-3.8596
ANKRD20A4	0.47289	0.45308	1	1	-0.8969	0.7507	0.32178	0.999767	0.999999	-0.11368	0.24564	0.82237	1	1	-0.47058	0.11314	0.61243	0.983159	1	-1.975
ANKRD22	0.95897	0.16626	1	1	-0.56491	0.26301	0.79003	0.988544	0.999999	-2.2269	0.91384	0.1126	1	0.994492	0.18337	0.66172	0.014085	0.999943	0.908232	-0.10085
ANKRD23	0.88434	0.045299	1	0.980566	0.031071	0.58126	0.050907	0.999767	0.979347	0.54497	0.28454	0.55166	1	1	0.017478	0.69998	0.039459	0.999943	0.957873	-0.10353
ANKRD24	0.08775	0.93383	0.965282	1	-1.464	0.05351	0.94649	0.923133	0.999999	-2.7145	0.28699	0.53166	1	1	0.086367	0.090984	0.87201	0.973159	1	-1.3341
ANKRD26	0.11448	0.074111	0.982669	1	-0.089204	0.072208	0.069229	0.947793	0.981209	0.57211	0.014966	0.67743	0.677424	1	-0.39804	0.23699	0.11754	0.998328	0.990974	-0.12038
ANKRD27	0.038165	0.38361	0.89822	1	-1.1519	0.91345	0.74186	0.999767	0.999999	-0.14093	0.32366	0.49764	1	1	-0.41696	0.040855	0.49369	0.90613	1	-1.9855
ANKRD28	0.28924	0.55552	1	1	-1.5453	0.1726	0.70977	0.987328	0.999999	-3.4845	0.61966	0.59894	1	1	0.22717	0.24841	0.017574	0.998328	0.913013	-2.1844
ANKRD30A	0.36636	0.84352	1	1	-1.7961	0.024151	0.97585	0.863076	0.999999	-3.3939	0.6226	0.8701	1	1	-0.076313	0.49167	0.85551	0.999943	1	-1.6493
ANKRD30B	0.0023671	0.90797	0.525433	1	-1.5463	0.00096666	0.76734	0.575055	0.999999	-3.6961	0.65075	0.20723	1	1	0.21054	0.0036834	0.90409	0.647711	1	-2.1633
ANKRD31	0.29365	0.9177	1	1	-2.2849	0.045267	0.95473	0.910356	0.999999	-3.0436	0.057967	0.51181	0.947663	1	-0.71365	0.31219	0.92225	0.998509	1	-2.6539
ANKRD32	0.67218	0.74117	1	1	-1.402	0.4025	0.47926	0.995715	0.999999	-2.4592	0.33946	0.21915	1	1	-0.42119	0.58481	0.14046	0.999943	0.996016	-1.3929
ANKRD33	0.37582	0.11042	1	1	-1.2871	0.32214	0.078108	0.990798	0.981209	-0.072249	0.71963	0.50191	1	1	-0.044897	0.14386	0.36871	0.996064	1	-2.4267
ANKRD33B	0.74932	0.74389	1	1	-0.51955	0.1576	0.90815	0.987328	0.999999	-2.2568	0.13347	0.92404	1	1	-0.35978	0.82074	0.49176	0.999943	1	-0.19433
ANKRD34A	0.10591	0.86964	0.982531	1	-1.8625	0.50202	0.20006	0.999767	0.999999	-1.0003	0.30245	0.32684	1	1	-0.0010523	0.066722	0.84936	0.944608	1	-2.9397
ANKRD34B	0.26181	0.5595	1	1	-0.65986	0.26614	0.75797	0.988544	0.999999	-1.9199	0.43716	0.89734	1	1	-0.32595	0.41663	0.11999	0.999943	0.991165	-0.16351
ANKRD34C	0.6683	0.8705	1	1	-1.1782	0.62726	0.27204	0.999767	0.999999	-0.77998	0.69032	0.63405	1	1	-0.07282	0.46353	0.81866	0.999943	1	-2.1404
ANKRD35	0.2205	0.85452	1	1	-2.1606	0.43795	0.59415	0.995755	0.999999	-1.4295	0.33192	0.52431	1	1	-0.39985	0.050024	0.94998	0.922803	1	-2.7773
ANKRD36	0.61317	0.76355	1	1	-1.3002	0.030703	0.9693	0.888135	0.999999	-3.319	0.79759	0.22997	1	1	0.19083	0.64404	0.032953	0.999943	0.947194	-0.82824
ANKRD36B	0.0069291	0.17617	0.693077	1	-0.88663	0.010726	0.35501	0.780272	0.999999	-1.85	0.86519	0.38562	1	1	0.20515	0.0074942	0.27736	0.734825	1	-1.3028
ANKRD37	0.67173	0.029252	1	0.969557	0.013478	0.21527	0.1714	0.987328	0.996791	-0.36627	0.17742	0.69284	1	1	-0.11478	0.99683	0.015471	0.999943	0.913013	0.59942
ANKRD39	0.58255	0.83577	1	1	-1.2205	0.58863	0.51528	0.999767	0.999999	-0.60457	0.18273	0.97062	1	1	-0.83467	0.31743	0.79293	0.998509	1	-1.7019
ANKRD40	0.073118	0.82125	0.952914	1	-1.3867	0.18022	0.24205	0.987328	0.999999	-1.7734	0.5864	0.71605	1	1	-0.042319	0.073856	0.097388	0.955453	0.990562	-1.5702
ANKRD42	0.014819	0.413	0.789377	1	-1.3638	0.0026939	0.90259	0.624388	0.999999	-3.2465	0.79254	0.20324	1	1	0.2024	0.034991	0.27033	0.901565	1	-0.82123
ANKRD44	0.64731	0.23022	1	1	-0.79589	0.97937	0.28157	0.999767	0.999999	0.29805	0.48227	0.020222	1	0.879843	-0.33473	0.61596	0.77111	0.999943	1	-1.3945
ANKRD45	0.90484	0.47826	1	1	-0.39554	0.059421	0.94058	0.925364	0.999999	-1.6313	0.1946	0.50907	1	1	-0.083985	0.91265	0.021242	0.999943	0.920638	0.27179
ANKRD46	0.73422	0.014972	1	0.924706	-0.57437	0.66903	0.32924	0.999767	0.999999	0.039863	0.80434	0.0099593	1	0.839459	1.0694	0.46217	0.0055925	0.999943	0.901012	-1.4192
ANKRD49	0.034581	0.68305	0.889404	1	-3.1593	0.0085312	0.99147	0.750919	0.999999	-3.8875	0.00033761	0.81688	0.119086	1	-3.0041	0.14262	0.67515	0.996064	1	-2.9377
ANKRD50	0.8067	0.045159	1	0.980566	-0.24324	0.88999	0.030483	0.999767	0.965752	0.94118	0.11249	0.39616	1	1	-0.35758	0.6643	0.22238	0.999943	1	-0.23523
ANKRD52	0.90738	0.73849	1	1	-0.78841	0.27082	0.14774	0.988544	0.989868	-0.64016	0.83114	0.026294	1	0.906923	0.55144	0.52076	0.26939	0.999943	1	-1.7436
ANKRD53	0.87826	0.70844	1	1	-1.3491	0.55423	0.30501	0.999767	0.999999	-1.911	0.55296	0.18425	1	1	0.22699	0.84897	0.77547	0.999943	1	-1.942
ANKRD54	0.023908	0.97609	0.85811	1	-1.6871	0.53322	0.83382	0.999767	0.999999	-1.2793	0.69904	0.84141	1	1	-0.11292	0.13279	0.90971	0.993025	1	-2.8421
ANKRD55	0.028189	0.89358	0.871098	1	-2.7245	0.028428	0.93726	0.878233	0.999999	-4.1461	0.082158	0.93534	0.991501	1	-0.99317	0.049086	0.88814	0.920492	1	-3.3253
ANKRD6	0.01514	0.98486	0.79185	1	-2.0017	0.13408	0.14244	0.987328	0.989868	-2.8557	0.42418	0.65915	1	1	-0.21171	0.17458	0.81919	0.998328	1	-3.4235
ANKRD60	0.32899	0.67681	1	1	-0.895	0.07271	0.58298	0.947793	0.999999	-2.4297	0.899	0.31417	1	1	0.29581	0.26723	0.48548	0.998509	1	-1.2338
ANKRD61	0.048781	0.82536	0.920004	1	-1.0144	0.033799	0.35692	0.890887	0.999999	-1.6593	0.074638	0.82232	0.985289	1	-0.29603	0.18629	0.70315	0.998328	1	-0.86158
ANKRD62	0.32492	0.71304	1	1	-0.49899	0.52559	0.34048	0.999767	0.999999	0.10705	0.69282	0.72072	1	1	0.046349	0.34602	0.17336	0.9997	1	-1.0772
ANKRD63	0.19687	0.36025	1	1	-1.0218	0.90009	0.343	0.999767	0.999999	0.15364	0.051827	0.84218	0.931841	1	-0.72279	0.27365	0.45505	0.998509	1	-0.99062
ANKRD65	0.19811	0.60922	1	1	-1.1079	0.34299	0.25355	0.991448	0.999999	-0.86768	0.087191	0.35536	0.999147	1	-1.0275	0.33283	0.71813	0.999619	1	-1.7261
ANKRD66	0.092296	0.89521	0.971907	1	-1.4886	0.92843	0.45652	0.999767	0.999999	-0.18733	0.95834	0.23796	1	1	0.36404	0.0055613	0.90427	0.700202	1	-2.9241
ANKRD7	0.38131	0.25703	1	1	-0.37874	0.3577	0.28253	0.993437	0.999999	-0.39765	0.31401	0.21435	1	1	-0.1033	0.36699	0.63138	0.999943	1	-0.5595
ANKRD9	0.68358	0.30415	1	1	-0.58632	0.99553	0.0044688	0.999767	0.845403	0.82193	0.66277	0.75577	1	1	-0.023765	0.21066	0.14345	0.998328	0.996016	-1.7728
ANKS1A	0.38619	0.020757	1	0.941147	-0.023428	0.97372	0.33688	0.999767	0.999999	0.1914	0.24267	0.042732	1	0.949339	0.53343	0.13667	0.038815	0.993918	0.957873	-0.59433
ANKS1B	0.26863	0.19398	1	1	-0.99339	0.11971	0.29246	0.980138	0.999999	-2.6721	0.94945	0.038022	1	0.949339	0.57908	0.33264	0.36151	0.999619	1	-1.169
ANKS3	0.45315	0.81519	1	1	-1.4409	0.29139	0.17568	0.988668	0.996791	-1.3565	0.46539	0.23775	1	1	-0.2137	0.2909	0.26915	0.998509	1	-2.8634
ANKS4B	0.51	0.37356	1	1	-0.92196	0.19692	0.91964	0.987328	0.999999	-1.5966	0.31919	0.28699	1	1	-0.17644	0.23467	0.04669	0.998328	0.958812	-0.97153
ANKS6	0.3476	0.59313	1	1	-0.38488	0.22317	0.12637	0.987328	0.988742	-1.1967	0.060815	0.9343	0.955705	1	-0.58939	0.96282	0.12705	0.999943	0.992417	-0.32475
ANKUB1	0.027618	0.97238	0.868002	1	-1.7349	0.33883	0.7853	0.991354	0.999999	-2.1644	0.18319	0.95956	1	1	-0.73346	0.10055	0.84596	0.975436	1	-2.8308
ANKZF1	0.077592	0.7895	0.954338	1	-0.99231	0.021854	0.37381	0.854801	0.999999	-1.5818	0.37817	0.2417	1	1	-0.47893	0.005192	0.2642	0.68997	1	-2.5319
ANLN	0.19183	0.93629	1	1	-1.741	0.023707	0.97629	0.863076	0.999999	-3.4718	0.87747	0.18971	1	1	-0.31374	0.042866	0.95713	0.912622	1	-2.0109
ANO1	0.30746	0.62817	1	1	-1.7272	0.30796	0.35573	0.989952	0.999999	-2.5426	0.93662	0.16799	1	1	0.55256	0.30276	0.86473	0.998509	1	-2.2139
ANO10	0.70032	0.29449	1	1	-0.95271	0.44189	0.29254	0.995774	0.999999	-1.9332	0.90642	0.44159	1	1	0.10537	0.62695	0.017362	0.999943	0.913013	-0.062675
ANO2	0.77596	0.31518	1	1	-0.48622	0.99646	0.0035415	0.999767	0.845403	0.80618	0.25897	0.68989	1	1	-0.35675	0.57391	0.28438	0.999943	1	-0.8326
ANO3	0.016197	0.76072	0.802833	1	-1.028	0.12128	0.33037	0.981104	0.999999	-1.8494	0.32161	0.60966	1	1	-0.26591	0.0066722	0.11806	0.721157	0.991042	-1.5743
ANO4	0.1136	0.43617	0.982531	1	-1.9249	0.20382	0.16275	0.987328	0.995654	-0.83476	0.034852	0.16837	0.848804	1	-1.2446	0.53513	0.26148	0.999943	1	-1.8355
ANO5	0.66315	0.34082	1	1	-0.62289	0.11945	0.31268	0.980138	0.999999	-1.118	0.15301	0.61793	1	1	-0.29063	0.38897	0.13823	0.999943	0.996016	-0.27067
ANO6	0.04011	0.22537	0.899328	1	-1.5922	0.0043542	0.6699	0.679818	0.999999	-3.9118	0.07172	0.10599	0.97843	0.994178	0.3626	0.099443	0.48554	0.975436	1	-1.1909
ANO7	0.64643	0.024462	1	0.956353	-0.87114	0.5925	0.31889	0.999767	0.999999	-1.2658	0.79425	0.048062	1	0.949339	-0.036631	0.68719	0.26157	0.999943	1	-1.2271
ANO8	0.27489	0.87545	1	1	-1.3885	0.2393	0.72466	0.987328	0.999999	-2.0475	0.92548	0.505	1	1	0.082951	0.14373	0.4724	0.996064	1	-2.2951
ANO9	0.0067236	0.037302	0.693077	0.976503	-2.3243	0.081528	0.55777	0.950774	0.999999	-0.68794	0.68781	0.10014	1	0.990896	0.18477	0.0021418	0.16995	0.573116	1	-3.7374
ANOS1	0.82998	0.020282	1	0.940003	-0.10951	0.79357	0.0086533	0.999767	0.890002	1.3952	0.91474	0.12746	1	0.9961	0.35379	0.51521	0.079219	0.999943	0.981359	0.47669
ANP32A	0.6445	0.71312	1	1	-1.475	0.25449	0.8773	0.987328	0.999999	-2.8401	0.55852	0.39341	1	1	-0.37718	0.92443	0.71995	0.999943	1	-1.6444
ANP32B	0.033249	0.96675	0.886605	1	-1.74	0.055594	0.93844	0.924616	0.999999	-3.2459	0.32661	0.8168	1	1	-0.0094766	0.1614	0.83304	0.998328	1	-2.3304
ANP32C	0.084259	0.63262	0.957349	1	-1.9632	0.055503	0.75276	0.924616	0.999999	-3.9172	0.31343	0.64939	1	1	-0.25865	0.19486	0.52947	0.998328	1	-1.8979
ANP32D	0.9239	0.72167	1	1	-0.87263	0.42718	0.54858	0.995755	0.999999	-1.7617	0.88631	0.24025	1	1	0.2078	0.53905	0.095137	0.999943	0.989879	-1.2997
ANP32E	0.61271	0.26935	1	1	-1.9727	0.035593	0.96441	0.890887	0.999999	-3.0401	0.74776	0.24339	1	1	0.023483	0.63081	0.10877	0.999943	0.990562	-2.4313
ANPEP	0.93146	0.099681	1	1	-1.2853	0.63373	0.29593	0.999767	0.999999	-1.1002	0.83541	0.82975	1	1	-0.087369	0.87817	0.04456	0.999943	0.958602	-1.5244
ANTXR1	0.10516	0.91152	0.982531	1	-1.3542	0.14836	0.23562	0.987328	0.999999	-1.3188	0.12689	0.24195	1	1	-0.092313	0.11537	0.80286	0.983774	1	-2.4068
ANTXR2	0.011853	0.79616	0.773006	1	-1.1737	0.0004499	0.94016	0.523535	0.999999	-4.0885	0.5757	0.73779	1	1	0.15481	0.081305	0.30044	0.965152	1	-0.326
ANTXRL	0.26455	0.62969	1	1	-2.2775	0.24044	0.82864	0.987328	0.999999	-3.2716	0.17851	0.73255	1	1	-0.7352	0.44397	0.68425	0.999943	1	-2.7528
ANXA1	0.28456	0.7517	1	1	-1.2315	0.25328	0.79057	0.987328	0.999999	-1.5752	0.095089	0.81045	1	1	-0.08843	0.65129	0.23052	0.999943	1	-0.89124
ANXA10	0.34324	0.67809	1	1	-0.30035	0.47163	0.039837	0.999767	0.97139	-0.070426	0.8609	0.05999	1	0.962652	0.15936	0.14939	0.78394	0.99756	1	-1.74
ANXA11	0.99436	0.55589	1	1	-0.17766	0.28566	0.85825	0.988544	0.999999	-0.921	0.26648	0.24539	1	1	-0.17313	0.9867	0.083179	0.999943	0.981359	0.098332
ANXA13	0.22622	0.44472	1	1	-0.23266	0.70798	0.34226	0.999767	0.999999	-0.027779	0.44916	0.34233	1	1	0.13952	0.033823	0.34816	0.899446	1	-0.89118
ANXA2	0.20785	0.1159	1	1	-0.94205	0.80492	0.63527	0.999767	0.999999	-0.36014	0.38217	0.71905	1	1	0.061383	0.18728	0.10777	0.998328	0.990562	-1.4955
ANXA2R	0.52858	0.63642	1	1	-1.6958	0.24707	0.85456	0.987328	0.999999	-3.0312	0.36324	0.30525	1	1	-0.34977	0.94141	0.72572	0.999943	1	-1.2437
ANXA3	0.13341	0.72	0.990836	1	-1.6711	0.15411	0.55803	0.987328	0.999999	-3.1288	0.038147	0.42154	0.86927	1	-1.1327	0.25735	0.76786	0.998328	1	-1.9486
ANXA4	0.0047344	0.56429	0.634891	1	-1.4157	0.2021	0.051143	0.987328	0.979347	0.55383	0.78499	0.019967	1	0.879843	-0.066991	0.0011569	0.83667	0.518872	1	-3.6906
ANXA5	0.64029	0.49126	1	1	-0.17283	0.59021	0.0016444	0.999767	0.790995	0.85384	0.90914	0.1706	1	1	0.37354	0.14965	0.83547	0.99756	1	-1.2452
ANXA6	0.46394	0.58134	1	1	-0.26324	0.50859	0.66218	0.999767	0.999999	-0.42111	0.43255	0.96534	1	1	-0.40326	0.56354	0.54703	0.999943	1	-0.047389
ANXA7	0.49884	0.083291	1	1	-1.4108	0.23659	0.46073	0.987328	0.999999	-2.8888	0.2487	0.021901	1	0.888559	0.2605	0.49151	0.33957	0.999943	1	-1.1212
ANXA8	0.15383	0.59004	0.99983	1	-1.8998	0.53686	0.35742	0.999767	0.999999	-0.9555	0.0099699	0.7153	0.60306	1	-1.6781	0.22621	0.83344	0.998328	1	-2.6298
ANXA8L1	0.48589	0.6696	1	1	-1.2485	0.44741	0.45577	0.996275	0.999999	-1.5976	0.47737	0.13319	1	0.997908	-0.21209	0.46834	0.76092	0.999943	1	-2.3013
ANXA9	0.75656	0.54319	1	1	-0.32083	0.90042	0.0083603	0.999767	0.885163	1.4656	0.56215	0.91491	1	1	-0.24003	0.74705	0.40229	0.999943	1	-0.74911
AOAH	0.096518	0.90762	0.977787	1	-2.4006	0.043307	0.023321	0.908064	0.949847	-4.0109	0.066641	0.92057	0.966764	1	-0.67817	0.024819	0.97518	0.87019	1	-2.943
AOC1	0.93506	0.54121	1	1	-0.52801	0.65379	0.84433	0.999767	0.999999	-1.3316	0.5336	0.77258	1	1	-0.12125	0.94829	0.23496	0.999943	1	-0.54124
AOC2	0.092517	0.53968	0.971907	1	-1.4674	0.52559	0.25856	0.999767	0.999999	-0.029221	0.12945	0.69767	1	1	-0.52937	0.1672	0.45108	0.998328	1	-2.4092
AOC3	0.41822	0.21758	1	1	-1.5895	0.45237	0.34726	0.997644	0.999999	-1.5501	0.64575	0.78715	1	1	0.074726	0.4886	0.24927	0.999943	1	-1.775
AOX1	0.80566	0.10924	1	1	-1.3291	0.53942	0.277	0.999767	0.999999	-1.2131	0.35962	0.63338	1	1	0.34633	0.5348	0.21383	0.999943	1	-2.4258
AP1AR	0.031516	0.020171	0.879232	0.940003	-0.43935	0.061221	0.013529	0.92978	0.913507	-0.41549	0.88464	0.51968	1	1	-0.061568	0.015074	0.0088621	0.836234	0.901012	0.22965
AP1B1	0.51009	0.85824	1	1	-1.4257	0.28275	0.046057	0.988544	0.977112	-1.4884	0.99512	0.18479	1	1	0.47899	0.046551	0.95345	0.915446	1	-2.324
AP1G1	0.99996	3.6119e-05	1	0.331188	0.67853	0.99848	0.0015228	0.999767	0.790995	1.0931	1	4.151e-06	1	0.063119	0.90035	0.99202	0.0085211	0.999943	0.901012	0.23345
AP1G2	0.97886	0.26198	1	1	0.058516	0.92766	0.07395	0.999767	0.981209	0.82123	0.3002	0.60272	1	1	-0.49118	0.97112	0.15498	0.999943	0.997111	0.16803
AP1M1	0.9688	0.11646	1	1	-0.16582	0.99246	0.0052977	0.999767	0.851286	1.2103	0.72507	0.68878	1	1	-0.011769	0.21062	0.27809	0.998328	1	-0.62243
AP1M2	0.059053	0.0088339	0.934385	0.882399	0.087827	0.090745	0.69743	0.959839	0.999999	-0.8429	0.87354	0.2964	1	1	0.039071	0.11642	0.024133	0.983928	0.92531	0.20196
AP1S1	0.36044	0.14703	1	1	-0.59965	0.4041	0.50329	0.995715	0.999999	-1.523	0.80962	0.35354	1	1	0.20431	0.42144	0.45453	0.999943	1	-0.037461
AP1S2	0.84503	0.17192	1	1	-0.42255	0.21395	0.32411	0.987328	0.999999	-1.0227	0.099802	0.67458	1	1	-0.57827	0.95497	0.018543	0.999943	0.913013	0.83297
AP1S3	0.52239	0.72645	1	1	-1.1692	0.42113	0.6277	0.995755	0.999999	-1.8464	0.29395	0.95409	1	1	-0.56556	0.64885	0.81453	0.999943	1	-1.3232
AP2A1	0.12764	0.79894	0.988815	1	-1.6882	0.23994	0.11699	0.987328	0.98736	-0.25083	0.14881	0.91668	1	1	-0.52077	0.052892	0.94711	0.930064	1	-2.863
AP2A2	0.32233	0.85659	1	1	-1.5291	0.31313	0.1452	0.990414	0.989868	-0.64557	0.65677	0.81479	1	1	-0.31979	0.16752	0.92774	0.998328	1	-2.7258
AP2B1	0.37905	0.1375	1	1	-1.1867	0.72671	0.5293	0.999767	0.999999	-0.03264	0.54517	0.49375	1	1	-0.26013	0.4639	0.3535	0.999943	1	-1.3842
AP2M1	0.3823	0.71184	1	1	-0.95567	0.92782	0.084839	0.999767	0.981209	0.33743	0.81276	0.51173	1	1	-0.079772	0.082786	0.83454	0.965152	1	-2.7023
AP2S1	0.024755	0.97525	0.859162	1	-2.4943	0.089687	0.22783	0.958024	0.999999	-0.86123	0.00017638	0.99982	0.087922	1	-2.4988	0.13124	0.56254	0.993025	1	-2.8454
AP3B1	0.077636	0.33798	0.954338	1	-2.1552	0.087831	0.30115	0.956052	0.999999	-4.0078	0.46104	0.72933	1	1	-0.12824	0.13866	0.65786	0.993918	1	-2.5482
AP3B2	0.19917	0.90751	1	1	-1.7645	0.80203	0.33884	0.999767	0.999999	-0.083528	0.10784	0.90737	1	1	-0.89047	0.30883	0.93548	0.998509	1	-2.8702
AP3D1	0.011699	0.85311	0.770749	1	-2.6979	0.053643	0.88609	0.924012	0.999999	-2.6814	0.10292	0.090913	1	0.984822	-0.22414	0.013639	0.98636	0.826681	1	-3.2874
AP3M1	0.61118	0.43402	1	1	-1.2992	0.55794	0.3249	0.999767	0.999999	-0.98756	0.88206	0.82226	1	1	-0.093824	0.27231	0.62694	0.998509	1	-2.4574
AP3M2	0.59426	0.45881	1	1	-0.82911	0.66827	0.10319	0.999767	0.98723	0.38097	0.90692	0.41653	1	1	-0.14435	0.60242	0.57311	0.999943	1	-1.8298
AP3S1	0.19015	0.17725	1	1	-1.3537	0.19449	0.27418	0.987328	0.999999	-1.591	0.074565	0.91262	0.985289	1	-0.78617	0.32316	0.125	0.998509	0.992417	-1.1053
AP3S2	0.59326	0.3047	1	1	-0.5731	0.83992	0.31799	0.999767	0.999999	-0.038472	0.74946	0.02111	1	0.879843	0.4481	0.5374	0.77626	0.999943	1	-1.5931
AP4B1	0.47632	0.76773	1	1	-1.2829	0.055899	0.9441	0.924616	0.999999	-2.1406	0.42205	0.67424	1	1	-0.1331	0.30564	0.60083	0.998509	1	-1.6882
AP4E1	0.092787	0.42267	0.972442	1	-0.57695	0.88337	0.84963	0.999767	0.999999	-0.53331	0.84395	0.34748	1	1	0.070014	0.064813	0.42837	0.944489	1	-1.4044
AP4M1	0.44314	0.093315	1	1	-1.2982	0.44592	0.57713	0.996175	0.999999	-2.58	0.87882	0.17453	1	1	0.23542	0.51308	0.15056	0.999943	0.996378	-1.3746
AP4S1	0.84511	0.23073	1	1	-0.52296	0.51413	0.42517	0.999767	0.999999	-1.9189	0.99497	0.029155	1	0.924874	0.75431	0.84574	0.51113	0.999943	1	-0.70174
AP5B1	0.9117	0.26964	1	1	-0.21142	0.49974	0.10608	0.999767	0.98723	-0.89057	0.86359	0.8472	1	1	-0.11523	0.91693	0.06804	0.999943	0.978875	0.63839
AP5M1	0.082748	0.90871	0.956514	1	-2.3209	0.028444	0.97156	0.878233	0.999999	-3.5927	0.25411	0.67001	1	1	0.24734	0.16276	0.90844	0.998328	1	-2.6312
AP5S1	0.54173	0.016485	1	0.925721	-0.59601	0.44299	0.11416	0.996118	0.98736	-0.83336	0.84761	0.22384	1	1	0.17631	0.61906	0.10265	0.999943	0.990562	-0.93935
AP5Z1	0.08682	0.90806	0.964274	1	-2.0483	0.033398	0.9666	0.890887	0.999999	-3.8153	0.72357	0.6981	1	1	0.12798	0.12104	0.46005	0.986106	1	-3.3303
APAF1	0.25069	0.29406	1	1	-0.97034	0.13317	0.2312	0.987328	0.999999	-2.0043	0.014579	0.40173	0.675825	1	-0.85896	0.97709	0.58386	0.999943	1	-0.19369
APBA1	0.031214	0.020069	0.879232	0.938884	-1.0556	0.048353	0.24321	0.915316	0.999999	-2.0981	0.8576	0.12438	1	0.995497	0.27385	0.063665	0.044061	0.942534	0.957873	-1.2637
APBA2	0.95195	0.56334	1	1	-0.52478	0.67357	0.26452	0.999767	0.999999	-0.20779	0.90001	0.68903	1	1	-0.069746	0.662	0.61886	0.999943	1	-0.84427
APBA3	0.27225	0.41328	1	1	-1.1835	0.20375	0.34785	0.987328	0.999999	-1.8803	0.6849	0.91102	1	1	-0.22168	0.38448	0.51543	0.999943	1	-1.6127
APBB1	0.90445	0.25039	1	1	-0.051259	0.69518	0.36785	0.999767	0.999999	0.083323	0.92492	0.63326	1	1	0.045279	0.71271	0.11317	0.999943	0.990562	0.12349
APBB1IP	0.30395	0.68262	1	1	-1.9801	0.60472	0.29145	0.999767	0.999999	-1.1605	0.24572	0.84231	1	1	-0.20654	0.36184	0.91069	0.999943	1	-2.2612
APBB2	0.91404	0.35417	1	1	-0.65762	0.75684	0.15091	0.999767	0.990734	-0.72676	0.42377	0.10411	1	0.99104	-0.0093302	0.96905	0.37017	0.999943	1	-0.31894
APBB3	0.61243	0.41425	1	1	-0.48041	0.3775	0.48736	0.995715	0.999999	-0.95253	0.40096	0.408	1	1	-0.063565	0.61661	0.23437	0.999943	1	-0.68279
APC	0.23517	0.30533	1	1	-0.077437	0.95428	0.2234	0.999767	0.999999	0.47211	0.71403	0.35562	1	1	-0.33313	0.21016	0.23475	0.998328	1	0.20841
APC2	0.93627	0.29644	1	1	-0.94541	0.2601	0.46871	0.988544	0.999999	-1.6486	0.88861	0.35164	1	1	-0.26115	0.95123	0.6867	0.999943	1	-0.9895
APCDD1	0.042709	0.19315	0.904882	1	-0.75756	0.28779	0.067463	0.988544	0.981209	-0.40342	0.96774	0.49468	1	1	0.08556	0.0030753	0.65885	0.637748	1	-1.3745
APCDD1L	0.73635	0.045608	1	0.980566	-0.92746	0.79056	0.081645	0.999767	0.981209	-0.60087	0.11515	0.72036	1	1	-0.86311	0.65997	0.15261	0.999943	0.997111	-1.0136
APCS	0.46768	0.5529	1	1	-0.8501	0.97629	0.00224	0.999767	0.810396	1.533	0.24639	0.4343	1	1	0.11414	0.085805	0.74371	0.966354	1	-2.3949
APEH	0.76811	0.073526	1	1	-0.23298	0.20441	0.56276	0.987328	0.999999	-0.73992	0.95464	0.050177	1	0.952801	0.41455	0.89338	0.036663	0.999943	0.957682	0.3716
APELA	0.93117	0.10264	1	1	-0.54498	0.91035	0.053124	0.999767	0.979347	1.1027	0.58234	0.72474	1	1	-0.13103	0.59236	0.18219	0.999943	1	-1.2848
APEX1	0.0061251	0.99387	0.677985	1	-2.605	0.07081	0.74371	0.945725	0.999999	-4.0993	0.049722	0.88679	0.921412	1	-0.82305	0.012322	0.98768	0.817488	1	-3.4079
APEX2	0.10311	0.10853	0.982531	1	-0.96146	0.02538	0.33084	0.869458	0.999999	-1.1626	0.79847	0.88301	1	1	-0.14827	0.18423	0.15366	0.998328	0.997111	-1.4803
APH1A	0.28934	0.75463	1	1	-2.3231	0.5036	0.58303	0.999767	0.999999	-2.4045	0.10998	0.66464	1	1	-1.4578	0.67707	0.81945	0.999943	1	-2.3533
APH1B	0.0057896	0.37636	0.675603	1	-2.0275	0.03577	0.29171	0.890887	0.999999	-2.0163	0.32095	0.58908	1	1	-0.025698	0.12733	0.65164	0.991629	1	-0.91573
API5	0.030633	0.39549	0.878541	1	-1.5387	0.36691	0.76869	0.994761	0.999999	-0.18861	0.58448	0.77911	1	1	-0.11002	0.056989	0.31917	0.930064	1	-2.5246
APIP	0.90067	0.79962	1	1	-0.93172	0.22575	0.70737	0.987328	0.999999	-2.3348	0.76012	0.20369	1	1	0.43244	0.79022	0.38196	0.999943	1	-1.1924
APITD1	0.1143	0.17497	0.982531	1	-0.20626	0.15687	0.079546	0.987328	0.981209	0.51279	0.87734	0.24116	1	1	0.075679	0.17095	0.34237	0.998328	1	-1.006
APITD1-CORT	0.60501	0.65647	1	1	-0.74929	0.98316	0.12976	0.999767	0.989171	0.59557	0.71411	0.44206	1	1	0.096271	0.11526	0.63493	0.983536	1	-2.5729
APLF	0.67467	0.30666	1	1	-0.94594	0.72275	0.027162	0.999767	0.956699	0.82383	0.015166	0.98483	0.681306	1	-0.93345	0.59247	0.24785	0.999943	1	-1.7666
APLN	0.33335	0.52882	1	1	-1.1068	0.025957	0.9072	0.871896	0.999999	-2.0756	0.089673	0.97403	1	1	-0.54094	0.72074	0.33574	0.999943	1	-0.89912
APLNR	0.85019	0.44253	1	1	-0.45439	0.61848	0.40373	0.999767	0.999999	-1.6898	0.58664	0.22563	1	1	-0.19012	0.85159	0.069331	0.999943	0.978875	-0.26476
APLP1	0.139	0.83582	0.994463	1	-1.4058	0.75684	0.019862	0.999767	0.947205	0.4052	0.98515	0.039296	1	0.949339	0.45396	0.022177	0.97092	0.858442	1	-3.1612
APLP2	0.29889	0.52823	1	1	-1.3151	0.57278	0.30096	0.999767	0.999999	-0.7026	0.83183	0.057028	1	0.961496	0.46988	0.37467	0.7302	0.999943	1	-2.6339
APMAP	0.51309	0.62676	1	1	-1.1518	0.41787	0.52216	0.995755	0.999999	-0.94639	0.081085	0.86892	0.989101	1	-0.57471	0.35866	0.28562	0.999943	1	-1.2927
APOA1	0.059626	0.94037	0.934385	1	-1.9321	0.040057	0.95994	0.898044	0.999999	-3.8996	0.1633	0.5059	1	1	-0.38372	0.31245	0.58837	0.998509	1	-2.167
APOA1BP	0.94802	0.65075	1	1	-0.63383	0.60011	0.078734	0.999767	0.981209	-0.68754	0.96565	0.039927	1	0.949339	0.61284	0.30463	0.7105	0.998509	1	-2.2189
APOA2	0.20267	0.59115	1	1	-1.3353	0.16069	0.29685	0.987328	0.999999	-1.2515	0.14006	0.89246	1	1	-0.45236	0.43402	0.80996	0.999943	1	-1.3118
APOA4	0.0046663	0.41825	0.629335	1	-2.2981	0.0046663	0.98265	0.684612	0.999999	-3.979	0.094778	0.78896	1	1	-0.44615	0.062601	0.074111	0.941961	0.978875	-2.0492
APOA5	0.078005	0.93236	0.954627	1	-2.0015	0.35972	0.80114	0.993461	0.999999	-1.775	0.12554	0.90051	1	1	-0.44472	0.032325	0.96767	0.892308	1	-2.9138
APOB	0.16265	0.12785	0.99983	1	-0.64368	0.1363	0.11368	0.987328	0.98736	0.07677	0.28935	0.76764	1	1	-0.18716	0.12653	0.17376	0.99081	1	-1.1265
APOBEC1	0.4849	0.58824	1	1	-0.79921	0.32279	0.79737	0.990798	0.999999	-1.8924	0.44455	0.50564	1	1	-0.28686	0.84985	0.71783	0.999943	1	-0.43693
APOBEC2	0.67824	0.45806	1	1	-0.36398	0.48186	0.70203	0.999767	0.999999	-1.6815	0.19222	0.18837	1	1	0.40009	0.86188	0.16067	0.999943	0.999199	-0.12582
APOBEC3A	0.64033	0.50619	1	1	-0.76826	0.49815	0.3398	0.999767	0.999999	-1.0795	0.30662	0.041262	1	0.949339	-0.15637	0.73464	0.054969	0.999943	0.965119	0.47294
APOBEC3B	0.95676	0.26784	1	1	-0.11015	0.12924	0.41594	0.987328	0.999999	-1.2169	0.89472	0.024944	1	0.899184	0.27779	0.92834	0.054905	0.999943	0.965119	0.068892
APOBEC3C	0.24493	0.3795	1	1	-0.96116	0.47006	0.5965	0.999767	0.999999	-0.31774	0.4331	0.77056	1	1	0.022508	0.1977	0.64861	0.998328	1	-1.7972
APOBEC3D	0.73829	0.75492	1	1	-0.92004	0.64372	0.49967	0.999767	0.999999	-2.3585	0.40979	0.0069614	1	0.808525	0.58161	0.67131	0.8415	0.999943	1	-1.5038
APOBEC3F	0.054957	0.29342	0.931232	1	-1.08	0.0011491	0.96346	0.585559	0.999999	-2.6774	0.73261	0.25089	1	1	0.017444	0.10753	0.34343	0.979417	1	-0.45841
APOBEC3G	0.1692	0.54979	1	1	-1.4754	0.65523	0.69486	0.999767	0.999999	-1.0048	0.80795	0.037833	1	0.949339	0.38495	0.083028	0.53117	0.965152	1	-2.6192
APOBEC3H	0.95346	0.30285	1	1	0.17013	0.70889	0.25876	0.999767	0.999999	-0.084331	0.6761	0.74342	1	1	0.071379	0.90312	0.07348	0.999943	0.978875	0.37454
APOBEC4	0.86428	0.28277	1	1	-0.36633	0.57334	0.016962	0.999767	0.929512	0.1684	0.79777	0.85849	1	1	-0.090504	0.90291	0.062783	0.999943	0.973844	0.13307
APOBR	0.26001	0.44635	1	1	-0.78649	0.39019	0.44079	0.995715	0.999999	-0.13424	0.016422	0.97941	0.700761	1	-0.78787	0.30171	0.358	0.998509	1	-1.1331
APOC1	0.17887	0.19473	1	1	-1.5785	0.59492	0.034689	0.999767	0.966667	0.37775	0.60692	0.77628	1	1	-0.062379	0.14479	0.18556	0.996064	1	-1.9689
APOC2	0.53961	0.67361	1	1	-1.4767	0.25449	0.77299	0.987328	0.999999	-2.9687	0.31122	0.59261	1	1	-0.5049	0.24519	0.50907	0.998328	1	-1.7731
APOC3	0.85201	0.45335	1	1	-0.18973	0.04994	0.29808	0.919224	0.999999	-0.037513	0.87426	0.24505	1	1	0.19073	0.59268	0.60499	0.999943	1	-0.15963
APOC4	0.66464	0.048487	1	0.980566	-0.012347	0.61287	0.054674	0.999767	0.979469	0.3701	0.21848	0.34245	1	1	-0.36021	0.85138	0.36044	0.999943	1	-0.27451
APOD	0.72179	0.24752	1	1	-0.89256	0.67748	0.075134	0.999767	0.981209	-0.042997	0.92	0.55802	1	1	0.19688	0.67206	0.51312	0.999943	1	-1.6515
APOE	0.60011	0.24208	1	1	-0.86821	0.42971	0.34384	0.995755	0.999999	-1.5624	0.40789	0.017812	1	0.879843	0.47836	0.40515	0.043412	0.999943	0.957873	-0.68003
APOF	0.064361	0.27845	0.940841	1	-1.6308	0.029446	0.30227	0.882534	0.999999	-2.9283	0.4463	0.6227	1	1	-0.18421	0.13267	0.67173	0.993025	1	-1.2376
APOH	0.005237	0.99476	0.653848	1	-2.0165	0.015602	0.94923	0.825042	0.999999	-4.3331	0.068173	0.55844	0.974233	1	-0.20408	0.17385	0.27979	0.998328	1	-1.3489
APOL1	0.25094	0.78632	1	1	-1.01	0.99262	0.0073841	0.999767	0.872498	0.80006	0.92665	0.046057	1	0.949339	0.43495	0.001289	0.99871	0.518872	1	-2.9664
APOL2	0.54316	0.77443	1	1	-0.99418	0.080321	0.72801	0.950774	0.999999	-3.8752	0.97427	0.49616	1	1	0.34388	0.6141	0.071501	0.999943	0.978875	-0.70498
APOL3	0.85505	0.0067169	1	0.881686	0.06903	0.26876	0.15302	0.988544	0.99084	0.079986	0.86157	0.0036992	1	0.783617	0.56052	0.3646	0.030903	0.999943	0.944244	0.36616
APOL4	0.66432	0.022509	1	0.948	-1.4742	0.24655	0.24894	0.987328	0.999999	-3.0057	0.64504	0.19706	1	1	0.0054112	0.90607	0.038936	0.999943	0.957873	-0.75551
APOL5	0.064087	0.39471	0.940833	1	-1.5837	0.029816	0.65274	0.886322	0.999999	-4.233	0.5889	0.8992	1	1	-0.086874	0.80645	0.566	0.999943	1	-0.34703
APOL6	0.60604	0.00023241	1	0.537404	-1.2776	0.66903	0.012825	0.999767	0.905857	0.9556	0.49415	0.062797	1	0.967017	0.045776	0.60311	0.00054224	0.999943	0.729404	-1.3647
APOLD1	0.88012	0.30375	1	1	-1.0592	0.27495	0.89943	0.988544	0.999999	-1.5386	0.29933	0.57743	1	1	-0.64044	0.83482	0.020494	0.999943	0.916324	0.55694
APOM	0.0073402	0.1677	0.699581	1	-1.2315	0.2932	0.89768	0.988668	0.999999	-0.5382	0.48427	0.39165	1	1	-0.10501	0.0011617	0.18675	0.518872	1	-1.9419
APOO	0.53104	0.80853	1	1	-1.1862	0.3667	0.81704	0.994761	0.999999	-1.652	0.46141	0.0369	1	0.949339	-0.18356	0.096825	0.8422	0.975436	1	-2.3961
APOOL	0.0049333	0.3657	0.645839	1	-2.4329	0.049471	0.49162	0.916875	0.999999	-2.9741	0.15996	0.23992	1	1	-0.21503	0.023775	0.7822	0.868539	1	-2.7749
APOPT1	0.97821	0.45878	1	1	-0.26923	0.56116	0.12069	0.999767	0.987605	-1.4915	0.97442	0.0053867	1	0.795071	0.42627	0.96571	0.55502	0.999943	1	-0.59771
APP	0.04691	0.14156	0.917021	1	-2.0818	0.034558	0.12915	0.890887	0.988742	-3.4299	0.83054	0.05767	1	0.961538	0.17514	0.073163	0.47428	0.953597	1	-2.8652
APPBP2	0.33353	0.80727	1	1	-0.97188	0.60661	0.38004	0.999767	0.999999	-0.59665	0.054319	0.4841	0.939323	1	-0.55908	0.15728	0.79514	0.998328	1	-1.4516
APPL1	0.46325	0.01754	1	0.928356	-0.20373	0.58678	0.20509	0.999767	0.999999	-0.53039	0.99172	0.019495	1	0.879843	0.56162	0.21485	0.24627	0.998328	1	-1.2973
APPL2	0.6666	0.016248	1	0.925721	-0.76403	0.69625	0.031112	0.999767	0.966667	-0.66111	0.35562	0.72078	1	1	-0.64283	0.70769	0.032725	0.999943	0.947194	-0.66699
APRT	0.45948	0.43236	1	1	-0.95331	0.26138	0.18352	0.988544	0.999023	-1.3217	0.029497	0.40191	0.819263	1	0.009189	0.37371	0.14754	0.999943	0.996378	-1.0888
APTX	0.33741	0.384	1	1	-1.0903	0.074105	0.75158	0.947793	0.999999	-1.8875	0.86298	0.77839	1	1	0.076783	0.16778	0.14763	0.998328	0.996378	-1.4844
AQP1	0.19296	0.59528	1	1	-1.9287	0.23099	0.84302	0.987328	0.999999	-2.4558	0.81693	0.35402	1	1	0.21962	0.1338	0.83147	0.993194	1	-2.8402
AQP10	0.82419	0.49844	1	1	-0.12961	0.7147	0.0058891	0.999767	0.865305	1.6671	0.61795	0.0031213	1	0.757123	0.27401	0.87359	0.5398	0.999943	1	-1.6554
AQP11	0.9369	0.59038	1	1	-0.80943	0.92039	0.18451	0.999767	0.999223	-0.86118	0.40433	0.67759	1	1	-0.24796	0.95435	0.7416	0.999943	1	-1.2747
AQP12A	0.22235	0.70324	1	1	-1.7822	0.28334	0.44923	0.988544	0.999999	-2.0568	0.22341	0.88109	1	1	-0.42695	0.31688	0.83673	0.998509	1	-2.2738
AQP12B	0.0022326	0.99777	0.514835	1	-2.2582	0.21468	0.87323	0.987328	0.999999	-2.1292	0.096973	0.89177	1	1	-0.80593	0.0042765	0.99572	0.677408	1	-3.4098
AQP2	0.30589	0.78635	1	1	-1.2968	0.2741	0.018338	0.988544	0.94554	0.073794	0.093785	0.92639	1	1	-0.75997	0.5996	0.70222	0.999943	1	-1.4329
AQP3	0.014012	0.04994	0.786696	0.980566	-1.1181	0.00053696	0.082226	0.542045	0.981209	-2.2117	0.11775	0.49921	1	1	-0.39919	0.064143	0.29262	0.942534	1	-1.0611
AQP4	0.12636	0.8349	0.98828	1	-1.7638	0.08694	0.83536	0.954766	0.999999	-2.8389	0.87472	0.059349	1	0.962652	0.27423	0.04386	0.95614	0.913924	1	-2.991
AQP5	0.68353	0.66284	1	1	-1.5093	0.67551	0.71708	0.999767	0.999999	-1.9683	0.29364	0.18895	1	1	-0.1794	0.60832	0.78614	0.999943	1	-1.8815
AQP6	0.14882	0.79662	0.998369	1	-1.751	0.63116	0.34958	0.999767	0.999999	-1.5813	0.059945	0.38014	0.955705	1	-0.97806	0.12562	0.82936	0.989152	1	-2.6095
AQP7	0.92369	0.64026	1	1	-0.53117	0.91473	0.063634	0.999767	0.981209	-0.54337	0.49514	0.91647	1	1	-0.34789	0.80015	0.63116	0.999943	1	-1.3945
AQP8	0.38257	0.35696	1	1	-0.082918	0.97162	0.12766	0.999767	0.988742	0.38106	0.94193	0.65075	1	1	-0.027739	0.07172	0.29902	0.952205	1	-0.62586
AQP9	0.75463	0.51848	1	1	-0.39449	0.19782	0.61357	0.987328	0.999999	-2.5164	0.28542	0.26346	1	1	-0.092615	0.42209	0.11444	0.999943	0.990562	-0.75447
AQR	0.59294	0.65999	1	1	-2.0337	0.28808	0.86213	0.988544	0.999999	-2.7682	0.040691	0.95055	0.880721	1	-2.139	0.67556	0.74008	0.999943	1	-1.8508
AR	0.85346	0.88645	1	1	-0.75855	0.68657	0.78048	0.999767	0.999999	-0.42001	0.099759	0.53566	1	1	-0.57457	0.23061	0.74674	0.998328	1	-1.7709
ARAF	0.30995	0.65396	1	1	-1.454	0.97074	0.0056937	0.999767	0.86226	1.3558	0.063897	0.24124	0.960332	1	-0.96829	0.16932	0.77801	0.998328	1	-2.4296
ARAP1	0.68575	0.454	1	1	-0.90014	0.5779	0.13544	0.999767	0.989868	-0.69396	0.78314	0.12246	1	0.995497	0.28275	0.19764	0.04461	0.998328	0.958812	-2.5173
ARAP2	0.040226	0.95977	0.899328	1	-1.45	0.14624	0.63012	0.987328	0.999999	-3.551	0.79982	0.084839	1	0.97827	-0.13695	0.20642	0.61526	0.998328	1	-2.5535
ARAP3	0.96368	0.0016776	1	0.780161	0.033176	0.96029	0.30287	0.999767	0.999999	0.56967	0.88289	0.0095471	1	0.839459	0.86456	0.93947	0.00085199	0.999943	0.74615	0.0087712
ARC	0.026969	0.82063	0.866162	1	-0.6211	0.17818	0.90857	0.987328	0.999999	-0.75046	0.060082	0.94959	0.955705	1	-0.37908	0.015636	0.64625	0.838117	1	-0.58111
ARCN1	0.36132	0.82612	1	1	-1.4652	0.12912	0.92271	0.987328	0.999999	-3.5193	0.78452	0.27999	1	1	0.24545	0.46717	0.44875	0.999943	1	-1.7182
AREG	0.85841	0.049791	1	0.980566	-0.45634	0.23022	0.56884	0.987328	0.999999	-1.6156	0.79046	0.082226	1	0.975194	0.41455	0.51147	0.011033	0.999943	0.901012	-0.44482
AREL1	0.39237	0.29103	1	1	-0.46147	0.66178	0.087098	0.999767	0.981209	0.61263	0.29139	0.1232	1	0.995497	0.20755	0.1254	0.45325	0.989152	1	-1.8385
ARF1	0.23797	0.59695	1	1	-2.3181	0.58799	0.66262	0.999767	0.999999	-1.7385	0.014767	0.21869	0.676949	1	-2.7856	0.93583	0.75413	0.999943	1	-1.4297
ARF3	0.79192	0.36871	1	1	-0.069536	0.038581	0.058074	0.898044	0.979469	0.48666	0.8522	0.77128	1	1	-0.18873	0.25056	0.058684	0.998328	0.970133	0.49311
ARF4	0.019543	0.71627	0.831418	1	-1.9819	0.091461	0.584	0.960881	0.999999	-3.1457	0.036169	0.88108	0.858886	1	-0.73008	0.20333	0.021442	0.998328	0.920638	-1.2043
ARF5	0.0046693	0.98734	0.629335	1	-2.8851	0.006293	0.98912	0.720026	0.999999	-4.5655	0.01812	0.79027	0.716789	1	-1.2323	0.07133	0.79246	0.95179	1	-3.3501
ARF6	0.71367	0.51513	1	1	-1.0695	0.51478	0.86432	0.999767	0.999999	-2.2683	0.77884	0.64653	1	1	0.32345	0.51705	0.014359	0.999943	0.908232	-0.82921
ARFGAP1	0.042585	0.65705	0.903842	1	-1.665	0.93384	0.63468	0.999767	0.999999	0.073894	0.21263	0.59349	1	1	-0.33083	0.041757	0.86407	0.910095	1	-3.2766
ARFGAP2	0.10383	0.34703	0.982531	1	-1.6223	0.040736	0.10192	0.898044	0.986955	-3.3605	0.34233	0.18325	1	1	-0.21037	0.12985	0.26894	0.993025	1	-2.0196
ARFGAP3	0.014205	0.65919	0.787665	1	-2.2012	0.018368	0.91671	0.842112	0.999999	-4.366	0.051976	0.22895	0.932085	1	-0.24077	0.09184	0.026716	0.973159	0.929124	-1.3708
ARFGEF1	0.97042	0.19253	1	1	-0.96011	0.93577	0.034808	0.999767	0.966667	-0.35482	0.26349	0.85319	1	1	-0.67595	0.96686	0.45236	0.999943	1	-0.75082
ARFGEF2	0.044323	0.78813	0.910043	1	-1.4312	0.37145	0.81052	0.995476	0.999999	-1.0063	0.018383	0.98162	0.719627	1	-0.91208	0.01493	0.81735	0.834606	1	-2.1332
ARFGEF3	0.19183	0.25996	1	1	-0.67702	0.34966	0.074667	0.992233	0.981209	0.26834	0.34562	0.062453	1	0.966262	-0.29372	0.077003	0.64729	0.961308	1	-1.6416
ARFIP1	0.043039	0.95696	0.906651	1	-1.5798	0.027029	0.97297	0.87448	0.999999	-4.1594	0.22665	0.44956	1	1	-0.3535	0.61934	0.12168	0.999943	0.991165	-0.77119
ARFIP2	0.31634	0.36904	1	1	-1.2574	0.44741	0.034913	0.996275	0.966667	0.98477	0.45367	0.87546	1	1	-0.23274	0.044625	0.60138	0.914335	1	-2.8546
ARFRP1	0.56603	0.77664	1	1	-1.5415	0.37598	0.40212	0.995715	0.999999	-2.4849	0.014841	0.98516	0.676949	1	-2.4536	0.68418	0.091346	0.999943	0.987776	-1.7183
ARG1	0.57489	0.012365	1	0.904813	-1.1489	0.67175	0.14758	0.999767	0.989868	-1.284	0.46115	0.1054	1	0.993451	0.077459	0.66587	0.031919	0.999943	0.946023	-2.042
ARG2	0.045858	0.77882	0.914716	1	-1.8573	0.020408	0.97959	0.84697	0.999999	-4.0563	0.63423	0.56848	1	1	0.033589	0.2873	0.32964	0.998509	1	-1.8256
ARGFX	0.29402	0.036577	1	0.97517	-0.49115	0.14093	0.64096	0.987328	0.999999	-1.0004	0.89276	0.14878	1	1	0.33163	0.24982	0.49449	0.998328	1	-0.99636
ARGLU1	0.48871	0.65999	1	1	-0.85729	0.55423	0.86213	0.999767	0.999999	-2.4293	0.33741	0.037001	1	0.949339	-0.094773	0.63933	0.50295	0.999943	1	-1.1826
ARHGAP1	0.5157	0.42394	1	1	-0.9643	0.49974	0.66587	0.999767	0.999999	-0.92146	0.21865	0.93098	1	1	-0.54397	0.57952	0.074406	0.999943	0.978875	-1.1306
ARHGAP10	0.35227	0.088072	1	1	-1.1452	0.14218	0.83032	0.987328	0.999999	-1.828	0.25424	0.51357	1	1	-0.068115	0.62977	0.063043	0.999943	0.973844	-0.69717
ARHGAP11A	0.67569	0.62664	1	1	-1.2632	0.37387	0.038105	0.995573	0.968095	-1.3783	0.82779	0.46264	1	1	0.3399	0.621	0.70398	0.999943	1	-1.7524
ARHGAP11B	0.96025	0.010931	1	0.897019	0.29418	0.30295	0.6293	0.989743	0.999999	-1.1601	0.48462	0.10042	1	0.990896	0.50232	0.98626	0.0018324	0.999943	0.812598	1.417
ARHGAP12	0.58434	0.71093	1	1	-1.016	0.96278	0.0014687	0.999767	0.790995	1.5428	0.38855	0.24792	1	1	0.18213	0.061799	0.9382	0.939909	1	-2.5346
ARHGAP15	0.079083	0.92924	0.956163	1	-1.2738	0.20865	0.44771	0.987328	0.999999	-1.2197	0.056866	0.94233	0.946737	1	-0.79681	0.028877	0.97112	0.885287	1	-2.2045
ARHGAP17	0.39453	0.73194	1	1	-1.2335	0.30221	0.49272	0.989743	0.999999	-2.0017	0.068981	0.59585	0.975191	1	-0.43862	0.30852	0.80793	0.998509	1	-1.8813
ARHGAP18	0.028447	0.33563	0.871782	1	-1.4645	0.20424	0.25866	0.987328	0.999999	-0.14617	0.050507	0.96752	0.922744	1	-0.57537	0.025702	0.16328	0.87019	0.999199	-3.0129
ARHGAP19	0.42853	0.63642	1	1	-1.2088	0.82385	0.69502	0.999767	0.999999	0.013497	0.48554	0.92101	1	1	-0.27893	0.50627	0.58659	0.999943	1	-1.6811
ARHGAP20	0.048746	0.55454	0.920004	1	-0.87117	0.75021	0.25876	0.999767	0.999999	0.082259	0.18711	0.59946	1	1	0.22479	0.013388	0.65663	0.825928	1	-1.4871
ARHGAP21	0.43776	0.38666	1	1	-0.93987	0.47443	0.027063	0.999767	0.955904	-0.0052733	0.78158	0.0026107	1	0.741945	0.82196	0.38747	0.59797	0.999943	1	-2.1352
ARHGAP22	0.85915	0.62489	1	1	-0.65764	0.28556	0.89448	0.988544	0.999999	-1.6716	0.25458	0.43573	1	1	-0.83107	0.27505	0.14768	0.998509	0.996378	-0.83699
ARHGAP23	0.91749	0.50228	1	1	-0.76541	0.56226	0.88031	0.999767	0.999999	-1.9378	0.85422	0.63277	1	1	-0.084439	0.97422	0.35462	0.999943	1	-0.76958
ARHGAP24	0.96018	0.51067	1	1	-0.28053	0.91858	0.26678	0.999767	0.999999	-0.065487	0.97999	0.044089	1	0.949339	0.36153	0.56257	0.80407	0.999943	1	-0.67414
ARHGAP25	0.67202	0.53673	1	1	-0.49113	0.19261	0.77241	0.987328	0.999999	-1.7845	0.79483	0.81068	1	1	0.036714	0.95694	0.60612	0.999943	1	0.13401
ARHGAP26	0.34266	0.90014	1	1	-1.4972	0.23019	0.76038	0.987328	0.999999	-2.5014	0.74972	0.69463	1	1	0.10244	0.32829	0.72917	0.999577	1	-2.3708
ARHGAP27	0.92772	0.67102	1	1	-1.1197	0.35365	0.047978	0.992563	0.979347	0.5783	0.45505	0.15009	1	1	0.41841	0.56759	0.1717	0.999943	1	-2.3113
ARHGAP28	0.36269	0.0080618	1	0.881686	-0.078121	0.15557	0.25264	0.987328	0.999999	0.27213	0.98331	0.014988	1	0.869641	0.39561	0.13185	0.037672	0.993025	0.957873	-0.24071
ARHGAP29	0.9526	0.48501	1	1	-0.851	0.67081	0.27078	0.999767	0.999999	-1.2676	0.41485	0.40286	1	1	-0.36443	0.95552	0.59562	0.999943	1	-0.96191
ARHGAP30	0.070931	0.8522	0.949861	1	-1.6815	0.074914	0.40443	0.947793	0.999999	-1.9668	0.84883	0.37298	1	1	0.1622	0.022188	0.89043	0.858442	1	-3.2104
ARHGAP31	0.11372	0.33194	0.982531	1	-1.1337	0.67524	0.070493	0.999767	0.981209	0.3897	0.21306	0.55268	1	1	0.21506	0.16436	0.61976	0.998328	1	-1.9201
ARHGAP32	0.26805	0.40848	1	1	-1.3888	0.14183	0.15402	0.987328	0.991958	-0.88853	0.029752	0.76769	0.821739	1	-0.75291	0.3778	0.61529	0.999943	1	-0.76341
ARHGAP33	0.68527	0.76206	1	1	-1.1026	0.20316	0.89877	0.987328	0.999999	-2.6249	0.67845	0.24909	1	1	0.18368	0.8419	0.4754	0.999943	1	-0.53105
ARHGAP35	0.40538	0.47724	1	1	-1.1012	0.3412	0.21138	0.991354	0.999999	-1.5946	0.75239	0.64189	1	1	0.077935	0.526	0.82202	0.999943	1	-1.7324
ARHGAP36	0.93453	0.40929	1	1	-0.60769	0.63373	0.64284	0.999767	0.999999	-1.2718	0.50966	0.12177	1	0.995497	0.16259	0.92863	0.47192	0.999943	1	-1.0428
ARHGAP4	0.26415	0.5427	1	1	-1.326	0.6684	0.87972	0.999767	0.999999	-1.0131	0.46071	0.56843	1	1	-0.17391	0.13448	0.67763	0.993918	1	-2.0314
ARHGAP40	0.71564	0.58266	1	1	-0.56783	0.28186	0.037854	0.988544	0.968095	-2.1	0.95054	0.21635	1	1	0.53961	0.57807	0.44113	0.999943	1	-1.3271
ARHGAP42	0.72694	0.53233	1	1	-0.69762	0.056137	0.39906	0.924616	0.999999	-3.2713	0.72321	0.80735	1	1	-0.15941	0.98693	0.12163	0.999943	0.991165	0.15056
ARHGAP44	0.054828	0.56889	0.931135	1	-1.7435	0.025407	0.70762	0.869477	0.999999	-2.8098	0.92179	0.010508	1	0.839459	0.60084	0.025096	0.58555	0.87019	1	-3.2876
ARHGAP5	0.26464	0.66971	1	1	-1.5868	0.17	0.84507	0.987328	0.999999	-1.5039	0.6763	0.78913	1	1	-0.11203	0.17181	0.81835	0.998328	1	-2.4577
ARHGAP6	0.48095	0.26325	1	1	0.12038	0.40995	0.27418	0.995715	0.999999	-0.1741	0.6168	0.53577	1	1	0.046979	0.10487	0.03338	0.977823	0.947194	0.027464
ARHGAP8	0.58906	0.16986	1	1	-0.19173	0.23748	0.86818	0.987328	0.999999	-1.8725	0.91854	0.52619	1	1	0.090619	0.66094	0.0089753	0.999943	0.901012	0.42781
ARHGAP9	0.40412	0.21792	1	1	-1.7402	0.88746	0.77007	0.999767	0.999999	-0.80044	0.67619	0.91317	1	1	-0.48929	0.41412	0.057225	0.999943	0.967328	-2.3885
ARHGDIA	0.24561	0.22528	1	1	-1.3136	0.27558	0.6511	0.988544	0.999999	-1.877	0.32219	0.88475	1	1	-0.32743	0.47281	0.098153	0.999943	0.990562	-1.1317
ARHGDIB	0.093315	0.69898	0.972972	1	-0.91359	0.10529	0.72735	0.972877	0.999999	-1.1174	0.13775	0.38852	1	1	-0.33454	0.012927	0.55084	0.822338	1	-1.5926
ARHGDIG	0.48655	0.058608	1	0.992617	-1.4348	0.34439	0.31836	0.991448	0.999999	-1.303	0.55457	0.30127	1	1	0.017964	0.23181	0.26825	0.998328	1	-2.1983
ARHGEF1	0.10004	0.89674	0.97843	1	-1.9426	0.43778	0.4048	0.995755	0.999999	-0.63501	0.008981	0.015125	0.580572	0.869641	-0.93772	0.037496	0.9625	0.901951	1	-2.9349
ARHGEF10	0.64262	0.54531	1	1	-0.60742	0.08271	0.30401	0.950774	0.999999	-0.076595	0.57128	0.0055766	1	0.796443	0.52149	0.28019	0.70983	0.998509	1	-0.71072
ARHGEF10L	0.99875	0.24522	1	1	0.2363	0.99844	0.0015592	0.999767	0.790995	1.0997	0.73883	0.21089	1	1	0.055706	0.96915	0.61951	0.999943	1	-0.0087853
ARHGEF11	0.073669	0.92443	0.953528	1	-1.8235	0.0042977	0.9957	0.678546	0.999999	-4.038	0.73658	0.8355	1	1	-0.074305	0.39151	0.69886	0.999943	1	-1.2598
ARHGEF12	0.97599	0.0023598	1	0.792552	0.57499	0.93135	0.28394	0.999767	0.999999	0.21282	0.89693	0.035698	1	0.946601	0.5648	0.92184	0.010574	0.999943	0.901012	1.0244
ARHGEF15	0.33776	0.12803	1	1	-0.19112	0.20522	0.095197	0.987328	0.983927	-1.4489	0.26025	0.03556	1	0.946601	0.15815	0.45946	0.10375	0.999943	0.990562	0.36089
ARHGEF16	0.86856	0.11486	1	1	-0.4705	0.84955	0.59865	0.999767	0.999999	-1.2894	0.9908	0.18252	1	1	0.49471	0.8869	0.14575	0.999943	0.996378	-0.82457
ARHGEF17	0.85006	0.63642	1	1	-1.1456	0.21603	0.85456	0.987328	0.999999	-2.5018	0.92163	0.85426	1	1	-0.13931	0.87948	0.72572	0.999943	1	-1.1933
ARHGEF18	0.16698	0.8153	1	1	-1.7177	0.14039	0.28963	0.987328	0.999999	-2.9104	0.02195	0.096766	0.757158	0.989787	-1.7962	0.39418	0.36376	0.999943	1	-2.3104
ARHGEF19	0.61539	0.82766	1	1	-1.1025	0.66395	0.01104	0.999767	0.903728	1.6492	0.98082	0.12725	1	0.9961	0.43929	0.053427	0.94657	0.930064	1	-2.8959
ARHGEF2	0.034916	0.96508	0.890287	1	-2.086	0.14378	0.41827	0.987328	0.999999	-3.4458	0.74595	0.24999	1	1	0.36414	0.038058	0.96194	0.902306	1	-3.2487
ARHGEF25	0.97568	0.042778	1	0.980566	-0.039104	0.099825	0.032223	0.970136	0.966667	0.77908	0.69592	0.41684	1	1	-0.099612	0.71623	0.090366	0.999943	0.987568	0.40773
ARHGEF26	0.10796	0.7028	0.982531	1	-1.3297	0.24096	0.62824	0.987328	0.999999	-2.5086	0.16364	0.56109	1	1	-0.054859	0.022153	0.51378	0.858442	1	-0.96222
ARHGEF28	0.92802	0.74042	1	1	-0.47807	0.90881	0.089638	0.999767	0.981209	0.51201	0.71119	0.81642	1	1	-0.24592	0.56201	0.92836	0.999943	1	-1.3738
ARHGEF3	0.17764	0.89734	1	1	-0.95441	0.4018	0.1371	0.995715	0.989868	-0.040203	0.81102	0.86309	1	1	-0.10206	0.014775	0.98522	0.832851	1	-2.7293
ARHGEF33	0.24874	0.8758	1	1	-1.5987	0.72212	0.041098	0.999767	0.972269	-0.39548	0.012058	0.82793	0.636417	1	-0.36978	0.75381	0.88117	0.999943	1	-2.3244
ARHGEF35	0.011203	0.56548	0.769378	1	-1.3817	0.076279	0.81923	0.947851	0.999999	-1.3699	0.0044956	0.9955	0.434973	1	-0.87193	0.20973	0.38023	0.998328	1	-0.33663
ARHGEF37	0.65288	0.55861	1	1	-1.0985	0.5925	0.15933	0.999767	0.99513	-0.82403	0.79315	0.48063	1	1	-0.091863	0.67556	0.16626	0.999943	0.999979	-2.405
ARHGEF38	0.63964	0.78942	1	1	-1.6004	0.94026	0.2415	0.999767	0.999999	0.32856	0.13366	0.57624	1	1	-1.3682	0.34277	0.30481	0.999619	1	-2.0078
ARHGEF39	0.48218	0.8404	1	1	-1.2626	0.22823	0.82261	0.987328	0.999999	-3.0896	0.86848	0.47861	1	1	-0.20111	0.58898	0.32165	0.999943	1	-1.0821
ARHGEF4	0.1755	0.93415	1	1	-1.87	0.036135	0.96386	0.890887	0.999999	-4.0116	0.43035	0.1166	1	0.995461	-0.23881	0.67925	0.45508	0.999943	1	-1.4275
ARHGEF40	0.88473	0.33037	1	1	-0.029268	0.41262	0.1797	0.995715	0.997963	0.31867	0.95474	0.52327	1	1	0.25582	0.61994	0.25736	0.999943	1	-0.82513
ARHGEF5	0.68204	0.49036	1	1	-0.91293	0.2022	0.8448	0.987328	0.999999	-2.2908	0.94539	0.4847	1	1	0.1091	0.92253	0.38426	0.999943	1	-1.0926
ARHGEF6	0.58632	0.72159	1	1	-1.0693	0.8997	0.18063	0.999767	0.997963	-0.11753	0.22005	0.03186	1	0.938346	-0.0072017	0.24277	0.88462	0.998328	1	-2.1449
ARHGEF7	0.29926	0.60784	1	1	-1.8088	0.3089	0.20702	0.989952	0.999999	-1.5623	0.01824	0.9433	0.71834	1	-1.5189	0.15289	0.82756	0.998328	1	-2.3536
ARHGEF9	0.18862	0.66612	1	1	-1.2609	0.14276	0.47837	0.987328	0.999999	-0.037165	0.30666	0.38544	1	1	0.083113	0.1961	0.93644	0.998328	1	-2.1513
ARID1A	0.0048306	0.95939	0.641792	1	-2.1698	0.43518	0.33276	0.995755	0.999999	-0.041382	0.089933	0.96554	1	1	-0.61777	0.0011549	0.17778	0.518872	1	-4.0997
ARID1B	0.15803	0.3045	0.99983	1	-0.54427	0.14458	0.52404	0.987328	0.999999	-0.75408	0.8003	0.5825	1	1	0.12652	0.12303	0.54043	0.987948	1	-0.90046
ARID2	0.85954	0.002603	1	0.792552	0.40789	0.66864	0.026311	0.999767	0.954117	-0.42075	0.97024	0.076519	1	0.973853	0.45987	0.88599	0.015084	0.999943	0.911213	0.69645
ARID3A	0.5614	0.69184	1	1	-1.3804	0.2272	0.033229	0.987328	0.966667	-1.2195	0.42741	0.86197	1	1	-0.10569	0.6613	0.76905	0.999943	1	-2.3283
ARID3B	0.0035424	0.67272	0.586048	1	-2.0379	0.018598	0.90138	0.842112	0.999999	-2.9474	0.11282	0.83584	1	1	-0.41221	0.010724	0.61788	0.79594	1	-2.2947
ARID3C	0.2249	0.25239	1	1	-1.8549	0.66689	0.083088	0.999767	0.981209	0.7116	0.11243	0.95584	1	1	-0.63287	0.1019	0.22178	0.976001	1	-2.6047
ARID4A	0.30889	0.3816	1	1	-1.2423	0.44299	0.56494	0.996118	0.999999	-2.1555	0.97434	0.022013	1	0.888559	0.74895	0.63781	0.37679	0.999943	1	-1.227
ARID4B	0.96603	0.01405	1	0.920082	0.48076	0.99971	0.00029331	0.999836	0.693564	1.7571	0.45361	0.41935	1	1	-0.21949	0.7066	0.0055477	0.999943	0.901012	0.99649
ARID5A	0.2611	0.76288	1	1	-2.1643	0.43432	0.85121	0.995755	0.999999	-2.0856	0.11545	0.30572	1	1	-0.52127	0.31219	0.40566	0.998509	1	-2.7329
ARID5B	0.35074	0.35584	1	1	-1.1608	0.47006	0.017173	0.999767	0.932731	-0.60453	0.12613	0.20843	1	1	-0.77139	0.37939	0.2855	0.999943	1	-0.6376
ARIH1	0.43848	0.80792	1	1	-1.4752	0.54114	0.50446	0.999767	0.999999	-1.8559	0.29129	0.83816	1	1	-1.3491	0.548	0.83204	0.999943	1	-1.9078
ARIH2	0.69696	7.0789e-05	1	0.382956	0.88921	0.67243	0.00023386	0.999767	0.641851	1.9382	0.99644	4.5435e-07	1	0.018152	1.2243	0.73683	0.4358	0.999943	1	-0.24501
ARIH2OS	0.34297	0.11933	1	1	-0.29989	0.071727	0.8352	0.947793	0.999999	-2.6066	0.24111	0.025775	1	0.90519	0.1411	0.49993	0.0062785	0.999943	0.901012	0.4252
ARL1	0.019641	0.85398	0.833718	1	-1.6203	0.026795	0.75546	0.87262	0.999999	-1.6262	0.6922	0.51651	1	1	0.10217	0.0049754	0.64094	0.682429	1	-3.2095
ARL10	0.44336	0.71637	1	1	-1.2215	0.54067	0.26148	0.999767	0.999999	-1.1787	0.097101	0.41012	1	1	-0.01526	0.20364	0.86821	0.998328	1	-2.3796
ARL11	0.16007	0.45721	0.99983	1	-0.36471	0.21217	0.10173	0.987328	0.986955	-1.9799	0.84445	0.04211	1	0.949339	0.60332	0.25039	0.66737	0.998328	1	-0.61815
ARL13A	0.96428	0.13709	1	1	-0.10789	0.95948	0.068627	0.999767	0.981209	0.39815	0.11033	0.65892	1	1	-0.36606	0.30072	0.00034649	0.998509	0.697504	0.33083
ARL13B	0.94662	0.01419	1	0.921515	0.010695	0.077135	0.070058	0.947851	0.981209	-0.83859	0.93148	0.03465	1	0.946601	0.30499	0.9848	0.018816	0.999943	0.913013	0.40442
ARL14	0.56574	0.8098	1	1	-1.0656	0.41411	0.569	0.995715	0.999999	-1.6864	0.30286	0.57103	1	1	-0.43936	0.33231	0.13054	0.999619	0.992417	-0.97708
ARL14EP	0.044475	0.90264	0.910043	1	-1.9385	0.058106	0.65372	0.924616	0.999999	-3.7243	0.97365	0.0094697	1	0.839459	0.50005	0.075178	0.92993	0.959202	1	-2.487
ARL14EPL	0.82273	0.50378	1	1	-0.49346	0.78361	0.6487	0.999767	0.999999	-0.1311	0.4113	0.18063	1	1	0.2107	0.36442	0.16797	0.999943	1	-1.855
ARL15	0.056913	0.94309	0.934385	1	-1.3743	0.16605	0.89521	0.987328	0.999999	-2.4159	0.25185	0.75134	1	1	0.02175	0.22009	0.153	0.998328	0.997111	-1.1818
ARL16	0.17921	0.34452	1	1	-1.3907	0.32269	0.42718	0.990798	0.999999	-1.9457	0.21066	0.71476	1	1	-0.11635	0.30911	0.68349	0.998509	1	-2.096
ARL17A	0.062204	0.9378	0.936405	1	-2.3027	0.25918	0.58216	0.988321	0.999999	-3.2311	0.025805	0.97413	0.791279	1	-1.3732	0.13279	0.92133	0.993025	1	-2.6541
ARL17B	0.19316	0.18121	1	1	-1.4223	0.23155	0.47246	0.987328	0.999999	-2.167	0.40835	0.54288	1	1	-0.11945	0.53524	0.13495	0.999943	0.992573	-0.55303
ARL2	0.031062	0.84577	0.87879	1	-2.5084	0.13813	0.91596	0.987328	0.999999	-2.8897	0.0060139	0.99399	0.496186	1	-2.3835	0.047203	0.84468	0.916777	1	-2.2174
ARL2BP	0.81293	0.12266	1	1	-0.76511	0.21444	0.80901	0.987328	0.999999	-1.3591	0.92365	0.10108	1	0.990996	0.38349	0.50213	0.014473	0.999943	0.908232	0.25132
ARL3	0.094161	0.77106	0.97397	1	-2.2451	0.056543	0.94346	0.924616	0.999999	-3.8195	0.11907	0.26206	1	1	-0.77754	0.1601	0.8324	0.998328	1	-2.3379
ARL4A	0.37316	0.72193	1	1	-2.1215	0.056889	0.94311	0.924616	0.999999	-3.1888	0.28684	0.16342	1	1	-0.7586	0.60027	0.79114	0.999943	1	-2.1981
ARL4C	0.040776	0.95922	0.899849	1	-1.4632	0.38721	0.32536	0.995715	0.999999	-0.54841	0.94933	0.076206	1	0.973853	0.33972	0.017193	0.98281	0.847999	1	-3.1267
ARL4D	0.82251	0.03484	1	0.970333	-0.43168	0.9517	0.054085	0.999767	0.979469	0.70159	0.14831	0.11646	1	0.995461	-0.42277	0.54276	0.028456	0.999943	0.938811	-0.28953
ARL5A	0.41716	0.54577	1	1	-1.5698	0.035937	0.96406	0.890887	0.999999	-3.3106	0.83411	0.19073	1	1	-0.197	0.44671	0.047206	0.999943	0.958812	-1.2118
ARL5B	0.81976	0.30678	1	1	-0.9438	0.94265	0.23897	0.999767	0.999999	-0.2771	0.71552	0.0031728	1	0.762288	0.67575	0.69882	0.64516	0.999943	1	-1.1208
ARL5C	0.040997	0.8787	0.900267	1	-2.266	0.056454	0.9316	0.924616	0.999999	-4.1026	0.074184	0.74025	0.984995	1	-0.86695	0.31129	0.75285	0.998509	1	-2.4478
ARL6	0.98609	0.05925	1	0.993427	0.091514	0.99876	0.0012378	0.999767	0.790995	1.3123	0.77744	0.39212	1	1	0.081646	0.85112	0.29047	0.999943	1	-0.020261
ARL6IP1	0.65258	0.72863	1	1	-1.488	0.66226	0.43904	0.999767	0.999999	-2.4175	0.74895	0.039589	1	0.949339	0.73557	0.65883	0.81596	0.999943	1	-1.9082
ARL6IP4	0.57037	0.56675	1	1	-0.79263	0.30274	0.55637	0.989743	0.999999	-1.1748	0.96576	0.076303	1	0.973853	0.38934	0.323	0.64925	0.998509	1	-2.2126
ARL6IP5	0.12654	0.32346	0.98828	1	-0.28207	0.047506	0.14593	0.915207	0.989868	-0.80328	0.74684	0.21099	1	1	0.14726	0.0088803	0.30257	0.768634	1	-0.16784
ARL6IP6	0.48497	0.23488	1	1	-0.93116	0.42664	0.064402	0.995755	0.981209	-0.90389	0.61687	0.81139	1	1	0.14311	0.63101	0.46485	0.999943	1	-1.1629
ARL8A	0.092391	0.30819	0.971907	1	-1.9823	0.090248	0.43111	0.958488	0.999999	-2.9758	0.97056	0.020465	1	0.879843	0.76418	0.12511	0.39796	0.989152	1	-3.3078
ARL8B	0.11642	0.74952	0.983842	1	-1.4924	0.21864	0.82422	0.987328	0.999999	-1.2048	0.11767	0.72956	1	1	-0.4812	0.12186	0.33616	0.987948	1	-1.2736
ARL9	0.92748	0.28152	1	1	0.30337	0.89636	0.25438	0.999767	0.999999	-0.33181	0.99585	0.0026163	1	0.741945	0.79906	0.93225	0.53248	0.999943	1	-0.52849
ARMC1	0.098551	0.061321	0.97843	0.994873	-0.7981	0.19176	0.73794	0.987328	0.999999	-0.53581	0.9289	0.051231	1	0.955212	0.26349	0.048398	0.25417	0.919814	1	-0.11744
ARMC10	0.98366	0.41109	1	1	-0.030487	0.77185	0.59062	0.999767	0.999999	-0.012289	0.32163	0.20695	1	1	-0.22799	0.96994	0.080093	0.999943	0.981359	0.23974
ARMC12	0.82779	0.34722	1	1	-0.18857	0.61385	0.8727	0.999767	0.999999	-0.59697	0.65718	0.69484	1	1	0.066658	0.67842	0.27793	0.999943	1	-0.38296
ARMC2	0.56504	0.69563	1	1	-0.88788	0.7474	0.22193	0.999767	0.999999	-0.51418	0.4989	0.56581	1	1	-0.33466	0.48287	0.81945	0.999943	1	-1.326
ARMC3	0.069089	0.41428	0.947922	1	-1.5602	0.44521	0.2674	0.996175	0.999999	0.067145	0.43125	0.60592	1	1	0.001057	0.026718	0.42928	0.873043	1	-2.9424
ARMC4	0.27454	0.43919	1	1	-1.5988	0.18254	0.91511	0.987328	0.999999	-1.9364	0.23745	0.00059387	1	0.692374	-0.060951	0.56301	0.56952	0.999943	1	-1.2127
ARMC5	0.042168	0.6547	0.903792	1	-2.0928	0.043227	0.95677	0.908064	0.999999	-1.8638	0.11733	0.94403	1	1	-0.76925	0.050486	0.61695	0.924788	1	-1.9461
ARMC6	0.92179	0.19249	1	1	-0.39469	0.34418	0.17017	0.991448	0.996791	-0.57144	0.77144	0.015738	1	0.870323	0.39544	0.22392	0.13856	0.998328	0.996016	-0.50289
ARMC7	0.39336	0.85424	1	1	-2.1828	0.57349	0.38041	0.999767	0.999999	-1.728	0.016551	0.98345	0.70204	1	-1.5207	0.43055	0.87056	0.999943	1	-2.4681
ARMC8	0.24036	0.084113	1	1	-0.50498	0.31659	0.042774	0.990798	0.977112	0.68577	0.97352	0.49226	1	1	0.16887	0.021093	0.04805	0.85244	0.959041	-2.1684
ARMC9	0.35119	0.4868	1	1	-1.0089	0.95068	0.015942	0.999767	0.924894	0.98452	0.99828	0.0017164	1	0.692374	0.67505	0.14076	0.89722	0.994127	1	-2.7395
ARMCX1	0.94044	0.76231	1	1	-1.0711	0.91543	0.79528	0.999767	0.999999	-0.8344	0.81444	0.9035	1	1	-0.62789	0.54902	0.80487	0.999943	1	-2.2964
ARMCX2	0.4812	0.38691	1	1	-0.77841	0.82422	0.64309	0.999767	0.999999	-0.32838	0.79118	0.20708	1	1	-0.013279	0.36849	0.037956	0.999943	0.957873	-1.1468
ARMCX3	0.19961	0.84095	1	1	-1.7647	0.33822	0.34924	0.991354	0.999999	-1.6601	0.99848	0.0015155	1	0.692374	0.61026	0.027353	0.97265	0.878411	1	-2.4351
ARMCX4	0.96431	0.23289	1	1	-0.60513	0.57915	0.36986	0.999767	0.999999	-1.1619	0.8463	0.66789	1	1	0.18342	0.85456	0.015023	0.999943	0.910727	-0.46712
ARMCX5	0.3042	0.8268	1	1	-1.5571	0.037244	0.96276	0.89307	0.999999	-3.5732	0.40492	0.041562	1	0.949339	0.017767	0.56006	0.65379	0.999943	1	-1.6771
ARMCX5-GPRASP2	0.13294	0.75607	0.990836	1	-1.265	0.12889	0.77589	0.987328	0.999999	-2.7308	0.45019	0.78052	1	1	-0.21736	0.21038	0.29382	0.998328	1	-0.3867
ARMCX6	0.32788	0.20038	1	1	-1.19	0.045128	0.7763	0.910356	0.999999	-3.9954	0.8025	0.13838	1	1	0.17099	0.43736	0.036649	0.999943	0.957682	-0.63868
ARMS2	0.069798	0.935	0.94927	1	-1.2822	0.010643	0.59697	0.77913	0.999999	-1.5871	0.18183	0.88612	1	1	-0.11523	0.063152	0.31385	0.942473	1	-2.5845
ARMT1	0.86425	0.45462	1	1	-0.81277	0.22336	0.11565	0.987328	0.98736	-0.46451	0.79693	0.036886	1	0.949339	0.67092	0.90681	0.2849	0.999943	1	-1.1511
ARNT	0.66822	0.69442	1	1	-1.4517	0.21928	0.87227	0.987328	0.999999	-2.473	0.83935	0.92596	1	1	-0.46844	0.58617	0.75897	0.999943	1	-1.6997
ARNT2	0.1821	0.040861	1	0.979344	-1.7771	0.32575	0.75696	0.991354	0.999999	-1.4833	0.71294	0.35014	1	1	-0.13734	0.054017	0.031768	0.930064	0.945357	-3.0283
ARNTL	0.67144	0.58589	1	1	-0.28666	0.6934	0.69543	0.999767	0.999999	-0.36552	0.37875	0.73456	1	1	-0.43719	0.63104	0.40688	0.999943	1	-0.18997
ARNTL2	0.68227	0.41088	1	1	-0.80214	0.43927	0.92281	0.995755	0.999999	-2.7221	0.72732	0.40043	1	1	-0.22638	0.94791	0.14037	0.999943	0.996016	0.42413
ARPC1A	0.88217	0.61567	1	1	-0.50717	0.74923	0.064715	0.999767	0.981209	0.23677	0.63651	0.042383	1	0.949339	0.45966	0.30336	0.1514	0.998509	0.996378	-0.47752
ARPC1B	0.83308	0.5999	1	1	-0.53218	0.92627	0.020291	0.999767	0.947205	1.259	0.90025	0.14868	1	1	0.13606	0.49499	0.12388	0.999943	0.992417	-2.4655
ARPC2	0.00055186	0.96476	0.351883	1	-2.2097	0.00049696	0.9995	0.542045	0.999999	-2.6407	0.002709	0.97566	0.344534	1	-1.0482	0.0058219	0.48114	0.703953	1	-2.5862
ARPC3	0.089821	0.56284	0.97017	1	-2.837	0.1203	0.92698	0.980222	0.999999	-3.5001	0.010607	0.43236	0.614324	1	-2.0481	0.1552	0.49268	0.998328	1	-2.8618
ARPC4	0.0034318	0.99657	0.58392	1	-3.463	0.0086383	0.99136	0.752535	0.999999	-3.9717	8.109e-06	0.99999	0.018752	1	-3.3884	0.012322	0.98768	0.817488	1	-4.0058
ARPC4-TTLL3	0.90396	0.31987	1	1	-0.77676	0.13733	0.90486	0.987328	0.999999	-2.8801	0.7932	0.046546	1	0.949339	0.22493	0.94664	0.11997	0.999943	0.991165	-0.068156
ARPC5	0.18391	0.79777	1	1	-1.5022	0.27821	0.11336	0.988544	0.98736	-0.12112	0.075504	0.022509	0.985289	0.891373	-0.92241	0.17016	0.93389	0.998328	1	-2.9151
ARPC5L	0.16908	0.82026	1	1	-1.9782	0.12741	0.5496	0.987328	0.999999	-3.6924	0.68698	0.41255	1	1	0.1544	0.18876	0.59384	0.998328	1	-2.4334
ARPIN	0.04031	0.95152	0.899328	1	-1.3663	0.002245	0.66179	0.624388	0.999999	-2.6282	0.3828	0.59405	1	1	-0.077651	0.073742	0.7604	0.955058	1	-1.3867
ARPP19	0.55075	0.1872	1	1	-0.54429	0.21792	0.53847	0.987328	0.999999	-1.9517	0.61004	0.73257	1	1	-0.064368	0.65666	0.0066877	0.999943	0.901012	0.72816
ARPP21	0.56774	0.11665	1	1	-0.773	0.071011	0.7272	0.946355	0.999999	-2.174	0.47019	0.37283	1	1	-0.12371	0.93164	0.016948	0.999943	0.913013	0.69022
ARR3	0.11684	0.43425	0.983842	1	-1.1566	0.011884	0.19112	0.796512	0.999999	-2.1639	0.773	0.85182	1	1	-0.14427	0.045589	0.57689	0.914831	1	-1.7855
ARRB1	0.59194	0.81246	1	1	-0.89283	0.32214	0.010521	0.990798	0.90274	-0.34263	0.89447	0.75078	1	1	-0.051098	0.27942	0.63839	0.998509	1	-1.5791
ARRB2	0.23907	0.89983	1	1	-2.1245	0.22017	0.84676	0.987328	0.999999	-3.3384	0.5767	0.44906	1	1	-0.08907	0.058435	0.94156	0.933525	1	-2.6107
ARRDC1	0.16426	0.65057	0.999886	1	-1.9398	0.012844	0.98716	0.800749	0.999999	-2.9678	0.93675	0.71978	1	1	0.021035	0.19102	0.60094	0.998328	1	-2.1879
ARRDC2	0.097914	0.82671	0.97843	1	-0.85291	0.053414	0.34931	0.923133	0.999999	-0.56951	0.13836	0.96599	1	1	-0.40649	0.07765	0.66083	0.961308	1	-1.6001
ARRDC3	0.87553	0.18781	1	1	-0.052627	0.74309	0.06387	0.999767	0.981209	0.64667	0.57477	0.15604	1	1	0.34721	0.588	0.1383	0.999943	0.996016	-0.55119
ARRDC4	0.91998	0.76248	1	1	-0.56574	0.18639	0.79721	0.987328	0.999999	-2.5002	0.75215	0.70198	1	1	-0.16379	0.67889	0.54557	0.999943	1	-0.38435
ARRDC5	0.24367	0.091922	1	1	-1.2276	0.34217	0.19394	0.991354	0.999999	-1.9153	0.11533	0.53341	1	1	0.16399	0.31973	0.013568	0.998509	0.902868	0.7341
ARSA	0.0082644	0.12294	0.722285	1	-1.3243	0.0011617	0.054725	0.585559	0.979469	-1.7017	0.97885	0.047522	1	0.949339	0.39131	0.22899	0.37545	0.998328	1	-1.6617
ARSB	0.38285	0.57762	1	1	-0.95208	0.97236	0.25163	0.999767	0.999999	0.29287	0.65242	0.43509	1	1	-0.06738	0.19121	0.92035	0.998328	1	-2.007
ARSD	0.14973	0.72272	0.998983	1	-1.6223	0.060902	0.66129	0.928754	0.999999	-2.0157	0.98063	0.021211	1	0.879843	0.55862	0.2237	0.90022	0.998328	1	-2.2894
ARSE	0.23691	0.85232	1	1	-1.6417	0.25012	0.87176	0.987328	0.999999	-0.90543	0.1772	0.95802	1	1	-0.27513	0.11554	0.77476	0.983928	1	-2.923
ARSF	0.025334	0.26025	0.862978	1	-1.1121	0.021406	0.73959	0.850614	0.999999	-1.7836	0.86696	0.19068	1	1	0.028596	0.13255	0.63248	0.993025	1	-0.98698
ARSG	0.0093523	0.98773	0.753076	1	-1.8125	0.0066846	0.39414	0.724338	0.999999	-3.483	0.50026	0.8866	1	1	-0.052691	0.028725	0.93379	0.885287	1	-2.8479
ARSH	0.086143	0.029346	0.96325	0.969557	-0.055516	0.21543	0.135	0.987328	0.989868	0.21848	0.85718	0.074696	1	0.973853	0.28842	0.06555	0.18755	0.944489	1	-0.52779
ARSI	0.3008	0.62991	1	1	-1.781	0.18702	0.19191	0.987328	0.999999	0.033563	0.3196	0.77167	1	1	-0.38864	0.90021	0.86496	0.999943	1	-1.971
ARSJ	0.98404	0.35662	1	1	-0.34688	0.79469	0.52179	0.999767	0.999999	-1.5335	0.84593	0.095692	1	0.9882	0.08765	0.99283	0.68451	0.999943	1	-0.18568
ARSK	0.25082	0.20721	1	1	-0.61801	0.16996	0.57881	0.987328	0.999999	-0.64793	0.69698	0.37878	1	1	0.033681	0.058385	0.54032	0.933525	1	-1.0803
ART1	0.48461	0.67535	1	1	-1.4954	0.52559	0.70081	0.999767	0.999999	-0.50142	0.1778	0.817	1	1	-0.70193	0.54227	0.74817	0.999943	1	-2.0051
ART3	0.23802	0.30893	1	1	-1.1249	0.42426	0.22949	0.995755	0.999999	0.12281	0.0046505	0.12966	0.441914	0.997158	-1.0115	0.57546	0.56081	0.999943	1	-0.42887
ART4	0.064748	0.87464	0.941791	1	-2.3358	0.080688	0.92487	0.950774	0.999999	-3.8196	0.238	0.89313	1	1	-0.45815	0.098003	0.25926	0.975436	1	-3.2658
ART5	0.59923	0.4774	1	1	-0.35154	0.12585	0.75471	0.984579	0.999999	-1.3335	0.75871	0.79263	1	1	0.064165	0.87275	0.12481	0.999943	0.992417	0.22136
ARTN	0.66583	0.40646	1	1	-1.0962	0.15293	0.50719	0.987328	0.999999	-0.80038	0.36198	0.11321	1	0.994492	-0.10864	0.86256	0.72222	0.999943	1	-1.1706
ARV1	0.34647	0.66062	1	1	-1.3343	0.16278	0.80242	0.987328	0.999999	-3.2915	0.34309	0.093861	1	0.987217	0.36431	0.96696	0.67296	0.999943	1	-1.3377
ARVCF	0.09162	0.69144	0.971907	1	-1.068	0.078945	0.40664	0.9494	0.999999	-2.4212	0.7712	0.55112	1	1	-0.10438	0.20034	0.82059	0.998328	1	-1.2295
ARX	0.096813	0.15411	0.97843	1	-0.39497	0.14522	0.047665	0.987328	0.979347	0.87898	0.75645	0.54089	1	1	-0.3114	0.012682	0.08759	0.821089	0.984725	-1.3916
AS3MT	0.9528	0.041917	1	0.980566	0.13644	0.63116	0.016282	0.999767	0.924894	0.43121	0.94246	0.042428	1	0.949339	0.48689	0.95123	0.5872	0.999943	1	-0.52592
ASAH1	0.10612	0.47099	0.982531	1	-1.3755	0.65942	0.42537	0.999767	0.999999	-0.62553	0.81045	0.8015	1	1	-0.22941	0.042531	0.14127	0.911351	0.996016	-1.7171
ASAH2	0.40873	0.50151	1	1	-1.101	0.37307	0.37374	0.995573	0.999999	-1.2505	0.33984	0.46404	1	1	-0.27405	0.37532	0.77441	0.999943	1	-1.6022
ASAH2B	0.25842	0.48677	1	1	-1.8279	0.085006	0.35335	0.953586	0.999999	-3.7459	0.24288	0.013183	1	0.860436	0.58366	0.39902	0.69229	0.999943	1	-2.233
ASAP1	0.68517	0.42134	1	1	-0.88788	0.73167	0.088234	0.999767	0.981209	-0.28414	0.43755	0.93493	1	1	-0.53818	0.76524	0.52336	0.999943	1	-0.88623
ASAP2	0.94657	0.34872	1	1	-0.88878	0.24314	0.18241	0.987328	0.999023	-2.3769	0.86426	0.10311	1	0.99104	0.24558	0.94444	0.60205	0.999943	1	-0.3255
ASAP3	0.2237	0.7639	1	1	-2.37	0.026635	0.97336	0.871967	0.999999	-3.3211	0.23378	0.68623	1	1	-0.68225	0.24743	0.17242	0.998328	1	-2.4243
ASB1	0.076352	0.23981	0.954338	1	-1.0081	0.59828	0.58608	0.999767	0.999999	-0.23559	0.82138	0.82594	1	1	-0.0058664	0.010419	0.16224	0.791755	0.999199	-2.0847
ASB10	0.80993	0.49884	1	1	-0.55109	0.25352	0.061813	0.987328	0.981209	-0.93599	0.91891	0.413	1	1	0.13425	0.082605	0.42932	0.965152	1	-1.3766
ASB11	0.30266	0.57401	1	1	-1.4726	0.65469	0.055679	0.999767	0.979469	0.72785	0.65649	0.20655	1	1	-0.03061	0.061028	0.93897	0.93948	1	-2.7916
ASB12	0.32633	0.72529	1	1	-0.8498	0.060508	0.57821	0.926396	0.999999	-3.0228	0.68737	0.4908	1	1	0.021084	0.10526	0.079511	0.977823	0.981359	-1.2763
ASB13	0.48846	0.59795	1	1	-0.77829	0.011775	0.98823	0.791748	0.999999	-3.8082	0.85484	0.13556	1	0.998401	0.21686	0.57704	0.08842	0.999943	0.985923	0.24746
ASB14	0.55715	0.67281	1	1	-0.77809	0.32858	0.81071	0.991354	0.999999	-1.8263	0.40139	0.16586	1	1	-0.013891	0.60507	0.59914	0.999943	1	-1.0327
ASB15	0.086074	0.21072	0.96325	1	-1.0092	0.035091	0.50822	0.890887	0.999999	-0.14236	0.35152	0.1953	1	1	-0.11475	0.020548	0.093877	0.851594	0.988248	-1.2348
ASB16	0.4898	0.67095	1	1	-1.762	0.63009	0.29912	0.999767	0.999999	-1.0701	0.12487	0.62993	1	1	-0.46666	0.60101	0.8563	0.999943	1	-2.3475
ASB17	0.081415	0.80943	0.956514	1	-1.5994	0.16206	0.43131	0.987328	0.999999	-0.46201	0.86028	0.22754	1	1	0.097382	0.16691	0.76151	0.998328	1	-2.0014
ASB18	0.29557	0.40198	1	1	-0.4159	0.96303	0.19141	0.999767	0.999999	0.21864	0.10884	0.37755	1	1	-0.68504	0.065817	0.036728	0.944489	0.957682	-1.0227
ASB2	0.59187	0.41673	1	1	-0.46282	0.48893	0.026645	0.999767	0.955904	0.86158	0.57523	0.55004	1	1	0.12594	0.11746	0.84808	0.983928	1	-1.3475
ASB3	0.14656	0.90255	0.998369	1	-2.4332	0.018714	0.98129	0.842112	0.999999	-3.4948	0.90834	0.65012	1	1	-0.02795	0.19187	0.22191	0.998328	1	-3.0861
ASB4	0.40825	0.19187	1	1	-0.56851	0.47613	0.022177	0.999767	0.949847	0.68694	0.69081	0.49185	1	1	0.055568	0.34838	0.55327	0.9997	1	-1.1034
ASB5	0.45364	0.64885	1	1	-0.65806	0.23796	0.71649	0.987328	0.999999	-0.53304	0.80904	0.24868	1	1	0.18605	0.11712	0.61991	0.983928	1	-1.2833
ASB6	0.97987	0.012467	1	0.905744	0.2391	0.6857	0.079996	0.999767	0.981209	-0.73498	0.99841	0.00048504	1	0.692374	0.94013	0.9678	0.017555	0.999943	0.913013	0.44713
ASB7	0.50348	0.041812	1	0.980566	-0.34931	0.052404	0.9476	0.92204	0.999999	-3.1711	0.96902	0.004658	1	0.78385	0.77026	0.70301	0.0013049	0.999943	0.809388	0.96991
ASB8	0.11614	0.84818	0.983842	1	-1.4422	0.5597	0.030103	0.999767	0.964982	-0.23966	0.12064	0.44406	1	1	-0.54451	0.0090425	0.99096	0.771361	1	-2.7748
ASB9	0.92254	0.32903	1	1	-0.8053	0.51565	0.83228	0.999767	0.999999	-1.6446	0.652	0.093795	1	0.987217	0.1865	0.93809	0.44728	0.999943	1	-0.90262
ASCC1	0.27155	0.46206	1	1	-1.878	0.32966	0.17338	0.991354	0.996791	-0.91191	0.015513	0.98449	0.685172	1	-0.59484	0.19879	0.52841	0.998328	1	-2.9541
ASCC2	0.25901	0.077859	1	1	-0.39127	0.40597	0.66974	0.995715	0.999999	-0.1503	0.049492	0.094831	0.921412	0.9882	0.42002	0.44827	0.037151	0.999943	0.957873	-1.4827
ASCC3	0.18471	0.71791	1	1	-1.7167	0.54316	0.1182	0.999767	0.987605	-1.1255	0.45904	0.32473	1	1	-0.18681	0.055246	0.94475	0.930064	1	-2.617
ASCL1	0.99309	0.34425	1	1	0.067317	0.92954	0.15973	0.999767	0.995221	0.65837	0.43457	0.66055	1	1	-0.32185	0.9907	0.42962	0.999943	1	0.25421
ASCL2	0.46887	0.76745	1	1	-0.81937	0.11449	0.77232	0.974818	0.999999	-3.5535	0.32364	0.18467	1	1	-0.28217	0.69205	0.062453	0.999943	0.973715	-0.06666
ASCL3	0.11765	0.79166	0.983842	1	-2.1723	0.17313	0.74671	0.987328	0.999999	-1.9647	0.77343	0.79211	1	1	-0.20019	0.051931	0.94029	0.930064	1	-3.2303
ASCL4	0.83601	0.66739	1	1	-0.71491	0.35204	0.16574	0.992338	0.996791	-1.2774	0.60354	0.086598	1	0.979304	0.28099	0.87077	0.64194	0.999943	1	-1.675
ASCL5	0.43263	0.42117	1	1	-0.68136	0.17253	0.27396	0.987328	0.999999	-0.38309	0.86785	0.4223	1	1	0.16702	0.13752	0.39396	0.993918	1	-1.356
ASF1A	0.45304	0.64449	1	1	-1.7949	0.17384	0.74026	0.987328	0.999999	-3.4034	0.30024	0.42955	1	1	-0.37533	0.58673	0.88894	0.999943	1	-1.8794
ASF1B	0.20162	0.33984	1	1	-1.2014	0.5679	0.51738	0.999767	0.999999	-0.75986	0.96704	0.37356	1	1	0.11817	0.25582	0.33113	0.998328	1	-1.5627
ASGR1	0.86903	0.44645	1	1	-0.049309	0.21614	0.80001	0.987328	0.999999	-0.083509	0.88158	0.20519	1	1	0.22431	0.98514	0.14226	0.999943	0.996016	0.091045
ASGR2	0.66007	0.48667	1	1	-1.1652	0.22379	0.41897	0.987328	0.999999	-1.4434	0.89649	0.003894	1	0.78385	0.26446	0.30481	0.69092	0.998509	1	-1.7769
ASH1L	0.93105	0.32872	1	1	-0.43363	0.50588	0.18697	0.999767	0.999397	-1.4382	0.88157	0.43561	1	1	-0.034368	0.95847	0.55886	0.999943	1	-0.36336
ASH2L	0.016215	0.26017	0.802833	1	-2.2795	0.17136	0.2275	0.987328	0.999999	-0.27897	0.0039514	0.69316	0.411408	1	-1.121	0.053811	0.39027	0.930064	1	-1.802
ASIC1	0.035845	0.75829	0.892946	1	-0.91255	0.10663	0.034167	0.972877	0.966667	0.31772	0.46783	0.041812	1	0.949339	-0.32027	0.0077222	0.99228	0.73758	1	-2.5171
ASIC2	0.15405	0.272	0.99983	1	-1.4315	0.097746	0.35352	0.968541	0.999999	-0.04861	0.1258	0.22212	1	1	-0.29261	0.24705	0.24593	0.998328	1	-1.485
ASIC3	0.17776	0.63299	1	1	-1.3416	0.16833	0.7878	0.987328	0.999999	-2.7154	0.10281	0.83892	1	1	-0.66169	0.44456	0.68049	0.999943	1	-0.94298
ASIC4	0.031072	0.96893	0.87879	1	-1.3439	0.22429	0.29274	0.987328	0.999999	-1.0699	0.016913	0.98309	0.706417	1	-0.4615	0.019516	0.98048	0.851594	1	-2.7919
ASIC5	0.37985	0.8698	1	1	-1.1482	0.2278	0.80331	0.987328	0.999999	-1.996	0.11876	0.76509	1	1	-0.48271	0.089435	0.093363	0.971385	0.988248	-2.6293
ASIP	0.774	0.4956	1	1	-1.0381	0.85485	0.0083158	0.999767	0.885163	0.15707	0.88143	0.22272	1	1	0.26488	0.60549	0.80487	0.999943	1	-1.5524
ASL	0.54745	0.013276	1	0.915304	-0.71678	0.54876	0.018078	0.999767	0.940342	-0.43371	0.52882	0.00054224	1	0.692374	0.23616	0.63318	0.6145	0.999943	1	-1.3165
ASMT	0.04741	0.91058	0.918484	1	-1.1878	0.2548	0.844	0.987328	0.999999	-0.64733	0.086577	0.68796	0.999147	1	-0.069206	0.047905	0.71026	0.917611	1	-2.0379
ASMTL	0.40331	0.86806	1	1	-1.5003	0.27961	0.85232	0.988544	0.999999	-2.1289	0.16347	0.68242	1	1	-0.7053	0.23816	0.83732	0.998328	1	-1.9028
ASNA1	0.0064608	0.99354	0.682512	1	-3.1671	0.0036861	0.99631	0.66052	0.999999	-3.9943	0.0033274	0.95196	0.37896	1	-1.7878	0.012756	0.98724	0.821089	1	-3.7524
ASNS	0.90007	0.67942	1	1	-0.61741	0.87819	0.82497	0.999767	0.999999	-0.35234	0.85093	0.79388	1	1	0.14253	0.62553	0.74754	0.999943	1	-1.4958
ASNSD1	0.048697	0.13685	0.920004	1	-1.3943	0.088506	0.085172	0.956681	0.981209	-1.4517	0.86356	0.15088	1	1	-0.012743	0.091922	0.58153	0.973159	1	-1.8882
ASPA	0.28444	0.089325	1	1	-0.56869	0.98262	0.71219	0.999767	0.999999	0.24806	0.87571	0.29063	1	1	0.01067	0.1502	0.073965	0.997899	0.978875	-1.6377
ASPDH	0.022594	0.94799	0.849224	1	-1.4502	0.0028433	0.99716	0.630837	0.999999	-3.6344	0.22288	0.38576	1	1	-0.25928	0.020191	0.6361	0.851594	1	-2.0206
ASPG	0.53696	0.12766	1	1	-1.2021	0.45089	0.62691	0.997168	0.999999	-1.7596	0.7866	0.24414	1	1	0.13069	0.41731	0.19051	0.999943	1	-1.7923
ASPH	0.96093	0.40922	1	1	-0.23951	0.020813	0.0054382	0.847067	0.851286	-1.4891	0.86554	0.018491	1	0.879843	0.17494	0.9639	0.55366	0.999943	1	-0.21245
ASPHD1	0.23179	0.41047	1	1	-0.43084	0.079462	0.35948	0.950523	0.999999	-0.060339	0.84025	0.07567	1	0.973853	0.16631	0.48542	0.62439	0.999943	1	-0.92775
ASPHD2	0.08668	0.46151	0.964274	1	-2.1813	0.057247	0.90637	0.924616	0.999999	-4.0503	0.87215	0.86409	1	1	-0.088461	0.12939	0.32122	0.992846	1	-2.5432
ASPM	0.16101	0.59252	0.99983	1	-1.87	0.075472	0.56994	0.947793	0.999999	-3.8023	0.44184	0.51555	1	1	-0.26749	0.51034	0.8073	0.999943	1	-1.5328
ASPN	0.96879	0.25773	1	1	-0.29779	0.15211	0.0060813	0.987328	0.865305	1.5509	0.93919	0.71182	1	1	0.13546	0.9215	0.15926	0.999943	0.999097	-0.80495
ASPRV1	0.82071	0.24635	1	1	-0.13415	0.020374	0.74014	0.84697	0.999999	-2.0167	0.96931	0.011829	1	0.847398	0.58476	0.84741	0.082182	0.999943	0.981359	0.28611
ASPSCR1	0.24077	0.83093	1	1	-1.5147	0.84068	0.61641	0.999767	0.999999	-1.2604	0.069758	0.75234	0.975804	1	-1.3559	0.2375	0.79039	0.998328	1	-2.1142
ASRGL1	0.60904	0.53853	1	1	-0.55586	0.14538	0.30154	0.987328	0.999999	-2.6964	0.2123	0.32999	1	1	-0.32209	0.81529	0.40852	0.999943	1	-0.11859
ASS1	0.47871	0.58916	1	1	-0.97883	0.17384	0.25347	0.987328	0.999999	-2.0136	0.36737	0.71336	1	1	-0.030496	0.59926	0.85485	0.999943	1	-1.6183
ASTE1	0.66923	0.73399	1	1	-1.5422	0.042735	0.95727	0.907096	0.999999	-2.8365	0.85575	0.25367	1	1	0.11397	0.8681	0.8157	0.999943	1	-1.8319
ASTL	0.33033	0.39605	1	1	-1.4299	0.34852	0.76212	0.991663	0.999999	-1.4545	0.29146	0.50222	1	1	-0.16992	0.14218	0.18236	0.996064	1	-2.2077
ASTN1	0.42964	0.039559	1	0.979344	-0.85865	0.35134	0.045409	0.992338	0.977112	-1.4582	0.94511	0.1587	1	1	0.4609	0.39902	0.36973	0.999943	1	-1.4283
ASTN2	0.37349	0.13166	1	1	-1.4431	0.48065	0.8071	0.999767	0.999999	-1.8637	0.93575	0.043623	1	0.949339	0.67947	0.49069	0.39559	0.999943	1	-2.3528
ASUN	0.1037	0.53829	0.982531	1	-1.5932	0.23217	0.034633	0.987328	0.966667	0.75449	0.0072888	0.94381	0.537526	1	-1.1071	0.16734	0.58892	0.998328	1	-1.875
ASXL1	0.24538	0.93046	1	1	-2.2306	0.021157	0.97884	0.848813	0.999999	-3.4732	0.0037499	0.99625	0.401918	1	-2.0176	0.56547	0.77498	0.999943	1	-1.9615
ASXL2	0.17154	0.78473	1	1	-2.0329	0.59975	0.36931	0.999767	0.999999	-0.59838	0.10828	0.48457	1	1	-0.87357	0.26927	0.81794	0.998509	1	-2.4918
ASXL3	0.18019	0.55445	1	1	-1.0642	0.11259	0.40196	0.974782	0.999999	-3.6028	0.57273	0.066874	1	0.972902	-0.14724	0.2849	0.16662	0.998509	0.999979	-0.808
ASZ1	0.26589	0.78327	1	1	-0.9695	0.035343	0.48871	0.890887	0.999999	-0.45316	0.11623	0.35011	1	1	-0.26072	0.22791	0.90745	0.998328	1	-1.0693
ATAD1	0.32199	0.81934	1	1	-2.1813	0.2296	0.91217	0.987328	0.999999	-3.227	0.017028	0.98297	0.708428	1	-1.0288	0.46271	0.83694	0.999943	1	-2.4067
ATAD2	0.17742	0.84209	1	1	-1.2858	0.94903	0.069089	0.999767	0.981209	0.66627	0.075918	0.82278	0.98622	1	-0.85398	0.036205	0.88527	0.901565	1	-2.7769
ATAD2B	0.94113	0.34211	1	1	-0.72674	0.31784	0.28082	0.990798	0.999999	0.12555	0.74143	0.15416	1	1	0.24435	0.51975	0.073986	0.999943	0.978875	-0.26531
ATAD3A	0.067757	0.86726	0.945586	1	-1.5629	0.016318	0.97001	0.832846	0.999999	-3.5756	0.25299	0.72678	1	1	-0.024835	0.26008	0.17076	0.998328	1	-1.1646
ATAD3B	0.52075	0.37545	1	1	-1.8899	0.29367	0.13463	0.988668	0.989868	-2.4034	0.46051	0.73107	1	1	-0.40771	0.24896	0.5777	0.998328	1	-2.7527
ATAD3C	0.67319	0.43196	1	1	-1.3914	0.62347	0.18285	0.999767	0.999023	0.14675	0.19246	0.12273	1	0.995497	-0.72672	0.88652	0.42925	0.999943	1	-2.0734
ATAD5	0.030375	0.96963	0.878379	1	-2.3364	0.18313	0.45615	0.987328	0.999999	-3.4201	0.065896	0.31257	0.964883	1	-1.6411	0.059751	0.94025	0.935966	1	-3.2149
ATAT1	0.31894	0.56268	1	1	-1.9368	0.35431	0.62971	0.992563	0.999999	-1.9454	0.25583	0.11562	1	0.995324	-0.30791	0.22951	0.77485	0.998328	1	-2.5583
ATCAY	0.92522	0.47038	1	1	-0.19236	0.91387	0.074697	0.999767	0.981209	0.42417	0.67194	0.152	1	1	0.37926	0.34812	0.39194	0.9997	1	-0.19025
ATE1	0.8864	0.4018	1	1	0.030944	0.56528	0.18395	0.999767	0.999145	-0.058613	0.96844	0.25581	1	1	0.30811	0.5964	0.27853	0.999943	1	-0.71113
ATF1	0.2923	0.0021934	1	0.792552	-2.0542	0.23863	0.03494	0.987328	0.966667	-2.7481	0.81815	0.077842	1	0.973853	0.35299	0.38377	0.017523	0.999943	0.913013	-2.6772
ATF2	0.24768	0.55805	1	1	-1.329	0.77297	0.34399	0.999767	0.999999	0.33054	0.060206	0.95208	0.955705	1	-0.8436	0.30731	0.46206	0.998509	1	-1.2387
ATF3	0.58727	0.2275	1	1	-0.91449	0.23339	0.8509	0.987328	0.999999	-1.2501	0.25618	0.83047	1	1	-0.31165	0.54054	0.048987	0.999943	0.960595	-0.17037
ATF4	0.60448	0.23479	1	1	-1.5315	0.50476	0.46565	0.999767	0.999999	-1.8608	0.72898	0.73375	1	1	-0.0040713	0.63398	0.47873	0.999943	1	-2.0812
ATF5	0.88123	0.57013	1	1	-0.90282	0.24211	0.58161	0.987328	0.999999	-2.9067	0.14405	0.35874	1	1	-0.57376	0.94269	0.2364	0.999943	1	-1.0388
ATF6	0.047577	0.62278	0.918484	1	-1.5476	0.06471	0.78404	0.936847	0.999999	-1.4667	0.046578	0.62558	0.910387	1	-0.57776	0.02505	0.57092	0.87019	1	-2.512
ATF6B	0.075086	0.31253	0.953528	1	-0.038973	0.5722	0.34894	0.999767	0.999999	-0.21763	0.72801	0.031739	1	0.938346	0.40327	0.057571	0.41099	0.933361	1	-0.94526
ATF7	0.079249	0.038556	0.956163	0.978533	-0.9007	0.10585	0.0045631	0.972877	0.845403	1.2857	0.69107	0.32842	1	1	0.020203	0.057176	0.16869	0.930519	1	-0.85664
ATF7IP	0.9427	0.043949	1	0.980566	0.0015532	0.0086237	0.02393	0.752535	0.949847	-0.66973	0.89004	0.099668	1	0.990896	0.29892	0.99125	0.032533	0.999943	0.947194	0.48574
ATF7IP2	0.87726	0.25864	1	1	-0.87992	0.20998	0.087494	0.987328	0.981209	-2.1197	0.69744	0.47845	1	1	0.27285	0.89879	0.64781	0.999943	1	-1.0071
ATG10	0.027336	0.090576	0.868002	1	-2.2778	0.95379	0.14362	0.999767	0.989868	0.41614	0.20038	0.78103	1	1	-0.24389	0.021289	0.21895	0.85416	1	-4.0541
ATG101	0.0020055	0.49823	0.501506	1	-1.5876	0.0054488	0.20281	0.698547	0.999999	-2.3256	0.098104	0.91111	1	1	-0.39192	0.0087889	0.80291	0.765505	1	-1.9624
ATG12	0.34487	0.71007	1	1	-0.8343	0.10083	0.78128	0.971563	0.999999	-3.3228	0.07786	0.37203	0.988171	1	-0.80762	0.79409	0.31038	0.999943	1	-0.58016
ATG13	0.46079	0.4364	1	1	-0.18791	0.48282	0.65661	0.999767	0.999999	-1.0688	0.2168	0.13588	1	0.998491	0.20916	0.39216	0.0071234	0.999943	0.901012	-0.52327
ATG14	0.16567	0.91078	1	1	-1.1391	0.032988	0.30422	0.889349	0.999999	-4.1249	0.93251	0.68025	1	1	0.040322	0.13083	0.11392	0.993025	0.990562	-1.4943
ATG16L1	0.61516	0.57237	1	1	-0.44561	0.067816	0.89857	0.94054	0.999999	-1.3109	0.83613	0.20721	1	1	0.19425	0.071573	0.33935	0.95179	1	-0.45657
ATG16L2	0.032799	0.81487	0.88307	1	-2.1746	0.19134	0.64017	0.987328	0.999999	-1.5238	0.11148	0.91536	1	1	-0.52025	0.16174	0.54574	0.998328	1	-2.3206
ATG2A	0.10985	0.65843	0.982531	1	-1.0637	0.19154	0.070924	0.987328	0.981209	0.96805	0.72867	0.015227	1	0.869641	-0.12084	0.075992	0.8498	0.959941	1	-2.9308
ATG2B	0.84837	0.36191	1	1	-0.3194	0.84111	0.23243	0.999767	0.999999	-0.10773	0.48385	0.19377	1	1	0.18732	0.76741	0.58134	0.999943	1	-0.50652
ATG3	0.12344	0.9109	0.986971	1	-2.1803	0.38994	0.38973	0.995715	0.999999	-1.5128	0.078588	0.47186	0.988171	1	-0.8457	0.092312	0.90077	0.973511	1	-2.6854
ATG4A	0.73057	0.6661	1	1	-0.2809	0.57202	0.49909	0.999767	0.999999	-0.32269	0.022915	0.50032	0.768681	1	-0.34967	0.76859	0.49052	0.999943	1	-0.17046
ATG4B	0.64753	0.48076	1	1	-0.14708	0.20805	0.90925	0.987328	0.999999	-1.4029	0.88167	0.77137	1	1	-0.068805	0.73896	0.022537	0.999943	0.922449	0.30089
ATG4C	0.0044732	0.99553	0.615754	1	-2.4056	0.03529	0.73521	0.890887	0.999999	-3.3917	0.1375	0.16134	1	1	-0.44689	0.0029367	0.99706	0.63267	1	-3.4826
ATG4D	0.36657	0.056879	1	0.990337	-0.91983	0.99457	0.0054307	0.999767	0.851286	0.87845	0.7996	0.25998	1	1	0.24285	0.2923	0.37505	0.998509	1	-2.6684
ATG5	0.26316	0.82394	1	1	-1.4666	0.79829	0.0050373	0.999767	0.845403	1.8146	0.22264	0.67398	1	1	-0.0025342	0.13834	0.91403	0.993918	1	-3.0089
ATG7	0.035796	0.9642	0.892764	1	-1.8891	0.24441	0.074355	0.987328	0.981209	-1.4386	0.2559	0.83382	1	1	-0.44173	0.0049331	0.99507	0.682429	1	-3.1193
ATG9A	0.14115	0.15603	0.995884	1	-1.8092	0.96999	0.083443	0.999767	0.981209	0.63211	0.012088	0.24304	0.636836	1	-1.5149	0.13909	0.37943	0.993918	1	-2.5228
ATG9B	0.11274	0.76959	0.982531	1	-1.029	0.14946	0.14226	0.987328	0.989868	0.13565	0.062994	0.93713	0.956974	1	-0.18212	0.026109	0.48104	0.870191	1	-2.245
ATHL1	0.64022	0.64689	1	1	-0.74313	0.71195	0.16741	0.999767	0.996791	0.63502	0.2317	0.9101	1	1	-0.53925	0.25998	0.50637	0.998328	1	-2.2651
ATIC	0.25791	0.93176	1	1	-2.6467	0.053229	0.94677	0.92204	0.999999	-3.0797	0.020621	0.9693	0.742736	1	-2.5498	0.56566	0.90635	0.999943	1	-2.7935
ATL1	0.24241	0.50087	1	1	-0.77356	0.10224	0.73713	0.972877	0.999999	-1.458	0.13138	0.95153	1	1	-0.39341	0.31578	0.094481	0.998509	0.988248	-0.13266
ATL2	0.15545	0.82223	0.99983	1	-2.7139	0.29125	0.92535	0.988668	0.999999	-2.8164	0.0097071	0.34898	0.600031	1	-2.4342	0.20251	0.8637	0.998328	1	-3.1195
ATL3	0.020469	0.95459	0.840928	1	-3.1375	0.048537	0.75453	0.915316	0.999999	-4.1659	0.1365	0.94431	1	1	-0.69658	0.0126	0.9874	0.821089	1	-3.6818
ATM	0.55309	0.045855	1	0.980566	-0.47743	0.75363	0.065721	0.999767	0.981209	0.61736	0.95296	0.64755	1	1	0.020555	0.20674	0.29477	0.998328	1	-0.65646
ATMIN	0.11322	0.91926	0.982531	1	-2.2814	0.18792	0.53487	0.987328	0.999999	-2.1336	0.034077	0.92926	0.848013	1	-1.0616	0.0062092	0.99379	0.711366	1	-3.1903
ATN1	0.66207	0.34392	1	1	-1.0274	0.67748	0.0019135	0.999767	0.790995	1.6663	0.15758	0.67375	1	1	-0.32389	0.3461	0.2772	0.9997	1	-1.4807
ATOH1	0.10815	0.8903	0.982531	1	-1.5811	0.39757	0.7427	0.995715	0.999999	-1.7891	0.0089406	0.974	0.580549	1	-0.73377	0.037302	0.61705	0.901951	1	-1.2896
ATOH7	0.016177	0.32792	0.802833	1	-1.3641	0.28059	0.08689	0.988544	0.981209	-0.23283	0.14416	0.87743	1	1	-0.34061	0.013038	0.70057	0.824016	1	-2.2339
ATOH8	0.76507	0.87608	1	1	-1.1737	0.17384	0.21286	0.987328	0.999999	-2.6537	0.322	0.11957	1	0.995497	-0.17125	0.53413	0.57464	0.999943	1	-1.7186
ATOX1	0.47543	0.63642	1	1	-0.85683	0.044229	0.54457	0.908064	0.999999	-2.472	0.92746	0.48878	1	1	-0.073811	0.61058	0.40064	0.999943	1	-0.67078
ATP10A	0.028489	0.97151	0.871782	1	-2.2777	0.01016	0.83325	0.770805	0.999999	-3.7581	0.10008	0.74402	1	1	-0.75639	0.027256	0.97274	0.876603	1	-2.8389
ATP10B	0.12635	0.92049	0.98828	1	-1.6188	0.28907	0.2514	0.988544	0.999999	-1.5851	0.25759	0.29127	1	1	-0.62141	0.46392	0.15834	0.999943	0.999097	-2.2012
ATP10D	0.94255	0.32408	1	1	-0.68493	0.88029	0.36867	0.999767	0.999999	-0.18348	0.91615	0.42636	1	1	0.15894	0.63307	0.10732	0.999943	0.990562	-0.84413
ATP11A	0.96388	0.72979	1	1	-0.69962	0.22167	0.55276	0.987328	0.999999	-2.1519	0.67426	0.15261	1	1	0.1161	0.95481	0.077033	0.999943	0.980935	-0.9226
ATP11AUN	0.63238	0.13935	1	1	-0.518	0.66339	0.031987	0.999767	0.966667	0.75178	0.58271	0.13779	1	0.999103	0.36041	0.072658	0.29727	0.953597	1	-2.0131
ATP11B	0.12315	0.38116	0.986068	1	-1.8221	0.06114	0.21711	0.92978	0.999999	-4.0857	0.23531	0.75059	1	1	-0.27737	0.32829	0.033885	0.999577	0.947194	-0.97899
ATP11C	0.043999	0.956	0.909158	1	-1.9405	0.0074095	0.99259	0.733447	0.999999	-4.0053	0.86218	0.90714	1	1	-0.21604	0.15587	0.48448	0.998328	1	-2.191
ATP12A	0.99598	0.46387	1	1	0.032604	0.86174	0.27258	0.999767	0.999999	0.11079	0.75288	0.041048	1	0.949339	0.26339	0.85133	0.51468	0.999943	1	-0.38716
ATP13A1	0.16622	0.61025	1	1	-1.9336	0.3495	0.8598	0.992192	0.999999	-2.0415	0.078197	0.69597	0.988171	1	-0.38152	0.19767	0.74249	0.998328	1	-2.7707
ATP13A2	0.12008	0.44373	0.984101	1	-0.80482	0.27738	0.7935	0.988544	0.999999	-0.45429	0.169	0.29909	1	1	0.027715	0.0070322	0.43711	0.724068	1	-1.6812
ATP13A3	0.048475	0.72422	0.920004	1	-2.9029	0.10909	0.88016	0.973064	0.999999	-3.8488	0.098196	0.7475	1	1	-0.93879	0.11223	0.77534	0.983159	1	-3.5457
ATP13A4	0.61956	0.66046	1	1	-1.0067	0.56898	0.087294	0.999767	0.981209	0.52366	0.60881	0.86063	1	1	-0.15667	0.5653	0.65681	0.999943	1	-1.5071
ATP13A5	0.012167	0.88843	0.775409	1	-2.2529	0.13877	0.017574	0.987328	0.935793	0.36906	0.0223	0.82111	0.760943	1	-0.85651	0.010563	0.95915	0.794485	1	-3.6397
ATP1A1	0.13685	0.71312	0.993103	1	-1.2584	0.083968	0.8773	0.95176	0.999999	-2.4076	0.047923	0.95412	0.913445	1	-0.99495	0.34003	0.73933	0.999619	1	-1.1603
ATP1A2	0.83969	0.32581	1	1	-0.38985	0.68781	0.28128	0.999767	0.999999	0.15256	0.81446	0.42714	1	1	0.10602	0.30525	0.67867	0.998509	1	-0.65803
ATP1A3	0.88832	0.39389	1	1	-0.34876	0.68517	0.45014	0.999767	0.999999	-0.62155	0.56906	0.12303	1	0.995497	0.29836	0.26885	0.091023	0.998509	0.987776	-0.34316
ATP1A4	0.25699	0.06658	1	1	0.06639	0.99783	0.0021714	0.999767	0.794159	0.77302	0.67415	0.76833	1	1	-0.10375	0.072965	0.045857	0.953597	0.958812	-0.22448
ATP1B1	0.92911	0.17416	1	1	-0.27003	0.23859	0.35845	0.987328	0.999999	-0.072322	0.86834	0.065353	1	0.971528	0.26833	0.19086	0.40391	0.998328	1	-0.17581
ATP1B2	0.16844	0.65421	1	1	-1.4865	0.29515	0.077282	0.988668	0.981209	0.76539	0.082729	0.48633	0.992319	1	-0.42829	0.04249	0.94368	0.911351	1	-2.6592
ATP1B3	0.15504	0.83247	0.99983	1	-1.5167	0.11466	0.79545	0.974818	0.999999	-3.0813	0.51875	0.22309	1	1	0.36046	0.26668	0.82599	0.998509	1	-1.5764
ATP1B4	0.62508	0.28362	1	1	-0.36505	0.96564	0.039859	0.999767	0.97139	0.14412	0.5454	0.62849	1	1	-0.16005	0.29028	0.58685	0.998509	1	-0.89146
ATP2A1	0.9125	0.47877	1	1	-0.65371	0.058472	0.63055	0.924616	0.999999	-3.4875	0.66476	0.18121	1	1	0.12735	0.93577	0.096452	0.999943	0.990562	0.062163
ATP2A2	0.19112	0.71487	1	1	-1.0647	0.36077	0.87767	0.993714	0.999999	-2.2326	0.029295	0.10233	0.818624	0.99104	0.067978	0.35141	0.76984	0.9997	1	-1.5908
ATP2A3	0.55142	0.54967	1	1	-1.4763	0.58892	0.0053353	0.999767	0.851286	0.50513	0.069348	0.88262	0.975609	1	-1.1077	0.93921	0.28835	0.999943	1	-0.51034
ATP2B1	0.034437	0.34745	0.889404	1	-1.1717	0.012334	0.98767	0.800749	0.999999	-2.2491	0.0063124	0.65811	0.506131	1	-0.86802	0.085274	0.069219	0.965803	0.978875	0.11883
ATP2B2	0.012838	0.98716	0.77674	1	-2.6078	0.0032234	0.39832	0.657967	0.999999	-4.7126	0.65789	0.77015	1	1	-0.1933	0.040264	0.34486	0.904367	1	-3.7256
ATP2B3	0.68493	0.49755	1	1	-0.62683	0.59975	0.25293	0.999767	0.999999	-0.031879	0.83634	0.21927	1	1	0.035516	0.72881	0.77259	0.999943	1	-1.1759
ATP2B4	0.20742	0.93455	1	1	-1.2249	0.082786	0.78534	0.950774	0.999999	-3.0226	0.17831	0.51801	1	1	-0.34327	0.60597	0.48413	0.999943	1	-0.97991
ATP2C1	0.50197	0.42206	1	1	-1.2976	0.20428	0.019509	0.987328	0.947205	-2.764	0.71142	0.62925	1	1	-0.02615	0.53916	0.68069	0.999943	1	-1.7534
ATP2C2	0.84048	0.55757	1	1	-0.12117	0.15329	0.069896	0.987328	0.981209	0.51357	0.51714	0.19624	1	1	0.20201	0.94313	0.74495	0.999943	1	-0.87439
ATP4A	0.18759	0.30564	1	1	-0.62697	0.072058	0.87246	0.947793	0.999999	-1.1234	0.93204	0.020109	1	0.879843	0.2907	0.18817	0.42524	0.998328	1	-1.4502
ATP4B	0.1817	0.3151	1	1	-0.074848	0.098583	0.17054	0.968801	0.996791	0.58183	0.40988	0.64677	1	1	-0.07137	0.81979	0.58906	0.999943	1	-0.3955
ATP5A1	0.059465	0.90997	0.934385	1	-2.8397	0.2723	0.69473	0.988544	0.999999	-3.1849	0.00087649	0.99645	0.198323	1	-2.6638	0.12496	0.89667	0.989152	1	-2.9847
ATP5B	0.048201	0.59014	0.919811	1	-3.276	0.084289	0.85456	0.951978	0.999999	-3.9627	0.0013811	0.80523	0.249307	1	-2.3621	0.10578	0.72572	0.977823	1	-3.6566
ATP5C1	0.12682	0.91984	0.98828	1	-2.1146	0.049204	0.9508	0.91654	0.999999	-3.7054	0.072982	0.94523	0.980963	1	-0.80558	0.52863	0.81632	0.999943	1	-2.3709
ATP5D	0.00084337	0.99818	0.408212	1	-4.0197	0.091879	0.33378	0.961358	0.999999	-2.0041	9.9395e-06	0.99998	0.020691	1	-2.8075	0.0012408	0.99876	0.518872	1	-4.4732
ATP5E	0.034883	0.96512	0.890287	1	-2.7696	0.033854	0.96615	0.890887	0.999999	-3.5675	0.011575	0.80593	0.630929	1	-2.2446	0.055314	0.94469	0.930064	1	-2.9357
ATP5F1	0.023825	0.91575	0.85811	1	-2.7739	0.081528	0.055463	0.950774	0.979469	-1.4046	0.002592	0.98469	0.338521	1	-1.8898	0.053427	0.94657	0.930064	1	-3.4357
ATP5G1	0.69689	0.0011617	1	0.761567	-1.0802	0.74923	0.036609	0.999767	0.966667	1.158	0.37669	0.29902	1	1	-0.63125	0.78274	0.00028406	0.999943	0.697504	-1.1101
ATP5G2	0.46938	0.48839	1	1	-0.85186	0.99704	0.0029612	0.999767	0.843295	1.4096	0.93303	0.50256	1	1	-0.093309	0.14054	0.74619	0.994127	1	-2.7194
ATP5G3	0.75319	0.050039	1	0.980566	-0.68345	0.081813	0.10349	0.950774	0.98723	-0.81606	0.80906	0.19901	1	1	-0.0064489	0.92364	0.050288	0.999943	0.960595	0.44022
ATP5H	0.16746	0.91817	1	1	-2.9141	0.056711	0.94329	0.924616	0.999999	-2.8454	0.0019799	0.99802	0.301575	1	-2.94	0.2406	0.89986	0.998328	1	-2.8696
ATP5I	0.10145	0.76327	0.980607	1	-1.401	0.6734	0.19255	0.999767	0.999999	-0.96251	0.0066722	0.96113	0.519272	1	-1.1153	0.22358	0.79839	0.998328	1	-1.642
ATP5J	0.011033	0.98897	0.76561	1	-2.6186	0.11398	0.83216	0.974782	0.999999	-3.9334	0.090595	0.76733	1	1	-0.73615	0.13441	0.78592	0.99385	1	-2.8984
ATP5J2	0.89621	0.71552	1	1	-1.1032	0.47216	0.88093	0.999767	0.999999	-2.6194	0.73	0.81874	1	1	-0.58568	0.97991	0.47527	0.999943	1	-0.75181
ATP5J2-PTCD1	0.66967	0.81014	1	1	-1.4881	0.51967	0.058954	0.999767	0.98046	-1.1042	0.74704	0.2109	1	1	-0.063347	0.64727	0.85683	0.999943	1	-1.8685
ATP5L	0.84324	0.08566	1	1	-0.64496	0.86846	0.3446	0.999767	0.999999	0.052321	0.033028	0.53014	0.839339	1	-0.97304	0.65288	0.085467	0.999943	0.981492	-0.92981
ATP5L2	0.34974	0.7627	1	1	-1.9051	0.21877	0.8928	0.987328	0.999999	-3.4338	0.30995	0.82245	1	1	-0.81097	0.5702	0.79772	0.999943	1	-1.4822
ATP5O	0.011586	0.19275	0.76943	1	-3.0301	0.023887	0.78072	0.863076	0.999999	-4.3044	6.4641e-05	0.53905	0.05805	1	-2.1035	0.06707	0.30312	0.945327	1	-2.0659
ATP5S	0.63947	0.22127	1	1	-0.97443	0.38782	0.10102	0.995715	0.986955	-1.2009	0.99238	0.0089111	1	0.828964	0.82953	0.63173	0.62136	0.999943	1	-1.2542
ATP5SL	0.28488	0.49647	1	1	-1.7759	0.38679	0.3314	0.995715	0.999999	-1.6236	0.072101	0.31011	0.97844	1	-0.62925	0.12974	0.25703	0.993025	1	-2.9337
ATP6AP1	0.47285	0.83378	1	1	-1.9178	0.80872	0.88713	0.999767	0.999999	-1.4363	0.093387	0.92721	1	1	-1.0574	0.54099	0.83694	0.999943	1	-2.5899
ATP6AP1L	0.21602	0.46726	1	1	-0.64094	0.1942	0.089704	0.987328	0.981209	0.44714	0.3787	0.11759	1	0.995497	-0.12448	0.022293	0.44169	0.859314	1	-1.6907
ATP6AP2	0.18921	0.88615	1	1	-1.481	0.060481	0.93952	0.926341	0.999999	-3.4462	0.25715	0.17103	1	1	0.015612	0.077695	0.65869	0.961313	1	-2.3938
ATP6V0A1	0.091621	0.6788	0.971907	1	-1.4363	0.021798	0.37621	0.854801	0.999999	-1.3113	0.52564	0.83806	1	1	-0.21219	0.30965	0.57295	0.998509	1	-1.6844
ATP6V0A2	0.4836	0.12603	1	1	-1.0735	0.096443	0.60158	0.967072	0.999999	-3.9423	0.41106	0.21547	1	1	0.14076	0.91123	0.011978	0.999943	0.901012	0.84239
ATP6V0A4	0.073957	0.69889	0.953528	1	-1.675	0.028221	0.97178	0.878233	0.999999	-3.5477	0.98502	0.22277	1	1	0.28164	0.04982	0.52206	0.921868	1	-2.7628
ATP6V0B	0.12146	0.8225	0.984351	1	-2.7286	0.17598	0.84055	0.987328	0.999999	-2.9714	0.011876	0.98785	0.633567	1	-2.0362	0.16712	0.83647	0.998328	1	-3.01
ATP6V0C	0.040389	0.95961	0.899328	1	-2.699	0.037465	0.96253	0.893379	0.999999	-3.1152	0.00057005	0.99943	0.16137	1	-2.765	0.062397	0.9376	0.940587	1	-2.9697
ATP6V0D1	0.65586	0.63642	1	1	-1.8541	0.91727	0.20388	0.999767	0.999999	0.39448	0.042807	0.94071	0.889495	1	-1.9591	0.55749	0.72572	0.999943	1	-2.5391
ATP6V0D2	0.84819	0.42626	1	1	-0.43986	0.75993	0.71457	0.999767	0.999999	-0.37778	0.96581	0.047292	1	0.949339	0.36743	0.56548	0.056682	0.999943	0.967328	-0.67191
ATP6V0E1	0.93428	0.20047	1	1	-0.21551	0.51233	0.038857	0.999767	0.971294	0.62683	0.50222	0.0029284	1	0.753964	0.8108	0.9223	0.52526	0.999943	1	-0.55003
ATP6V0E2	0.64004	0.58105	1	1	-1.1922	0.45588	0.7769	0.998082	0.999999	-1.7369	0.25271	0.70191	1	1	-0.26984	0.61311	0.15142	0.999943	0.996378	-0.74455
ATP6V1A	0.29989	0.84498	1	1	-1.9793	0.24314	0.91551	0.987328	0.999999	-3.0259	0.064592	0.11283	0.962069	0.994492	-2.2573	0.47572	0.84399	0.999943	1	-2.1088
ATP6V1B1	0.15026	0.19701	0.999289	1	-0.90154	0.18094	0.58837	0.987328	0.999999	-1.3689	0.84793	0.40373	1	1	-0.054923	0.18447	0.12436	0.998328	0.992417	-0.69483
ATP6V1B2	0.94571	0.76327	1	1	-1.5024	0.92917	0.8613	0.999767	0.999999	-1.5183	0.017435	0.98257	0.710568	1	-1.7668	0.96157	0.79839	0.999943	1	-1.7149
ATP6V1C1	0.13187	0.93608	0.990836	1	-2.7315	0.1758	0.60035	0.987328	0.999999	-3.2239	0.029266	0.96278	0.8185	1	-1.9616	0.22055	0.91098	0.998328	1	-3.0974
ATP6V1C2	0.85325	0.73883	1	1	-0.84887	0.84738	0.30823	0.999767	0.999999	0.16123	0.061726	0.48183	0.956174	1	-0.60626	0.76885	0.76388	0.999943	1	-1.1879
ATP6V1D	0.10772	0.84434	0.982531	1	-1.8735	0.59083	0.095569	0.999767	0.983927	-1.362	0.0057274	0.99427	0.487531	1	-1.8228	0.051331	0.85846	0.928824	1	-2.4596
ATP6V1E1	0.65721	0.13551	1	1	-2.1462	0.31118	0.25172	0.989952	0.999999	-2.6071	0.031322	0.84928	0.831025	1	-1.7678	0.75997	0.29858	0.999943	1	-1.8697
ATP6V1E2	0.024291	0.97571	0.859162	1	-1.7669	0.17693	0.10755	0.987328	0.98723	0.53558	0.023524	0.96553	0.773351	1	-0.87506	0.045697	0.38055	0.914831	1	-2.6595
ATP6V1F	0.60738	0.87094	1	1	-1.7524	0.61104	0.28962	0.999767	0.999999	-1.061	0.011154	0.69644	0.62499	1	-1.9308	0.21579	0.92993	0.998328	1	-2.6049
ATP6V1G1	0.14768	0.78317	0.998369	1	-2.5439	0.34169	0.31418	0.991354	0.999999	-1.6661	0.0096733	0.99033	0.600031	1	-1.6238	0.16881	0.7642	0.998328	1	-3.4244
ATP6V1G2	0.028941	0.3184	0.873613	1	-0.17459	0.046057	0.52644	0.9133	0.999999	-1.1803	0.93726	0.13175	1	0.997379	-0.032804	0.061567	0.12888	0.939909	0.992417	-0.37472
ATP6V1G3	0.39175	0.057621	1	0.992304	-0.6868	0.72363	0.057975	0.999767	0.979469	0.53352	0.75793	0.37105	1	1	-0.060171	0.0571	0.074598	0.930064	0.979245	-1.2817
ATP6V1H	0.27258	0.91548	1	1	-2.2618	0.23659	0.80562	0.987328	0.999999	-3.403	0.12534	0.64005	1	1	-0.92969	0.45056	0.53609	0.999943	1	-2.4654
ATP7A	0.21613	0.71579	1	1	-1.081	0.30426	0.74268	0.989867	0.999999	-0.7251	0.14841	0.19051	1	1	0.17261	0.15694	0.84772	0.998328	1	-2.0959
ATP7B	0.038658	0.96134	0.898535	1	-2.2032	0.18022	0.30235	0.987328	0.999999	-1.8068	0.083049	0.14783	0.992723	1	-0.22865	0.008495	0.9915	0.755039	1	-2.8392
ATP8A1	0.26845	0.54049	1	1	-0.89797	0.074768	0.83662	0.947793	0.999999	-2.2796	0.15151	0.37065	1	1	-0.45021	0.98204	0.65328	0.999943	1	-0.13602
ATP8A2	0.93228	0.22101	1	1	-0.84014	0.30148	0.65312	0.989743	0.999999	-2.147	0.7079	0.53119	1	1	0.1679	0.96257	0.46112	0.999943	1	-0.63681
ATP8B1	0.021961	0.1206	0.848369	1	-1.2133	0.003585	0.45889	0.66052	0.999999	-2.5502	0.99192	0.19149	1	1	0.29965	0.069148	0.11759	0.948366	0.990974	-0.95781
ATP8B2	0.91227	0.089132	1	1	-0.535	0.2296	0.70989	0.987328	0.999999	-2.1817	0.11062	0.80995	1	1	-0.79854	0.93874	0.0025375	0.999943	0.843763	1.0746
ATP8B3	0.43503	0.81884	1	1	-1.7987	0.27513	0.2075	0.988544	0.999999	-2.7766	0.080384	0.14285	0.989101	1	-0.73013	0.49851	0.86496	0.999943	1	-2.5797
ATP8B4	0.59815	0.67535	1	1	-1.1997	0.73509	0.66986	0.999767	0.999999	-1.1768	0.83215	0.47358	1	1	-0.092553	0.41966	0.74817	0.999943	1	-2.2722
ATP9A	0.74801	0.80248	1	1	-0.9023	0.92204	0.033992	0.999767	0.966667	1.1419	0.68666	0.35093	1	1	0.27425	0.30914	0.80871	0.998509	1	-2.1535
ATP9B	0.041655	0.76185	0.90148	1	-2.0067	0.20506	0.91054	0.987328	0.999999	-1.9844	0.060299	0.69677	0.955705	1	-0.36256	0.1024	0.91592	0.976001	1	-2.0519
ATPAF1	0.013181	0.98682	0.783627	1	-2.2993	0.55265	0.14066	0.999767	0.989868	-0.1638	0.23795	0.87055	1	1	-0.45786	0.01634	0.98366	0.843247	1	-3.314
ATPAF2	0.084937	0.58605	0.959589	1	-1.2918	0.0045201	0.77819	0.684612	0.999999	-3.9712	0.04331	0.77349	0.891419	1	-0.55798	0.31506	0.69759	0.998509	1	-0.23961
ATPIF1	0.014206	0.1726	0.787665	1	-0.13921	0.0031728	0.028437	0.657967	0.957068	0.92103	0.17167	0.86413	1	1	-0.30903	0.9427	0.46578	0.999943	1	-0.33687
ATR	0.094926	0.80376	0.975143	1	-2.3992	0.87677	0.42932	0.999767	0.999999	-1.5173	0.0046754	0.59854	0.441914	1	-2.2369	0.19135	0.71486	0.998328	1	-2.9212
ATRAID	0.34933	0.65249	1	1	-1.8015	0.43298	0.3006	0.995755	0.999999	-2.871	0.27212	0.44492	1	1	-0.28723	0.49459	0.87733	0.999943	1	-2.2194
ATRIP	0.011598	0.87059	0.76943	1	-3.4293	0.031374	0.28333	0.889349	0.999999	-4.1595	0.00039241	0.99961	0.129898	1	-2.0291	0.014385	0.98561	0.830764	1	-3.7632
ATRN	0.89749	0.47336	1	1	-0.72387	0.36977	0.1085	0.995476	0.98723	-1.4514	0.38472	0.21242	1	1	0.096095	0.91255	0.57043	0.999943	1	-0.48178
ATRNL1	0.073038	0.39087	0.952708	1	-0.45999	0.11625	0.062121	0.977177	0.981209	0.033138	0.15513	0.63128	1	1	-0.43928	0.15393	0.65626	0.998328	1	-1.0616
ATRX	0.5856	0.7849	1	1	-1.75	0.30738	0.90366	0.989952	0.999999	-2.6462	0.87241	0.19968	1	1	-0.07826	0.68801	0.81987	0.999943	1	-2.3752
ATXN1	0.16089	0.30788	0.99983	1	-1.3681	0.4636	0.12395	0.998728	0.988742	-1.8436	0.076838	0.13716	0.986634	0.999103	0.26629	0.29971	0.60889	0.998509	1	-1.6391
ATXN10	0.05517	0.94483	0.931232	1	-2.5942	0.044788	0.95521	0.910356	0.999999	-3.7589	0.0064666	0.92775	0.51229	1	-1.5073	0.058435	0.94156	0.933525	1	-2.9356
ATXN1L	0.991	0.39372	1	1	-0.060002	0.93979	0.048068	0.999767	0.979347	0.52269	0.44063	0.84161	1	1	-0.2631	0.75711	0.43283	0.999943	1	-0.023476
ATXN2	0.20704	0.33411	1	1	-1.4605	0.29781	0.67784	0.989464	0.999999	-1.8425	0.12467	0.87214	1	1	-0.57065	0.20591	0.29505	0.998328	1	-1.378
ATXN2L	0.99264	0.0018756	1	0.780161	0.66755	0.95899	0.002709	0.999767	0.843295	1.0401	0.57746	0.01913	1	0.879843	0.42035	0.98461	0.0098936	0.999943	0.901012	0.61661
ATXN3	0.64845	0.70063	1	1	-1.363	0.48507	0.76156	0.999767	0.999999	-2.1748	0.97136	0.040046	1	0.949339	0.80994	0.8869	0.86677	0.999943	1	-2.1535
ATXN3L	0.1205	0.088651	0.984101	1	-0.67193	0.18518	0.87821	0.987328	0.999999	-1.1777	0.51519	0.014645	1	0.866681	0.40717	0.02398	0.012298	0.868888	0.901012	0.84325
ATXN7	0.51539	0.84156	1	1	-1.3808	0.15711	0.83449	0.987328	0.999999	-2.7902	0.34195	0.12822	1	0.996673	0.18227	0.20817	0.053018	0.998328	0.965119	-2.5083
ATXN7L1	0.7622	0.31323	1	1	-0.15495	0.99012	0.014622	0.999767	0.924894	1.474	0.21804	0.048463	1	0.949339	-0.0075471	0.29955	0.61838	0.998509	1	-1.4003
ATXN7L2	0.26599	0.23964	1	1	-2.1067	0.51669	0.28444	0.999767	0.999999	-1.3067	0.87944	0.92489	1	1	-0.23807	0.28872	0.28859	0.998509	1	-2.6296
ATXN7L3	0.25351	0.0090342	1	0.883604	-2.251	0.55497	0.26107	0.999767	0.999999	-1.4022	0.021055	0.0025028	0.746353	0.741945	-1.6729	0.60242	0.042262	0.999943	0.957873	-2.7667
ATXN7L3B	0.31049	0.31183	1	1	-1.3154	0.78065	0.030923	0.999767	0.965752	0.60649	0.96558	0.1142	1	0.994492	0.38729	0.12237	0.80285	0.987948	1	-3.078
AUH	0.11364	0.59036	0.982531	1	-1.2249	0.10107	0.6045	0.971563	0.999999	-1.9408	0.95662	0.77314	1	1	0.11535	0.079074	0.87081	0.964583	1	-1.3028
AUNIP	0.65661	0.35892	1	1	-0.73342	0.47818	0.13166	0.999767	0.989868	-1.3133	0.35145	0.12257	1	0.995497	0.24914	0.86144	0.14462	0.999943	0.996378	-0.19728
AUP1	0.37247	0.64786	1	1	-1.6719	0.2876	0.87953	0.988544	0.999999	-1.8946	0.34778	0.84908	1	1	-0.0058166	0.32521	0.47096	0.998803	1	-2.0215
AURKA	0.99567	0.28394	1	1	-0.28479	0.97384	0.66366	0.999767	0.999999	-0.3961	0.90249	0.89238	1	1	-0.22333	0.99197	0.33991	0.999943	1	-0.34902
AURKAIP1	0.01188	0.95064	0.773553	1	-2.463	0.0092238	0.95746	0.767403	0.999999	-4.5581	0.00015088	0.99926	0.080811	1	-1.982	0.13395	0.92734	0.993194	1	-1.8443
AURKB	0.15552	0.72286	0.99983	1	-1.978	0.7711	0.23079	0.999767	0.999999	0.095398	0.027761	0.52149	0.807897	1	-0.79493	0.15439	0.85787	0.998328	1	-3.0103
AURKC	0.94891	0.074501	1	1	-0.55957	0.59888	0.10165	0.999767	0.986955	-0.12608	0.60414	0.67955	1	1	0.2231	0.91819	0.076449	0.999943	0.980935	-0.76553
AUTS2	0.20981	0.62485	1	1	-1.3312	0.85239	0.047801	0.999767	0.979347	-0.45519	0.14013	0.71654	1	1	-0.16508	0.1108	0.61306	0.983159	1	-1.8471
AVEN	0.054189	0.62686	0.929259	1	-1.6643	0.38587	0.021093	0.995715	0.948872	0.96654	0.28416	0.89096	1	1	-0.42169	0.0089246	0.75501	0.771303	1	-3.3619
AVIL	0.45569	0.70438	1	1	-0.75745	0.21186	0.19407	0.987328	0.999999	-1.0577	0.076402	0.19447	0.986632	1	-0.6493	0.47816	0.13974	0.999943	0.996016	-0.30445
AVL9	0.42408	0.092307	1	1	-0.45283	0.14721	0.056336	0.987328	0.979469	-0.24304	0.42528	0.16215	1	1	-0.41408	0.75092	0.57561	0.999943	1	-0.45294
AVP	0.6729	0.85372	1	1	-1.52	0.22823	0.6137	0.987328	0.999999	-2.9979	0.67528	0.040761	1	0.949339	0.41092	0.38641	0.8518	0.999943	1	-2.4156
AVPI1	0.60976	0.011494	1	0.900639	-0.43366	0.83199	0.028941	0.999767	0.958017	0.9754	0.95838	0.03685	1	0.949339	0.48758	0.47762	0.22656	0.999943	1	-1.9117
AVPR1A	0.023575	0.52561	0.85811	1	-1.1194	0.94178	0.77842	0.999767	0.999999	-0.18239	0.4178	0.22383	1	1	-0.2078	0.0052839	0.92519	0.69522	1	-2.0994
AVPR1B	0.040331	0.73211	0.899328	1	-1.4371	0.03587	0.25368	0.890887	0.999999	-1.2616	0.2814	0.2352	1	1	0.15995	0.16405	0.28426	0.998328	1	-1.9055
AVPR2	0.38769	0.0681	1	1	-0.29955	0.16342	0.069617	0.987328	0.981209	-0.035028	0.013681	0.13412	0.663626	0.998122	-0.474	0.9723	0.59551	0.999943	1	-0.042037
AWAT1	0.98925	0.39513	1	1	0.054747	0.97291	0.040861	0.999767	0.97195	0.42528	0.12635	0.084017	1	0.977737	-0.53823	0.97614	0.1245	0.999943	0.992417	-0.31867
AWAT2	0.45239	0.724	1	1	-1.1575	0.28966	0.45376	0.988668	0.999999	-1.9014	0.033341	0.19916	0.842298	1	-0.93882	0.50702	0.50072	0.999943	1	-0.95473
AXDND1	0.68789	0.2923	1	1	0.0019082	0.64692	0.83522	0.999767	0.999999	-0.4148	0.70552	0.015747	1	0.870323	0.3932	0.44916	0.28518	0.999943	1	-0.50322
AXIN1	0.97292	0.0031213	1	0.806255	-0.37028	0.29094	0.041011	0.988668	0.972269	-1.553	0.90447	0.001937	1	0.70352	0.88145	0.96198	0.018461	0.999943	0.913013	0.60219
AXIN2	0.0016873	0.56774	0.4862	1	-1.366	0.046505	0.35826	0.914591	0.999999	-0.42699	0.013196	0.9815	0.653578	1	-0.6268	0.052026	0.53298	0.930064	1	-0.70791
AXL	0.081907	0.92992	0.956514	1	-1.2109	0.17316	0.51375	0.987328	0.999999	-2.3005	0.68071	0.18594	1	1	0.19266	0.12355	0.71042	0.988287	1	-1.5281
AZGP1	0.93019	0.38515	1	1	-0.20469	0.3214	0.046642	0.990798	0.977112	-0.034498	0.73565	0.055594	1	0.96115	-0.018702	0.92698	0.32315	0.999943	1	-0.42793
AZI2	0.11673	0.2937	0.983842	1	-0.97695	0.44361	0.16353	0.996175	0.995654	-0.030758	0.96083	0.56854	1	1	0.0757	0.029266	0.69626	0.885287	1	-2.3152
AZIN1	0.66305	0.071964	1	1	-0.46013	0.46793	0.27318	0.999154	0.999999	-1.0226	0.94705	0.23697	1	1	0.27227	0.3099	0.017262	0.998509	0.913013	-0.23619
AZIN2	0.020272	0.2849	0.840928	1	-1.4175	0.042187	0.14605	0.906252	0.989868	-0.46325	0.16932	0.57748	1	1	-0.38055	0.018	0.048298	0.847999	0.959961	-2.6587
AZU1	0.80145	0.24668	1	1	0.17112	0.98953	0.032438	0.999767	0.966667	0.78349	0.89682	0.48967	1	1	-0.18318	0.39285	0.0199	0.999943	0.913013	0.4075
B2M	0.3918	0.81818	1	1	-0.99227	0.10389	0.019153	0.972877	0.947205	-1.7671	0.010915	0.90062	0.618812	1	-0.91267	0.27864	0.12533	0.998509	0.992417	-1.6102
B3GALNT1	0.2909	0.75664	1	1	-1.5747	0.01999	0.98001	0.846834	0.999999	-3.0038	0.70514	0.8537	1	1	0.0039598	0.24325	0.28084	0.998328	1	-2.2332
B3GALNT2	0.43122	0.76139	1	1	-1.0954	0.62392	0.047052	0.999767	0.978522	1.0148	0.15452	0.029369	1	0.924874	-0.081141	0.14339	0.86061	0.996064	1	-2.2905
B3GALT1	0.30006	0.062158	1	0.996092	-1.1974	0.15411	0.093782	0.987328	0.983685	-1.4416	0.095425	0.56749	1	1	-0.7311	0.49326	0.15065	0.999943	0.996378	-0.99352
B3GALT2	0.01118	0.98882	0.769307	1	-1.8762	0.081475	0.92823	0.950774	0.999999	-3.8852	0.050066	0.68078	0.921969	1	-0.42323	0.045458	0.61258	0.914831	1	-1.6582
B3GALT4	0.31714	0.84648	1	1	-1.8932	0.04798	0.95202	0.915274	0.999999	-2.7153	0.67368	0.85185	1	1	-0.082038	0.25775	0.83363	0.998328	1	-2.6566
B3GALT5	0.83572	0.24794	1	1	-0.33742	0.70395	0.083653	0.999767	0.981209	0.73316	0.99971	0.00029331	1	0.673398	0.92672	0.6315	0.65984	0.999943	1	-1.4042
B3GALT6	0.45157	0.013439	1	0.915649	-0.80849	0.12836	0.81207	0.987328	0.999999	-2.1835	0.065921	0.27107	0.964883	1	-0.53786	0.90107	0.0019871	0.999943	0.828027	-0.29675
B3GALTL	0.013352	0.98665	0.783989	1	-1.7621	0.048047	0.63464	0.915274	0.999999	-3.1563	0.83658	0.45521	1	1	-0.010804	0.13311	0.62684	0.993025	1	-2.9826
B3GAT1	0.09149	0.59771	0.971907	1	-0.42613	0.15307	0.13681	0.987328	0.989868	-0.18379	0.074681	0.85832	0.985289	1	-0.30743	0.047624	0.95238	0.916777	1	-0.80684
B3GAT2	0.95079	0.62068	1	1	-0.91139	0.78065	0.5466	0.999767	0.999999	-0.75654	0.50977	0.08268	1	0.976373	0.56993	0.89088	0.39697	0.999943	1	-1.3566
B3GAT3	0.12794	0.9249	0.988815	1	-2.4218	0.054322	0.94568	0.924616	0.999999	-3.6789	0.027896	0.76909	0.808134	1	-2.1703	0.20817	0.90427	0.998328	1	-2.4077
B3GNT2	0.57289	0.87528	1	1	-1.6921	0.51774	0.5376	0.999767	0.999999	-2.1834	0.70044	0.25066	1	1	0.18012	0.21734	0.88495	0.998328	1	-2.312
B3GNT3	0.91981	0.71201	1	1	-1.2497	0.56858	0.47505	0.999767	0.999999	-2.0504	0.87721	0.86253	1	1	-0.0096729	0.84923	0.78787	0.999943	1	-1.6721
B3GNT4	0.062158	0.56876	0.936405	1	-1.5823	0.13236	0.68473	0.987328	0.999999	-2.1175	0.39225	0.20834	1	1	-0.066094	0.085177	0.65795	0.965803	1	-1.2395
B3GNT5	0.0021369	0.49807	0.506124	1	-2.8203	0.028166	0.59566	0.878233	0.999999	-3.012	0.055914	0.95209	0.942447	1	-1.0826	0.0075095	0.09149	0.734825	0.987776	-4.0931
B3GNT6	0.44239	0.32284	1	1	-0.53078	0.55273	0.058813	0.999767	0.980062	0.88325	0.10073	0.18927	1	1	-0.16599	0.24037	0.79967	0.998328	1	-1.5743
B3GNT7	0.17987	0.37986	1	1	-0.26035	0.0065694	0.75286	0.72138	0.999999	-0.80165	0.9606	0.075642	1	0.973853	0.28997	0.78712	0.20077	0.999943	1	-0.1823
B3GNT8	0.10833	0.84977	0.982531	1	-1.5143	0.62593	0.66014	0.999767	0.999999	-0.40166	0.19534	0.45104	1	1	-0.34551	0.012245	0.64948	0.817334	1	-3.0595
B3GNT9	0.60659	0.3392	1	1	-0.81237	0.55423	0.31452	0.999767	0.999999	-1.3506	0.69066	0.61886	1	1	-0.16322	0.64116	0.098392	0.999943	0.990562	-1.4215
B3GNTL1	0.080724	0.89083	0.956514	1	-1.1518	0.52212	0.73379	0.999767	0.999999	-0.61294	0.91781	0.2362	1	1	0.20489	0.0071794	0.93323	0.729124	1	-2.3386
B4GALNT1	0.042037	0.95796	0.903782	1	-2.3582	0.49142	0.34165	0.999767	0.999999	-1.063	0.0081082	0.19337	0.560054	1	-1.8223	0.021201	0.9788	0.85416	1	-3.0525
B4GALNT2	0.20547	0.82346	1	1	-1.839	0.45435	0.30045	0.997981	0.999999	-1.3679	0.47939	0.78873	1	1	-0.39803	0.061492	0.93851	0.939909	1	-2.5516
B4GALNT3	0.58778	0.26045	1	1	-0.82257	0.2957	0.78892	0.988668	0.999999	-1.3196	0.093639	0.1537	1	1	-0.23836	0.78185	0.49921	0.999943	1	-0.14367
B4GALNT4	0.05911	0.94089	0.934385	1	-2.1285	0.25235	0.60004	0.987328	0.999999	-2.344	0.047167	0.72451	0.91172	1	-1.188	0.14042	0.9242	0.994127	1	-3.192
B4GALT1	0.068819	0.88982	0.947801	1	-2.1566	0.024421	0.97558	0.864178	0.999999	-4.0635	0.10911	0.14384	1	1	-0.82235	0.25017	0.25322	0.998328	1	-1.5593
B4GALT2	0.0087048	0.94484	0.735769	1	-2.5808	0.029917	0.77063	0.886322	0.999999	-3.7033	0.44892	0.94529	1	1	-0.32733	0.011597	0.2516	0.810899	1	-4.0311
B4GALT3	0.27659	0.84726	1	1	-2.2451	0.38259	0.81675	0.995715	0.999999	-1.8021	0.63126	0.82759	1	1	-0.27079	0.22621	0.89986	0.998328	1	-3.1217
B4GALT4	0.75586	0.81017	1	1	-0.63046	0.41504	0.31354	0.995755	0.999999	-0.21742	0.97093	0.089414	1	0.982204	0.42603	0.068775	0.63118	0.948366	1	-2.26
B4GALT5	0.14625	0.90741	0.998369	1	-2.8177	0.14981	0.5915	0.987328	0.999999	-3.6703	0.13666	0.84536	1	1	-0.82921	0.029943	0.97006	0.885287	1	-3.3697
B4GALT6	0.49036	0.10349	1	1	-0.44129	0.20211	0.18876	0.987328	0.999397	-2.5703	0.61167	0.16893	1	1	0.20268	0.60931	0.14614	0.999943	0.996378	0.18571
B4GALT7	0.24959	0.59831	1	1	-1.6266	0.96444	0.055679	0.999767	0.979469	0.70564	0.065219	0.90572	0.964165	1	-1.0036	0.1584	0.1242	0.998328	0.992417	-3.0805
B4GAT1	0.082197	0.62008	0.956514	1	-3.001	0.11694	0.56687	0.977802	0.999999	-3.8352	0.0084016	0.99045	0.568775	1	-1.4081	0.15064	0.74075	0.998328	1	-3.2469
B9D1	0.76402	0.051305	1	0.982557	0.28341	0.79155	0.38823	0.999767	0.999999	-0.32151	0.079074	0.70864	0.988171	1	-0.26425	0.97453	0.012062	0.999943	0.901012	0.58975
B9D2	0.97257	0.48636	1	1	-0.11735	0.1375	0.013259	0.987328	0.913265	1.1122	0.6986	0.10016	1	0.990896	0.0074375	0.59303	0.28047	0.999943	1	-0.77961
BAALC	0.017377	0.14133	0.813042	1	-1.4845	0.63524	0.3615	0.999767	0.999999	-0.22543	0.20156	0.10715	1	0.994492	0.21531	0.031088	0.028588	0.886158	0.938811	-1.8171
BAAT	0.45923	0.56343	1	1	-2.0151	0.15992	0.83062	0.987328	0.999999	-3.4413	0.42028	0.020476	1	0.879843	0.2183	0.24609	0.82753	0.998328	1	-2.5251
BABAM1	0.81466	0.030444	1	0.969557	-0.38231	0.36392	0.54108	0.994461	0.999999	-1.4101	0.78371	0.24954	1	1	0.35554	0.94991	0.0054539	0.999943	0.901012	0.77887
BACE1	0.6723	0.084259	1	1	-0.72685	0.87381	0.20546	0.999767	0.999999	-0.079294	0.77678	0.043055	1	0.949339	0.14508	0.24743	0.22229	0.998328	1	-2.2248
BACE2	0.26854	0.15544	1	1	-0.68716	0.11132	0.22176	0.974782	0.999999	-0.43992	0.93547	0.10489	1	0.993009	0.27352	0.33054	0.58228	0.999619	1	-0.87189
BACH1	0.08688	0.78339	0.964274	1	-1.5248	0.025823	0.97418	0.871896	0.999999	-4.0446	0.078478	0.21451	0.988171	1	-0.15319	0.37533	0.23568	0.999943	1	-1.0194
BACH2	0.65818	0.83172	1	1	-1.1567	0.17092	0.19861	0.987328	0.999999	-2.3319	0.82663	0.22441	1	1	0.11883	0.14913	0.41445	0.997352	1	-2.49
BAD	0.28314	0.52505	1	1	-1.7099	0.25883	0.65806	0.988321	0.999999	-1.9946	0.67924	0.81904	1	1	-0.13687	0.089724	0.67658	0.971385	1	-2.7654
BAG1	0.92301	0.42007	1	1	0.03431	0.62726	0.18871	0.999767	0.999397	-1.0454	0.87166	0.13463	1	0.998212	0.01327	0.93241	0.22886	0.999943	1	-0.17834
BAG2	0.4753	0.074062	1	1	-1.1015	0.48258	0.76396	0.999767	0.999999	-1.6299	0.14721	0.18574	1	1	-0.59762	0.20193	0.0090342	0.998328	0.901012	-1.758
BAG3	0.063043	0.71587	0.938158	1	-1.1877	0.074506	0.54748	0.947793	0.999999	-1.7069	0.10298	0.21955	1	1	-0.42072	0.038975	0.30115	0.902618	1	-2.3971
BAG4	0.59418	0.7805	1	1	-1.5934	0.061902	0.9381	0.931869	0.999999	-3.0639	0.17814	0.82993	1	1	-0.62571	0.9678	0.69628	0.999943	1	-0.33675
BAG5	0.91493	0.28168	1	1	-0.34691	0.83167	0.043728	0.999767	0.977112	0.64671	0.79158	0.52638	1	1	-0.029649	0.4935	0.32627	0.999943	1	-1.1745
BAG6	0.06604	0.90372	0.942975	1	-2.2456	0.049204	0.9508	0.91654	0.999999	-2.1629	0.0013382	0.99866	0.248986	1	-1.4172	0.045109	0.67548	0.914704	1	-2.5955
BAGE2	0.22317	0.78881	1	1	-2.1014	0.43652	0.072301	0.995755	0.981209	-1.1117	0.0094743	0.80929	0.594614	1	-1.8219	0.28975	0.92076	0.998509	1	-1.8301
BAHCC1	0.67878	0.37806	1	1	-0.48155	0.65725	0.023575	0.999767	0.949847	-0.67638	0.39843	0.94981	1	1	-0.5244	0.78093	0.54717	0.999943	1	-0.32908
BAHD1	0.40499	0.51245	1	1	-0.89088	0.32934	0.20463	0.991354	0.999999	-1.1747	0.60499	0.19086	1	1	0.34358	0.19088	0.55701	0.998328	1	-1.7371
BAIAP2	0.16019	0.46174	0.99983	1	-0.68745	0.005205	0.93623	0.690639	0.999999	-2.3219	0.1054	0.46242	1	1	-0.3355	0.37105	0.3892	0.999943	1	-0.15911
BAIAP2L1	0.038554	0.13403	0.898535	1	-1.4985	0.0032547	0.81805	0.660071	0.999999	-4.694	0.79355	0.64859	1	1	-0.14507	0.31904	0.10822	0.998509	0.990562	0.0060267
BAIAP2L2	0.097148	0.47323	0.97843	1	-0.67945	0.0074429	0.054282	0.733632	0.979469	0.47069	0.89929	0.69171	1	1	0.074497	0.28521	0.42581	0.998509	1	-0.69598
BAIAP3	0.30725	0.1588	1	1	-0.92302	0.11241	0.033361	0.974782	0.966667	-0.65721	0.1148	0.16454	1	1	-0.32092	0.27728	0.70332	0.998509	1	-1.3388
BAK1	0.89386	0.039169	1	0.979344	0.38604	0.98481	0.028063	0.999767	0.957068	0.87552	0.88961	0.12226	1	0.995497	0.30997	0.82558	0.21495	0.999943	1	0.1834
BAMBI	0.50339	0.12719	1	1	-1.2091	0.28906	0.41238	0.988544	0.999999	-2.3329	0.87848	0.15051	1	1	-0.038197	0.58649	0.5442	0.999943	1	-1.4005
BANF1	0.53042	0.52301	1	1	-1.3782	0.55594	0.79458	0.999767	0.999999	-1.6421	0.069092	0.83032	0.975229	1	-1.5077	0.64341	0.63184	0.999943	1	-1.5563
BANF2	0.21894	0.8556	1	1	-1.1194	0.011377	0.97723	0.787495	0.999999	-3.4927	0.99488	0.030278	1	0.932572	0.57648	0.89783	0.60314	0.999943	1	-0.3959
BANK1	0.30496	0.29925	1	1	-0.39733	0.68406	0.090673	0.999767	0.981426	-0.19944	0.65134	0.46884	1	1	-0.08794	0.018078	0.62178	0.847999	1	-1.0855
BANP	0.56432	0.6429	1	1	-1.6292	0.53167	0.85756	0.999767	0.999999	-2.2572	0.14904	0.94289	1	1	-1.1845	0.66379	0.73092	0.999943	1	-1.7885
BAP1	0.64342	0.46375	1	1	-0.7194	0.34626	0.82523	0.991533	0.999999	-1.9558	0.54892	0.4261	1	1	-0.2265	0.72561	0.11675	0.999943	0.990562	-0.27147
BARD1	0.097697	0.56045	0.97843	1	-2.5036	0.46458	0.088795	0.998871	0.981209	-1.3533	0.0074579	0.65742	0.543221	1	-1.8145	0.027117	0.97288	0.874951	1	-2.797
BARHL1	0.33029	0.15439	1	1	-0.61234	0.24972	0.93693	0.987328	0.999999	-2.6151	0.97716	0.077577	1	0.973853	0.48214	0.41338	0.02879	0.999943	0.939324	-0.32037
BARHL2	0.53397	0.42609	1	1	-1.2779	0.95105	0.041841	0.999767	0.97597	1.0864	0.48463	0.10054	1	0.990896	-0.33987	0.23551	0.51522	0.998328	1	-2.7448
BARX1	0.49801	0.42547	1	1	-1.1531	0.46203	0.098631	0.998235	0.9848	-1.6527	0.37211	0.36757	1	1	-0.3023	0.25387	0.47498	0.998328	1	-1.4844
BARX2	0.19195	0.78447	1	1	-1.8216	0.27802	0.8021	0.988544	0.999999	-0.72176	0.48132	0.84871	1	1	-0.24466	0.22537	0.88738	0.998328	1	-2.4721
BASP1	0.23905	0.53711	1	1	-1.8558	0.31998	0.69693	0.990798	0.999999	-2.4316	0.39756	0.88528	1	1	-0.49842	0.21215	0.75218	0.998328	1	-2.0801
BATF	0.27954	0.032927	1	0.969557	-1.1417	0.25452	0.076124	0.987328	0.981209	-1.3717	0.88467	0.12116	1	0.995497	0.010354	0.36465	0.30083	0.999943	1	-1.5174
BATF2	0.19217	0.19064	1	1	-1.2679	0.030053	0.0096903	0.886322	0.900745	1.4718	0.73311	0.92603	1	1	-0.24723	0.17071	0.08447	0.998328	0.981359	-1.2016
BATF3	0.47505	0.6967	1	1	-1.1673	0.5011	0.21749	0.999767	0.999999	-1.4017	0.66376	0.074493	1	0.973853	0.57638	0.16222	0.53061	0.998328	1	-2.9355
BAX	0.96278	0.14377	1	1	-0.74166	0.95775	0.12486	0.999767	0.988742	0.063845	0.24577	0.54916	1	1	-0.48488	0.92732	0.24806	0.999943	1	-0.64384
BAZ1A	0.049569	0.95043	0.920179	1	-1.6488	0.11496	0.21059	0.974818	0.999999	-2.8979	0.87912	0.78871	1	1	0.1337	0.20523	0.76215	0.998328	1	-2.8567
BAZ1B	0.28971	0.05143	1	0.982557	-1.1121	0.35689	0.044061	0.992893	0.977112	-1.458	0.47972	0.018553	1	0.879843	0.62002	0.1807	0.12257	0.998328	0.992417	-2.4265
BAZ2A	0.091337	0.57466	0.971907	1	-2.0172	0.7147	0.76236	0.999767	0.999999	-0.022359	0.15133	0.80534	1	1	-0.20241	0.098664	0.80225	0.975436	1	-2.7572
BAZ2B	0.055146	0.94485	0.931232	1	-1.2079	0.26982	0.31394	0.988544	0.999999	-0.15114	0.96701	0.5421	1	1	0.21569	0.036163	0.96384	0.901565	1	-2.8286
BBC3	0.79235	0.56939	1	1	-0.34618	0.27921	0.80468	0.988544	0.999999	-3.1636	0.40413	0.020064	1	0.879843	0.82495	0.65478	0.033283	0.999943	0.947194	-0.13679
BBIP1	0.85466	0.2118	1	1	-0.43919	0.87177	0.58627	0.999767	0.999999	-0.7042	0.12556	0.13315	1	0.997908	-0.97358	0.88883	0.10125	0.999943	0.990562	-0.22366
BBOX1	0.40348	0.48611	1	1	-0.77019	0.17782	0.6564	0.987328	0.999999	-3.6655	0.53327	0.16006	1	1	0.11491	0.67305	0.058027	0.999943	0.970133	0.70349
BBS1	0.5774	0.68636	1	1	-1.3232	0.22267	0.71033	0.987328	0.999999	-2.4586	0.43026	0.54371	1	1	-0.28281	0.30486	0.45972	0.998509	1	-2.0874
BBS10	0.96787	0.16945	1	1	-0.054547	0.96943	0.16134	0.999767	0.995654	0.050585	0.77466	0.18931	1	1	0.24201	0.56491	0.1887	0.999943	1	-0.51361
BBS12	0.44896	0.015585	1	0.925721	-1.2373	0.20441	0.067858	0.987328	0.981209	-1.0491	0.96522	0.041952	1	0.949339	0.49533	0.23741	0.065304	0.998328	0.976846	-1.7924
BBS2	0.91819	0.28446	1	1	0.25087	0.89082	0.13375	0.999767	0.989868	0.13701	0.94152	0.057374	1	0.961496	0.49727	0.92709	0.59249	0.999943	1	-0.1779
BBS4	0.11584	0.7479	0.983842	1	-1.8621	0.2156	0.82444	0.987328	0.999999	-2.3319	0.055693	0.20003	0.941286	1	0.32225	0.12021	0.86172	0.984836	1	-2.1614
BBS5	0.99739	0.011958	1	0.900639	0.29976	0.97986	0.0050745	0.999767	0.845403	1.2198	0.99864	0.0013618	1	0.692374	0.49187	0.95312	0.15918	0.999943	0.999097	-0.032303
BBS7	0.75114	0.28031	1	1	-1.3286	0.94605	0.063263	0.999767	0.981209	0.50519	0.95485	0.05614	1	0.96115	0.45406	0.62114	0.6006	0.999943	1	-2.3898
BBS9	0.83512	0.57683	1	1	-0.4456	0.92338	0.60401	0.999767	0.999999	-0.13546	0.94394	0.14882	1	1	-0.017117	0.37504	0.64979	0.999943	1	-1.4675
BBX	0.29604	0.6327	1	1	-0.41851	0.10672	0.87396	0.972877	0.999999	-3.7458	0.21857	0.079753	1	0.973853	-0.045663	0.43087	0.046475	0.999943	0.958812	0.68935
BCAM	0.17896	0.53283	1	1	-1.7839	0.15282	0.29039	0.987328	0.999999	-1.5188	0.55253	0.13078	1	0.997158	0.014044	0.21895	0.85188	0.998328	1	-1.7097
BCAN	0.87617	0.091298	1	1	-0.45923	0.50579	0.0017904	0.999767	0.790995	0.28101	0.52416	0.43734	1	1	0.014688	0.66163	0.51563	0.999943	1	-0.79086
BCAP29	0.48764	0.45803	1	1	-1.5628	0.48949	0.59973	0.999767	0.999999	-2.3819	0.793	0.026767	1	0.910388	0.15104	0.56566	0.64953	0.999943	1	-2.1361
BCAP31	0.01312	0.90923	0.782061	1	-1.8243	0.12236	0.37123	0.982371	0.999999	-2.2249	0.11052	0.7334	1	1	-0.29157	0.13009	0.57992	0.993025	1	-3.0799
BCAR1	0.34484	0.77212	1	1	-1.1981	0.19639	0.90996	0.987328	0.999999	-2.3098	0.20994	0.52993	1	1	-0.17942	0.33017	0.83204	0.999619	1	-1.6608
BCAR3	0.16606	0.2137	1	1	-1.3119	0.057736	0.77774	0.924616	0.999999	-3.2848	0.22088	0.207	1	1	-0.12527	0.63345	0.50825	0.999943	1	-0.53561
BCAS1	0.4999	0.71312	1	1	-1.526	0.45669	0.30186	0.998158	0.999999	-2.065	0.21188	0.81629	1	1	-1.0118	0.27971	0.76876	0.998509	1	-2.2772
BCAS2	0.018637	0.97311	0.821829	1	-2.8995	0.60409	0.42648	0.999767	0.999999	-0.85363	0.00026339	0.99974	0.103878	1	-2.5708	0.039011	0.96099	0.902618	1	-3.2988
BCAS3	0.85036	0.27728	1	1	0.18688	0.60614	0.10216	0.999767	0.986955	-0.045366	0.96999	0.24304	1	1	0.29935	0.64266	0.44652	0.999943	1	0.188
BCAS4	0.41477	0.75645	1	1	-1.3951	0.02079	0.97921	0.84697	0.999999	-3.582	0.64464	0.74089	1	1	-0.17605	0.5503	0.010214	0.999943	0.901012	-1.5975
BCAT1	0.12329	0.87782	0.986506	1	-1.4988	0.13632	0.83352	0.987328	0.999999	-3.2481	0.30652	0.12748	1	0.9961	-0.36737	0.091682	0.096431	0.973159	0.990562	-2.6806
BCAT2	0.095042	0.79691	0.975143	1	-1.1294	0.30796	0.66639	0.989952	0.999999	-0.85331	0.02545	0.58252	0.790089	1	-0.41781	0.054504	0.79048	0.930064	1	-0.80265
BCCIP	0.031818	0.85841	0.879232	1	-1.939	0.032113	0.92535	0.889349	0.999999	-2.4179	0.017982	0.54822	0.715169	1	-1.3213	0.069984	0.80623	0.951588	1	-2.2585
BCDIN3D	0.86517	0.74527	1	1	-1.4694	0.92559	0.37099	0.999767	0.999999	-1.6968	0.75421	0.88803	1	1	-0.59098	0.80546	0.7595	0.999943	1	-1.9106
BCHE	0.21771	0.030507	1	0.969557	-1.1715	0.35012	0.0045309	0.992233	0.845403	-0.15554	0.42563	0.91975	1	1	-0.41074	0.31662	0.068296	0.998509	0.978875	-1.5955
BCKDHA	0.741	0.23098	1	1	-0.49014	0.87971	0.19637	0.999767	0.999999	0.34647	0.13325	0.49157	1	1	-0.385	0.43695	0.49039	0.999943	1	-0.71154
BCKDHB	0.87172	0.12724	1	1	0.039027	0.81556	0.057035	0.999767	0.979469	0.76696	0.57365	0.70413	1	1	0.12554	0.87857	0.27217	0.999943	1	-0.017536
BCKDK	0.26157	0.9215	1	1	-1.5969	0.20727	0.36876	0.987328	0.999999	-2.1664	0.36913	0.80182	1	1	-0.43017	0.12675	0.65933	0.991065	1	-2.8317
BCL10	0.67075	0.55919	1	1	-0.76296	0.24862	0.90337	0.987328	0.999999	-3.2805	0.48841	0.013694	1	0.866681	0.76842	0.77457	0.30477	0.999943	1	-0.70278
BCL11A	0.91372	0.29565	1	1	-0.26023	0.036674	0.063732	0.890887	0.981209	-0.23434	0.48287	0.024503	1	0.897154	0.41031	0.51617	0.10986	0.999943	0.990562	0.20851
BCL11B	0.98371	0.1205	1	1	-0.31842	0.94117	0.1013	0.999767	0.986955	-0.13709	0.14712	0.22831	1	1	0.26441	0.66987	0.12827	0.999943	0.992417	-0.90224
BCL2	0.65715	0.55468	1	1	-0.88777	0.85748	0.044186	0.999767	0.977112	0.94344	0.90991	0.041512	1	0.949339	0.25624	0.84168	0.82902	0.999943	1	-1.893
BCL2A1	0.014071	0.92714	0.786696	1	-1.7983	0.024057	0.32009	0.863076	0.999999	-1.1643	0.077033	0.19811	0.987319	1	0.24172	0.0043281	0.99567	0.679327	1	-3.306
BCL2L1	0.51617	0.47629	1	1	-1.5653	0.53167	0.0061071	0.999767	0.865305	-0.17131	0.098858	0.86511	1	1	-1.3258	0.61622	0.7354	0.999943	1	-2.3571
BCL2L10	0.66537	0.47198	1	1	-0.3049	0.97288	0.30534	0.999767	0.999999	0.31085	0.94397	0.075146	1	0.973853	0.39106	0.2083	0.71387	0.998328	1	-1.2858
BCL2L11	0.18734	0.026463	1	0.956353	-1.2074	0.81335	0.034771	0.999767	0.966667	0.81276	0.79226	0.13152	1	0.997379	0.20969	0.039408	0.26288	0.903776	1	-2.874
BCL2L12	0.47278	0.099634	1	1	-0.93573	0.44797	0.0078024	0.996275	0.880131	-0.67102	0.22635	0.045059	1	0.949339	-0.48498	0.57723	0.77231	0.999943	1	-1.2305
BCL2L13	0.049379	0.60602	0.920004	1	-2.3778	0.58315	0.16581	0.999767	0.996791	0.17004	0.031717	0.84988	0.834754	1	-0.82132	0.028686	0.80107	0.885287	1	-3.5324
BCL2L14	0.42353	0.39506	1	1	-0.64646	0.2214	0.059542	0.987328	0.98067	0.42214	0.3553	0.52164	1	1	-0.093926	0.11919	0.36132	0.984498	1	-1.2503
BCL2L15	0.66902	0.029203	1	0.969557	-0.68483	0.95417	0.0075823	0.999767	0.873123	1.582	0.52561	0.0079757	1	0.821324	0.69896	0.55434	0.10952	0.999943	0.990562	-1.0586
BCL2L2	0.11006	0.73798	0.982531	1	-1.0772	0.00026906	0.99626	0.434181	0.999999	-4.1226	0.46128	0.71955	1	1	-0.042092	0.90284	0.11197	0.999943	0.990562	0.29816
BCL2L2-PABPN1	0.18489	0.51447	1	1	-2.5699	0.02903	0.97097	0.878797	0.999999	-3.2616	0.046456	0.74713	0.910387	1	-1.4889	0.26122	0.17206	0.998328	1	-2.9698
BCL3	0.07606	0.51435	0.954338	1	-1.0833	0.11392	0.65365	0.974782	0.999999	-1.4988	0.86793	0.61223	1	1	-0.16201	0.082363	0.73282	0.965152	1	-1.8125
BCL6	0.052292	0.50922	0.927639	1	-1.145	0.00030491	0.9692	0.457973	0.999999	-3.2611	0.015278	0.90599	0.682102	1	-0.60874	0.59719	0.39336	0.999943	1	0.058736
BCL6B	0.38551	0.79914	1	1	-0.90057	0.33213	0.69423	0.991354	0.999999	-0.80128	0.095077	0.79565	1	1	-0.70085	0.50353	0.77663	0.999943	1	-0.83995
BCL7A	0.19174	0.15329	1	1	-1.3448	0.10089	0.17914	0.971563	0.997963	-0.86271	0.43681	0.65926	1	1	-0.087812	0.052012	0.29346	0.930064	1	-2.3945
BCL7B	0.11455	0.005144	0.982895	0.846415	-0.24083	0.93042	0.016115	0.999767	0.924894	1.1413	0.22992	0.26645	1	1	-0.20778	0.039938	0.06952	0.903776	0.978875	-0.65785
BCL7C	0.64613	0.1848	1	1	-0.92374	0.22601	0.51429	0.987328	0.999999	-2.2288	0.40114	0.67661	1	1	-0.12759	0.93657	0.072273	0.999943	0.978875	0.35166
BCL9	0.45075	0.61735	1	1	-0.73407	0.11262	0.86213	0.974782	0.999999	-1.1884	0.8579	0.59896	1	1	0.2193	0.86331	0.63512	0.999943	1	-0.1923
BCL9L	0.89933	0.42387	1	1	-0.99694	0.60774	0.72821	0.999767	0.999999	-1.4595	0.66069	0.66539	1	1	0.17074	0.83091	0.1185	0.999943	0.991165	-0.53581
BCLAF1	0.41163	0.6788	1	1	-1.9497	0.41261	0.76202	0.995715	0.999999	-2.0038	0.31774	0.56412	1	1	-0.13977	0.62106	0.75029	0.999943	1	-2.3362
BCO1	0.178	0.39697	1	1	-0.28192	0.94915	0.60602	0.999767	0.999999	0.019588	0.65281	0.1394	1	1	0.12066	0.017778	0.47658	0.847999	1	-0.8203
BCO2	0.060877	0.91107	0.934385	1	-2.5966	0.033995	0.96601	0.890887	0.999999	-3.6732	0.53286	0.60641	1	1	-0.060651	0.11816	0.9229	0.983957	1	-3.0838
BCOR	0.17527	0.75281	1	1	-1.9132	0.2783	0.76363	0.988544	0.999999	-2.4735	0.42857	0.22844	1	1	-0.050944	0.1773	0.85915	0.998328	1	-2.3259
BCORL1	0.28735	0.42792	1	1	-0.76316	0.46584	0.82839	0.998872	0.999999	-0.83325	0.88792	0.7851	1	1	0.010564	0.13064	0.50868	0.993025	1	-1.4413
BCR	0.17199	0.90746	1	1	-1.9667	0.023418	0.97658	0.863076	0.999999	-3.244	0.48017	0.74255	1	1	0.044415	0.21993	0.854	0.998328	1	-2.062
BCS1L	0.17393	0.8478	1	1	-2.4097	0.62144	0.86947	0.999767	0.999999	-1.7444	0.008281	0.99172	0.56504	1	-1.8023	0.21909	0.85112	0.998328	1	-3.1612
BDH1	0.38612	0.077519	1	1	-0.66248	0.98685	0.012876	0.999767	0.907229	0.90747	0.78288	0.0014568	1	0.692374	0.77003	0.18208	0.75058	0.998328	1	-2.0975
BDH2	0.094443	0.67312	0.974056	1	-1.2806	0.057654	0.8167	0.924616	0.999999	-1.5666	0.81373	0.15807	1	1	0.095062	0.084711	0.90112	0.965803	1	-2.2532
BDKRB1	0.28414	0.48202	1	1	-0.75645	0.55759	0.092801	0.999767	0.983196	0.29354	0.11311	0.30733	1	1	-0.25754	0.05321	0.83258	0.930064	1	-2.0237
BDKRB2	0.2814	0.0051483	1	0.846415	0.47902	0.3171	0.3393	0.990798	0.999999	0.13999	0.99024	0.0045227	1	0.78385	0.59818	0.23602	0.021901	0.998328	0.922449	0.35804
BDP1	0.96984	0.032522	1	0.969557	0.09125	0.93346	0.022807	0.999767	0.949847	0.95098	0.99368	0.1527	1	1	0.46884	0.83946	0.13661	0.999943	0.995587	-0.80187
BEAN1	0.33773	0.86583	1	1	-1.0399	0.96922	0.0039054	0.999767	0.845403	1.4011	0.91493	0.044276	1	0.949339	0.3503	0.0032611	0.99674	0.640855	1	-3.35
BECN1	0.25101	0.78103	1	1	-2.2743	0.19356	0.44389	0.987328	0.999999	-3.238	0.45404	0.78648	1	1	-0.44799	0.18773	0.89321	0.998328	1	-2.516
BECN2	0.62851	0.66069	1	1	-1.493	0.44972	0.62087	0.996748	0.999999	-2.4123	0.56845	0.081063	1	0.973853	0.5675	0.61884	0.18574	0.999943	1	-2.1938
BEGAIN	0.11156	0.52973	0.982531	1	-0.91615	0.57084	0.14588	0.999767	0.989868	0.37538	0.16048	0.42633	1	1	-0.076559	0.050054	0.94474	0.922803	1	-1.9054
BEND2	0.035941	0.96406	0.893715	1	-1.2783	0.0013353	0.93613	0.597686	0.999999	-4.4428	0.58919	0.76461	1	1	-0.12434	0.34913	0.25359	0.9997	1	-0.21508
BEND3	0.64542	0.50341	1	1	-1.0663	0.82994	0.34403	0.999767	0.999999	0.2864	0.68727	0.10283	1	0.99104	0.14328	0.30625	0.9364	0.998509	1	-2.0722
BEND4	0.023321	0.57278	0.857665	1	-0.8874	0.02469	0.03207	0.866357	0.966667	-0.14896	0.60584	0.92515	1	1	-0.20477	0.027222	0.59776	0.876603	1	-2.4655
BEND5	0.038155	0.59178	0.89822	1	-0.99509	0.013378	0.98662	0.804071	0.999999	-2.6854	0.003894	0.1909	0.408766	1	0.1216	0.18843	0.46472	0.998328	1	-1.1337
BEND6	0.26198	0.37853	1	1	-1.1146	0.7826	0.024503	0.999767	0.949847	1.0047	0.46482	0.95812	1	1	-0.24252	0.2548	0.64309	0.998328	1	-1.4464
BEND7	0.29582	0.82958	1	1	-1.5371	0.23748	0.82593	0.987328	0.999999	-2.2563	0.019227	0.62942	0.728648	1	-1.3858	0.56445	0.63486	0.999943	1	-1.6896
BEST1	0.0065104	0.99349	0.682512	1	-2.5258	0.019869	0.98013	0.844964	0.999999	-4.033	0.13982	0.79234	1	1	-0.78038	0.010034	0.98997	0.788651	1	-3.2051
BEST2	0.82246	0.17143	1	1	-1.4336	0.68134	0.15069	0.999767	0.990734	-0.71725	0.89079	0.041889	1	0.949339	0.61518	0.53333	0.52232	0.999943	1	-2.3133
BEST3	0.88516	0.36526	1	1	-1.2297	0.84458	0.069237	0.999767	0.981209	0.94809	0.98718	0.64608	1	1	0.30244	0.64633	0.75362	0.999943	1	-2.0744
BEST4	0.0053618	0.99464	0.659584	1	-2.5658	0.056137	0.78427	0.924616	0.999999	-3.8952	0.11661	0.48533	1	1	-0.78483	0.011405	0.98859	0.810899	1	-3.0659
BET1	0.31046	0.61047	1	1	-1.7256	0.23644	0.9221	0.987328	0.999999	-3.3968	0.847	0.71363	1	1	-0.069119	0.41113	0.098057	0.999943	0.990562	-2.1248
BET1L	0.024584	0.97542	0.859162	1	-1.8355	0.026479	0.97352	0.871967	0.999999	-3.5862	0.1042	0.59901	1	1	-1.1011	0.24676	0.20635	0.998328	1	-2.5367
BEX1	0.96275	0.13953	1	1	0.14692	0.97414	0.0014283	0.999767	0.790995	1.9805	0.62043	0.024386	1	0.897154	0.43908	0.64903	0.57095	0.999943	1	-0.83217
BEX2	0.21666	0.034337	1	0.969557	-0.7614	0.99919	0.00081149	0.999767	0.719649	1.1233	0.093171	0.16819	1	1	-0.42504	0.11387	0.083436	0.983159	0.981359	-1.9932
BEX4	0.75557	0.3713	1	1	-0.0041537	0.98769	0.089597	0.999767	0.981209	0.27883	0.63299	0.10063	1	0.990896	0.10971	0.47275	0.34169	0.999943	1	-0.84164
BEX5	0.16236	0.5046	0.99983	1	-2.6037	0.16483	0.67157	0.987328	0.999999	-3.388	0.16174	0.14345	1	1	-0.6045	0.21993	0.04441	0.998328	0.958602	-3.1601
BFAR	0.0031213	0.16016	0.55538	1	-2.142	0.00043897	0.76598	0.519554	0.999999	-2.9082	0.65438	0.48761	1	1	-0.20627	0.17306	0.25963	0.998328	1	-1.6912
BFSP1	0.99126	0.48949	1	1	-0.2174	0.95866	0.031728	0.999767	0.966667	0.51793	0.74792	0.62464	1	1	-0.091056	0.83898	0.55344	0.999943	1	-0.35296
BFSP2	0.022493	0.97751	0.849224	1	-1.936	0.14455	0.90928	0.987328	0.999999	-3.7926	0.09601	0.44116	1	1	-0.63212	0.18833	0.48768	0.998328	1	-3.0108
BGLAP	0.41127	0.24535	1	1	-0.21895	0.10035	0.72562	0.971325	0.999999	-1.9682	0.30162	0.82063	1	1	-0.33004	0.52358	0.0061236	0.999943	0.901012	0.8624
BGN	0.14909	0.53606	0.998369	1	-1.7672	0.085274	0.098822	0.954435	0.9848	0.22368	0.074403	0.25835	0.985289	1	-0.36746	0.2702	0.45564	0.998509	1	-2.3018
BHLHA15	0.30359	0.039625	1	0.979344	0.18344	0.079972	0.2014	0.950523	0.999999	-0.17237	0.74534	0.60329	1	1	-0.011198	0.32669	0.13406	0.998965	0.992417	0.26558
BHLHA9	0.36062	0.70211	1	1	-1.0719	0.15498	0.46336	0.987328	0.999999	-0.41258	0.89769	0.73028	1	1	-0.12331	0.3247	0.76289	0.998803	1	-0.78161
BHLHB9	0.12004	0.29206	0.984101	1	-1.7801	0.028969	0.84059	0.878797	0.999999	-4.0514	0.26739	0.088506	1	0.981244	0.015077	0.34853	0.57786	0.9997	1	-0.87385
BHLHE22	0.46294	0.14657	1	1	-0.053695	0.84402	0.076937	0.999767	0.981209	0.47962	0.39616	0.29862	1	1	-0.26798	0.49115	0.12896	0.999943	0.992417	0.21192
BHLHE23	0.075109	0.93364	0.953528	1	-1.7824	0.27149	0.79688	0.988544	0.999999	-1.3308	0.33262	0.7562	1	1	-0.028327	0.20847	0.70993	0.998328	1	-2.601
BHLHE40	0.26575	0.08677	1	1	-0.017035	0.94491	0.027976	0.999767	0.957068	0.57133	0.52797	0.18427	1	1	0.16852	0.13893	0.12046	0.993918	0.991165	-0.65999
BHLHE41	0.12077	0.067267	0.984101	1	-1.0451	0.40897	0.091693	0.995715	0.982629	0.54177	0.012871	0.71704	0.64936	1	-0.92244	0.07543	0.1126	0.959443	0.990562	-1.9096
BHMT	0.05842	0.94158	0.934385	1	-1.5223	0.025033	0.97497	0.866357	0.999999	-2.1098	0.71681	0.33692	1	1	-0.14069	0.080994	0.88344	0.965152	1	-2.2574
BHMT2	0.22814	0.8476	1	1	-1.3355	0.050735	0.32002	0.920622	0.999999	-1.8641	0.12385	0.25438	1	1	-0.31992	0.1381	0.39411	0.993918	1	-1.328
BICC1	0.19903	0.62634	1	1	-1.6708	0.0087036	0.9913	0.754834	0.999999	-3.9116	0.36794	0.14754	1	1	-0.099276	0.066257	0.086481	0.944489	0.983656	-2.0834
BICD1	6.8473e-05	0.99993	0.135096	1	-2.0212	0.20749	0.89962	0.987328	0.999999	-0.93489	0.91324	0.89681	1	1	-0.13327	8.7858e-05	0.99991	0.281294	1	-3.5322
BICD2	0.076923	0.73817	0.954338	1	-2.1963	0.39191	0.54608	0.995715	0.999999	-1.6642	0.50801	0.5287	1	1	-0.33918	0.13327	0.77982	0.993025	1	-3.5243
BID	0.12114	0.68486	0.984351	1	-1.1099	0.17434	0.76432	0.987328	0.999999	-1.6053	0.89289	0.44801	1	1	0.053062	0.083452	0.35305	0.965152	1	-1.4177
BIK	0.17726	0.58953	1	1	-1.3475	0.43351	0.06063	0.995755	0.981209	0.58483	0.74741	0.67075	1	1	0.065944	0.083892	0.64055	0.965152	1	-2.0782
BIN1	0.055423	0.52638	0.931232	1	-1.2619	0.0012175	0.20964	0.585559	0.999999	-4.2097	0.99846	0.0015414	1	0.692374	0.47474	0.083823	0.41604	0.965152	1	-0.85858
BIN2	0.087931	0.91653	0.965282	1	-1.8112	0.55596	0.14425	0.999767	0.989868	0.14051	0.25856	0.74863	1	1	0.010653	0.055178	0.50482	0.930064	1	-3.2783
BIN3	0.82275	0.028148	1	0.969557	0.13059	0.59542	0.45541	0.999767	0.999999	-0.65336	0.61024	0.08371	1	0.977737	0.43938	0.80228	0.037954	0.999943	0.957873	0.20307
BIRC2	0.084593	0.72098	0.958631	1	-1.8523	0.10691	0.92285	0.972877	0.999999	-2.5456	0.11681	0.83876	1	1	-0.52783	0.488	0.58137	0.999943	1	-0.62112
BIRC3	0.0073523	0.99265	0.699581	1	-2.2571	0.038269	0.40718	0.89708	0.999999	-2.8578	0.59887	0.56539	1	1	-0.39597	0.0063329	0.99367	0.712464	1	-3.4974
BIRC5	0.77525	0.71369	1	1	-1.1933	0.82118	0.8928	0.999767	0.999999	-1.5506	0.33258	0.64963	1	1	-1.1653	0.85729	0.79772	0.999943	1	-1.3442
BIRC6	0.28396	0.1043	1	1	-1.4452	0.32088	0.29493	0.990798	0.999999	-1.802	0.097778	0.4237	1	1	-0.54959	0.52565	0.40011	0.999943	1	-1.1623
BIRC7	0.57229	0.31116	1	1	-1.1182	0.50688	0.6749	0.999767	0.999999	-0.95193	0.092835	0.87313	1	1	-0.095859	0.53827	0.082635	0.999943	0.981359	-1.0948
BIRC8	0.33752	0.49502	1	1	-1.1036	0.36524	0.11005	0.994635	0.98736	-1.2938	0.031124	0.69795	0.830118	1	-0.571	0.57263	0.58311	0.999943	1	-1.3231
BIVM	0.60729	0.7892	1	1	-1.1408	0.30056	0.82278	0.989743	0.999999	-2.2353	0.96583	0.1752	1	1	0.41303	0.63971	0.86552	0.999943	1	-1.2887
BIVM-ERCC5	0.88835	0.032155	1	0.969557	-0.17083	0.88574	0.015056	0.999767	0.924894	1.3343	0.53519	0.0066872	1	0.806361	0.6261	0.64404	0.5879	0.999943	1	-1.5581
BLCAP	0.63035	0.28883	1	1	0.012628	0.66672	0.75129	0.999767	0.999999	-0.29073	0.46326	0.015328	1	0.869641	0.51617	0.29477	0.023473	0.998509	0.92531	-0.0067264
BLID	0.12957	0.28498	0.989497	1	0.046057	0.19134	0.1197	0.987328	0.987605	0.38501	0.98873	0.23618	1	1	0.2865	0.19372	0.55984	0.998328	1	-0.44865
BLK	0.57014	0.73679	1	1	-1.2295	0.23583	0.81848	0.987328	0.999999	-2.111	0.92103	0.17093	1	1	0.35056	0.50825	0.63808	0.999943	1	-1.8498
BLM	0.65333	0.80039	1	1	-1.6247	0.054929	0.94507	0.924616	0.999999	-3.6039	0.63722	0.76248	1	1	0.025482	0.71715	0.52446	0.999943	1	-1.2324
BLMH	0.23346	0.051542	1	0.982557	-0.5109	0.060384	0.24251	0.926341	0.999999	-1.883	0.83867	0.14786	1	1	0.21681	0.67488	0.081295	0.999943	0.981359	0.42061
BLNK	0.29549	0.65176	1	1	-1.3336	0.39292	0.19898	0.995715	0.999999	-0.38835	0.96607	0.67417	1	1	0.19153	0.075962	0.56514	0.959941	1	-2.2122
BLOC1S1	0.26509	0.77336	1	1	-1.4103	0.23762	0.036549	0.987328	0.966667	-1.5894	0.26352	0.93084	1	1	-0.72468	0.33557	0.28201	0.999619	1	-2.4384
BLOC1S2	0.43832	0.0010068	1	0.730524	-1.2862	0.45548	0.72225	0.997981	0.999999	-2.2725	0.9091	0.0024512	1	0.741945	0.28652	0.50393	0.0011101	0.999943	0.803154	-1.641
BLOC1S3	0.95265	0.31541	1	1	-0.11364	0.99392	0.0060828	0.999767	0.865305	1.2105	0.10198	0.22574	1	1	-0.41023	0.94608	0.42096	0.999943	1	-0.88998
BLOC1S4	0.50249	0.3686	1	1	-0.39291	0.75868	0.082642	0.999767	0.981209	0.52777	0.75652	0.82662	1	1	0.041998	0.44083	0.45646	0.999943	1	-1.002
BLOC1S5	0.062397	0.9376	0.936405	1	-1.447	0.21046	0.20737	0.987328	0.999999	-0.37875	0.088353	0.72145	0.999389	1	-0.80399	0.30071	0.58757	0.998509	1	-1.9603
BLOC1S6	0.10394	0.2538	0.982531	1	-0.46756	0.057843	0.038585	0.924616	0.970384	0.64324	0.94779	0.12346	1	0.995497	0.015863	0.04011	0.72979	0.904023	1	-0.40815
BLVRA	0.37318	0.48833	1	1	-1.3174	0.88268	0.036824	0.999767	0.966667	0.91103	0.077898	0.83918	0.988171	1	-0.77319	0.41653	0.6449	0.999943	1	-1.4336
BLVRB	0.17443	0.92862	1	1	-2.5848	0.030285	0.96972	0.886755	0.999999	-3.4949	0.010905	0.84445	0.618799	1	-1.8179	0.26886	0.92296	0.998509	1	-2.3618
BLZF1	0.79338	0.40205	1	1	-0.90458	0.27347	0.52627	0.988544	0.999999	-2.3056	0.066253	0.78965	0.965873	1	-0.86905	0.85473	0.050834	0.999943	0.960595	-0.9341
BMF	0.093296	0.29278	0.972972	1	-1.3077	0.11843	0.63266	0.979564	0.999999	-0.55763	0.80506	0.91435	1	1	-0.18371	0.14786	0.23365	0.996064	1	-1.1089
BMI1	0.14244	0.39909	0.996439	1	-1.7188	0.20636	0.90648	0.987328	0.999999	-2.9115	0.80979	0.33037	1	1	0.06367	0.24361	0.58434	0.998328	1	-2.2512
BMP1	0.78154	0.13115	1	1	-0.70425	0.78198	0.19321	0.999767	0.999999	-0.47338	0.35691	0.44276	1	1	-0.41793	0.84719	0.31708	0.999943	1	-1.1329
BMP10	0.74928	0.18201	1	1	0.021917	0.99312	0.0068809	0.999767	0.865939	0.4467	0.36012	0.40096	1	1	-0.011162	0.38634	0.37719	0.999943	1	0.19174
BMP15	0.9932	0.097961	1	1	0.0032415	0.64827	0.07076	0.999767	0.981209	0.51576	0.92085	0.90047	1	1	-0.041381	0.84209	0.10162	0.999943	0.990562	0.35582
BMP2	0.93885	0.45147	1	1	-0.37111	0.29442	0.32287	0.988668	0.999999	-0.58981	0.79271	0.57412	1	1	-0.12223	0.90856	0.075475	0.999943	0.980935	-0.031603
BMP2K	0.42531	0.47128	1	1	-0.56314	0.19596	0.87812	0.987328	0.999999	-0.49646	0.64649	0.15377	1	1	0.25477	0.16648	0.47013	0.998328	1	-1.1824
BMP3	0.85478	0.025389	1	0.956353	0.041882	0.99696	0.0030363	0.999767	0.843295	0.77404	0.056583	0.86333	0.946737	1	-0.13938	0.79841	0.12714	0.999943	0.992417	-0.17094
BMP4	0.85067	0.12892	1	1	-0.23786	0.42216	0.22989	0.995755	0.999999	-0.11506	0.89435	0.59494	1	1	-0.089355	0.62383	0.12906	0.999943	0.992417	-0.67013
BMP5	0.019102	0.5349	0.827944	1	-0.020684	0.72616	0.092833	0.999767	0.983216	0.16613	0.64483	0.58914	1	1	0.025811	0.0045119	0.26747	0.682279	1	-0.35613
BMP6	0.045458	0.84649	0.913315	1	-2.3148	0.093723	0.87664	0.963154	0.999999	-3.4667	0.05463	0.39881	0.940416	1	-0.85012	0.10126	0.86835	0.976001	1	-2.702
BMP7	0.12005	0.48846	0.984101	1	-1.5149	0.14815	0.62188	0.987328	0.999999	-2.5269	0.020274	0.52785	0.740806	1	-0.73012	0.1445	0.42377	0.996064	1	-1.8978
BMP8A	0.70694	0.33517	1	1	-1.1476	0.63009	0.59265	0.999767	0.999999	-1.3801	0.74432	0.31917	1	1	0.048069	0.76205	0.74523	0.999943	1	-1.4855
BMP8B	0.56859	0.6324	1	1	-1.0538	0.6287	0.025426	0.999767	0.949847	0.86909	0.46639	0.83087	1	1	-0.17568	0.19516	0.71699	0.998328	1	-1.5874
BMPER	0.46345	0.75983	1	1	-1.7627	0.3725	0.11054	0.995476	0.98736	0.65891	0.07704	0.74304	0.987319	1	-1.0494	0.58533	0.81239	0.999943	1	-1.7654
BMPR1A	0.065456	0.82869	0.94245	1	-2.1683	0.15471	0.75709	0.987328	0.999999	-3.1451	0.3217	0.58541	1	1	-0.43515	0.083565	0.7888	0.965152	1	-2.9327
BMPR1B	0.001817	0.99818	0.493297	1	-2.0756	0.00078065	0.99922	0.565961	0.999999	-4.6084	0.17952	0.67144	1	1	0.034172	0.017972	0.98203	0.847999	1	-1.9334
BMPR2	0.13388	0.28213	0.990897	1	-1.7177	0.09601	0.85078	0.967072	0.999999	-1.8719	0.58643	0.23149	1	1	-0.16992	0.049452	0.3438	0.921558	1	-2.4673
BMS1	0.56399	0.68841	1	1	-1.6736	0.42754	0.91925	0.995755	0.999999	-2.7276	0.84412	0.24095	1	1	-0.27605	0.62657	0.85164	0.999943	1	-1.9483
BMX	0.58056	0.23555	1	1	-0.5187	0.76779	0.68783	0.999767	0.999999	0.074723	0.57897	0.031476	1	0.938346	0.37019	0.036046	0.56312	0.901565	1	-1.1114
BNC1	0.27339	0.87071	1	1	-1.6882	0.33777	0.06925	0.991354	0.981209	-0.66533	0.12341	0.89109	1	1	-0.42484	0.21642	0.90828	0.998328	1	-2.5949
BNC2	0.21744	0.44283	1	1	-1.3553	0.088172	0.75003	0.956174	0.999999	-2.5368	0.85537	0.74959	1	1	-0.082421	0.54828	0.18498	0.999943	1	-1.1816
BNIP1	0.079821	0.92596	0.956514	1	-2.7132	0.046872	0.95313	0.914591	0.999999	-3.7852	0.020266	0.77693	0.740806	1	-1.1809	0.11516	0.91929	0.983428	1	-3.0273
BNIP2	0.27473	0.3817	1	1	-2.0472	0.44414	0.21083	0.996175	0.999999	-1.553	0.030419	0.95318	0.824399	1	-1.5882	0.40196	0.598	0.999943	1	-2.7224
BNIP3	0.30981	0.29561	1	1	-1.4883	0.096443	0.083775	0.967072	0.981209	-3.1738	0.98598	0.060039	1	0.962652	0.25231	0.4265	0.69992	0.999943	1	-1.7616
BNIP3L	0.95215	0.67948	1	1	-0.35271	0.9308	0.25361	0.999767	0.999999	0.29712	0.2356	0.8765	1	1	-0.39493	0.51711	0.60187	0.999943	1	-0.40679
BNIPL	0.24594	0.92293	1	1	-1.7979	0.10766	0.38219	0.972877	0.999999	-3.627	0.044645	0.88833	0.900103	1	-1.2247	0.27732	0.43992	0.998509	1	-2.1484
BOC	0.15798	0.62288	0.99983	1	-1.4602	0.22167	0.24616	0.987328	0.999999	-2.2258	0.46193	0.51242	1	1	-0.078473	0.35246	0.68454	0.999943	1	-1.9135
BOD1	0.84296	0.23009	1	1	-0.74267	0.21025	0.33394	0.987328	0.999999	-0.21045	0.76904	0.20515	1	1	0.39559	0.67818	0.053808	0.999943	0.965119	0.20753
BOD1L1	0.25247	0.60689	1	1	-0.88127	0.20029	0.058117	0.987328	0.979469	0.59063	0.91704	0.12684	1	0.9961	0.23085	0.010823	0.78642	0.79667	1	-2.596
BOD1L2	0.11811	0.38737	0.983842	1	-0.32957	0.96881	0.092787	0.999767	0.983196	0.13367	0.76193	0.61828	1	1	-0.085241	0.034538	0.47788	0.901565	1	-0.6244
BOK	0.093837	0.73147	0.973708	1	-1.0613	0.11978	0.4121	0.980138	0.999999	-1.7641	0.32416	0.77368	1	1	-0.2807	0.069911	0.86509	0.951218	1	-1.7771
BOLA1	0.036348	0.35439	0.895934	1	-1.4693	0.06604	0.22929	0.939784	0.999999	-0.7669	0.46704	0.2612	1	1	0.063627	0.068159	0.73915	0.947239	1	-3.0089
BOLA2	0.99327	0.03539	1	0.971911	0.36613	0.92126	0.092777	0.999767	0.983196	0.53354	0.97054	0.0045432	1	0.78385	0.81007	0.98165	0.15773	0.999943	0.999097	0.42518
BOLA2B	0.92033	0.27115	1	1	-0.84987	0.60299	0.20721	0.999767	0.999999	-1.1695	0.58464	0.8948	1	1	-0.07697	0.8092	0.34658	0.999943	1	-1.2448
BOLA3	0.46514	0.63642	1	1	-1.2272	0.93057	0.2576	0.999767	0.999999	0.25137	0.18179	0.94071	1	1	-0.50361	0.49604	0.72572	0.999943	1	-1.7319
BOLL	0.027398	0.9726	0.868002	1	-1.6726	0.020619	0.36066	0.84697	0.999999	-4.2678	0.9907	0.01133	1	0.845436	0.60485	0.22277	0.61743	0.998328	1	-1.7826
BOP1	0.20822	0.72537	1	1	-2.0513	0.89763	0.72559	0.999767	0.999999	-0.85297	0.022073	0.96062	0.757828	1	-1.3861	0.35966	0.78227	0.999943	1	-2.2348
BORA	0.19074	0.46517	1	1	-2.161	0.22924	0.87476	0.987328	0.999999	-2.4973	0.14262	0.91044	1	1	-0.61338	0.24034	0.037051	0.998328	0.957873	-2.689
BPGM	0.036715	0.96329	0.897986	1	-1.7441	0.31246	0.9179	0.990175	0.999999	-1.6516	0.46627	0.23246	1	1	0.166	0.030593	0.96941	0.886158	1	-2.744
BPHL	0.98586	0.020424	1	0.941147	0.053366	0.98159	0.049122	0.999767	0.979347	0.96837	0.99397	0.0062382	1	0.804685	0.62725	0.82314	0.14235	0.999943	0.996016	-0.73065
BPI	0.14925	0.6561	0.998369	1	-1.5206	0.067335	0.076352	0.940516	0.981209	-3.9843	0.93053	0.91224	1	1	-0.14051	0.61395	0.47237	0.999943	1	-1.7401
BPIFA1	0.80682	0.21267	1	1	-0.25474	0.19423	0.035326	0.987328	0.966667	-0.30059	0.3778	0.86702	1	1	-0.087029	0.98421	0.057269	0.999943	0.967328	0.11456
BPIFA2	0.82603	0.27679	1	1	-0.62333	0.39803	0.80503	0.995715	0.999999	-1.0219	0.96964	0.15167	1	1	0.21184	0.51447	0.47329	0.999943	1	-1.3218
BPIFA3	0.16779	0.10368	1	1	-0.12641	0.9759	0.74595	0.999767	0.999999	0.049664	0.77747	0.25538	1	1	-0.037854	0.098105	0.10252	0.975436	0.990562	-0.21251
BPIFB1	0.013388	0.71992	0.784716	1	-1.2356	0.031617	0.1592	0.889349	0.99513	-0.1073	0.11456	0.9782	1	1	-0.78953	0.025142	0.78787	0.87019	1	-2.1744
BPIFB2	0.1779	0.85417	1	1	-1.3823	0.38192	0.13876	0.995715	0.989868	-1.3668	0.16554	0.88756	1	1	-0.33988	0.026341	0.2073	0.872023	1	-2.0009
BPIFB3	0.20782	0.84654	1	1	-0.89268	0.48909	0.084113	0.999767	0.981209	-0.47729	0.049165	0.8536	0.921412	1	-0.64025	0.049211	0.73798	0.921028	1	-2.2626
BPIFB4	0.49536	0.69847	1	1	-0.76079	0.29513	0.73178	0.988668	0.999999	-0.60116	0.07787	0.82977	0.988171	1	-0.59346	0.52152	0.73224	0.999943	1	-0.89478
BPIFB6	0.29122	0.93726	1	1	-1.7551	0.53567	0.90473	0.999767	0.999999	-1.3355	0.73938	0.79824	1	1	-0.30537	0.029041	0.97096	0.885287	1	-2.6848
BPIFC	0.36444	0.47057	1	1	-2.0735	0.040517	0.95948	0.898044	0.999999	-2.7269	0.086267	0.80681	0.998978	1	-0.55912	0.4938	0.1917	0.999943	1	-2.5882
BPNT1	0.062332	0.79898	0.936405	1	-1.3835	0.025215	0.43245	0.867293	0.999999	-1.2384	0.018527	0.039509	0.721887	0.949339	-0.78288	0.096901	0.71613	0.975436	1	-1.9283
BPTF	0.00096608	0.94157	0.421284	1	-3.229	0.38019	0.098726	0.995715	0.9848	-0.6353	0.00059651	0.9994	0.161898	1	-1.8647	0.0048831	0.9411	0.682429	1	-4.3286
BPY2	0.62805	0.029038	1	0.969557	-0.28624	0.74811	0.21783	0.999767	0.999999	0.18699	0.19644	0.064911	1	0.971195	0.10675	0.32546	0.12511	0.998803	0.992417	0.32982
BPY2B	0.030454	0.026868	0.878379	0.961238	-1.3461	0.11518	0.71992	0.975052	0.999999	-0.8958	0.48631	0.039358	1	0.949339	-0.18684	0.01056	0.10872	0.794485	0.990562	-2.398
BPY2C	0.17091	0.10829	1	1	-1.4602	0.3188	0.17559	0.990798	0.996791	-1.8179	0.88674	0.33806	1	1	-0.022206	0.088923	0.32381	0.971385	1	-2.3877
BRAF	0.36739	0.57867	1	1	-1.0059	0.26972	0.51974	0.988544	0.999999	-2.3077	0.21941	0.80847	1	1	-0.46115	0.36691	0.40594	0.999943	1	-0.57168
BRAP	0.19547	0.93279	1	1	-2.4557	0.049762	0.95024	0.917475	0.999999	-3.1308	0.033887	0.95922	0.848013	1	-2.0731	0.27036	0.91365	0.998509	1	-2.8435
BRAT1	0.21729	0.28699	1	1	-1.6529	0.37496	0.54292	0.995715	0.999999	-2.0119	0.93292	0.19012	1	1	0.31904	0.29058	0.38051	0.998509	1	-1.7582
BRCA1	0.026147	0.97385	0.864737	1	-2.7434	0.19953	0.89927	0.987328	0.999999	-3.2993	0.10932	0.77378	1	1	-1.021	0.048785	0.95122	0.920209	1	-3.2595
BRCA2	0.20074	0.060483	1	0.994873	-1.4852	0.721	0.090866	0.999767	0.981426	0.49036	0.017139	0.79106	0.709519	1	-0.96372	0.099511	0.012774	0.975436	0.901414	-2.9791
BRCC3	0.51191	0.74328	1	1	-0.88306	0.13907	0.3165	0.987328	0.999999	0.19077	0.93029	0.19694	1	1	0.058142	0.16023	0.53204	0.998328	1	-2.6127
BRD1	0.28689	0.30635	1	1	-0.75917	0.66445	0.28759	0.999767	0.999999	-0.099168	0.45147	0.85312	1	1	-0.16025	0.084839	0.39084	0.965803	1	-1.5473
BRD2	0.4585	0.15762	1	1	-1.4154	0.47335	0.31057	0.999767	0.999999	-1.3207	0.77112	0.32761	1	1	-0.30894	0.54462	0.35811	0.999943	1	-2.1045
BRD3	0.54563	0.12677	1	1	-0.44033	0.94356	0.28189	0.999767	0.999999	0.18176	0.75324	0.02679	1	0.910388	0.55959	0.14527	0.16576	0.996064	0.999862	-1.6369
BRD4	0.56906	0.70038	1	1	-0.98255	0.36464	0.89295	0.994529	0.999999	-2.3566	0.13408	0.547	1	1	-0.20736	0.54851	0.11914	0.999943	0.991165	-1.9216
BRD7	0.40152	0.24602	1	1	-0.71639	0.3378	0.04999	0.991354	0.979347	-1.6207	0.90888	0.0013297	1	0.692374	1.0145	0.44884	0.40226	0.999943	1	-1.7082
BRD8	0.10222	0.73393	0.981899	1	-2.4725	0.031682	0.96832	0.889349	0.999999	-3.6454	0.035067	0.72362	0.849431	1	-0.60736	0.18595	0.43738	0.998328	1	-2.7483
BRD9	0.023866	0.84912	0.85811	1	-2.5207	0.24214	0.20678	0.987328	0.999999	-1.948	0.095233	0.070576	1	0.973853	-0.090482	0.0040733	0.99593	0.669134	1	-3.6017
BRDT	0.040561	0.8161	0.899328	1	-1.9488	0.031864	0.95854	0.889349	0.999999	-4.1693	0.0027155	0.51792	0.344534	1	-0.58206	0.099395	0.75189	0.975436	1	-0.83407
BRE	0.14761	0.5676	0.998369	1	-1.4429	0.10903	0.7523	0.973064	0.999999	-3.1649	0.26444	0.24923	1	1	0.052776	0.6843	0.55476	0.999943	1	-1.2441
BRF1	0.0062619	0.99374	0.682512	1	-3.0555	0.026225	0.72367	0.871896	0.999999	-4.3738	0.00087806	0.97236	0.198323	1	-1.9533	0.063338	0.807	0.942534	1	-3.4391
BRF2	0.94755	0.6257	1	1	-0.69887	0.44518	0.26251	0.996175	0.999999	-0.73577	0.44669	0.46037	1	1	-0.4105	0.92282	0.29933	0.999943	1	0.072357
BRI3	0.43905	0.64551	1	1	-1.2322	0.15883	0.77856	0.987328	0.999999	-2.2784	0.43677	0.20295	1	1	0.23478	0.19955	0.76589	0.998328	1	-2.0808
BRI3BP	0.56924	0.60481	1	1	-0.68799	0.96901	0.12098	0.999767	0.987985	0.63923	0.34425	0.26387	1	1	-0.092471	0.20911	0.88739	0.998328	1	-1.9358
BRICD5	0.19076	0.45616	1	1	-0.69958	0.071216	0.80285	0.94687	0.999999	-0.94514	0.81556	0.26723	1	1	0.02055	0.023333	0.44992	0.865408	1	-1.5086
BRINP1	0.82655	0.4953	1	1	-0.51899	0.19758	0.21938	0.987328	0.999999	-0.0326	0.64828	0.034581	1	0.946601	0.4062	0.28566	0.41556	0.998509	1	-0.68695
BRINP2	0.33557	0.047103	1	0.980566	-0.62453	0.98092	0.052481	0.999767	0.979347	0.89477	0.90971	0.08363	1	0.977718	-0.054316	0.09184	0.34538	0.973159	1	-1.4402
BRINP3	0.32518	0.1593	1	1	-1.6976	0.37185	0.26792	0.995476	0.999999	-1.5409	0.81221	0.87936	1	1	-0.060373	0.13963	0.18174	0.993918	1	-2.6095
BRIP1	0.51609	0.55341	1	1	-0.63923	0.99362	0.0063777	0.999767	0.865305	0.85876	0.2076	0.043861	1	0.949339	-0.24918	0.13765	0.35093	0.993918	1	-2.3417
BRIX1	0.1494	0.66387	0.998738	1	-1.5808	0.25566	0.8634	0.987328	0.999999	-1.603	0.21007	0.95181	1	1	-0.80954	0.18728	0.74249	0.998328	1	-1.3311
BRK1	0.30347	0.70459	1	1	-1.9181	0.12855	0.9133	0.987328	0.999999	-3.4821	0.025288	0.66917	0.788773	1	-1.5933	0.80748	0.25168	0.999943	1	-0.92961
BRMS1	0.0083671	0.37617	0.724222	1	-1.5712	0.026691	0.26432	0.87262	0.999999	-0.61986	0.068954	0.4604	0.975173	1	-0.67974	0.012863	0.70554	0.822338	1	-2.481
BRMS1L	0.59636	0.18059	1	1	-0.51989	0.17561	0.070547	0.987328	0.981209	-0.69374	0.8819	0.29878	1	1	-0.14513	0.67873	0.076343	0.999943	0.980935	0.21062
BROX	0.43588	0.44893	1	1	-1.1851	0.46793	0.46321	0.999154	0.999999	-1.2358	0.58051	0.55617	1	1	0.12748	0.25422	0.83387	0.998328	1	-2.2898
BRPF1	0.49313	0.26251	1	1	-0.80951	0.8895	0.06309	0.999767	0.981209	0.55232	0.3867	0.58493	1	1	-0.19742	0.19328	0.57548	0.998328	1	-1.6857
BRPF3	0.68457	0.051879	1	0.984094	-0.14535	0.38904	0.28812	0.995715	0.999999	-0.31868	0.13217	0.82666	1	1	-0.26112	0.44617	0.0081646	0.999943	0.901012	0.031567
BRS3	0.1833	0.51366	1	1	-1.3444	0.51904	0.32357	0.999767	0.999999	0.24309	0.2425	0.17858	1	1	-0.11652	0.19715	0.88604	0.998328	1	-2.2598
BRSK1	0.075768	0.78126	0.954338	1	-1.4652	0.11028	0.6779	0.974782	0.999999	-2.5963	0.82925	0.75436	1	1	-0.14776	0.027077	0.3296	0.874621	1	-2.587
BRSK2	0.82333	0.79576	1	1	-1.0555	0.16542	0.76014	0.987328	0.999999	-3.4669	0.84868	0.18197	1	1	0.11072	0.88946	0.68305	0.999943	1	-0.082472
BRWD1	0.053643	0.73128	0.929067	1	-1.4167	0.014991	0.84342	0.822371	0.999999	-2.5745	0.80613	0.22975	1	1	0.11083	0.097244	0.062847	0.975436	0.973844	-1.6071
BRWD3	0.062305	0.012058	0.936405	0.900639	-1.9093	0.074105	0.25336	0.947793	0.999999	-3.7485	0.29226	0.096909	1	0.990014	0.29406	0.1393	0.093603	0.993918	0.988248	-2.3057
BSCL2	0.05424	0.56878	0.929259	1	-2.7442	0.080703	0.82741	0.950774	0.999999	-4.0291	0.0065128	0.99349	0.513168	1	-1.6054	0.10522	0.058016	0.977823	0.970133	-2.7621
BSDC1	0.26728	0.88573	1	1	-1.4727	0.55066	0.77397	0.999767	0.999999	-0.7094	0.056986	0.96283	0.946914	1	-0.76192	0.18094	0.93197	0.998328	1	-2.5375
BSG	0.0099715	0.99003	0.753076	1	-2.0941	0.018362	0.79407	0.842112	0.999999	-2.9982	0.0032062	0.95016	0.377143	1	-0.90353	0.028293	0.68569	0.885208	1	-3.023
BSN	0.067425	0.90878	0.945586	1	-1.9206	0.39503	0.33226	0.995715	0.999999	-0.053722	0.44705	0.89233	1	1	-0.20261	0.0094319	0.99057	0.782787	1	-3.0094
BSND	0.92983	0.32968	1	1	-1.2388	0.22823	0.44648	0.987328	0.999999	-2.4333	0.95752	0.075773	1	0.973853	0.4505	0.9374	0.79576	0.999943	1	-1.6743
BSPH1	0.30355	0.90983	1	1	-1.9495	0.67934	0.45302	0.999767	0.999999	-1.1824	0.64085	0.75969	1	1	-0.20291	0.14941	0.89419	0.99756	1	-2.8504
BSPRY	0.014848	0.98515	0.789377	1	-1.4314	0.012057	0.96649	0.798647	0.999999	-1.9698	0.71304	0.019872	1	0.879843	0.40993	0.017316	0.92929	0.847999	1	-1.9011
BST1	0.34245	0.024371	1	0.956353	-0.4134	0.46022	0.68486	0.998158	0.999999	-1.2794	0.77927	0.31019	1	1	0.26863	0.18161	0.052919	0.998328	0.965119	-0.86576
BST2	0.12698	0.82188	0.98828	1	-1.7182	0.070896	0.8638	0.94606	0.999999	-3.1032	0.16735	0.59648	1	1	-0.54353	0.17937	0.3998	0.998328	1	-2.3908
BSX	0.53745	0.16702	1	1	-0.70449	0.65403	0.051626	0.999767	0.979347	0.87462	0.71075	0.82295	1	1	-0.019716	0.50549	0.39492	0.999943	1	-0.26659
BTAF1	0.040612	0.61387	0.899328	1	-1.6774	0.018228	0.86263	0.842112	0.999999	-2.8908	0.10725	0.83141	1	1	-0.14686	0.11011	0.77952	0.981726	1	-1.981
BTBD1	0.020374	0.88619	0.840928	1	-2.5935	0.064081	0.18921	0.936522	0.999397	-1.8062	0.060566	0.34448	0.955705	1	-0.57718	0.03465	0.22447	0.901565	1	-3.8324
BTBD10	0.2716	0.85764	1	1	-2.0931	0.15032	0.92439	0.987328	0.999999	-3.5763	0.10925	0.97407	1	1	-1.0604	0.55286	0.71815	0.999943	1	-2.2878
BTBD11	0.079115	0.16292	0.956163	1	-1.2602	0.031981	0.65135	0.889349	0.999999	-1.9577	0.27375	0.54434	1	1	0.037181	0.041862	0.16105	0.910095	0.999199	-1.8033
BTBD16	0.61787	0.37675	1	1	-1.1049	0.46283	0.18019	0.998551	0.997963	-1.7348	0.31675	0.071801	1	0.973853	0.49316	0.85431	0.12467	0.999943	0.992417	-1.3643
BTBD17	0.19844	0.73361	1	1	-1.1334	0.045209	0.21581	0.910356	0.999999	-0.61701	0.93195	0.20915	1	1	0.35709	0.53722	0.51588	0.999943	1	-1.618
BTBD18	0.12715	0.015431	0.988621	0.925721	0.087923	0.22069	0.092019	0.987328	0.982629	-1.3566	0.6891	0.22382	1	1	0.051496	0.14538	0.00092424	0.996064	0.74615	1.0828
BTBD19	0.80814	0.74985	1	1	-0.48228	0.20177	0.068541	0.987328	0.981209	-1.9132	0.88384	0.028033	1	0.920734	0.60772	0.23272	0.062891	0.998328	0.973844	-1.0297
BTBD2	0.10105	0.61352	0.979948	1	-1.022	0.026034	0.51609	0.871896	0.999999	-2.2644	0.73846	0.92025	1	1	-0.1181	0.11151	0.77551	0.983159	1	-0.78191
BTBD3	0.54465	0.12593	1	1	0.26793	0.64615	0.14078	0.999767	0.989868	-0.4782	0.681	0.035479	1	0.946601	0.4053	0.30115	0.00875	0.998509	0.901012	0.77575
BTBD6	0.097483	0.66254	0.97843	1	-1.667	0.28225	0.19894	0.988544	0.999999	-1.3196	0.21942	0.09654	1	0.988683	0.23363	0.070586	0.73401	0.95179	1	-3.1631
BTBD7	0.43162	0.28615	1	1	-1.6272	0.42136	0.054158	0.995755	0.979469	-1.4095	0.45172	0.88805	1	1	-0.40392	0.24519	0.12369	0.998328	0.992417	-2.6791
BTBD8	0.92132	0.63642	1	1	-0.7274	0.89017	0.29418	0.999767	0.999999	-0.1384	0.93416	0.49669	1	1	0.30629	0.62431	0.72572	0.999943	1	-0.99417
BTBD9	0.64103	0.74608	1	1	-1.4846	0.24862	0.92617	0.987328	0.999999	-3.2923	0.23175	0.38293	1	1	0.082642	0.76725	0.67698	0.999943	1	-1.598
BTC	0.89117	0.54725	1	1	-0.92466	0.90982	0.3171	0.999767	0.999999	-1.0133	0.11519	0.97707	1	1	-0.59613	0.49027	0.42045	0.999943	1	-1.4709
BTD	0.84249	0.031011	1	0.969557	-0.89624	0.99706	0.0029386	0.999767	0.843295	1.8367	0.49995	0.087446	1	0.979304	0.35355	0.30434	0.3893	0.998509	1	-2.4923
BTF3	0.0060082	0.9783	0.677985	1	-2.4635	0.11365	0.78062	0.974782	0.999999	-2.1285	9.067e-05	0.99987	0.065671	1	-3.3838	0.012211	0.94899	0.816774	1	-3.0388
BTF3L4	0.63091	0.8488	1	1	-2.0251	0.65203	0.85006	0.999767	0.999999	-2.4475	0.78191	0.11636	1	0.995461	0.23013	0.64844	0.87648	0.999943	1	-2.5325
BTG1	0.0012188	0.84161	0.465855	1	-2.695	0.0032049	0.99573	0.657967	0.999999	-4.7923	0.10374	0.59948	1	1	-0.36894	0.005678	0.53832	0.703873	1	-3.2364
BTG2	0.48027	0.46549	1	1	-0.38012	0.075088	0.6614	0.947793	0.999999	-0.63352	0.79137	0.82437	1	1	-0.088225	0.54712	0.51233	0.999943	1	-0.45903
BTG3	0.78237	0.79344	1	1	-1.0117	0.9882	0.25971	0.999767	0.999999	0.48205	0.29473	0.77097	1	1	-0.23627	0.45589	0.88137	0.999943	1	-2.646
BTG4	0.97291	0.0017205	1	0.780161	0.64886	0.88064	0.18658	0.999767	0.999397	0.2794	0.98627	0.0024499	1	0.741945	0.768	0.97746	0.0040207	0.999943	0.870279	0.84288
BTK	0.27141	0.67477	1	1	-1.2592	0.98095	0.0080207	0.999767	0.880131	1.5816	0.97717	0.032524	1	0.938346	0.37579	0.054835	0.94516	0.930064	1	-3.368
BTLA	0.023625	0.18467	0.85811	1	-1.1827	0.039734	0.18591	0.898044	0.999397	-1.037	0.96904	0.42745	1	1	0.17671	0.02393	0.45988	0.868539	1	-2.3496
BTN1A1	0.991	0.26485	1	1	0.066992	0.46308	0.079874	0.998728	0.981209	0.59796	0.71105	0.072301	1	0.973853	0.38459	0.97906	0.26243	0.999943	1	-0.30438
BTN2A1	0.05383	0.94617	0.929067	1	-1.8035	0.85418	0.071102	0.999767	0.981209	-0.10168	0.91135	0.81722	1	1	-0.12668	0.014661	0.93315	0.832851	1	-2.9336
BTN2A2	0.43228	0.2696	1	1	-0.39561	0.14598	0.071674	0.987328	0.981209	0.29562	0.99102	0.012239	1	0.850068	0.43823	0.20461	0.071358	0.998328	0.978875	0.19356
BTN3A1	0.90943	0.28775	1	1	-0.012184	0.74831	0.21808	0.999767	0.999999	0.33914	0.46965	0.55544	1	1	-0.07397	0.86027	0.63639	0.999943	1	-0.20851
BTN3A2	0.98567	0.22379	1	1	-0.15944	0.54348	0.093555	0.999767	0.983685	-0.30925	0.56112	0.37429	1	1	-0.067517	0.98724	0.55078	0.999943	1	-0.18045
BTN3A3	0.27261	0.82788	1	1	-0.86517	0.16188	0.67019	0.987328	0.999999	-2.1023	0.54155	0.47256	1	1	0.13028	0.32361	0.44406	0.998785	1	-1.1638
BTNL10	0.19793	0.8973	1	1	-1.8925	0.65926	0.021696	0.999767	0.949847	-0.069475	0.13493	0.79246	1	1	-0.28693	0.059881	0.75589	0.935966	1	-3.5063
BTNL2	0.064371	0.2921	0.940841	1	0.085215	0.81308	0.34762	0.999767	0.999999	0.016442	0.13178	0.94165	1	1	-0.34271	0.02702	0.037001	0.873456	0.957817	0.37771
BTNL3	0.66069	0.85486	1	1	-0.65769	0.0095485	0.88668	0.769128	0.999999	-2.7519	0.40444	0.87436	1	1	-0.15735	0.94722	0.20578	0.999943	1	-0.39567
BTNL8	0.042742	0.95726	0.905212	1	-1.7062	0.049023	0.62374	0.915576	0.999999	-3.8633	0.6875	0.39775	1	1	0.10964	0.071116	0.13301	0.95179	0.992417	-2.9298
BTNL9	0.96506	0.12621	1	1	-0.22119	0.20904	0.06707	0.987328	0.981209	-0.73133	0.88177	0.74726	1	1	-0.0031123	0.93828	0.10758	0.999943	0.990562	-0.024751
BTRC	0.87693	0.20691	1	1	-0.33007	0.20869	0.47266	0.987328	0.999999	-1.882	0.16332	0.65475	1	1	-0.23031	0.95452	0.061583	0.999943	0.971837	0.32038
BUB1	0.74276	0.56332	1	1	-1.6532	0.29043	0.47234	0.988668	0.999999	-2.9778	0.032427	0.82405	0.838862	1	-2.372	0.96185	0.011355	0.999943	0.901012	0.35856
BUB1B	0.1924	0.56578	1	1	-1.5898	0.060739	0.86213	0.928245	0.999999	-3.7021	0.08778	0.22259	0.999389	1	-0.79758	0.35514	0.67814	0.999943	1	-0.909
BUB3	0.30715	0.91294	1	1	-2.4114	0.30738	0.75173	0.989952	0.999999	-2.8598	0.0017581	0.99824	0.284311	1	-3.0486	0.68701	0.89194	0.999943	1	-2.3224
BUD13	0.068897	0.83702	0.947801	1	-1.9217	0.27961	0.68277	0.988544	0.999999	-3.0664	0.31641	0.59489	1	1	-0.37642	0.098329	0.78459	0.975436	1	-2.9159
BUD31	0.82321	0.69459	1	1	-1.7754	0.30639	0.88762	0.989952	0.999999	-2.6544	0.076695	0.70293	0.986632	1	-1.3898	0.88865	0.78708	0.999943	1	-1.763
BVES	0.27412	0.56012	1	1	-1.2228	0.47623	0.53026	0.999767	0.999999	-0.32532	0.9526	0.050769	1	0.955212	0.23697	0.058658	0.46591	0.933525	1	-3.0226
BYSL	0.60287	0.28458	1	1	-1.7242	0.37782	0.04994	0.995715	0.979347	-2.9034	0.27555	0.4746	1	1	-0.56045	0.62202	0.61836	0.999943	1	-1.944
BZRAP1	0.35629	0.0050266	1	0.846415	-0.97461	0.18391	0.030305	0.987328	0.965739	-1.9939	0.04328	0.083581	0.891419	0.977661	-0.75288	0.58934	0.10711	0.999943	0.990562	-0.28861
BZW1	0.045227	0.95477	0.912281	1	-1.9396	0.28514	0.26321	0.988544	0.999999	-0.8474	0.02738	0.5627	0.804996	1	-1.0431	0.059735	0.94026	0.935966	1	-2.6629
BZW2	0.65027	0.24631	1	1	-1.4477	0.88574	0.30878	0.999767	0.999999	-0.071404	0.82627	0.25659	1	1	0.16806	0.2456	0.51854	0.998328	1	-2.6052
C10orf10	0.55728	0.15325	1	1	-0.54175	0.47094	0.61376	0.999767	0.999999	-0.5279	0.14096	0.013643	1	0.866681	-0.35943	0.55361	0.30363	0.999943	1	-0.63373
C10orf105	0.31288	0.69002	1	1	-0.64901	0.16599	0.2669	0.987328	0.999999	0.28414	0.032933	0.44585	0.839339	1	-0.53875	0.15834	0.89945	0.998328	1	-1.1494
C10orf107	0.10236	0.39428	0.981899	1	-1.1539	0.31886	0.093307	0.990798	0.983685	-0.25917	0.70506	0.44741	1	1	-0.15652	0.14523	0.84072	0.996064	1	-1.8144
C10orf111	0.707	0.27509	1	1	-0.14077	0.46992	0.23067	0.999767	0.999999	-0.46878	0.87656	0.038147	1	0.949339	0.36841	0.76166	0.55877	0.999943	1	-0.28069
C10orf113	0.62735	0.023422	1	0.954107	-0.37636	0.010111	0.037653	0.770805	0.968095	-1.9482	0.93621	0.1493	1	1	0.32492	0.9866	0.076153	0.999943	0.980935	0.18778
C10orf12	0.72781	0.14322	1	1	-0.41766	0.58563	0.69936	0.999767	0.999999	-0.067801	0.98073	0.40022	1	1	0.20784	0.48628	0.31319	0.999943	1	-1.0081
C10orf120	0.063928	0.36173	0.940796	1	-1.1168	0.029272	0.84739	0.880704	0.999999	-1.4583	0.036773	0.43848	0.861352	1	-0.45525	0.35441	0.07442	0.999943	0.978875	-0.040283
C10orf126	0.94857	0.59732	1	1	-0.74696	0.92412	0.071256	0.999767	0.981209	0.44696	0.10683	0.48028	1	1	-1.3568	0.81205	0.41763	0.999943	1	-1.8595
C10orf128	0.23791	0.68968	1	1	-1.4034	0.24347	0.59751	0.987328	0.999999	-1.9767	0.96962	0.10392	1	0.99104	0.34876	0.052215	0.94779	0.930064	1	-2.1473
C10orf131	0.069764	0.11627	0.94927	1	-1.4158	0.16301	0.38623	0.987328	0.999999	-1.9022	0.4077	0.34718	1	1	-0.11383	0.1159	0.42711	0.983928	1	-1.4177
C10orf142	0.24869	0.027678	1	0.966379	-1.1178	0.30218	0.72913	0.989743	0.999999	-1.5936	0.28043	0.068883	1	0.973853	0.080834	0.16896	0.071964	0.998328	0.978875	-1.3631
C10orf2	4.5437e-05	0.99987	0.120007	1	-3.7379	0.0024225	0.99758	0.624388	0.999999	-3.7517	1.0943e-07	1	0.00495	1	-2.9415	0.00010801	0.99901	0.281294	1	-4.3753
C10orf25	0.135	0.44449	0.992182	1	-1.6218	0.24094	0.15851	0.987328	0.994515	-0.65238	0.48429	0.13445	1	0.998212	0.19254	0.085277	0.75981	0.965803	1	-3.3524
C10orf32	0.1599	0.34044	0.99983	1	-0.79421	0.059941	0.13292	0.925364	0.989868	-0.29057	0.26161	0.86539	1	1	-0.27188	0.33698	0.57692	0.999619	1	-0.68736
C10orf35	0.83038	0.67957	1	1	-0.41909	0.40538	0.87864	0.995715	0.999999	-0.53053	0.11439	0.51822	1	1	-0.26599	0.51459	0.64842	0.999943	1	-0.14508
C10orf53	0.12676	0.75759	0.98828	1	-0.88348	0.0079301	0.73797	0.735919	0.999999	-2.4075	0.9133	0.41352	1	1	0.0021916	0.56254	0.76001	0.999943	1	-0.6049
C10orf54	0.058746	0.94125	0.934385	1	-1.8695	0.20076	0.28775	0.987328	0.999999	-3.293	0.34685	0.72024	1	1	-0.14783	0.27086	0.64871	0.998509	1	-2.9631
C10orf55	0.016492	0.98351	0.802833	1	-2.2193	0.20428	0.03991	0.987328	0.97139	-2.935	0.83517	0.74867	1	1	-0.36359	0.022296	0.9777	0.859314	1	-3.502
C10orf62	0.91722	0.28176	1	1	-0.22891	0.91339	0.74477	0.999767	0.999999	-0.26761	0.9458	0.79962	1	1	0.10263	0.39016	0.16725	0.999943	1	-0.49599
C10orf67	0.18247	0.19697	1	1	-1.3709	0.78602	0.15131	0.999767	0.990734	0.25746	0.43822	0.63078	1	1	0.047123	0.12711	0.15183	0.991217	0.996378	-3.0356
C10orf71	0.98427	0.19108	1	1	-0.018158	0.20697	0.18489	0.987328	0.99932	-0.90694	0.95774	0.24364	1	1	0.19088	0.97318	0.13026	0.999943	0.992417	0.26366
C10orf76	0.13145	0.24589	0.990836	1	-2.5922	0.23524	0.28347	0.987328	0.999999	-1.7636	0.028999	0.31611	0.816553	1	-1.5433	0.15321	0.5668	0.998328	1	-3.2177
C10orf82	0.83687	0.12299	1	1	-0.16887	0.96344	0.16504	0.999767	0.996791	0.15678	0.77429	0.0039864	1	0.78385	0.46122	0.15536	0.62193	0.998328	1	-0.82725
C10orf88	0.27297	0.55129	1	1	-1.1222	0.02478	0.61665	0.866357	0.999999	-2.8739	0.59165	0.78233	1	1	0.1046	0.39721	0.36442	0.999943	1	-1.3296
C10orf90	0.99401	0.30233	1	1	-0.17385	0.88411	0.22558	0.999767	0.999999	-0.89641	0.84046	0.78409	1	1	-0.13314	0.99643	0.083892	0.999943	0.981359	0.52029
C10orf91	0.91291	0.0087664	1	0.881971	0.2632	0.99192	0.0039706	0.999767	0.845403	0.99154	0.95662	0.70124	1	1	0.053923	0.29505	0.39176	0.998509	1	-0.065362
C10orf95	0.99501	0.15534	1	1	0.40904	0.67333	0.0038646	0.999767	0.845403	1.6284	0.878	0.073575	1	0.973853	0.55076	0.98995	0.016962	0.999943	0.913013	-0.12043
C10orf99	0.080038	0.72384	0.956514	1	-2.0512	0.060481	0.93952	0.926341	0.999999	-3.738	0.28124	0.55695	1	1	-0.69942	0.24047	0.56362	0.998328	1	-1.6966
C11orf1	0.019929	0.3429	0.837634	1	-1.791	0.034787	0.52773	0.890887	0.999999	-1.3657	0.75426	0.034644	1	0.946601	0.35249	0.017929	0.54222	0.847999	1	-2.3616
C11orf16	0.033984	0.48366	0.889235	1	-0.083348	0.058658	0.64854	0.924616	0.999999	-1.0773	0.92832	0.67341	1	1	0.16278	0.025552	0.27078	0.87019	1	-0.36736
C11orf21	0.053452	0.56658	0.929067	1	-1.0532	0.69509	0.28357	0.999767	0.999999	0.28214	0.010612	0.98939	0.614324	1	-0.50481	0.029969	0.27375	0.885287	1	-2.154
C11orf24	0.98492	0.64859	1	1	-0.24509	0.059794	0.65922	0.925364	0.999999	-0.72438	0.16594	0.57035	1	1	-0.056495	0.65493	0.17434	0.999943	1	-0.010227
C11orf30	0.058906	0.94109	0.934385	1	-1.7405	0.15843	0.19308	0.987328	0.999999	-3.7211	0.90338	0.54063	1	1	0.1303	0.23141	0.56276	0.998328	1	-2.723
C11orf31	0.15206	0.58701	0.99983	1	-2.5109	0.24267	0.85456	0.987328	0.999999	-2.7301	0.055675	0.7894	0.941286	1	-0.51805	0.20354	0.72572	0.998328	1	-3.072
C11orf40	0.077665	0.69971	0.954371	1	-1.3367	0.016452	0.3673	0.835973	0.999999	-0.042817	0.29813	0.71783	1	1	-0.14716	0.031961	0.96804	0.891563	1	-1.1358
C11orf42	0.8078	0.37661	1	1	-0.7894	0.53567	0.21245	0.999767	0.999999	-0.63294	0.37967	0.093798	1	0.987217	0.22302	0.24169	0.44618	0.998328	1	-2.3523
C11orf44	0.88719	0.24334	1	1	-0.76983	0.53939	0.090405	0.999767	0.981209	0.20163	0.96736	0.24236	1	1	0.2873	0.48427	0.2372	0.999943	1	-0.7198
C11orf45	0.0042907	0.072257	0.611149	1	-1.9806	0.028235	0.71903	0.878233	0.999999	-2.9665	0.14701	0.11849	1	0.995497	-0.35819	0.022661	0.23517	0.860005	1	-1.0162
C11orf49	0.74184	0.0039821	1	0.818962	0.34058	0.31172	0.33123	0.989952	0.999999	-0.72098	0.4798	0.041111	1	0.949339	0.053899	0.80554	0.0020114	0.999943	0.828027	1.1797
C11orf52	0.14225	0.18489	0.996439	1	0.12086	0.96565	0.02702	0.999767	0.955904	0.33427	0.025253	0.63695	0.788773	1	-0.63685	0.18574	0.038132	0.998328	0.957873	0.36663
C11orf53	0.078967	0.0069916	0.956163	0.881686	-0.82366	0.11249	0.010675	0.974782	0.90274	-1.2036	0.41539	0.49573	1	1	-0.044461	0.14345	0.23825	0.996064	1	-1.3193
C11orf54	0.97981	0.041061	1	0.979344	-0.54503	0.66785	0.28839	0.999767	0.999999	-0.28371	0.98602	0.0022079	1	0.723933	0.89925	0.57185	0.011958	0.999943	0.901012	-0.30091
C11orf57	0.20463	0.7655	1	1	-2.5052	0.16483	0.89691	0.987328	0.999999	-2.7624	0.010031	0.97575	0.603296	1	-2.5893	0.5334	0.80598	0.999943	1	-2.4751
C11orf58	0.14831	0.52256	0.998369	1	-1.3978	0.61766	0.88762	0.999767	0.999999	-1.3723	0.38065	0.042112	1	0.949339	-0.60196	0.067855	0.71635	0.946571	1	-1.6579
C11orf63	0.9353	0.5009	1	1	-0.81471	0.28334	0.082371	0.988544	0.981209	-0.28012	0.81545	0.66592	1	1	0.10939	0.50132	0.29107	0.999943	1	-1.1937
C11orf65	0.79258	0.0062977	1	0.880059	-0.060894	0.033582	0.19776	0.890887	0.999999	-1.2262	0.34621	0.12154	1	0.995497	0.18768	0.9992	0.00079645	0.999943	0.74615	0.732
C11orf68	0.40601	0.42915	1	1	-0.1922	0.15542	0.63942	0.987328	0.999999	-0.61763	0.97877	0.31944	1	1	0.15748	0.48415	0.71727	0.999943	1	-0.49217
C11orf70	0.75427	0.21685	1	1	0.020682	0.28293	0.88708	0.988544	0.999999	-0.78217	0.94294	0.1741	1	1	0.28524	0.98149	0.024386	0.999943	0.925948	0.065687
C11orf71	0.38831	0.21517	1	1	-0.22022	0.19108	0.73893	0.987328	0.999999	-0.031669	0.35953	0.76185	1	1	-0.15267	0.37181	0.019788	0.999943	0.913013	0.40034
C11orf73	0.2109	0.54574	1	1	-1.6835	0.43298	0.11208	0.995755	0.98736	-1.7335	0.096391	0.96984	1	1	-0.78929	0.28845	0.712	0.998509	1	-2.1537
C11orf74	0.17528	0.80828	1	1	-2.1347	0.26168	0.9273	0.988544	0.999999	-2.9839	0.10097	0.42113	1	1	-0.93918	0.24505	0.8407	0.998328	1	-2.544
C11orf80	0.45649	0.039308	1	0.979344	-1.3358	0.4636	0.011238	0.998728	0.903728	-1.1306	0.84892	0.23217	1	1	0.15888	0.53413	0.034063	0.999943	0.948321	-1.023
C11orf84	0.62654	0.10673	1	1	-0.81245	0.22057	0.2758	0.987328	0.999999	-1.8371	0.75276	0.8667	1	1	-0.17456	0.6999	0.11194	0.999943	0.990562	-0.14585
C11orf85	0.58406	0.46063	1	1	-1.3454	0.22907	0.35701	0.987328	0.999999	-2.3299	0.97529	0.029391	1	0.924874	0.58086	0.61798	0.75143	0.999943	1	-1.6635
C11orf86	0.64619	0.86459	1	1	-1.2814	0.3918	0.32444	0.995715	0.999999	-1.4425	0.83895	0.78139	1	1	-0.14411	0.52117	0.81117	0.999943	1	-1.4341
C11orf87	0.11882	0.89945	0.983906	1	-0.78954	0.056499	0.9435	0.924616	0.999999	-1.1721	0.043553	0.90721	0.894108	1	-0.44428	0.6071	0.69284	0.999943	1	-0.62577
C11orf88	0.93096	0.023727	1	0.955328	-0.24751	0.066188	0.12364	0.939784	0.988742	-0.46576	0.87387	0.68579	1	1	0.0084271	0.95464	0.033625	0.999943	0.947194	0.25707
C11orf91	0.095808	0.15934	0.97687	1	-0.83515	0.55316	0.79467	0.999767	0.999999	-0.49481	0.92727	0.13792	1	0.999103	0.10183	0.099705	0.10473	0.975436	0.990562	-1.0192
C11orf94	0.010675	0.0016772	0.760227	0.780161	0.26924	0.025704	0.0035451	0.871701	0.845403	1.2266	0.34384	0.083146	1	0.977569	-0.15052	0.035242	0.054215	0.901565	0.965119	-0.15994
C11orf95	0.13672	0.68776	0.993103	1	-1.157	0.09221	0.81439	0.961453	0.999999	-2.2933	0.07114	0.88525	0.977645	1	-0.69145	0.22818	0.49613	0.998328	1	-0.78632
C11orf96	0.23268	0.75353	1	1	-0.96413	0.36882	0.034387	0.994924	0.966667	-0.5107	0.5297	0.23857	1	1	0.24904	0.013881	0.544	0.826681	1	-2.8394
C11orf97	0.6353	0.19902	1	1	-0.76048	0.64615	0.22829	0.999767	0.999999	0.16382	0.45904	0.070888	1	0.973853	0.13779	0.28678	0.58268	0.998509	1	-1.9317
C11orf98	0.026873	0.97313	0.866162	1	-1.6303	0.20943	0.11984	0.987328	0.987605	-0.025542	0.27078	0.83132	1	1	-0.34719	0.015544	0.98446	0.837361	1	-2.9711
C12orf10	0.077898	0.85448	0.954627	1	-1.1558	0.076984	0.71364	0.947851	0.999999	-1.498	0.13241	0.17569	1	1	0.31632	0.29705	0.88737	0.998509	1	-0.81897
C12orf29	0.43466	0.015074	1	0.924706	-0.4141	0.14114	0.17132	0.987328	0.996791	-0.6939	0.95231	0.0032759	1	0.766869	0.36044	0.16025	0.033273	0.998328	0.947194	-0.84436
C12orf4	0.97673	0.047097	1	0.980566	0.02805	0.96355	0.011046	0.999767	0.903728	1.1252	0.98787	0.035474	1	0.946601	0.37932	0.64842	0.61848	0.999943	1	-1.144
C12orf40	0.86821	0.020476	1	0.941147	-0.57245	0.8663	0.061134	0.999767	0.981209	0.64583	0.2048	0.015636	1	0.869641	-0.63361	0.90447	0.087306	0.999943	0.984725	-0.21968
C12orf42	0.18669	0.42274	1	1	-1.3107	0.045178	0.098392	0.910356	0.984712	-4.2173	0.12782	0.004409	1	0.78385	-0.60333	0.94046	0.23964	0.999943	1	-0.48795
C12orf43	0.39009	0.33384	1	1	-0.39616	0.050323	0.57076	0.919318	0.999999	-2.8882	0.080311	0.14403	0.989101	1	0.3368	0.56974	0.17947	0.999943	1	-0.049149
C12orf45	0.013497	0.9865	0.785722	1	-2.821	0.53114	0.39485	0.999767	0.999999	-0.39366	0.0023671	0.99763	0.327883	1	-2.3669	0.015966	0.98403	0.840269	1	-3.6489
C12orf49	0.018648	0.9615	0.821829	1	-1.4717	0.061691	0.20186	0.931869	0.999999	-0.88682	0.19708	0.65792	1	1	-0.34489	0.056286	0.80152	0.930064	1	-2.0404
C12orf50	0.97208	0.3255	1	1	0.11161	0.74979	0.0073121	0.999767	0.872498	1.2934	0.12452	0.21379	1	1	-0.09304	0.85861	0.57379	0.999943	1	-0.066761
C12orf54	0.55618	0.16788	1	1	-0.94998	0.42875	0.21523	0.995755	0.999999	-1.3459	0.85347	0.85033	1	1	-0.319	0.5889	0.10273	0.999943	0.990562	-1.1285
C12orf56	0.5538	0.83392	1	1	-1.5477	0.57334	0.29987	0.999767	0.999999	-0.18222	0.14396	0.9195	1	1	-0.79708	0.54701	0.85814	0.999943	1	-1.9362
C12orf57	0.051281	0.31058	0.924074	1	-0.044226	0.11045	0.33737	0.974782	0.999999	-0.44244	0.15115	0.72165	1	1	0.1597	0.11562	0.12445	0.983928	0.992417	-0.099273
C12orf60	0.52676	0.5404	1	1	-0.49382	0.54395	0.83044	0.999767	0.999999	-1.1594	0.77051	0.68828	1	1	0.01009	0.6393	0.70143	0.999943	1	-0.74827
C12orf65	0.79421	0.58797	1	1	-0.54834	0.66633	0.049293	0.999767	0.979347	-0.38852	0.84551	0.25006	1	1	0.17391	0.59102	0.75868	0.999943	1	-1.3555
C12orf66	0.34105	0.80357	1	1	-1.0296	0.42258	0.22695	0.995755	0.999999	-0.11048	0.11194	0.60671	1	1	-0.17379	0.12531	0.1695	0.989152	1	-1.6927
C12orf71	0.84707	0.47086	1	1	-0.030543	0.25023	0.80048	0.987328	0.999999	-1.568	0.99008	0.011307	1	0.845436	0.48004	0.15384	0.044957	0.998328	0.958812	0.14492
C12orf73	0.070335	0.21801	0.949398	1	-1.9872	0.27959	0.44602	0.988544	0.999999	-2.2753	0.38987	0.63294	1	1	-0.29564	0.19678	0.50536	0.998328	1	-2.1124
C12orf74	0.94287	0.18028	1	1	-0.073956	0.67828	0.83322	0.999767	0.999999	-0.41589	0.55091	0.59412	1	1	0.022947	0.96014	0.075232	0.999943	0.980935	-0.19752
C12orf75	0.046912	0.95309	0.917021	1	-1.6803	0.54764	0.086705	0.999767	0.981209	-0.93375	0.82091	0.56603	1	1	0.12339	0.26176	0.91786	0.998328	1	-2.777
C12orf76	0.0064395	0.5695	0.682512	1	-2.1646	0.066031	0.015278	0.939784	0.924894	-2.4577	0.51242	0.51765	1	1	0.038979	0.059098	0.9409	0.935392	1	-2.3928
C12orf77	0.96848	0.47702	1	1	-0.3551	0.51811	0.71913	0.999767	0.999999	-1.2709	0.68983	0.24006	1	1	-0.23796	0.97163	0.55194	0.999943	1	-0.37014
C12orf79	0.64113	0.54839	1	1	-1.5995	0.99594	0.0040608	0.999767	0.845403	1.2265	0.17409	0.1558	1	1	-0.27053	0.59811	0.90806	0.999943	1	-2.7273
C12orf80	0.48322	0.61471	1	1	-1.6873	0.55594	0.18853	0.999767	0.999397	-1.2179	0.27428	0.20665	1	1	0.08744	0.38747	0.52528	0.999943	1	-2.8061
C14orf1	0.14106	0.11198	0.995884	1	-1.1985	0.1994	0.26374	0.987328	0.999999	-1.5817	0.20826	0.25218	1	1	-0.1546	0.28683	0.45995	0.998509	1	-1.6355
C14orf105	0.01015	0.43405	0.753076	1	-1.4985	0.97661	0.080087	0.999767	0.981209	0.65896	0.20025	0.13222	1	0.997411	-0.45624	0.010606	0.78419	0.794485	1	-3.3845
C14orf119	0.072306	0.38623	0.951857	1	-0.39094	0.61039	0.47626	0.999767	0.999999	0.14221	0.13537	0.7959	1	1	-0.35719	0.043462	0.31128	0.912774	1	-0.52994
C14orf132	0.87154	0.32373	1	1	-0.91539	0.49026	0.7312	0.999767	0.999999	-2.5905	0.44196	0.66078	1	1	0.14805	0.89007	0.0096275	0.999943	0.901012	-0.052493
C14orf142	0.14013	0.69024	0.995758	1	-1.6562	0.10407	0.88362	0.972877	0.999999	-3.8031	0.12099	0.90864	1	1	-0.35721	0.24599	0.68122	0.998328	1	-1.0391
C14orf159	0.5527	0.30976	1	1	-1.2006	0.62347	0.59197	0.999767	0.999999	-1.403	0.86311	0.033884	1	0.946601	0.028048	0.28823	0.1197	0.998509	0.991165	-0.96836
C14orf166	0.45449	0.80153	1	1	-1.6792	0.051192	0.94881	0.920622	0.999999	-2.6571	0.89527	0.81906	1	1	0.0035587	0.56608	0.78914	0.999943	1	-2.1565
C14orf169	0.61178	0.043212	1	0.980566	-1.3802	0.66606	0.11746	0.999767	0.98736	-0.72617	0.27497	0.083801	1	0.977737	0.067186	0.37887	0.15848	0.999943	0.999097	-2.4729
C14orf177	0.94926	0.014851	1	0.924183	0.45722	0.91053	0.17991	0.999767	0.997963	0.14593	0.99339	0.007284	1	0.812469	0.8823	0.94601	0.23471	0.999943	1	-0.12765
C14orf178	0.64434	0.49412	1	1	-0.8607	0.62144	0.018728	0.999767	0.947205	1.5219	0.60605	0.90078	1	1	-0.47341	0.87465	0.5838	0.999943	1	-0.43839
C14orf180	0.65717	0.8779	1	1	-1.2575	0.18912	0.66461	0.987328	0.999999	-2.19	0.37552	0.26534	1	1	-0.29972	0.46122	0.89537	0.999943	1	-1.9402
C14orf2	0.6844	0.76542	1	1	-1.8686	0.67934	0.063706	0.999767	0.981209	-0.44597	0.37134	0.86388	1	1	0.073806	0.73119	0.87648	0.999943	1	-2.3931
C14orf28	0.66605	0.70772	1	1	-1.3346	0.54226	0.59001	0.999767	0.999999	-1.9624	0.74663	0.35171	1	1	-0.33258	0.75381	0.59818	0.999943	1	-2.0899
C14orf37	0.91341	0.14625	1	1	-0.35448	0.58419	0.11824	0.999767	0.987605	-0.89536	0.5418	0.1707	1	1	0.61196	0.94517	0.14386	0.999943	0.996016	-0.61631
C14orf39	0.49449	0.3725	1	1	-0.7034	0.78886	0.17037	0.999767	0.996791	-0.35407	0.7971	0.70334	1	1	0.11124	0.11378	0.0052324	0.983159	0.901012	-1.586
C14orf79	0.40412	0.77779	1	1	-0.70685	0.15288	0.16418	0.987328	0.995654	0.067672	0.3464	0.065514	1	0.971528	0.35059	0.25362	0.47756	0.998328	1	-1.65
C14orf80	0.029939	0.60228	0.878245	1	-2.815	0.081182	0.40103	0.950774	0.999999	-3.4863	0.0030007	0.997	0.366256	1	-1.8239	0.080456	0.5609	0.965152	1	-3.1389
C14orf93	0.19199	0.54431	1	1	-1.594	0.15069	0.80838	0.987328	0.999999	-3.4828	0.20212	0.0066208	1	0.804685	-0.19908	0.16459	0.12571	0.998328	0.992417	-0.83047
C15orf26	0.75411	0.7901	1	1	-1.1563	0.60442	0.90598	0.999767	0.999999	-1.9429	0.57659	0.77181	1	1	0.13012	0.86871	0.8635	0.999943	1	-1.7246
C15orf27	0.80781	0.1511	1	1	-0.60849	0.90745	0.12888	0.999767	0.988742	0.4272	0.90661	0.07213	1	0.973853	0.34704	0.7272	0.16482	0.999943	0.999604	-1.0476
C15orf32	0.49786	0.88725	1	1	-0.98269	0.12511	0.87413	0.984569	0.999999	-1.8676	0.55304	0.12766	1	0.996133	0.085752	0.14639	0.89024	0.996064	1	-1.946
C15orf38-AP3S2	0.1292	0.92287	0.989077	1	-1.8573	0.052923	0.94708	0.92204	0.999999	-3.156	0.12161	0.96226	1	1	-0.52075	0.20095	0.53789	0.998328	1	-2.0153
C15orf39	0.29115	0.20016	1	1	-0.3246	0.30893	0.21729	0.989952	0.999999	0.5176	0.46708	0.34037	1	1	-0.26509	0.40491	0.15361	0.999943	0.997111	-1.2016
C15orf40	0.64515	0.75749	1	1	-1.1954	0.85197	0.1633	0.999767	0.995654	-0.36399	0.89422	0.36625	1	1	-0.0078242	0.29429	0.89865	0.998509	1	-2.5504
C15orf41	0.027231	0.77837	0.868002	1	-1.6556	0.090121	0.89038	0.958024	0.999999	-3.9222	0.89909	0.35201	1	1	-0.042526	0.038356	0.50743	0.902618	1	-2.028
C15orf43	0.43661	0.77774	1	1	-1.7974	0.042975	0.95702	0.907096	0.999999	-3.4799	0.2417	0.17017	1	1	0.26136	0.71599	0.6854	0.999943	1	-1.3831
C15orf48	0.46111	0.20973	1	1	-1.1479	0.57106	0.17053	0.999767	0.996791	-1.0919	0.0016566	0.993	0.277288	1	-2.0849	0.80605	0.010368	0.999943	0.901012	0.97749
C15orf52	0.36412	0.36552	1	1	-1.7485	0.20316	0.91859	0.987328	0.999999	-3.2919	0.32722	0.48927	1	1	-0.47103	0.50915	0.41165	0.999943	1	-1.7591
C15orf53	0.24922	0.035946	1	0.973672	-0.5665	0.61323	0.033833	0.999767	0.966667	-0.064068	0.63841	0.092375	1	0.986283	0.25627	0.2506	0.30012	0.998328	1	-1.5057
C15orf54	0.8681	0.20999	1	1	-0.12989	0.14653	0.78474	0.987328	0.999999	-2.3173	0.80463	0.024082	1	0.897154	0.48087	0.83808	0.002456	0.999943	0.843763	0.34476
C15orf56	0.27678	0.34343	1	1	-0.47805	0.22084	0.78979	0.987328	0.999999	-1.1825	0.90864	0.016336	1	0.875338	0.43017	0.11689	0.12929	0.983928	0.992417	-1.5704
C15orf57	0.74671	0.73853	1	1	-0.78979	0.59736	0.12918	0.999767	0.988742	0.72395	0.94285	0.6449	1	1	0.21628	0.11635	0.90875	0.983928	1	-2.2592
C15orf59	0.21818	0.93128	1	1	-1.3364	0.0070729	0.99293	0.72851	0.999999	-4	0.27607	0.65948	1	1	-0.057289	0.92833	0.47591	0.999943	1	-0.0049047
C15orf61	0.18246	0.29099	1	1	-0.82338	0.004203	0.53635	0.673707	0.999999	-1.7492	0.90002	0.76292	1	1	-0.075651	0.27469	0.019616	0.998509	0.913013	0.34611
C15orf62	0.29193	0.9015	1	1	-1.0786	0.84955	0.062854	0.999767	0.981209	0.85926	0.77397	0.28382	1	1	0.00078112	0.031143	0.96886	0.886158	1	-2.991
C15orf65	0.92284	0.77365	1	1	-1.1835	0.64165	0.40615	0.999767	0.999999	-2.3997	0.82463	0.035072	1	0.946601	0.71467	0.67684	0.81879	0.999943	1	-1.9201
C16orf13	0.29139	0.12013	1	1	-1.8887	0.1692	0.61911	0.987328	0.999999	-3.6292	0.90938	0.32972	1	1	-0.14079	0.38019	0.32941	0.999943	1	-2.0918
C16orf45	0.075001	0.88381	0.953528	1	-1.1803	0.0040793	0.92651	0.673707	0.999999	-4.0992	0.23724	0.79262	1	1	-0.17763	0.14776	0.69635	0.996064	1	-0.13056
C16orf46	0.0016908	0.62639	0.4862	1	-1.494	0.088313	0.34541	0.956498	0.999999	0.099069	0.82658	0.44946	1	1	-0.031586	0.0020808	0.84188	0.571626	1	-2.0035
C16orf47	0.12185	0.79215	0.984351	1	-1.9506	0.049607	0.93107	0.917475	0.999999	-3.3333	0.24373	0.93431	1	1	-0.52066	0.19891	0.52973	0.998328	1	-2.2584
C16orf52	0.47489	0.2635	1	1	0.063555	0.38494	0.54691	0.995715	0.999999	-2.2014	0.98277	0.094083	1	0.987337	0.62489	0.56117	0.040612	0.999943	0.957873	0.43903
C16orf54	0.98638	0.33197	1	1	-0.038697	0.85631	0.35323	0.999767	0.999999	0.26359	0.16011	0.9599	1	1	-0.36589	0.9884	0.021687	0.999943	0.920866	0.47987
C16orf58	0.34655	0.46024	1	1	-1.0913	0.20076	0.19754	0.987328	0.999999	-1.3396	0.56329	0.0028008	1	0.753964	0.96831	0.26701	0.90188	0.998509	1	-2.1907
C16orf59	0.03833	0.96167	0.89822	1	-1.8897	0.030025	0.96011	0.886322	0.999999	-4.1416	0.016511	0.9828	0.70204	1	-1.3932	0.54037	0.77717	0.999943	1	-1.2909
C16orf62	0.046094	0.95391	0.915391	1	-1.8421	0.013156	0.98684	0.800749	0.999999	-4.0135	0.24723	0.91887	1	1	-0.44047	0.45	0.70138	0.999943	1	-1.6664
C16orf70	0.88927	0.03485	1	0.970333	0.27003	0.62558	0.025527	0.999767	0.949847	0.72977	0.80768	0.036114	1	0.946601	0.3316	0.9663	0.39602	0.999943	1	-0.045165
C16orf71	0.07076	0.58667	0.949786	1	-1.0697	0.025045	0.76685	0.866357	0.999999	-2.6874	0.56201	0.22926	1	1	0.26141	0.53478	0.59808	0.999943	1	-1.2575
C16orf72	0.02692	0.11047	0.866162	1	-2.5552	0.23844	0.11635	0.987328	0.98736	-1.4019	0.042112	0.7103	0.888203	1	-0.85181	0.065608	0.17983	0.944489	1	-3.1852
C16orf74	0.00038195	0.26518	0.308416	1	-1.3673	3.6176e-05	0.35279	0.336253	0.999999	-3.558	0.047651	0.21996	0.912092	1	0.056727	0.11524	0.46213	0.983536	1	-0.50586
C16orf78	0.86938	0.030157	1	0.969557	-0.2305	0.97365	0.061123	0.999767	0.981209	0.69145	0.43449	0.27809	1	1	-0.0055744	0.45328	0.13656	0.999943	0.995587	-0.92949
C16orf82	0.33224	0.49573	1	1	-1.2826	0.36644	0.51651	0.994761	0.999999	-1.8242	0.17271	0.19789	1	1	-0.5348	0.49452	0.041812	0.999943	0.957873	-1.5682
C16orf86	0.24915	0.17987	1	1	-0.73279	0.96905	0.0029407	0.999767	0.843295	0.91462	0.32165	0.51824	1	1	0.10498	0.020272	0.69569	0.851594	1	-1.3918
C16orf87	0.98531	0.016911	1	0.925721	-0.062236	0.92917	0.1311	0.999767	0.989445	0.21783	0.99492	0.0095408	1	0.839459	0.73705	0.67504	0.0073799	0.999943	0.901012	0.52767
C16orf89	0.66225	0.13838	1	1	-0.75717	0.11503	0.28483	0.974979	0.999999	-1.1747	0.14127	0.27525	1	1	-0.22976	0.60248	0.019491	0.999943	0.913013	0.59899
C16orf90	0.56503	0.20221	1	1	-0.34104	0.63456	0.012664	0.999767	0.903728	1.1296	0.94515	0.64691	1	1	0.030614	0.23879	0.37258	0.998328	1	-1.5424
C16orf91	0.28423	0.76904	1	1	-1.2283	0.10803	0.87037	0.972877	0.999999	-3.6689	0.96939	0.55468	1	1	0.39967	0.45847	0.23124	0.999943	1	-1.4713
C16orf92	0.25608	0.86849	1	1	-1.1438	0.05041	0.94959	0.919318	0.999999	-2.3648	0.61715	0.42602	1	1	0.081339	0.05272	0.75772	0.930064	1	-1.6804
C16orf93	0.91313	0.2605	1	1	-0.42391	0.54395	0.30485	0.999767	0.999999	-0.16959	0.84461	0.20268	1	1	0.1019	0.88336	0.1848	0.999943	1	-1.344
C16orf95	0.73656	0.71013	1	1	-0.34913	0.3029	0.19334	0.989743	0.999999	0.11691	0.40226	0.41504	1	1	-0.23195	0.3538	0.46801	0.999943	1	-0.79939
C16orf96	0.30498	0.17907	1	1	-1.4786	0.39613	0.14188	0.995715	0.989868	-1.4706	0.95043	0.49272	1	1	0.32642	0.447	0.64644	0.999943	1	-0.96641
C16orf97	0.074598	0.1578	0.953528	1	-0.45771	0.063747	0.50582	0.935745	0.999999	-0.84457	0.57163	0.76204	1	1	0.03915	0.15165	0.25276	0.998328	1	-0.77365
C17orf100	0.48811	0.10492	1	1	-0.76953	0.91156	0.76022	0.999767	0.999999	0.24998	0.058115	0.010566	0.948073	0.839506	0.70133	0.30004	0.23661	0.998509	1	-1.5642
C17orf102	0.032145	0.29707	0.879232	1	-1.0517	0.45505	0.28288	0.997981	0.999999	0.10195	0.02173	0.41532	0.754088	1	-0.71521	0.037248	0.45812	0.901565	1	-1.7298
C17orf104	0.86461	0.67021	1	1	-0.75162	0.82994	0.024167	0.999767	0.949847	1.4788	0.38361	0.60275	1	1	-0.48514	0.47922	0.27777	0.999943	1	-1.8146
C17orf105	0.88446	0.35759	1	1	-0.4928	0.89017	0.7903	0.999767	0.999999	-0.20717	0.97727	0.10412	1	0.99104	0.43483	0.23197	0.5241	0.998328	1	-0.65757
C17orf107	0.40974	0.067463	1	1	-1.0304	0.88632	0.080995	0.999767	0.981209	0.67855	0.13426	0.57237	1	1	-0.48671	0.33681	0.14359	0.999619	0.996016	-1.3893
C17orf112	0.97355	0.033594	1	0.969557	0.26898	0.6664	0.2053	0.999767	0.999999	0.26494	0.94607	0.14171	1	1	0.20913	0.82658	0.11336	0.999943	0.990562	0.14651
C17orf47	0.44655	0.30643	1	1	-1.0807	0.26138	0.29854	0.988544	0.999999	-1.7317	0.64072	0.62807	1	1	-0.11753	0.41668	0.4746	0.999943	1	-0.81216
C17orf49	0.94904	0.038105	1	0.976503	-0.74106	0.86262	0.12083	0.999767	0.987605	-0.41049	0.94293	0.084234	1	0.977737	0.61386	0.74154	0.38952	0.999943	1	-1.3659
C17orf50	0.10208	0.46839	0.981899	1	-1.9569	0.48376	0.59199	0.999767	0.999999	-1.7736	0.005785	0.79741	0.487801	1	-1.3269	0.19492	0.60329	0.998328	1	-1.4993
C17orf51	0.36882	0.47514	1	1	-0.60579	0.21059	0.093267	0.987328	0.983685	-0.47367	0.834	0.033167	1	0.943954	0.46426	0.24639	0.68366	0.998328	1	-0.83683
C17orf53	0.58029	0.5419	1	1	-1.8905	0.80872	0.024918	0.999767	0.949847	-1.2367	0.058365	0.012058	0.948073	0.850068	-2.2498	0.58364	0.74817	0.999943	1	-2.3626
C17orf58	0.23733	0.63172	1	1	-1.4913	0.26401	0.23712	0.988544	0.999999	-1.4709	0.31097	0.95588	1	1	-0.33896	0.28137	0.22644	0.998509	1	-1.3881
C17orf59	0.53119	0.71859	1	1	-0.73303	0.64676	0.81758	0.999767	0.999999	-1.8383	0.74744	0.10366	1	0.99104	0.078222	0.35658	0.13463	0.999943	0.992446	-1.6851
C17orf62	0.18235	0.13435	1	1	-1.1821	0.098511	0.47221	0.968755	0.999999	-2.4579	0.25228	0.50609	1	1	-0.28436	0.22298	0.062905	0.998328	0.973844	0.32273
C17orf64	0.59703	0.32018	1	1	0.17086	0.18768	0.56175	0.987328	0.999999	-0.56391	0.97201	0.69182	1	1	0.13616	0.99455	0.015889	0.999943	0.913013	0.45544
C17orf67	0.049261	0.95074	0.920004	1	-2.0368	0.033168	0.96683	0.890887	0.999999	-3.6439	0.46133	0.87887	1	1	-0.33881	0.28563	0.9254	0.998509	1	-2.0765
C17orf70	0.30748	0.90699	1	1	-1.5884	0.12403	0.53884	0.98296	0.999999	-2.6515	0.64757	0.41914	1	1	-0.040225	0.20838	0.89194	0.998328	1	-2.5673
C17orf74	0.41978	0.6591	1	1	-1.8093	0.81083	0.19697	0.999767	0.999999	-0.51668	0.81956	0.71805	1	1	-0.25926	0.16176	0.88467	0.998328	1	-2.3927
C17orf75	0.019866	0.18303	0.836617	1	-1.2426	0.03494	0.011304	0.890887	0.903728	1.0837	0.97748	0.043604	1	0.949339	0.63706	0.04486	0.39909	0.914704	1	-3.2462
C17orf77	0.099004	0.21749	0.97843	1	-1.1865	0.076314	0.53867	0.947851	0.999999	-2.7103	0.78995	0.87846	1	1	-0.15941	0.16637	0.12357	0.998328	0.992417	-1.169
C17orf78	0.42184	0.87999	1	1	-1.8842	0.62726	0.11453	0.999767	0.98736	-0.75079	0.82927	0.23161	1	1	0.3844	0.16945	0.92225	0.998328	1	-2.7267
C17orf80	0.29791	0.54371	1	1	-0.62236	0.95144	0.3271	0.999767	0.999999	-0.020509	0.21672	0.4538	1	1	0.21334	0.24576	0.6106	0.998328	1	-1.4858
C17orf82	0.51375	0.47804	1	1	-0.34178	0.92996	0.14436	0.999767	0.989868	0.29377	0.58675	0.012313	1	0.851831	0.098917	0.089196	0.81704	0.971385	1	-1.7997
C17orf85	0.08423	0.74368	0.957349	1	-1.5023	0.098366	0.75108	0.968755	0.999999	-2.7422	0.85625	0.55752	1	1	-0.27407	0.50506	0.78787	0.999943	1	-0.77702
C17orf89	0.00092665	0.99821	0.418239	1	-2.9685	0.031673	0.9678	0.889349	0.999999	-4.4115	7.782e-05	0.99992	0.065271	1	-2.0768	0.0059637	0.71504	0.707283	1	-3.5772
C17orf96	0.67848	0.71091	1	1	-1.3801	0.52456	0.83342	0.999767	0.999999	-2.2693	0.38859	0.3745	1	1	-0.82333	0.93387	0.80487	0.999943	1	-1.6339
C17orf97	0.74807	0.24856	1	1	-0.49059	0.6915	0.24429	0.999767	0.999999	0.36423	0.98821	0.50298	1	1	0.22078	0.21055	0.012723	0.998328	0.901414	-0.84587
C17orf98	0.27399	0.92032	1	1	-1.6377	0.033563	0.96644	0.890887	0.999999	-3.1737	0.45978	0.93446	1	1	-0.60912	0.60596	0.86297	0.999943	1	-2.0737
C17orf99	0.1305	0.14524	0.990147	1	-0.52177	0.8614	0.3164	0.999767	0.999999	-0.24548	0.91365	0.18719	1	1	0.31684	0.034437	0.21942	0.901557	1	-0.81436
C18orf21	0.49814	0.89812	1	1	-1.7483	0.0771	0.046705	0.947851	0.977112	-3.7999	0.28075	0.85897	1	1	-0.62727	0.57904	0.47677	0.999943	1	-2.2207
C18orf25	0.032366	0.11999	0.879826	1	-2.084	0.20211	0.24339	0.987328	0.999999	-1.7389	0.2744	0.024183	1	0.897154	0.073507	0.053735	0.6555	0.930064	1	-3.087
C18orf32	0.94209	0.80496	1	1	-0.814	0.38679	0.84096	0.995715	0.999999	-1.7563	0.74811	0.69525	1	1	-0.1729	0.77181	0.72013	0.999943	1	-0.32473
C18orf42	0.79402	0.22665	1	1	-0.40926	0.97999	0.011814	0.999767	0.903728	1.2371	0.77586	0.084259	1	0.977737	0.39061	0.30679	0.59865	0.998509	1	-1.63
C18orf54	0.057626	0.94237	0.934385	1	-1.8846	0.095357	0.56955	0.966689	0.999999	-2.9783	0.73217	0.30046	1	1	0.19523	0.037803	0.39037	0.901951	1	-3.1963
C18orf63	0.51404	0.16819	1	1	-0.66631	0.53065	0.45469	0.999767	0.999999	-1.3514	0.44532	0.18405	1	1	0.31786	0.45399	0.27278	0.999943	1	-1.2966
C18orf65	0.15948	0.31968	0.99983	1	-0.59795	0.10767	0.69761	0.972877	0.999999	-1.6673	0.82829	0.034797	1	0.946601	0.27706	0.17169	0.086921	0.998328	0.984422	-0.43465
C18orf8	0.92487	0.022306	1	0.947727	0.019109	0.98281	0.0076483	0.999767	0.873415	1.0019	0.91185	0.40506	1	1	-0.015703	0.30557	0.030911	0.998509	0.944244	-0.37215
C19orf12	0.85126	0.4576	1	1	-0.62845	0.3119	0.35352	0.989952	0.999999	-1.6598	0.38837	0.64445	1	1	0.030733	0.6833	0.15048	0.999943	0.996378	-0.79238
C19orf18	0.47396	0.33787	1	1	-0.61583	0.065676	0.48507	0.939742	0.999999	-2.1722	0.073623	0.51465	0.982663	1	-0.10632	0.71358	0.12791	0.999943	0.992417	-0.0048917
C19orf24	0.85777	0.34782	1	1	-0.68361	0.60196	0.53592	0.999767	0.999999	-2.4092	0.72112	0.13421	1	0.998122	-0.093922	0.94946	0.11481	0.999943	0.990562	-0.33895
C19orf25	0.00028406	0.96883	0.272879	1	-3.203	0.001884	0.96732	0.601317	0.999999	-4.2197	0.00021992	0.99969	0.09861	1	-2.4764	0.0020903	0.94675	0.571626	1	-3.1355
C19orf26	0.14781	0.33529	0.998369	1	-1.7705	0.15644	0.37181	0.987328	0.999999	-1.5209	0.072062	0.15115	0.97844	1	0.26448	0.18073	0.49188	0.998328	1	-2.3803
C19orf33	0.44721	0.32423	1	1	-1.1031	0.16701	0.28136	0.987328	0.999999	-2.2195	0.83492	0.12931	1	0.997158	0.17638	0.21713	0.12938	0.998328	0.992417	-2.0119
C19orf35	0.21101	0.35223	1	1	-1.2901	0.38521	0.093003	0.995715	0.983685	-1.4081	0.85411	0.14336	1	1	-0.027323	0.18412	0.73865	0.998328	1	-2.1407
C19orf38	0.0061068	0.79233	0.677985	1	-1.7046	0.015125	0.53958	0.82453	0.999999	-4.0575	0.23043	0.21196	1	1	0.22696	0.021035	0.78182	0.851594	1	-2.4219
C19orf40	0.012825	0.39757	0.77674	1	-2.0196	0.35597	0.52443	0.992893	0.999999	0.033695	0.30145	0.47918	1	1	-0.32452	0.0095331	0.80986	0.783121	1	-2.8894
C19orf43	0.16155	0.36991	0.99983	1	-0.67514	0.94784	0.22041	0.999767	0.999999	0.18306	0.024633	0.93954	0.78359	1	-0.74097	0.32053	0.48246	0.998509	1	-0.7092
C19orf44	0.20947	0.73272	1	1	-1.3663	0.34852	0.014972	0.991663	0.924894	1.3488	0.33455	0.3283	1	1	-0.24846	0.21993	0.90301	0.998328	1	-2.7845
C19orf45	0.0060317	0.99397	0.677985	1	-1.884	0.18048	0.48355	0.987328	0.999999	-2.4977	0.042755	0.18418	0.889488	1	-0.72806	0.0038407	0.99616	0.65677	1	-3.1638
C19orf47	0.22661	0.44319	1	1	-1.5485	0.19696	0.16833	0.987328	0.996791	-2.1036	0.038205	0.76322	0.869415	1	-0.68796	0.31758	0.25637	0.998509	1	-1.7982
C19orf48	0.35871	0.55205	1	1	-1.3987	0.15208	0.82766	0.987328	0.999999	-2.2811	0.32717	0.52063	1	1	-0.40589	0.53642	0.5195	0.999943	1	-1.4634
C19orf52	0.37625	0.6857	1	1	-1.5232	0.54174	0.86978	0.999767	0.999999	-2.0729	0.081257	0.95936	0.989101	1	-0.72796	0.55231	0.75413	0.999943	1	-1.8368
C19orf53	0.54193	0.707	1	1	-1.9733	0.57442	0.8928	0.999767	0.999999	-2.4862	0.079963	0.50974	0.988331	1	-1.4845	0.66587	0.79772	0.999943	1	-2.2259
C19orf54	0.23383	0.65468	1	1	-1.377	0.048409	0.78907	0.915316	0.999999	-3.1748	0.31755	0.39983	1	1	-0.2386	0.41183	0.059743	0.999943	0.970133	-1.6316
C19orf57	0.67026	0.43902	1	1	-0.66347	0.99339	0.006611	0.999767	0.865368	1.2031	0.57515	0.62317	1	1	0.0086106	0.23175	0.56487	0.998328	1	-1.9648
C19orf60	0.76639	0.28815	1	1	-0.061928	0.98859	0.0019871	0.999767	0.790995	1.2609	0.95032	0.44787	1	1	0.0058645	0.72854	0.28823	0.999943	1	-1.2455
C19orf66	0.091796	0.90779	0.971907	1	-2.3684	0.10867	0.752	0.973064	0.999999	-3.7117	0.074899	0.84076	0.985289	1	-1.0253	0.023646	0.97635	0.868018	1	-2.7465
C19orf67	0.039859	0.81168	0.899328	1	-1.1922	0.051728	0.29463	0.92204	0.999999	-1.351	0.058145	0.75373	0.948073	1	-0.42437	0.085549	0.14179	0.966092	0.996016	-2.5983
C19orf68	0.65735	0.3882	1	1	-0.247	0.97448	0.06333	0.999767	0.981209	0.52507	0.34559	0.63513	1	1	-0.18303	0.2622	0.68927	0.998509	1	-0.53141
C19orf70	0.61377	0.35454	1	1	-0.74477	0.33521	0.22661	0.991354	0.999999	-2.4424	0.11015	0.79303	1	1	-0.73381	0.93346	0.063597	0.999943	0.973844	0.39472
C19orf71	0.42457	0.74704	1	1	-0.60262	0.7057	0.057458	0.999767	0.979469	0.47714	0.46464	0.74233	1	1	-0.1761	0.041757	0.81522	0.910095	1	-1.3937
C19orf73	0.96183	0.096622	1	1	0.24908	0.92168	0.020425	0.999767	0.947725	1.1953	0.8529	0.01656	1	0.875773	0.5183	0.68539	0.01969	0.999943	0.913013	0.043744
C19orf80	0.81111	0.33327	1	1	-0.54526	0.80275	0.34871	0.999767	0.999999	-0.023755	0.83453	0.40869	1	1	-0.073742	0.84011	0.041746	0.999943	0.957873	-0.84961
C19orf81	0.88502	0.032338	1	0.969557	0.27714	0.97444	0.047956	0.999767	0.979347	0.60745	0.75388	0.90157	1	1	-0.10413	0.83325	0.015339	0.999943	0.913013	0.36649
C19orf84	0.026863	0.97314	0.866162	1	-2.5672	0.15663	0.68801	0.987328	0.999999	-3.4793	0.10558	0.52221	1	1	-0.74334	0.032292	0.96771	0.892308	1	-3.1822
C1D	0.93699	0.82483	1	1	-1.3627	0.91053	0.033036	0.999767	0.966667	0.44311	0.11241	0.89579	1	1	-0.68566	0.91357	0.42847	0.999943	1	-1.9413
C1GALT1	0.91865	0.086529	1	1	-1.0577	0.65811	0.31524	0.999767	0.999999	-0.84163	0.40001	0.78123	1	1	-0.35137	0.94285	0.10525	0.999943	0.990562	-0.47622
C1GALT1C1	0.26958	0.57635	1	1	-1.3427	0.71678	0.18517	0.999767	0.99932	0.5329	0.012756	0.85673	0.648415	1	-1.5135	0.24978	0.83374	0.998328	1	-1.4958
C1GALT1C1L	0.061422	0.85345	0.935196	1	-1.2478	0.049525	0.57308	0.917475	0.999999	-1.2275	0.45949	0.60566	1	1	0.21405	0.0084834	0.9367	0.755039	1	-2.6361
C1orf100	0.22375	0.48983	1	1	-1.2229	0.55065	0.8357	0.999767	0.999999	-0.77925	0.41321	0.41245	1	1	-0.36078	0.37921	0.66608	0.999943	1	-0.83149
C1orf101	0.72625	0.25243	1	1	0.12404	0.70512	0.044933	0.999767	0.977112	0.88054	0.80536	0.25744	1	1	0.20975	0.80126	0.53481	0.999943	1	-0.56383
C1orf105	0.14726	0.56652	0.998369	1	-1.4473	0.7694	0.87817	0.999767	0.999999	-1.0853	0.72488	0.015285	1	0.869641	0.41824	0.18072	0.69041	0.998328	1	-2.5811
C1orf106	0.0308	0.90251	0.878692	1	-2.2299	0.01775	0.90932	0.842112	0.999999	-4.4419	0.28739	0.75103	1	1	-0.31558	0.17134	0.78161	0.998328	1	-2.0572
C1orf109	0.061321	0.89279	0.935194	1	-2.5666	0.14852	0.93201	0.987328	0.999999	-3.3176	0.0026543	0.99735	0.34079	1	-2.383	0.15625	0.86802	0.998328	1	-2.7104
C1orf110	0.71843	0.2422	1	1	-0.16514	0.63816	0.094119	0.999767	0.983715	0.46984	0.71673	0.75604	1	1	0.070843	0.44076	0.35194	0.999943	1	-0.46999
C1orf111	0.3835	0.21167	1	1	-0.2823	0.82209	0.53401	0.999767	0.999999	0.13306	0.45412	0.04785	1	0.949339	-0.21684	0.25392	0.16563	0.998328	0.999862	-0.70286
C1orf112	0.63567	0.39414	1	1	-0.46812	0.92562	0.067482	0.999767	0.981209	0.67716	0.83843	0.38759	1	1	0.1521	0.11831	0.13268	0.983965	0.992417	-1.5329
C1orf115	0.29968	0.51804	1	1	-1.2321	0.15495	0.30846	0.987328	0.999999	-3.0305	0.43619	0.76589	1	1	-0.23882	0.12636	0.3191	0.99081	1	-1.8552
C1orf116	0.91836	0.58373	1	1	-1.1062	0.92442	0.35076	0.999767	0.999999	-0.18197	0.27416	0.78265	1	1	-0.42491	0.94381	0.53997	0.999943	1	-1.6308
C1orf122	0.88692	0.69831	1	1	-1.3051	0.90496	0.19485	0.999767	0.999999	-0.53767	0.085598	0.15675	0.998417	1	-1.2025	0.85996	0.6037	0.999943	1	-1.4549
C1orf123	0.14823	0.1563	0.998369	1	-1.8443	0.14938	0.40899	0.987328	0.999999	-2.4604	0.12849	0.33018	1	1	-0.28232	0.24714	0.32888	0.998328	1	-1.5609
C1orf127	0.54606	0.01364	1	0.915649	-0.1554	0.057654	0.16702	0.924616	0.996791	-0.53023	0.50372	0.06002	1	0.962652	0.29217	0.86389	0.010822	0.999943	0.901012	0.58616
C1orf131	0.49802	0.83095	1	1	-1.8278	0.44592	0.61572	0.996175	0.999999	-2.669	0.33121	0.084355	1	0.977737	-0.54308	0.22681	0.78637	0.998328	1	-2.8306
C1orf137	0.58033	0.29711	1	1	-0.97049	0.82757	0.067245	0.999767	0.981209	0.78089	0.36576	0.036046	1	0.946601	0.030281	0.39194	0.64311	0.999943	1	-0.96607
C1orf141	0.8046	0.60779	1	1	-0.36821	0.60035	0.27504	0.999767	0.999999	-0.70037	0.51771	0.32151	1	1	-0.23763	0.89938	0.70007	0.999943	1	-0.62937
C1orf146	0.90465	0.41057	1	1	-0.52817	0.83872	0.8426	0.999767	0.999999	-0.62266	0.83607	0.3713	1	1	-0.30514	0.81924	0.23298	0.999943	1	-1.1461
C1orf158	0.29727	0.65099	1	1	-0.53951	0.99313	0.0068717	0.999767	0.865939	1.3872	0.232	0.1115	1	0.994492	0.029305	0.070151	0.7807	0.95179	1	-2.4869
C1orf159	0.3882	0.69272	1	1	-0.35973	0.79648	0.095964	0.999767	0.983927	0.36751	0.37847	0.14414	1	1	-0.19032	0.40571	0.40984	0.999943	1	-0.87124
C1orf162	0.84357	0.75654	1	1	-0.69965	0.28134	0.072237	0.988544	0.981209	0.7824	0.86049	0.14354	1	1	-0.099057	0.26641	0.27898	0.998509	1	-1.4888
C1orf167	0.98592	0.43314	1	1	-0.16956	0.92126	0.20097	0.999767	0.999999	0.24988	0.79763	0.078197	1	0.973853	0.23719	0.58749	0.56478	0.999943	1	-0.81393
C1orf168	0.99936	0.23762	1	1	0.34072	0.44114	0.72631	0.995755	0.999999	-1.2043	0.98638	0.10149	1	0.99104	0.4188	0.99887	0.00090361	0.999943	0.74615	0.79719
C1orf174	0.97343	0.026304	1	0.956353	0.18688	0.94968	0.029497	0.999767	0.959875	0.95621	0.99602	0.0009265	1	0.692374	1.1066	0.54462	0.056434	0.999943	0.967155	-0.62151
C1orf177	0.69423	0.35309	1	1	-0.57526	0.93283	0.0018484	0.999767	0.790995	1.0226	0.58247	0.52905	1	1	0.23612	0.11	0.84304	0.981726	1	-1.3979
C1orf185	0.0024928	0.32334	0.534328	1	-1.7704	0.0037748	0.56963	0.667963	0.999999	-3.4809	0.358	0.14136	1	1	-0.2234	0.018268	0.66818	0.847999	1	-1.5624
C1orf186	0.036147	0.45331	0.89449	1	-1.8535	0.010624	0.88307	0.77913	0.999999	-2.1887	0.57978	0.71585	1	1	-0.44942	0.89175	0.58293	0.999943	1	-1.4844
C1orf189	0.68682	0.073867	1	1	-0.41225	0.089379	0.19264	0.958024	0.999999	-1.2867	0.99838	0.0016238	1	0.692374	0.60135	0.1601	0.2853	0.998328	1	-0.91314
C1orf194	0.28684	0.70365	1	1	-1.0976	0.081984	0.6036	0.950774	0.999999	-3.5182	0.82748	0.12835	1	0.996966	0.15105	0.169	0.10221	0.998328	0.990562	-1.1167
C1orf195	0.78376	0.33163	1	1	-1.2851	0.68069	0.53312	0.999767	0.999999	-1.4396	0.88127	0.070052	1	0.973853	0.26826	0.39298	0.41777	0.999943	1	-2.3562
C1orf198	0.20968	0.71111	1	1	-1.4327	0.028588	0.098487	0.878233	0.9848	-0.39526	0.06922	0.96483	0.975609	1	-0.68908	0.29539	0.29553	0.998509	1	-1.4729
C1orf204	0.13757	0.92775	0.993103	1	-1.5396	0.22057	0.54805	0.987328	0.999999	-2.0214	0.26153	0.40103	1	1	-0.19965	0.028081	0.97192	0.884356	1	-2.5783
C1orf21	0.074442	0.26004	0.953528	1	-1.6775	0.71118	0.82128	0.999767	0.999999	-0.55828	0.14758	0.60535	1	1	0.21219	0.077127	0.24204	0.961308	1	-3.2108
C1orf210	0.99559	0.47451	1	1	-0.000229	0.91727	0.82235	0.999767	0.999999	-0.8436	0.70891	0.86848	1	1	-0.16616	0.99793	0.012584	0.999943	0.901414	0.7206
C1orf216	0.91365	0.77727	1	1	-1.0676	0.86151	0.093459	0.999767	0.983685	0.28189	0.94406	0.1005	1	0.990896	0.26006	0.30974	0.8731	0.998509	1	-2.3715
C1orf226	0.95205	0.37298	1	1	0.066777	0.86373	0.02012	0.999767	0.947205	1.0897	0.32138	0.23312	1	1	0.27193	0.68608	0.10486	0.999943	0.990562	-0.16161
C1orf228	0.5807	0.41258	1	1	-1.1875	0.19953	0.015329	0.987328	0.924894	-3.236	0.34211	0.14964	1	1	0.044813	0.87032	0.65169	0.999943	1	-1.0903
C1orf229	0.75474	0.64352	1	1	-0.25007	0.59562	0.69095	0.999767	0.999999	-0.40949	0.6614	0.065599	1	0.971528	0.33821	0.61521	0.17367	0.999943	1	-0.87038
C1orf233	0.82705	0.55321	1	1	-0.61063	0.056088	0.32686	0.924616	0.999999	-0.35449	0.66854	0.68893	1	1	0.22564	0.84969	0.51079	0.999943	1	-0.87065
C1orf234	0.58258	0.13852	1	1	-0.91717	0.22244	0.65099	0.987328	0.999999	-1.644	0.55174	0.49598	1	1	-0.053715	0.96293	0.09129	0.999943	0.987776	-0.20852
C1orf27	0.63446	0.51564	1	1	-1.6344	0.28808	0.41918	0.988544	0.999999	-2.5982	0.14878	0.11146	1	0.994492	-0.63975	0.62706	0.68832	0.999943	1	-1.8762
C1orf43	0.08271	0.40173	0.956514	1	-0.73872	0.14069	0.3378	0.987328	0.999999	-1.4322	0.20461	0.17707	1	1	0.039591	0.18179	0.56983	0.998328	1	-1.4071
C1orf50	0.76155	0.79091	1	1	-1.2018	0.78908	0.10979	0.999767	0.98736	-0.046278	0.14526	0.93176	1	1	-0.63128	0.22388	0.81735	0.998328	1	-2.3689
C1orf52	0.15389	0.13662	0.99983	1	-0.67383	0.99845	0.0015459	0.999767	0.790995	1.4633	0.57474	0.84864	1	1	-0.10658	0.028717	0.49687	0.885287	1	-2.1064
C1orf53	0.91499	0.10938	1	1	-0.723	0.25264	0.35341	0.987328	0.999999	-2.9247	0.91317	0.037373	1	0.949339	0.67279	0.92108	0.29989	0.999943	1	-0.18728
C1orf54	0.43721	0.10834	1	1	-0.72354	0.2678	0.063911	0.988544	0.981209	-1.1406	0.76323	0.13788	1	0.999103	-0.040326	0.51781	0.15349	0.999943	0.997111	-0.51533
C1orf56	0.25695	0.70611	1	1	-1.6797	0.272	0.70882	0.988544	0.999999	-2.3694	0.95419	0.16776	1	1	0.49141	0.26276	0.79486	0.998509	1	-2.0956
C1orf61	0.92045	0.44429	1	1	-0.33036	0.094131	0.2006	0.964119	0.999999	0.48461	0.38134	0.54029	1	1	-0.23771	0.64765	0.47902	0.999943	1	-0.30669
C1orf64	0.23459	0.28337	1	1	-0.4945	0.99649	0.0035116	0.999767	0.845403	0.59614	0.005479	0.51492	0.478698	1	-0.63462	0.058414	0.62545	0.933525	1	-0.83168
C1orf68	0.13254	0.49632	0.990836	1	-0.37338	0.44797	0.21019	0.996275	0.999999	0.14022	0.98003	0.069373	1	0.973853	0.33447	0.12917	0.34748	0.992846	1	-0.55476
C1orf86	0.27563	0.83859	1	1	-1.1761	0.10554	0.80351	0.972877	0.999999	-2.1514	0.28011	0.048475	1	0.949339	0.07548	0.1221	0.77949	0.987948	1	-1.8157
C1orf87	0.33976	0.55033	1	1	-0.73242	0.65203	0.13477	0.999767	0.989868	-1.2741	0.38601	0.43561	1	1	0.21162	0.20068	0.27627	0.998328	1	-0.8279
C1orf94	0.00038734	0.77932	0.308416	1	-1.1	0.94985	0.048639	0.999767	0.979347	0.59408	0.1451	0.72945	1	1	-0.24847	0.00085199	0.93934	0.495172	1	-2.8551
C1orf95	0.96997	0.18387	1	1	-0.55116	0.83697	0.16558	0.999767	0.996791	0.26202	0.81362	0.8339	1	1	-0.12544	0.81062	0.066343	0.999943	0.978002	0.33649
C1QA	0.55194	0.0056066	1	0.85554	0.17342	0.098224	0.17085	0.968755	0.996791	0.28388	0.99413	0.018083	1	0.879843	0.43569	0.81794	0.011887	0.999943	0.901012	0.8024
C1QB	0.26588	0.76702	1	1	-1.6104	0.08959	0.099004	0.958024	0.9848	-1.3049	0.44289	0.14675	1	1	0.34502	0.24471	0.094946	0.998328	0.989879	-1.9084
C1QBP	0.14653	0.67535	0.998369	1	-1.8298	0.66049	0.63184	0.999767	0.999999	-1.0457	0.025146	0.95569	0.788773	1	-0.67202	0.10011	0.74817	0.975436	1	-2.6145
C1QC	0.99819	0.33041	1	1	-0.016328	0.70821	0.063824	0.999767	0.981209	0.81727	0.4239	0.26686	1	1	0.025167	0.96258	0.34425	0.999943	1	-0.038415
C1QL1	0.64354	0.78072	1	1	-0.96847	0.84955	0.19833	0.999767	0.999999	0.31717	0.16301	0.78358	1	1	-0.16185	0.20982	0.91564	0.998328	1	-2.1394
C1QL2	0.28276	0.85286	1	1	-1.6366	0.17807	0.84111	0.987328	0.999999	-2.6094	0.3897	0.20719	1	1	0.50935	0.44725	0.55693	0.999943	1	-2.5158
C1QL3	0.1363	0.039007	0.993103	0.979344	-0.5558	0.95034	0.32479	0.999767	0.999999	-0.053097	0.90099	0.80643	1	1	0.0053688	0.053216	0.021594	0.930064	0.920866	-1.008
C1QL4	0.44096	0.6423	1	1	-0.99662	0.81146	0.026811	0.999767	0.955904	0.82953	0.024225	0.26952	0.778629	1	-0.82843	0.47661	0.74449	0.999943	1	-1.7083
C1QTNF1	0.088504	0.93403	0.967549	1	-1.2966	0.15676	0.82284	0.987328	0.999999	-2.1537	0.35298	0.24071	1	1	0.081239	0.18898	0.33102	0.998328	1	-2.0484
C1QTNF2	0.063802	0.85443	0.940154	1	-1.2789	0.092187	0.55968	0.961453	0.999999	-0.76391	0.38962	0.69058	1	1	-0.17457	0.097976	0.67162	0.975436	1	-1.6598
C1QTNF3	0.85825	0.20826	1	1	-0.32606	0.79706	0.66983	0.999767	0.999999	-0.51143	0.3057	0.52964	1	1	-0.32342	0.73512	0.099312	0.999943	0.990562	0.26274
C1QTNF4	0.68034	0.84335	1	1	-1.2367	0.52841	0.75152	0.999767	0.999999	-1.9128	0.044524	0.51581	0.899613	1	-1.2123	0.92748	0.55905	0.999943	1	-1.372
C1QTNF5	0.026388	0.97018	0.865637	1	-2.4696	0.036858	0.12425	0.890887	0.988742	-4.1846	0.35841	0.79502	1	1	-0.24033	0.029985	0.96067	0.885287	1	-3.697
C1QTNF6	0.14808	0.76684	0.998369	1	-1.3164	0.18655	0.37048	0.987328	0.999999	0.23608	0.072818	0.66154	0.980963	1	-0.80527	0.13245	0.21301	0.993025	1	-1.47
C1QTNF7	0.47122	0.23834	1	1	-1.3675	0.90964	0.82392	0.999767	0.999999	-0.9976	0.90839	0.60208	1	1	0.0025152	0.48196	0.043362	0.999943	0.957873	-1.8031
C1QTNF8	0.17849	0.76026	1	1	-1.2742	0.024896	0.8198	0.866357	0.999999	-2.4763	0.72254	0.11082	1	0.994492	0.46631	0.12252	0.90427	0.987948	1	-2.1707
C1QTNF9	0.065009	0.44456	0.942337	1	-1.687	0.017793	0.94076	0.842112	0.999999	-2.4946	0.48273	0.18012	1	1	0.058815	0.026413	0.22933	0.872214	1	-2.7533
C1QTNF9B	0.019082	0.98092	0.827836	1	-2.545	0.1354	0.20743	0.987328	0.999999	-3.7942	0.00038954	0.99961	0.129343	1	-1.3657	0.045769	0.91911	0.914831	1	-2.9831
C1QTNF9B-AS1	0.15616	0.7144	0.99983	1	-1.2362	0.13285	0.46285	0.987328	0.999999	-1.9289	0.060452	0.82222	0.955705	1	-0.71382	0.39966	0.22174	0.999943	1	-1.1912
C1RL	0.52903	0.13064	1	1	-0.20923	0.019408	0.83785	0.842112	0.999999	-2.4108	0.91925	0.009342	1	0.839459	0.38302	0.99301	0.13269	0.999943	0.992417	0.34224
C1S	0.037054	0.96295	0.89815	1	-2.1589	0.11966	0.57748	0.980138	0.999999	-3.8067	0.39836	0.95625	1	1	-0.57118	0.21197	0.57716	0.998328	1	-3.071
C2	0.062945	0.61129	0.938158	1	-0.34432	0.010777	0.74523	0.780272	0.999999	-1.8918	0.11189	0.58088	1	1	-0.23949	0.98728	0.098729	0.999943	0.990562	0.12855
C20orf141	0.62321	0.4847	1	1	-0.84248	0.82694	0.13681	0.999767	0.989868	0.26194	0.25177	0.50265	1	1	-0.13396	0.56181	0.60381	0.999943	1	-1.1759
[truncated: 17,115 more rows]
