# Supplementary material for: Genome-wide CRISPR screens identify GATA6 as a proviral host factor for SARS-CoV-2 via modulation of ACE2
Source: Nat Commun. 2022 Apr 25;13:2237. doi: 10.1038/s41467-022-29896-z (PMC9039069; doi:10.1038/s41467-022-29896-z)
Supplement: Supplementary file 5 — Supplementary Data 2 [file 41467_2022_29896_MOESM5_ESM.xlsx]

## Sheet: sgRNA_results
sgrna	Gene	LFC_all	score_all	FDR_all	dir_score_all	LFC_wt	score_wt	FDR_wt	dir_score_wt	LFC_alpha	score_alpha	FDR_alpha	dir_score_alpha	LFC_beta	score_beta	FDR_beta	dir_score_beta
A1BG_1	A1BG	-1.389	1.8191	0.17072	-1.8191	0.4792	1.217	0.30834	1.217	-0.26992	0.552	0.8368	-0.552	-3.2343	2.7301	0.020384	-2.7301
A1BG_2	A1BG	-0.27058	0.54719	0.68719	-0.54719	-1.0517	1.7415	0.14755	-1.7415	0.25645	0.68552	0.79058	0.68552	-0.40483	0.81306	0.49476	-0.81306
A1BG_3	A1BG	-0.46229	0.35152	0.16378	-0.35152	-0.54035	0.35041	0.31331	-0.35041	-0.54707	0.36534	0.59272	-0.36534	-0.48174	0.36023	0.49075	-0.36023
A1BG_4	A1BG	-2.2384	2.7928	0.094481	-2.7928	-3.1538	3.3133	0.0043759	-3.3133	-0.18426	0.4688	0.8669	-0.4688	-3.6779	3.3946	0.0057906	-3.3946
A1CF_1	A1CF	-0.0091133	0.01852	0.98849	-0.01852	1.5351	5.8605	7.6554e-08	5.8605	0.50171	1.3448	0.53935	1.3448	-1.2489	1.7685	0.12186	-1.7685
A1CF_2	A1CF	-1.3622	1.799	0.17449	-1.799	0.84882	2.476	0.044177	2.476	0.23398	0.56996	0.83057	0.56996	-3.6405	2.8114	0.015103	-2.8114
A1CF_3	A1CF	0.36881	0.8154	0.54053	0.8154	1.1082	3.3923	0.0045151	3.3923	-0.61056	1.0606	0.65074	-1.0606	0.99533	2.8861	0.022924	2.8861
A1CF_4	A1CF	-1.4768	0.98071	0.25683	-0.98071	-2.9547	1.351	0.30353	-1.351	0.6939	1.0007	0.69636	1.0007	-2.0309	1.1881	0.098415	-1.1881
A2M_1	A2M	0.22923	0.36586	0.80808	0.36586	-1.0805	1.1632	0.29362	-1.1632	0.9052	2.0155	0.29443	2.0155	0.24273	0.40286	0.75675	0.40286
A2M_2	A2M	0.20613	0.49597	0.71841	0.49597	0.56953	1.6439	0.17133	1.6439	0.24105	0.64688	0.80401	0.64688	-0.0055961	0.012984	0.9917	-0.012984
A2M_3	A2M	-1.9952	1.6371	0.16468	-1.6371	2.1573	7.8653	1.1998e-13	7.8653	0.019444	0.032272	0.99604	0.032272	-3.8641	2.107	0.026746	-2.107
A2M_4	A2M	-2.6658	1.5112	0.11088	-1.5112	-3.5236	1.6846	0.17472	-1.6846	-0.63047	0.68308	0.75466	-0.68308	-3.2252	1.6534	0.047138	-1.6534
A2ML1_1	A2ML1	-3.5265	2.1785	0.094151	-2.1785	-4.4519	2.3758	0.053163	-2.3758	-1.2601	1.518	0.44985	-1.518	-4.1384	2.3318	0.019923	-2.3318
A2ML1_2	A2ML1	-1.138	1.1319	0.33276	-1.1319	-1.0036	1.0788	0.32708	-1.0788	0.46168	0.84938	0.73433	0.84938	-2.5566	1.7815	0.062739	-1.7815
A2ML1_3	A2ML1	-3.3204	1.9304	0.094863	-1.9304	-4.1148	2.1005	0.086932	-2.1005	-1.7473	1.638	0.36722	-1.638	-3.8058	2.0616	0.028351	-2.0616
A2ML1_4	A2ML1	-2.9085	1.7727	0.10512	-1.7727	-3.9601	1.9839	0.10618	-1.9839	0.03475	0.054083	0.99353	0.054083	-3.6535	1.9472	0.032713	-1.9472
A3GALT2_1	A3GALT2	-0.83668	1.2673	0.32586	-1.2673	-2.0305	2.282	0.055962	-2.282	-0.056274	0.12105	0.97174	-0.12105	-1.0139	1.5088	0.18625	-1.5088
A3GALT2_2	A3GALT2	-0.28231	0.43827	0.74077	-0.43827	-0.43684	0.67309	0.56955	-0.67309	0.3961	0.85219	0.73008	0.85219	-0.86929	1.157	0.30631	-1.157
A3GALT2_3	A3GALT2	-0.61574	1.1391	0.38201	-1.1391	-0.45321	0.92988	0.43707	-0.92988	0.45663	1.3452	0.53908	1.3452	-1.736	2.3833	0.046319	-2.3833
A3GALT2_4	A3GALT2	-0.36397	0.79698	0.54845	-0.79698	-1.222	2.1512	0.07791	-2.1512	-0.40441	0.96418	0.68989	-0.96418	0.10218	0.27258	0.82756	0.27258
A4GALT_1	A4GALT	-0.41277	0.5386	0.66598	-0.5386	-0.23356	0.33634	0.77	-0.33634	-1.6029	1.5797	0.39862	-1.5797	0.70947	1.4233	0.22114	1.4233
A4GALT_2	A4GALT	-0.07911	0.081673	0.87021	-0.081673	1.9066	4.2642	0.00021123	4.2642	0.3076	0.38505	0.92211	0.38505	-1.2666	0.91924	0.25897	-0.91924
A4GALT_3	A4GALT	0.12207	0.21628	0.88724	0.21628	1.4688	4.5233	6.5008e-05	4.5233	0.048324	0.091242	0.98112	0.091242	-0.45402	0.68554	0.55863	-0.68554
A4GALT_4	A4GALT	-0.64887	0.54773	0.54086	-0.54773	-2.9093	1.3267	0.31537	-1.3267	-0.2229	0.22885	0.90235	-0.22885	0.92542	1.397	0.24632	1.397
A4GNT_1	A4GNT	-2.0614	1.1639	0.14656	-1.1639	-2.9547	1.351	0.30353	-1.351	0.30783	0.38536	0.92201	0.38536	-2.6721	1.3262	0.073028	-1.3262
A4GNT_2	A4GNT	-3.4354	2.2632	0.094528	-2.2632	-4.5904	2.4981	0.041939	-2.4981	-0.098676	0.18039	0.95432	-0.18039	-4.2755	2.4519	0.016776	-2.4519
A4GNT_3	A4GNT	-1.1856	1.3866	0.26739	-1.3866	-4.5664	2.4765	0.043747	-2.4765	0.2633	0.54198	0.84247	0.54198	0.19374	0.3687	0.76983	0.3687
A4GNT_4	A4GNT	0.49498	0.86418	0.52366	0.86418	-0.69123	0.8346	0.45638	-0.8346	0.27372	0.47933	0.8684	0.47933	1.3404	3.3476	0.010071	3.3476
AAAS_1	AAAS	-3.5459	2.0343	0.091798	-2.0343	-2.492	1.904	0.073986	-1.904	-3.8435	2.2547	0.093905	-2.2547	-3.9207	2.1517	0.025379	-2.1517
AAAS_2	AAAS	-1.972	1.3743	0.18188	-1.3743	-1.8787	1.3839	0.15806	-1.3839	1.1453	2.4092	0.20061	2.4092	-3.3177	1.7136	0.043721	-1.7136
AAAS_3	AAAS	-1.4715	1.1122	0.26825	-1.1122	2.2307	6.5911	9.6715e-10	6.5911	-1.87	1.3553	0.39862	-1.3553	-2.48	1.4723	0.066047	-1.4723
AAAS_4	AAAS	-2.7202	1.471	0.10188	-1.471	-3.4064	1.611	0.19695	-1.611	-3.4393	1.6883	0.15583	-1.6883	-1.6085	1.2019	0.18044	-1.2019
AACS_1	AACS	-1.3328	1.5641	0.21819	-1.5641	-4.7127	2.6109	0.033102	-2.6109	0.15669	0.32606	0.91727	0.32606	0.0015693	0.002928	0.99781	0.002928
AACS_2	AACS	-0.70566	0.99755	0.43514	-0.99755	-4.6945	2.5938	0.034371	-2.5938	0.35742	0.79415	0.75063	0.79415	1.4746	4.7579	7.9751e-05	4.7579
AACS_3	AACS	-2.9421	1.6675	0.10002	-1.6675	-3.7473	1.8328	0.13714	-1.8328	-1.2379	1.1932	0.54385	-1.1932	-3.4443	1.7988	0.039385	-1.7988
AACS_4	AACS	-1.1811	1.3243	0.28302	-1.3243	0.17825	0.32505	0.80193	0.32505	0.41682	0.8667	0.72717	0.8667	-3.0684	2.1623	0.036209	-2.1623
AADAC_1	AADAC	-1.7653	1.9864	0.13853	-1.9864	-4.9632	2.8566	0.018821	-2.8566	-0.28079	0.54658	0.83847	-0.54658	-0.56706	0.94917	0.41756	-0.94917
AADAC_2	AADAC	-1.3606	1.4227	0.24494	-1.4227	-4.3777	2.3126	0.059349	-2.3126	-0.91031	1.19	0.58633	-1.19	0.76097	1.6769	0.14737	1.6769
AADAC_3	AADAC	-1.969	1.3536	0.18243	-1.3536	-3.569	1.7139	0.16639	-1.7139	-0.74591	0.79018	0.71681	-0.79018	-1.9195	1.3806	0.12766	-1.3806
AADAC_4	AADAC	0.2705	0.45541	0.75296	0.45541	0.25518	0.44456	0.72798	0.44456	-0.35571	0.52547	0.83871	-0.52547	0.91803	2.034	0.08245	2.034
AADACL2_1	AADACL2	-0.6007	0.38957	0.30666	-0.38957	-1.2418	0.60737	0.93143	-0.60737	-0.95235	0.5273	0.41816	-0.5273	0.080027	0.065325	0.75143	0.065325
AADACL2_2	AADACL2	-3.0745	1.7716	0.097388	-1.7716	-3.904	1.9431	0.11387	-1.9431	-1.2581	1.2677	0.52477	-1.2677	-3.5984	1.9072	0.034337	-1.9072
AADACL2_3	AADACL2	-1.2058	1.2199	0.30427	-1.2199	1.046	2.3834	0.053163	2.3834	-0.45398	0.63239	0.79824	-0.63239	-2.7696	1.9023	0.050579	-1.9023
AADACL2_4	AADACL2	-2.8402	1.6457	0.10557	-1.6457	-3.7399	1.8277	0.13795	-1.8277	-3.3511	1.8641	0.14549	-1.8641	-2.1151	1.5202	0.10197	-1.5202
AADACL3_1	AADACL3	1.042	2.2007	0.12326	2.2007	0.96119	2.0415	0.095136	2.0415	0.28707	0.49666	0.86258	0.49666	1.8743	5.7319	7.0693e-07	5.7319
AADACL3_2	AADACL3	-1.8333	1.0928	0.18333	-1.0928	-2.9268	1.336	0.31113	-1.336	-0.51379	0.48145	0.79971	-0.48145	-2.1884	1.2184	0.074592	-1.2184
AADACL3_3	AADACL3	-1.2696	1.8826	0.16212	-1.8826	0.2095	0.52874	0.66625	0.52874	-0.66443	1.3077	0.55208	-1.3077	-2.5484	2.7699	0.024384	-2.7699
AADACL3_4	AADACL3	0.91763	2.5016	0.10049	2.5016	1.7686	7.1032	2.9876e-11	7.1032	0.7082	1.9584	0.31032	1.9584	0.7191	1.8869	0.10382	1.8869
AADACL4_1	AADACL4	-1.3631	1.3536	0.25762	-1.3536	1.0477	2.4591	0.046099	2.4591	-0.58924	0.80859	0.73331	-0.80859	-2.97	2.0003	0.041843	-2.0003
AADACL4_2	AADACL4	-2.2731	1.5265	0.14636	-1.5265	-3.7605	1.8419	0.13499	-1.8419	-0.042468	0.060345	0.97861	-0.060345	-2.8815	1.719	0.045363	-1.719
AADACL4_3	AADACL4	-2.6363	1.5271	0.11438	-1.5271	-3.5724	1.7161	0.16604	-1.7161	-0.19301	0.24536	0.92282	-0.24536	-3.273	1.6843	0.045363	-1.6843
AADACL4_4	AADACL4	-1.1801	1.3128	0.28588	-1.3128	0.67231	1.4549	0.22527	1.4549	0.30885	0.61243	0.81823	0.61243	-3.1385	2.1582	0.034476	-2.1582
AADAT_1	AADAT	-0.88679	0.92176	0.42867	-0.92176	-3.8994	1.9398	0.11439	-1.9398	0.63434	1.2013	0.59979	1.2013	0.17249	0.26362	0.85248	0.26362
AADAT_2	AADAT	0.80742	1.958	0.15217	1.958	1.3228	4.1025	0.00037191	4.1025	0.68979	1.7537	0.37859	1.7537	0.6846	1.6442	0.15442	1.6442
AADAT_3	AADAT	-0.36436	0.46828	0.70304	-0.46828	1.9601	6.2965	5.9496e-09	6.2965	0.66442	1.3331	0.54639	1.3331	-2.2794	1.7238	0.080293	-1.7238
AADAT_4	AADAT	-3.1618	2.1032	0.096866	-2.1032	-4.4285	2.3557	0.054658	-2.3557	0.64226	1.4502	0.4993	1.4502	-4.1153	2.3121	0.020444	-2.3121
AAED1_1	AAED1	-0.50254	0.46885	0.62227	-0.46885	1.6351	3.4164	0.0044689	3.4164	-0.027176	0.031633	0.97135	-0.031633	-1.7697	1.1591	0.14739	-1.1591
AAED1_2	AAED1	-1.2222	1.8266	0.17253	-1.8266	1.2827	4.8171	1.7044e-05	4.8171	-0.30245	0.6659	0.79709	-0.6659	-3.2174	2.9633	0.015327	-2.9633
AAED1_3	AAED1	-1.0364	1.0429	0.3698	-1.0429	-0.034056	0.049209	0.94955	-0.049209	-0.14862	0.21603	0.93808	-0.21603	-2.2877	1.6738	0.082086	-1.6738
AAED1_4	AAED1	-1.4276	1.0641	0.27835	-1.0641	-3.3214	1.5593	0.21506	-1.5593	1.2242	2.4201	0.20025	2.4201	-2.0768	1.3316	0.10617	-1.3316
AAGAB_1	AAGAB	1.3474	4.0099	0.023924	4.0099	2.1379	9.2401	1.2609e-18	9.2401	0.75353	1.951	0.31308	1.951	1.5707	5.3052	6.1753e-06	5.3052
AAGAB_2	AAGAB	0.45668	0.64468	0.66389	0.64468	-0.89446	0.82021	0.40692	-0.82021	0.82139	1.4237	0.5182	1.4237	0.82369	1.3744	0.24615	1.3744
AAGAB_3	AAGAB	-0.95981	0.65457	0.37531	-0.65457	-2.4357	1.0918	0.47052	-1.0918	0.41888	0.47069	0.90976	0.47069	-1.0319	0.70364	0.30313	-0.70364
AAGAB_4	AAGAB	-2.4965	1.8137	0.12418	-1.8137	-4.2019	2.1688	0.077124	-2.1688	0.64839	1.3619	0.53487	1.3619	-3.4355	2.0714	0.026089	-2.0714
AAK1_1	AAK1	-1.7504	1.3312	0.21313	-1.3312	-3.7073	1.8055	0.14321	-1.8055	0.28364	0.44433	0.885	0.44433	-1.9997	1.4676	0.11513	-1.4676
AAK1_2	AAK1	0.63263	1.2839	0.32824	1.2839	0.4799	0.95996	0.42525	0.95996	0.162	0.30259	0.92534	0.30259	1.1972	3.1248	0.015524	3.1248
AAK1_3	AAK1	-0.035504	0.042801	0.93096	-0.042801	-1.7199	1.2594	0.18655	-1.2594	0.8406	1.4953	0.48811	1.4953	0.021855	0.027725	0.97468	0.027725
AAK1_4	AAK1	-2.5243	1.3058	0.098781	-1.3058	-3.0752	1.4169	0.27212	-1.4169	-2.2892	1.3361	0.30141	-1.3361	-2.7884	1.3907	0.066616	-1.3907
AAMDC_1	AAMDC	-2.8587	1.4718	0.094312	-1.4718	-3.3519	1.5777	0.20788	-1.5777	-2.9623	1.5939	0.18517	-1.5939	-3.0574	1.5485	0.05357	-1.5485
AAMDC_2	AAMDC	-1.113	1.3421	0.28465	-1.3421	-0.92727	1.237	0.28766	-1.237	0.53343	1.2219	0.58872	1.2219	-2.6862	2.1858	0.04417	-2.1858
AAMDC_3	AAMDC	-0.97488	1.2419	0.32512	-1.2419	0.54017	1.2006	0.31533	1.2006	-0.082423	0.15369	0.962	-0.15369	-2.5084	2.1608	0.048922	-2.1608
AAMDC_4	AAMDC	-0.62288	0.69742	0.55313	-0.69742	0.43165	0.71816	0.56581	0.71816	0.023015	0.034643	0.99834	0.034643	-1.7362	1.4393	0.14545	-1.4393
AAMP_1	AAMP	-2.3925	1.8565	0.12701	-1.8565	-4.3273	2.2705	0.064305	-2.2705	-1.0344	1.28	0.54566	-1.28	-2.1333	1.834	0.080788	-1.834
AAMP_2	AAMP	-2.4908	1.5151	0.12646	-1.5151	-3.6152	1.744	0.15844	-1.744	0.82515	1.5327	0.47035	1.5327	-3.3149	1.7118	0.043746	-1.7118
AAMP_3	AAMP	-2.797	1.3951	0.093818	-1.3951	-3.186	1.4797	0.24478	-1.4797	-3.2184	1.5507	0.17684	-1.5507	-2.8964	1.4525	0.061052	-1.4525
AAMP_4	AAMP	-1.7102	1.192	0.22018	-1.192	1.4904	3.1837	0.0086374	3.1837	-0.17734	0.21276	0.92681	-0.21276	-3.0763	1.56	0.052934	-1.56
AANAT_1	AANAT	-1.4731	1.0211	0.26401	-1.0211	-3.1103	1.4365	0.26284	-1.4365	0.86431	1.393	0.53487	1.393	-2.0531	1.2465	0.10314	-1.2465
AANAT_2	AANAT	-0.27981	0.65312	0.62748	-0.65312	-1.6728	2.6799	0.028662	-2.6799	0.22582	0.69306	0.78759	0.69306	-0.082435	0.21382	0.86511	-0.21382
AANAT_3	AANAT	-0.9156	1.1536	0.35815	-1.1536	0.88794	2.1813	0.074716	2.1813	-0.24048	0.41222	0.88371	-0.41222	-2.3452	2.0441	0.058926	-2.0441
AANAT_4	AANAT	0.14606	0.37873	0.78661	0.37873	0.89472	3.2174	0.0075264	3.2174	-0.31639	0.77241	0.75779	-0.77241	0.23798	0.66244	0.58475	0.66244
AAR2_1	AAR2	-0.65995	1.2247	0.34672	-1.2247	-1.0157	1.7744	0.14106	-1.7744	-0.097472	0.24024	0.93948	-0.24024	-1.0481	1.7896	0.12064	-1.7896
AAR2_2	AAR2	-0.30104	0.6541	0.62658	-0.6541	1.1945	4.7132	2.7528e-05	4.7132	-0.060175	0.1565	0.96268	-0.1565	-1.2698	2.1121	0.071233	-2.1121
AAR2_3	AAR2	-0.63914	1.3596	0.29703	-1.3596	0.083565	0.23884	0.85012	0.23884	-0.59294	1.414	0.5124	-1.414	-1.0495	2.0408	0.080546	-2.0408
AAR2_4	AAR2	-2.5305	1.4807	0.12119	-1.4807	-3.517	1.6804	0.1755	-1.6804	0.17453	0.2476	0.94919	0.2476	-3.219	1.6494	0.047246	-1.6494
AARD_1	AARD	-0.76715	0.79739	0.48674	-0.79739	0.34315	0.53657	0.67904	0.53657	-0.12869	0.17838	0.94575	-0.17838	-1.88	1.4552	0.12868	-1.4552
AARD_2	AARD	-1.6472	1.095	0.22738	-1.095	-3.1382	1.4523	0.25655	-1.4523	-0.4797	0.48433	0.81324	-0.48433	-1.6304	1.1208	0.17456	-1.1208
AARD_3	AARD	0.90539	2.1603	0.12633	2.1603	2.2574	9.7764	8.5998e-21	9.7764	0.11612	0.22688	0.94464	0.22688	1.0463	2.7325	0.02895	2.7325
AARD_4	AARD	-0.55525	0.75817	0.55112	-0.75817	-1.9302	1.8265	0.10668	-1.8265	-0.54192	0.81172	0.73692	-0.81172	0.12675	0.22585	0.86447	0.22585
AARS_1	AARS	-1.1349	1.2656	0.30245	-1.2656	0.60406	1.2597	0.29265	1.2597	-1.9019	1.8572	0.30318	-1.8572	-1.2375	1.3864	0.205	-1.3864
AARS_2	AARS	-2.2412	1.1788	0.11401	-1.1788	-2.8647	1.3032	0.32903	-1.3032	-2.8961	1.3658	0.20719	-1.3658	-1.3453	0.93097	0.233	-0.93097
AARS_3	AARS	-2.8276	3.228	0.082622	-3.228	-0.86068	1.7797	0.14042	-1.7797	-1.5704	2.7521	0.13544	-2.7521	-4.64	3.7484	0.0011655	-3.7484
AARS_4	AARS	-0.50116	0.85105	0.5168	-0.85105	1.0002	3.0444	0.012087	3.0444	-0.09362	0.20025	0.95025	-0.20025	-1.6178	2.0293	0.077328	-2.0293
AARS2_1	AARS2	-2.0241	1.0017	0.09792	-1.0017	-2.3682	1.0607	0.49609	-1.0607	-2.3973	1.1115	0.2574	-1.1115	-2.111	1.0425	0.11382	-1.0425
AARS2_2	AARS2	-1.6541	1.1186	0.22802	-1.1186	1.6532	3.5902	0.0025497	3.5902	-0.38418	0.40894	0.84785	-0.40894	-2.9177	1.465	0.060085	-1.465
AARS2_3	AARS2	-1.4201	1.0861	0.28023	-1.0861	-3.4064	1.611	0.19695	-1.611	0.28543	0.40688	0.904	0.40688	-1.3876	1.1048	0.22945	-1.1048
AARS2_4	AARS2	-2.459	1.8892	0.12295	-1.8892	-4.3493	2.2888	0.062076	-2.2888	-0.77148	1.0435	0.64726	-1.0435	-2.5347	1.9793	0.056529	-1.9793
AARSD1_1	AARSD1	-1.3655	1.1092	0.29177	-1.1092	1.5176	3.4761	0.0036091	3.4761	-1.3568	1.1893	0.52501	-1.1893	-2.4903	1.5381	0.067885	-1.5381
AARSD1_2	AARSD1	-1.7933	1.1349	0.20047	-1.1349	-3.1088	1.4357	0.26284	-1.4357	-0.69963	0.65211	0.73863	-0.65211	-1.885	1.197	0.12798	-1.197
AARSD1_3	AARSD1	0.88626	1.1172	0.4439	1.1172	2.4129	5.6297	3.1964e-07	5.6297	1.7715	3.2763	0.060573	3.2763	-0.4872	0.38518	0.54388	-0.38518
AARSD1_4	AARSD1	-2.7364	1.5878	0.10975	-1.5878	-3.6609	1.7743	0.15075	-1.7743	-0.36848	0.45422	0.8509	-0.45422	-3.3596	1.7414	0.042174	-1.7414
AASDH_1	AASDH	0.15105	0.3978	0.77565	0.3978	-0.13129	0.3303	0.79209	-0.3303	0.52509	1.7463	0.38098	1.7463	-0.077636	0.19621	0.87661	-0.19621
AASDH_2	AASDH	0.92589	1.1515	0.43226	1.1515	-2.1933	0.98276	0.56711	-0.98276	1.6079	2.6849	0.15583	2.6849	3.0717	9.6597	2.9283e-19	9.6597
AASDH_3	AASDH	-1.3859	1.8816	0.16043	-1.8816	-5.2058	3.1151	0.0095965	-3.1151	-0.46362	0.92162	0.70633	-0.92162	0.81267	2.3938	0.047138	2.3938
AASDH_4	AASDH	-0.69181	1.0679	0.40829	-1.0679	-1.0413	1.5114	0.20224	-1.5114	0.058018	0.12632	0.97099	0.12632	-1.2614	1.6957	0.13544	-1.6957
AASDHPPT_1	AASDHPPT	-2.6558	2.1509	0.10581	-2.1509	-4.6677	2.5688	0.036258	-2.5688	-0.9852	1.3854	0.51475	-1.3854	-2.6304	2.223	0.043793	-2.223
AASDHPPT_2	AASDHPPT	-2.9197	1.5229	0.094528	-1.5229	-3.4477	1.6366	0.1891	-1.6366	-2.882	1.6284	0.20662	-1.6284	-3.1511	1.6064	0.04984	-1.6064
AASDHPPT_3	AASDHPPT	-0.82121	1.6026	0.22317	-1.6026	-0.4325	1.008	0.39901	-1.008	-0.55531	1.3024	0.55497	-1.3024	-1.2868	2.2645	0.056529	-2.2645
AASDHPPT_4	AASDHPPT	-0.51707	0.72376	0.572	-0.72376	0.13375	0.24366	0.85261	0.24366	-1.2999	1.5592	0.43317	-1.5592	-0.064472	0.10884	0.92396	-0.10884
AASS_1	AASS	-0.96453	1.2831	0.31306	-1.2831	-0.017085	0.032434	0.97777	-0.032434	0.72845	1.8949	0.33036	1.8949	-2.8987	2.3637	0.03427	-2.3637
AASS_2	AASS	-0.87321	0.69925	0.44606	-0.69925	-2.9781	1.3636	0.29688	-1.3636	1.4605	2.8586	0.12245	2.8586	-1.192	0.89013	0.28215	-0.89013
AASS_3	AASS	-1.6573	1.2532	0.22914	-1.2532	-1.8597	1.3688	0.16116	-1.3688	-1.7106	1.3723	0.42693	-1.3723	-1.7146	1.3171	0.15823	-1.3171
AASS_4	AASS	-0.40416	0.69848	0.5981	-0.69848	-0.038229	0.078429	0.95009	-0.078429	0.097375	0.2193	0.94562	0.2193	-1.0798	1.5634	0.17024	-1.5634
AATF_1	AATF	-0.11816	0.14218	0.87637	-0.14218	0.36038	0.52788	0.69225	0.52788	-0.41192	0.4832	0.83403	-0.4832	-0.066846	0.084492	0.90518	-0.084492
AATF_2	AATF	-2.5326	1.3047	0.097465	-1.3047	-3.0676	1.4127	0.2732	-1.4127	-2.378	1.3536	0.2804	-1.3536	-2.7809	1.3865	0.066814	-1.3865
AATF_3	AATF	-3.5084	1.8427	0.08904	-1.8427	-3.9202	1.9548	0.11164	-1.9548	-3.9542	2.0487	0.10872	-2.0487	-3.6142	1.9186	0.033912	-1.9186
AATF_4	AATF	-2.6752	1.9972	0.11116	-1.9972	0.54449	1.1327	0.34439	1.1327	-1.0494	1.3366	0.52765	-1.3366	-4.1153	2.3121	0.020444	-2.3121
AATK_1	AATK	-0.34592	0.69432	0.60336	-0.69432	-0.142	0.32111	0.79806	-0.32111	-0.083777	0.20243	0.94991	-0.20243	-0.71071	1.3158	0.25493	-1.3158
AATK_2	AATK	-0.46836	0.98826	0.45139	-0.98826	0.15933	0.43851	0.72288	0.43851	-0.37663	0.90386	0.71312	-0.90386	-0.87487	1.6844	0.1438	-1.6844
AATK_3	AATK	-2.8378	1.9831	0.10606	-1.9831	-4.3446	2.2849	0.062539	-2.2849	-1.0527	1.3028	0.53763	-1.3028	-3.2423	2.1361	0.032161	-2.1361
AATK_4	AATK	-2.0522	1.867	0.14087	-1.867	-4.5482	2.4603	0.045181	-2.4603	-2.2096	2.109	0.23355	-2.109	0.28215	0.55088	0.6577	0.55088
ABAT_1	ABAT	-1.9287	1.275	0.1867	-1.275	-1.6575	1.2113	0.19885	-1.2113	0.67803	1.1125	0.64363	1.1125	-3.1014	1.5754	0.051809	-1.5754
ABAT_2	ABAT	-0.7296	0.65578	0.51353	-0.65578	1.3723	2.6816	0.030328	2.6816	-0.20059	0.229	0.91756	-0.229	-2.0086	1.2789	0.11316	-1.2789
ABAT_3	ABAT	0.075364	0.14271	0.92567	0.14271	-0.32876	0.56786	0.63782	-0.56786	0.15158	0.32324	0.91785	0.32324	0.20322	0.41756	0.74042	0.41756
ABAT_4	ABAT	-2.1315	1.5801	0.1576	-1.5801	0.77662	1.5137	0.20939	1.5137	-0.15952	0.23249	0.93399	-0.23249	-3.657	1.9498	0.032668	-1.9498
ABCA1_1	ABCA1	-2.2155	2.2756	0.10772	-2.2756	-5.0549	2.9519	0.014818	-2.9519	-1.0795	1.679	0.40208	-1.679	-0.96114	1.464	0.20027	-1.464
ABCA1_2	ABCA1	-0.58727	0.56708	0.58265	-0.56708	-1.589	1.1592	0.2132	-1.1592	1.0032	1.8232	0.36088	1.8232	-1.5193	1.1381	0.19929	-1.1381
ABCA1_3	ABCA1	-1.3001	0.85773	0.28912	-0.85773	-2.7284	1.2332	0.3702	-1.2332	1.217	2.0087	0.30731	2.0087	-1.9977	1.1103	0.086931	-1.1103
ABCA1_4	ABCA1	-1.1222	1.0064	0.35712	-1.0064	1.6999	4.3167	0.00016206	4.3167	0.067983	0.096873	0.98755	0.096873	-2.8923	1.6637	0.042538	-1.6637
ABCA10_1	ABCA10	0.49058	0.83688	0.53917	0.83688	1.6535	4.5996	4.6887e-05	4.5996	1.0464	2.3895	0.20299	2.3895	-0.57819	0.70584	0.52185	-0.70584
ABCA10_2	ABCA10	-1.7108	2.3273	0.10975	-2.3273	-5.4917	3.4482	0.0036027	-3.4482	0.15991	0.433	0.87908	0.433	-0.49049	1.0033	0.39345	-1.0033
ABCA10_3	ABCA10	-0.2723	0.24044	0.72083	-0.24044	3.1804	11.284	1.6982e-27	11.284	0.16472	0.17661	0.99128	0.17661	-1.7496	1.0059	0.11927	-1.0059
ABCA10_4	ABCA10	-1.5164	1.1291	0.25847	-1.1291	1.1981	2.305	0.062161	2.305	0.73139	1.2294	0.5948	1.2294	-3.1144	1.5835	0.051273	-1.5835
ABCA12_1	ABCA12	-1.8394	1.4646	0.19295	-1.4646	-3.9403	1.9695	0.10881	-1.9695	0.082161	0.12917	0.97596	0.12917	-1.9125	1.5439	0.11872	-1.5439
ABCA12_2	ABCA12	1.2407	3.4064	0.076142	3.4064	0.83299	2.0408	0.094421	2.0408	1.0534	2.9407	0.10581	2.9407	1.655	5.5677	1.6449e-06	5.5677
ABCA12_3	ABCA12	-0.85881	0.80908	0.45524	-0.80908	-3.5418	1.6963	0.17133	-1.6963	-0.69083	0.73838	0.7326	-0.73838	1.3301	2.8187	0.025977	2.8187
ABCA12_4	ABCA12	-3.2639	2.4019	0.094577	-2.4019	-4.8146	2.7083	0.026703	-2.7083	-0.92206	1.3886	0.51669	-1.3886	-3.9215	2.5977	0.014245	-2.5977
ABCA13_1	ABCA13	-1.9434	2.2832	0.11088	-2.2832	0.33539	0.84856	0.48065	0.84856	-0.72567	1.3423	0.53909	-1.3423	-3.8982	2.989	0.010204	-2.989
ABCA13_2	ABCA13	-2.3404	2.3411	0.10327	-2.3411	-0.33235	0.62998	0.60279	-0.62998	-0.52988	0.98558	0.68157	-0.98558	-4.2973	2.874	0.0072856	-2.874
ABCA13_3	ABCA13	-2.0633	1.1242	0.13549	-1.1242	-2.8185	1.2792	0.34293	-1.2792	-2.5393	1.2887	0.21121	-1.2887	-1.4926	0.97771	0.19248	-0.97771
ABCA13_4	ABCA13	0.36589	0.75105	0.57651	0.75105	1.567	5.3442	1.2592e-06	5.3442	-0.967	1.3924	0.51359	-1.3924	1.13	3.2071	0.013202	3.2071
ABCA2_1	ABCA2	-1.0989	1.5801	0.22448	-1.5801	-3.3815	2.8131	0.012324	-2.8131	0.2142	0.5216	0.84898	0.5216	-1.1691	1.7085	0.1351	-1.7085
ABCA2_2	ABCA2	-1.9917	1.0394	0.11934	-1.0394	-2.5671	1.1539	0.42289	-1.1539	-1.3366	0.87502	0.53442	-0.87502	-2.2983	1.1326	0.09828	-1.1326
ABCA2_3	ABCA2	-1.2455	1.1408	0.31222	-1.1408	-3.8426	1.8992	0.12261	-1.8992	-0.8086	0.9164	0.67935	-0.9164	0.55903	0.96532	0.42462	0.96532
ABCA2_4	ABCA2	-0.29317	0.36935	0.75674	-0.36935	0.96054	1.9678	0.10729	1.9678	1.2661	3.0578	0.087791	3.0578	-2.19	1.6218	0.091209	-1.6218
ABCA3_1	ABCA3	-0.42304	0.88	0.50542	-0.88	0.2465	0.67932	0.57574	0.67932	-1.0002	1.9097	0.32482	-1.9097	-0.1844	0.43165	0.72903	-0.43165
ABCA3_2	ABCA3	1.0753	2.2153	0.1221	2.2153	0.41211	0.6851	0.58434	0.6851	0.32994	0.55708	0.84218	0.55708	2.1981	7.4253	2.0818e-11	7.4253
ABCA3_3	ABCA3	-0.28752	0.69657	0.60309	-0.69657	-0.83336	1.7837	0.13963	-1.7837	-0.39822	1.0272	0.66568	-1.0272	0.092617	0.26567	0.83207	0.26567
ABCA3_4	ABCA3	0.10491	0.14942	0.9413	0.14942	1.2206	2.7278	0.026661	2.7278	0.036321	0.054691	0.9944	0.054691	-0.35716	0.44916	0.68011	-0.44916
ABCA4_1	ABCA4	-0.0024836	0.0024961	0.90406	-0.0024961	1.5524	2.8239	0.022846	2.8239	0.51467	0.65382	0.83016	0.65382	-1.1133	0.80054	0.29832	-0.80054
ABCA4_2	ABCA4	-1.3994	1.1862	0.27795	-1.1862	-3.7354	1.8246	0.13875	-1.8246	-1.5149	1.3415	0.4663	-1.3415	0.76913	1.3901	0.2363	1.3901
ABCA4_3	ABCA4	-1.9665	1.2007	0.17335	-1.2007	-3.15	1.459	0.25348	-1.459	-0.63795	0.6141	0.75837	-0.6141	-2.2857	1.3203	0.075583	-1.3203
ABCA4_4	ABCA4	-2.0777	1.5358	0.16479	-1.5358	1.8053	5.2014	2.6863e-06	5.2014	-0.56927	0.71116	0.76112	-0.71116	-3.602	1.9098	0.034296	-1.9098
ABCA5_1	ABCA5	-1.5631	1.4664	0.21857	-1.4664	1.2102	3.0302	0.012665	3.0302	-1.4614	1.5374	0.4247	-1.5374	-2.8222	1.9706	0.047246	-1.9706
ABCA5_2	ABCA5	-0.51466	0.60438	0.61156	-0.60438	0.39048	0.64856	0.6054	0.64856	0.93024	1.977	0.30641	1.977	-2.1781	1.6228	0.092121	-1.6228
ABCA5_3	ABCA5	-1.1126	0.61665	0.11986	-0.61665	-1.3656	0.65281	0.99028	-0.65281	-1.3877	0.68405	0.39674	-0.68405	-1.175	0.64169	0.24214	-0.64169
ABCA5_4	ABCA5	0.034194	0.030063	0.85698	0.030063	1.2977	1.782	0.15964	1.782	0.6163	0.67827	0.84518	0.67827	-0.90171	0.59234	0.31041	-0.59234
ABCA6_1	ABCA6	0.52135	1.4998	0.25199	1.4998	0.66999	2.1442	0.079333	2.1442	0.091397	0.24852	0.93737	0.24852	0.88325	3.0231	0.018345	3.0231
ABCA6_2	ABCA6	-0.57826	1.0626	0.41541	-1.0626	-0.10592	0.23956	0.84915	-0.23956	-0.041513	0.10054	0.9773	-0.10054	-1.3414	2.0232	0.08136	-2.0232
ABCA6_3	ABCA6	-2.6657	1.3916	0.09734	-1.3916	-3.2356	1.5085	0.23337	-1.5085	-2.3701	1.4228	0.29102	-1.4228	-2.9442	1.4805	0.058711	-1.4805
ABCA6_4	ABCA6	-1.5388	1.7706	0.17367	-1.7706	-4.836	2.7292	0.025469	-2.7292	0.235	0.5239	0.84861	0.5239	-0.54591	0.88238	0.45145	-0.88238
ABCA7_1	ABCA7	-0.8756	1.6284	0.21752	-1.6284	-1.57	2.5006	0.041522	-2.5006	-0.074855	0.1997	0.95081	-0.1997	-1.3279	2.2376	0.058711	-2.2376
ABCA7_2	ABCA7	-1.6162	1.4196	0.21966	-1.4196	-2.3168	1.7482	0.094294	-1.7482	-0.20411	0.30193	0.91554	-0.30193	-2.555	1.809	0.06207	-1.809
ABCA7_3	ABCA7	-0.61598	0.64125	0.56558	-0.64125	2.0282	5.8541	8.2323e-08	5.8541	1.0256	2.0597	0.28339	2.0597	-2.743	1.6207	0.051061	-1.6207
ABCA7_4	ABCA7	-2.9888	1.884	0.10202	-1.884	-4.1302	2.1124	0.08511	-2.1124	0.33241	0.60752	0.82227	0.60752	-3.8209	2.0733	0.027945	-2.0733
ABCA8_1	ABCA8	-1.6293	1.0061	0.21752	-1.0061	-2.8438	1.2923	0.33476	-1.2923	-0.95144	0.75718	0.6617	-0.75718	-1.5158	0.99264	0.18845	-0.99264
ABCA8_2	ABCA8	0.601	1.0388	0.4382	1.0388	1.4452	3.5875	0.0024779	3.5875	-0.037279	0.055572	0.98178	-0.055572	0.84715	1.6609	0.15308	1.6609
ABCA8_3	ABCA8	-0.96668	1.1863	0.3426	-1.1863	-1.1364	1.3828	0.23107	-1.3828	-0.7928	1.1228	0.61741	-1.1228	-1.0918	1.3366	0.2302	-1.3366
ABCA8_4	ABCA8	-1.2644	0.67731	0.11432	-0.67731	-1.5407	0.71836	0.88916	-0.71836	-1.5646	0.75283	0.36594	-0.75283	-1.333	0.70518	0.2117	-0.70518
ABCA9_1	ABCA9	-1.9463	1.3744	0.18523	-1.3744	2.1376	6.5047	1.6547e-09	6.5047	-0.78292	0.83795	0.69997	-0.83795	-3.338	1.7271	0.042958	-1.7271
ABCA9_2	ABCA9	-0.98657	1.0409	0.37982	-1.0409	-0.67604	0.8162	0.46621	-0.8162	0.36669	0.66066	0.80367	0.66066	-2.3349	1.7435	0.076027	-1.7435
ABCA9_3	ABCA9	-1.7286	2.0368	0.13404	-2.0368	-5.0726	2.9706	0.014121	-2.9706	0.32649	0.81426	0.74297	0.81426	-0.97871	1.4914	0.19185	-1.4914
ABCA9_4	ABCA9	-0.99695	1.2614	0.31751	-1.2614	-2.1276	2.0385	0.076488	-2.0385	-0.016988	0.032397	0.99236	-0.032397	-1.3924	1.6228	0.14459	-1.6228
ABCB1_1	ABCB1	-0.4975	1.012	0.43984	-1.012	-0.85583	1.6349	0.17329	-1.6349	-0.49741	1.1161	0.63015	-1.1161	-0.32743	0.732	0.54207	-0.732
ABCB1_2	ABCB1	-2.9342	1.8434	0.10412	-1.8434	-4.0778	2.0721	0.091425	-2.0721	0.40454	0.746	0.77208	0.746	-3.7695	2.0339	0.029367	-2.0339
ABCB1_3	ABCB1	-0.88367	0.96478	0.41879	-0.96478	-4.0559	2.0554	0.09432	-2.0554	1.4627	4.0192	0.0080117	4.0192	-0.49524	0.63332	0.57139	-0.63332
ABCB1_4	ABCB1	0.58536	0.74623	0.6262	0.74623	-2.8525	1.2968	0.33252	-1.2968	1.2588	2.1897	0.25425	2.1897	2.8963	9.8672	3.8302e-20	9.8672
ABCB10_1	ABCB10	-0.014706	0.025951	0.98084	-0.025951	-1.298	1.588	0.17457	-1.588	0.89625	2.4134	0.19779	2.4134	-0.25765	0.43397	0.72104	-0.43397
ABCB10_2	ABCB10	0.038792	0.063083	0.97588	0.063083	-0.44676	0.64259	0.58187	-0.64259	-0.20594	0.33598	0.90826	-0.33598	0.52754	1.0586	0.37097	1.0586
ABCB10_3	ABCB10	-0.8467	1.2662	0.32579	-1.2662	-3.2648	2.6808	0.016942	-2.6808	-1.1132	1.6848	0.39951	-1.6848	0.73544	1.9683	0.09071	1.9683
ABCB10_4	ABCB10	0.44115	1.3293	0.3083	1.3293	0.035234	0.096844	0.93975	0.096844	0.37202	1.2071	0.59286	1.2071	0.7176	2.4891	0.040988	2.4891
ABCB11_1	ABCB11	-0.9592	0.94177	0.40666	-0.94177	-0.78244	0.83914	0.43448	-0.83914	-1.275	1.2304	0.53042	-1.2304	-0.80104	0.8539	0.41585	-0.8539
ABCB11_2	ABCB11	-1.9964	2.7515	0.094577	-2.7515	0.96631	3.6909	0.0017009	3.6909	-0.42538	1.0351	0.66247	-1.0351	-4.4886	3.6458	0.0017793	-3.6458
ABCB11_3	ABCB11	-0.94321	1.2804	0.31549	-1.2804	-4.7995	2.6937	0.027642	-2.6937	0.38338	0.89053	0.71939	0.89053	0.88136	2.3307	0.0515	2.3307
ABCB11_4	ABCB11	-0.11971	0.21443	0.87717	-0.21443	1.325	4.2466	0.00020924	4.2466	0.22416	0.49652	0.85844	0.49652	-1.1467	1.532	0.17549	-1.532
ABCB4_1	ABCB4	0.14665	0.24167	0.87684	0.24167	2.0095	7.1189	2.7047e-11	7.1189	0.26942	0.50551	0.85753	0.50551	-0.85014	1.0416	0.34937	-1.0416
ABCB4_2	ABCB4	0.37445	0.67789	0.62099	0.67789	-1.8143	1.7058	0.12765	-1.7058	0.38566	0.76458	0.76381	0.76458	1.5281	4.4645	0.00027444	4.4645
ABCB4_3	ABCB4	-2.6364	1.3943	0.10049	-1.3943	-3.2551	1.5199	0.22974	-1.5199	-2.0703	1.352	0.35526	-1.352	-2.9639	1.4922	0.057988	-1.4922
ABCB4_4	ABCB4	-0.53341	0.60767	0.60391	-0.60767	1.3429	3.1248	0.009964	3.1248	0.022071	0.032797	0.99932	0.032797	-1.8879	1.4832	0.12583	-1.4832
ABCB5_1	ABCB5	-0.058985	0.067367	0.33709	-0.067367	-0.25142	0.22683	0.053163	-0.22683	0.45253	0.53771	0.9985	0.53771	-0.21771	0.23091	0.75675	-0.23091
ABCB5_2	ABCB5	0.52204	1.4546	0.26566	1.4546	1.616	7.2508	1.0724e-11	7.2508	-0.30048	0.69141	0.78812	-0.69141	0.80921	2.6071	0.034541	2.6071
ABCB5_3	ABCB5	0.084605	0.16747	0.91077	0.16747	-1.0077	1.4611	0.21639	-1.4611	-0.16964	0.33766	0.91138	-0.33766	0.89526	2.4743	0.042007	2.4743
ABCB5_4	ABCB5	-1.8378	1.3503	0.20025	-1.3503	1.5005	3.5379	0.0029496	3.5379	-0.041333	0.057131	0.9777	-0.057131	-3.3714	1.7493	0.041788	-1.7493
ABCB6_1	ABCB6	-2.6893	1.6962	0.1159	-1.6962	-3.8994	1.9398	0.11439	-1.9398	-2.0115	1.6358	0.33723	-1.6358	-2.6579	1.7469	0.057988	-1.7469
ABCB6_2	ABCB6	-0.71737	1.2945	0.31982	-1.2945	-0.47632	0.97754	0.41337	-0.97754	-0.47283	1.0176	0.66956	-1.0176	-1.0897	1.8195	0.11465	-1.8195
ABCB6_3	ABCB6	-0.90934	0.98635	0.40801	-0.98635	-4.0607	2.0591	0.093669	-2.0591	0.10659	0.17575	0.9622	0.17575	0.74969	1.4875	0.20054	1.4875
ABCB6_4	ABCB6	-0.41865	0.87144	0.50959	-0.87144	-1.2865	2.1496	0.077903	-2.1496	0.47216	1.4775	0.48673	1.4775	-0.86662	1.6232	0.15879	-1.6232
ABCB7_1	ABCB7	-2.5885	1.2808	0.094577	-1.2808	-2.9692	1.3587	0.29921	-1.3587	-3.001	1.424	0.19775	-1.424	-2.6856	1.3336	0.072146	-1.3336
ABCB7_2	ABCB7	-3.3399	1.9698	0.094866	-1.9698	-4.1746	2.1471	0.080021	-2.1471	-1.5322	1.5564	0.41186	-1.5564	-3.8648	2.1075	0.026746	-2.1075
ABCB7_3	ABCB7	-1.8135	1.2812	0.20541	-1.2812	-3.517	1.6804	0.1755	-1.6804	-0.084551	0.1096	0.96014	-0.1096	-2.0256	1.394	0.11408	-1.394
ABCB7_4	ABCB7	-3.3397	1.7276	0.089867	-1.7276	-3.7473	1.8328	0.13714	-1.8328	-3.7809	1.9208	0.1248	-1.9208	-3.4443	1.7988	0.039385	-1.7988
ABCB8_1	ABCB8	-1.0117	1.3181	0.29908	-1.3181	1.3671	4.3235	0.0001523	4.3235	0.1692	0.35664	0.90692	0.35664	-3.0713	2.3897	0.030715	-2.3897
ABCB8_2	ABCB8	-2.64	2.0152	0.11164	-2.0152	0.70227	1.571	0.19104	1.571	-0.91335	1.2302	0.57275	-1.2302	-4.1575	2.3482	0.019482	-2.3482
ABCB8_3	ABCB8	-1.8852	1.841	0.15019	-1.841	0.34455	0.712	0.55922	0.712	-0.46175	0.75687	0.76004	-0.75687	-3.7372	2.4212	0.018597	-2.4212
ABCB8_4	ABCB8	-0.49111	0.39317	0.58933	-0.39317	-0.74734	0.54899	0.451	-0.54899	0.89715	1.2218	0.61777	1.2218	-1.4516	0.88428	0.17659	-0.88428
ABCB9_1	ABCB9	-2.1325	1.2925	0.155	-1.2925	-3.2836	1.5367	0.22256	-1.5367	1.353	2.7827	0.13408	2.7827	-2.9909	1.5083	0.056529	-1.5083
ABCB9_2	ABCB9	0.48793	0.98255	0.458	0.98255	0.90519	2.2257	0.069383	2.2257	0.37353	0.7889	0.75361	0.7889	0.40734	0.82564	0.49198	0.82564
ABCB9_3	ABCB9	-1.6469	1.1681	0.23196	-1.1681	-3.3701	1.5888	0.20448	-1.5888	-0.28935	0.33418	0.88443	-0.33418	-1.5729	1.1745	0.18779	-1.1745
ABCB9_4	ABCB9	-3.5452	2.359	0.093493	-2.359	-4.696	2.5952	0.034301	-2.5952	-0.23416	0.42342	0.88064	-0.42342	-4.3799	2.5471	0.014536	-2.5471
ABCC1_1	ABCC1	-1.1674	1.6628	0.20593	-1.6628	1.2175	4.1724	0.00028083	4.1724	0.018028	0.041453	0.99155	0.041453	-3.2898	2.7936	0.018499	-2.7936
ABCC1_2	ABCC1	-0.49834	0.96695	0.46102	-0.96695	0.64974	1.9816	0.10334	1.9816	-0.24867	0.57766	0.8279	-0.57766	-1.3082	2.0502	0.078339	-2.0502
ABCC1_3	ABCC1	-2.5453	1.5786	0.12392	-1.5786	-1.9868	1.4708	0.14029	-1.4708	-2.7324	1.748	0.23149	-1.748	-2.9677	1.7166	0.040041	-1.7166
ABCC1_4	ABCC1	0.39401	1.0098	0.44174	1.0098	0.13839	0.34045	0.78557	0.34045	0.63078	1.9423	0.31516	1.9423	0.29182	0.74867	0.53334	0.74867
ABCC10_1	ABCC10	-1.9809	1.4313	0.1795	-1.4313	1.7587	4.7206	2.7488e-05	4.7206	-2.5201	1.7104	0.26125	-1.7104	-2.8684	1.7096	0.04581	-1.7096
ABCC10_2	ABCC10	-1.9567	1.0459	0.1328	-1.0459	-2.6271	1.183	0.40281	-1.183	-0.7357	0.5885	0.72531	-0.5885	-2.3565	1.1615	0.093874	-1.1615
ABCC10_3	ABCC10	0.49254	0.58182	0.73581	0.58182	-2.6889	1.2134	0.38272	-1.2134	0.9604	1.4181	0.53322	1.4181	2.8401	9.0306	8.0517e-17	9.0306
ABCC10_4	ABCC10	1.1824	1.7365	0.21048	1.7365	-0.76389	0.56073	0.44534	-0.56073	0.87943	1.195	0.6295	1.195	2.6667	7.4867	1.5131e-11	7.4867
ABCC11_1	ABCC11	-2.3526	1.631	0.13853	-1.631	-3.9328	1.9639	0.10967	-1.9639	0.14111	0.22595	0.94931	0.22595	-3.0508	1.8443	0.038955	-1.8443
ABCC11_2	ABCC11	-0.089697	0.17081	0.90405	-0.17081	-0.86545	1.3408	0.25724	-1.3408	0.40038	0.9955	0.67888	0.9955	-0.18655	0.3567	0.77029	-0.3567
ABCC11_3	ABCC11	0.19758	0.46443	0.73694	0.46443	0.83403	2.6037	0.034175	2.6037	-0.23814	0.53017	0.84518	-0.53017	0.31984	0.81561	0.49461	0.81561
ABCC11_4	ABCC11	-2.3871	1.8462	0.12794	-1.8462	1.8405	6.1386	1.5364e-08	6.1386	-0.8816	1.1382	0.60447	-1.1382	-4.001	2.2166	0.023253	-2.2166
ABCC12_1	ABCC12	0.95455	2.3294	0.11164	2.3294	0.28376	0.56412	0.64871	0.56412	0.30793	0.64647	0.80581	0.64647	1.9622	7.4573	1.6284e-11	7.4573
ABCC12_2	ABCC12	-1.8829	2.042	0.13033	-2.042	-0.088218	0.17426	0.88916	-0.17426	-0.56061	0.99055	0.67853	-0.99055	-3.6953	2.683	0.016485	-2.683
ABCC12_3	ABCC12	-0.70949	1.3489	0.30028	-1.3489	-0.52178	1.1097	0.35245	-1.1097	-0.93181	1.8224	0.35347	-1.8224	-0.59445	1.2184	0.29441	-1.2184
ABCC12_4	ABCC12	-3.4647	2.2791	0.094481	-2.2791	-4.6058	2.5121	0.040839	-2.5121	-0.1883	0.33559	0.91051	-0.33559	-4.2907	2.4656	0.016443	-2.4656
ABCC2_1	ABCC2	-1.0335	0.74459	0.3757	-0.74459	1.8474	3.8091	0.0012416	3.8091	0.88843	1.3028	0.57788	1.3028	-2.4846	1.2266	0.084767	-1.2266
ABCC2_2	ABCC2	-1.2955	1.0688	0.3101	-1.0688	-3.5418	1.6963	0.17133	-1.6963	1.2894	2.8028	0.12903	2.8028	-1.7408	1.3045	0.15477	-1.3045
ABCC2_3	ABCC2	-2.2457	1.8543	0.13377	-1.8543	-4.4043	2.3351	0.05686	-2.3351	-1.2838	1.5118	0.44985	-1.5118	-1.4184	1.5238	0.16207	-1.5238
ABCC2_4	ABCC2	-1.224	0.67332	0.14428	-0.67332	-1.6806	0.77209	0.81191	-0.77209	-0.88761	0.53617	0.58535	-0.53617	-1.4621	0.75797	0.19021	-0.75797
ABCC3_1	ABCC3	-2.3897	1.9339	0.12342	-1.9339	-0.54742	0.78758	0.50061	-0.78758	0.55085	1.214	0.5919	1.214	-4.1441	2.3367	0.01981	-2.3367
ABCC3_2	ABCC3	-1.6129	1.716	0.17904	-1.716	-0.19638	0.33934	0.78087	-0.33934	-0.55199	0.88755	0.71565	-0.88755	-3.1501	2.3459	0.030505	-2.3459
ABCC3_3	ABCC3	-0.71271	0.73083	0.51649	-0.73083	0.93539	1.7645	0.14761	1.7645	0.17992	0.26867	0.94063	0.26867	-2.178	1.5085	0.09619	-1.5085
ABCC3_4	ABCC3	-0.60976	0.41481	0.1476	-0.41481	-0.70325	0.41203	0.48065	-0.41203	-0.71125	0.42947	0.54268	-0.42947	-0.63317	0.42468	0.40862	-0.42468
ABCC4_1	ABCC4	-1.5129	1.7718	0.17443	-1.7718	1.6225	5.9424	4.8048e-08	5.9424	0.27664	0.63261	0.81016	0.63261	-3.9739	2.6499	0.013016	-2.6499
ABCC4_2	ABCC4	0.70164	1.4448	0.27111	1.4448	-0.43543	0.6263	0.59176	-0.6263	0.88193	2.1208	0.2634	2.1208	1.116	2.7896	0.02668	2.7896
ABCC4_3	ABCC4	-1.2784	1.2473	0.28834	-1.2473	-4.08	2.0738	0.091092	-2.0738	-0.021355	0.03389	0.98837	-0.03389	-0.13927	0.2021	0.85236	-0.2021
ABCC4_4	ABCC4	0.75155	1.2816	0.33635	1.2816	1.0675	2.1192	0.084494	2.1192	0.98933	1.993	0.30257	1.993	0.39489	0.60968	0.63779	0.60968
ABCC5_1	ABCC5	-1.7998	1.8974	0.14694	-1.8974	0.38086	0.84215	0.48493	0.84215	-3.5716	2.6732	0.095151	-2.6732	-1.0936	1.4674	0.19419	-1.4674
ABCC5_2	ABCC5	-0.48755	0.50787	0.63682	-0.50787	1.1289	2.1598	0.079723	2.1598	-0.21841	0.26731	0.91276	-0.26731	-1.4903	1.1768	0.20382	-1.1768
ABCC5_3	ABCC5	-3.5021	1.9652	0.091615	-1.9652	-4.1302	2.1124	0.08511	-2.1124	-3.0518	2.0618	0.1807	-2.0618	-3.8209	2.0733	0.027945	-2.0733
ABCC5_4	ABCC5	-1.551	1.0009	0.23833	-1.0009	2.7197	8.5969	3.7107e-16	8.5969	-1.0374	0.82417	0.63554	-0.82417	-2.6455	1.3118	0.074592	-1.3118
ABCC6_1	ABCC6	-2.4591	2.275	0.10469	-2.275	-2.4212	2.371	0.04328	-2.371	-1.0615	1.5901	0.43573	-1.5901	-3.6725	2.6592	0.017129	-2.6592
ABCC6_2	ABCC6	-0.81502	0.88361	0.45454	-0.88361	-0.053561	0.07736	0.93143	-0.07736	0.026309	0.040874	0.99587	0.040874	-1.9653	1.5754	0.11157	-1.5754
ABCC6_3	ABCC6	-1.9828	1.4076	0.17992	-1.4076	-3.69	1.7938	0.14602	-1.7938	-2.9055	1.7625	0.20855	-1.7625	0.53913	0.88197	0.47308	0.88197
ABCC6_4	ABCC6	-0.81647	0.86975	0.45733	-0.86975	1.4414	3.5771	0.0025636	3.5771	-0.069131	0.10205	0.96901	-0.10205	-2.4087	1.6892	0.073751	-1.6892
ABCC8_1	ABCC8	-2.0184	1.3979	0.17563	-1.3979	-3.6384	1.7594	0.15449	-1.7594	-1.2984	1.1873	0.53518	-1.1873	-1.5435	1.2591	0.18822	-1.2591
ABCC8_2	ABCC8	-1.7917	1.3705	0.20553	-1.3705	-3.7643	1.8445	0.13451	-1.8445	0.45709	0.77641	0.76443	0.77641	-2.179	1.5516	0.095014	-1.5516
ABCC8_3	ABCC8	-1.6111	1.3503	0.22847	-1.3503	-3.8994	1.9398	0.11439	-1.9398	0.46163	0.8203	0.7463	0.8203	-1.6611	1.4194	0.15575	-1.4194
ABCC8_4	ABCC8	-0.85055	0.94524	0.43066	-0.94524	-4.08	2.0738	0.091092	-2.0738	0.078828	0.12953	0.97475	0.12953	0.95432	2.0593	0.079405	2.0593
ABCC9_1	ABCC9	-0.72473	0.6304	0.51353	-0.6304	0.26133	0.32271	0.84714	0.32271	1.2213	2.2611	0.23476	2.2611	-2.3676	1.3244	0.064692	-1.3244
ABCC9_2	ABCC9	-1.4329	1.9449	0.15001	-1.9449	-3.507	2.9605	0.0084632	-2.9605	-0.065052	0.14989	0.96421	-0.14989	-1.6733	2.2018	0.059978	-2.2018
ABCC9_3	ABCC9	-1.3174	1.2019	0.29022	-1.2019	-0.52714	0.63638	0.56462	-0.63638	0.019064	0.028937	0.99944	0.028937	-2.724	1.7617	0.054327	-1.7617
ABCC9_4	ABCC9	-2.1779	2.1923	0.1135	-2.1923	-4.9632	2.8567	0.018821	-2.8567	-1.1843	1.7306	0.38125	-1.7306	-0.82233	1.2689	0.26884	-1.2689
ABCD1_1	ABCD1	0.2853	0.57857	0.67346	0.57857	-0.47293	0.7743	0.5152	-0.7743	0.68981	1.7783	0.36951	1.7783	0.27103	0.56721	0.64564	0.56721
ABCD1_2	ABCD1	0.14594	0.37645	0.7881	0.37645	0.71975	2.4096	0.050234	2.4096	-0.37949	0.90244	0.71363	-0.90244	0.38781	1.1332	0.33193	1.1332
ABCD1_3	ABCD1	-3.0397	2.2486	0.096866	-2.2486	-4.6718	2.5726	0.036014	-2.5726	-0.87023	1.2698	0.56079	-1.2698	-3.5863	2.4336	0.021325	-2.4336
ABCD1_4	ABCD1	-2.2293	1.814	0.13734	-1.814	-4.3447	2.2849	0.062539	-2.2849	-0.30201	0.47513	0.85932	-0.47513	-2.311	1.9073	0.068281	-1.9073
ABCD2_1	ABCD2	-2.1789	1.2931	0.14748	-1.2931	-3.252	1.518	0.22978	-1.518	0.97649	1.7156	0.40229	1.7156	-2.9601	1.4899	0.057988	-1.4899
ABCD2_2	ABCD2	-1.4634	1.8646	0.16137	-1.8646	0.49697	1.2628	0.29015	1.2628	0.26858	0.65801	0.80027	0.65801	-3.7135	2.8052	0.014524	-2.8052
ABCD2_3	ABCD2	-2.7703	2.4789	0.09586	-2.4789	-5.0598	2.957	0.014631	-2.957	0.038945	0.087352	0.98084	0.087352	-3.3904	2.7275	0.019005	-2.7275
ABCD2_4	ABCD2	-1.5755	1.8521	0.16021	-1.8521	-0.47104	0.81403	0.49522	-0.81403	-0.11178	0.22815	0.94189	-0.22815	-3.3332	2.6054	0.02215	-2.6054
ABCD3_1	ABCD3	-2.7123	1.4191	0.096866	-1.4191	-3.2839	1.5369	0.22256	-1.5369	-2.4184	1.4555	0.28258	-1.4555	-2.9913	1.5085	0.056529	-1.5085
ABCD3_2	ABCD3	-1.1358	1.1746	0.32427	-1.1746	-0.01139	0.017618	0.97645	-0.017618	0.20087	0.35026	0.91246	0.35026	-2.7342	1.8958	0.052062	-1.8958
ABCD3_3	ABCD3	0.69828	0.73816	0.69798	0.73816	0.76771	0.79714	0.61565	0.79714	2.4382	5.2162	8.8226e-05	5.2162	-0.57866	0.39634	0.40659	-0.39634
ABCD3_4	ABCD3	-1.5927	1.1093	0.24132	-1.1093	1.049	1.8133	0.13992	1.8133	0.21742	0.28837	0.94232	0.28837	-2.9601	1.4899	0.057988	-1.4899
ABCD4_1	ABCD4	-1.2766	0.88862	0.30727	-0.88862	-2.9112	1.3277	0.31537	-1.3277	0.62217	0.86241	0.7476	0.86241	-1.6058	1.0438	0.17177	-1.0438
ABCD4_2	ABCD4	-1.3609	1.4571	0.2381	-1.4571	-2.713	2.1103	0.053163	-2.1103	-0.38297	0.60772	0.81306	-0.60772	-1.6334	1.6757	0.1229	-1.6757
ABCD4_3	ABCD4	-2.0898	2.34	0.10576	-2.34	-5.2163	3.1268	0.0092949	-3.1268	-0.99972	1.6823	0.40272	-1.6823	-0.56073	1.0227	0.38249	-1.0227
ABCD4_4	ABCD4	-1.6444	1.818	0.16279	-1.818	0.77298	1.9843	0.10308	1.9843	-1.228	1.6799	0.39772	-1.6799	-3.0943	2.4482	0.028907	-2.4482
ABCE1_1	ABCE1	-0.74675	0.8195	0.48763	-0.8195	-0.56056	0.67666	0.5409	-0.67666	0.28504	0.48035	0.869	0.48035	-1.8175	1.5025	0.13109	-1.5025
ABCE1_2	ABCE1	-3.0036	1.5602	0.092532	-1.5602	-3.5016	1.6706	0.17844	-1.6706	-3.1124	1.6945	0.17044	-1.6945	-3.2037	1.6396	0.047823	-1.6396
ABCE1_3	ABCE1	-2.7226	1.3536	0.094481	-1.3536	-3.1092	1.4359	0.26284	-1.4359	-3.1413	1.5048	0.18365	-1.5048	-2.8213	1.4094	0.064727	-1.4094
ABCE1_4	ABCE1	-2.1634	1.1083	0.10512	-1.1083	-2.6792	1.2086	0.38572	-1.2086	-1.9881	1.1183	0.34624	-1.1183	-2.4063	1.1866	0.090259	-1.1866
ABCF1_1	ABCF1	-3.3803	1.8088	0.089867	-1.8088	-3.8889	1.9322	0.11607	-1.9322	-3.5004	1.9764	0.13039	-1.9764	-3.5834	1.8964	0.034879	-1.8964
ABCF1_2	ABCF1	-2.7564	1.6976	0.11191	-1.6976	0.24419	0.3804	0.77721	0.3804	-2.6089	1.8042	0.24301	-1.8042	-3.5696	1.8865	0.035345	-1.8865
ABCF1_3	ABCF1	-3.099	1.8373	0.09792	-1.8373	-4.0154	2.0249	0.099275	-2.0249	-3.3416	2.0358	0.15275	-2.0358	-2.7719	1.837	0.051407	-1.837
ABCF1_4	ABCF1	-2.9269	1.5129	0.093572	-1.5129	-3.4224	1.6209	0.19417	-1.6209	-3.033	1.6408	0.17773	-1.6408	-3.1263	1.5909	0.050906	-1.5909
ABCF2_1	ABCF2	-0.083853	0.15646	0.91118	-0.15646	0.34825	0.79302	0.51146	0.79302	-0.86308	1.3694	0.52635	-1.3694	0.48422	1.1467	0.32652	1.1467
ABCF2_2	ABCF2	0.10548	0.14912	0.94229	0.14912	1.142	2.4548	0.046857	2.4548	0.33682	0.55956	0.84199	0.55956	-0.60128	0.69268	0.51845	-0.69268
ABCF2_3	ABCF2	0.97092	2.1577	0.1269	2.1577	2.1096	7.7579	2.7032e-13	7.7579	-0.16921	0.27102	0.92706	-0.27102	1.5834	4.647	0.00013016	4.647
ABCF2_4	ABCF2	-1.0169	1.1505	0.34682	-1.1505	-0.6351	0.84369	0.46337	-0.84369	-0.10881	0.18016	0.9521	-0.18016	-2.0852	1.8006	0.085546	-1.8006
ABCF3_1	ABCF3	-2.0992	1.5601	0.16154	-1.5601	1.7689	5.079	4.9723e-06	5.079	-0.55891	0.70887	0.76373	-0.70887	-3.6378	1.9358	0.033231	-1.9358
ABCF3_2	ABCF3	-3.2986	2.6411	0.092506	-2.6411	-5.0964	2.9959	0.013239	-2.9959	-1.6268	2.1854	0.24089	-2.1854	-3.4548	2.7735	0.017469	-2.7735
ABCF3_3	ABCF3	-2.2072	1.8266	0.13747	-1.8266	-4.3797	2.3142	0.059211	-2.3142	-0.11334	0.19227	0.94958	-0.19227	-2.3754	1.95	0.063467	-1.95
ABCF3_4	ABCF3	0.76996	1.6616	0.21229	1.6616	0.32754	0.6264	0.61125	0.6264	0.29448	0.58256	0.82819	0.58256	1.4881	4.4071	0.00034417	4.4071
ABCG1_1	ABCG1	-0.95118	1.1587	0.35266	-1.1587	-4.4709	2.3923	0.051732	-2.3923	0.0585	0.10853	0.97725	0.10853	0.96978	2.3843	0.047823	2.3843
ABCG1_2	ABCG1	0.24641	0.36515	0.8161	0.36515	-2.0823	1.5491	0.12543	-1.5491	0.99533	2.1078	0.26857	2.1078	0.78908	1.4753	0.20634	1.4753
ABCG1_3	ABCG1	-0.022928	0.045506	0.97342	-0.045506	0.85402	2.4456	0.046771	2.4456	-0.63714	1.1322	0.62098	-1.1322	0.15729	0.34508	0.7816	0.34508
ABCG1_4	ABCG1	-2.4016	1.9069	0.12415	-1.9069	0.055358	0.095967	0.94772	0.095967	0.10985	0.20319	0.95163	0.20319	-4.0945	2.2944	0.020945	-2.2944
ABCG2_1	ABCG2	0.47366	1.1089	0.39725	1.1089	0.94438	2.767	0.023926	2.767	0.41106	1.0334	0.66368	1.0334	0.31119	0.7129	0.55501	0.7129
ABCG2_2	ABCG2	1.3515	2.8356	0.094481	2.8356	2.1268	6.3367	4.744e-09	6.3367	0.27358	0.41093	0.89907	0.41093	2.1077	6.2443	4.1408e-08	6.2443
ABCG2_3	ABCG2	-0.44246	0.97234	0.45926	-0.97234	-3.2676	3.477	0.0026302	-3.477	0.33934	1.0778	0.64599	1.0778	0.25663	0.74484	0.53533	0.74484
ABCG2_4	ABCG2	-0.39584	0.70994	0.59298	-0.70994	0.3139	0.75503	0.53237	0.75503	-0.19541	0.4121	0.8862	-0.4121	-0.94605	1.4772	0.19681	-1.4772
ABCG4_1	ABCG4	-0.25176	0.68487	0.60956	-0.68487	0.92533	4.0598	0.00043865	4.0598	-0.56108	1.5242	0.4663	-1.5242	-0.52887	1.3648	0.23804	-1.3648
ABCG4_2	ABCG4	-1.664	1.1375	0.2272	-1.1375	-3.2572	1.5211	0.22921	-1.5211	0.066442	0.083692	0.9966	0.083692	-1.941	1.2663	0.12315	-1.2663
ABCG4_3	ABCG4	-1.0467	2.139	0.12826	-2.139	-1.6629	2.9937	0.013693	-2.9937	0.044971	0.14514	0.96525	0.14514	-1.8202	3.0897	0.016286	-3.0897
ABCG4_4	ABCG4	-0.8256	1.8218	0.17576	-1.8218	-0.31427	0.8638	0.47167	-0.8638	-0.097876	0.30325	0.92282	-0.30325	-1.7974	3.0963	0.016104	-3.0963
ABCG5_1	ABCG5	0.043979	0.042341	0.91058	0.042341	2.4697	6.1916	1.2596e-08	6.1916	0.25515	0.27533	0.96691	0.27533	-1.096	0.74479	0.28601	-0.74479
ABCG5_2	ABCG5	0.036914	0.072678	0.96291	0.072678	0.22092	0.48659	0.69445	0.48659	0.21957	0.50619	0.85506	0.50619	-0.2334	0.43469	0.72431	-0.43469
ABCG5_3	ABCG5	-1.1161	0.87148	0.36396	-0.87148	2.1887	5.8705	7.7409e-08	5.8705	-0.81931	0.74693	0.70315	-0.74693	-2.4152	1.3533	0.062248	-1.3533
ABCG5_4	ABCG5	-3.6721	2.4307	0.091367	-2.4307	-4.7643	2.6598	0.029783	-2.6598	-0.62388	1.0151	0.66681	-1.0151	-4.4475	2.6105	0.013027	-2.6105
ABCG8_1	ABCG8	-0.55053	1.1103	0.39521	-1.1103	-3.1166	3.2609	0.0051293	-3.2609	0.33184	0.99852	0.6774	0.99852	-0.089325	0.21833	0.86216	-0.21833
ABCG8_2	ABCG8	-1.1792	1.4527	0.25193	-1.4527	0.6274	1.4832	0.21598	1.4832	-0.56879	0.92879	0.69993	-0.92879	-2.5961	2.252	0.043354	-2.252
ABCG8_3	ABCG8	-0.99427	2.0392	0.14016	-2.0392	-3.0859	3.8121	0.00096034	-3.8121	-0.20172	0.59068	0.82384	-0.59068	-0.71563	1.6647	0.14898	-1.6647
ABCG8_4	ABCG8	0.23656	0.64584	0.63194	0.64584	1.2389	5.1946	2.7134e-06	5.1946	0.25216	0.76409	0.76118	0.76409	-0.27153	0.6462	0.59441	-0.6462
ABHD1_1	ABHD1	-0.59153	0.66009	0.57221	-0.66009	-3.8247	1.8866	0.12518	-1.8866	0.16501	0.25732	0.94166	0.25732	1.4054	3.3448	0.010183	3.3448
ABHD1_2	ABHD1	-0.41945	0.44607	0.67676	-0.44607	2.303	7.1458	2.3348e-11	7.1458	0.64057	1.0614	0.66286	1.0614	-2.3064	1.4553	0.083059	-1.4553
ABHD1_3	ABHD1	-1.8127	1.7371	0.16594	-1.7371	-4.5074	2.4242	0.048596	-2.4242	-0.65588	0.96971	0.68171	-0.96971	-0.68174	0.94785	0.40774	-0.94785
ABHD1_4	ABHD1	-1.7722	1.6618	0.17751	-1.6618	-1.4013	1.523	0.18242	-1.523	-1.1073	1.3747	0.51054	-1.3747	-2.6337	2.0424	0.050972	-2.0424
ABHD10_1	ABHD10	-1.0226	1.4452	0.26193	-1.4452	0.07898	0.168	0.89653	0.168	-0.081678	0.17209	0.95764	-0.17209	-2.4172	2.4008	0.03951	-2.4008
ABHD10_2	ABHD10	0.35538	0.77017	0.56484	0.77017	1.7986	7.1641	1.9619e-11	7.1641	-0.4186	0.76219	0.76014	-0.76219	0.42541	0.98119	0.40645	0.98119
ABHD10_3	ABHD10	-1.1565	0.94619	0.35244	-0.94619	0.0022897	0.0027937	0.95596	0.0027937	-0.61221	0.6359	0.76494	-0.6359	-2.1393	1.3677	0.099367	-1.3677
ABHD10_4	ABHD10	-0.21491	0.33401	0.80094	-0.33401	-0.82199	1.0944	0.34449	-1.0944	-0.15847	0.27438	0.92801	-0.27438	0.026772	0.046849	0.97801	0.046849
ABHD11_1	ABHD11	-1.5106	2.016	0.13994	-2.016	-2.2602	2.5831	0.031648	-2.5831	-0.91263	1.6028	0.43446	-1.6028	-1.7583	2.2721	0.05357	-2.2721
ABHD11_2	ABHD11	-1.9328	2.4289	0.10253	-2.4289	-1.7711	2.4478	0.044885	-2.4478	-1.0778	1.9084	0.32471	-1.9084	-2.8488	2.9438	0.017748	-2.9438
ABHD11_3	ABHD11	0.27123	0.5979	0.66054	0.5979	-0.74402	1.2222	0.3023	-1.2222	0.10765	0.2461	0.93829	0.2461	0.95233	2.8054	0.025949	2.8054
ABHD11_4	ABHD11	0.14443	0.25749	0.86309	0.25749	2.2941	9.9731	1.2765e-21	9.9731	0.16925	0.33284	0.91555	0.33284	-0.90049	1.177	0.29651	-1.177
ABHD12_1	ABHD12	-0.73889	0.95755	0.4461	-0.95755	-1.9512	1.8486	0.10346	-1.8486	-0.82991	1.1418	0.60731	-1.1418	-0.046846	0.079105	0.94267	-0.079105
ABHD12_2	ABHD12	-2.5687	2.2639	0.10349	-2.2639	0.48705	1.1457	0.33766	1.1457	0.1487	0.32436	0.9175	0.32436	-4.5445	2.704	0.011129	-2.704
ABHD12_3	ABHD12	-0.79784	1.4225	0.27455	-1.4225	0.28641	0.7739	0.52156	0.7739	-0.4395	0.96937	0.68798	-0.96937	-1.684	2.396	0.04581	-2.396
ABHD12_4	ABHD12	-2.5168	2.055	0.1135	-2.055	-4.5858	2.4939	0.042299	-2.4939	0.12722	0.25115	0.938	0.25115	-3.1282	2.2863	0.032248	-2.2863
ABHD12B_1	ABHD12B	-1.1106	1.1047	0.3431	-1.1047	-2.2402	1.682	0.10371	-1.682	0.74994	1.5219	0.47146	1.5219	-2.215	1.6699	0.087127	-1.6699
ABHD12B_2	ABHD12B	-1.9621	1.8574	0.14512	-1.8574	-0.93039	1.2413	0.28582	-1.2413	-1.4811	1.7548	0.3584	-1.7548	-2.9314	2.251	0.037015	-2.251
ABHD12B_3	ABHD12B	-1.7775	1.3414	0.20901	-1.3414	-3.7068	1.8052	0.14321	-1.8052	-0.059063	0.082024	0.97176	-0.082024	-1.8191	1.402	0.13885	-1.402
ABHD12B_4	ABHD12B	0.53319	1.0092	0.44735	1.0092	1.072	2.591	0.035372	2.591	-0.20892	0.33169	0.90869	-0.33169	1.028	2.4294	0.045103	2.4294
ABHD13_1	ABHD13	-2.0466	3.2259	0.085353	-3.2259	-0.050116	0.1534	0.90475	-0.1534	0.12559	0.42814	0.88109	0.42814	-4.737	4.2594	0.00023842	-4.2594
ABHD13_2	ABHD13	0.27581	0.8853	0.50326	0.8853	0.68751	2.708	0.027263	2.708	0.25863	0.9124	0.71068	0.9124	0.090464	0.28274	0.82093	0.28274
ABHD13_3	ABHD13	1.1051	3.1309	0.089867	3.1309	2.604	14.477	3.5944e-45	14.477	0.26787	0.60889	0.81809	0.60889	1.2177	3.7415	0.0035907	3.7415
ABHD13_4	ABHD13	-2.9831	2.9325	0.089867	-2.9325	-5.4972	3.4549	0.0035264	-3.4549	-0.082318	0.20525	0.94919	-0.20525	-3.5592	3.1916	0.0091929	-3.1916
ABHD14A_1	ABHD14A	-0.88346	1.5081	0.24812	-1.5081	-1.3208	2.0778	0.087174	-2.0778	-0.41425	0.90581	0.71218	-0.90581	-1.1446	1.8736	0.10473	-1.8736
ABHD14A_2	ABHD14A	-1.0087	1.6417	0.21351	-1.6417	-1.7464	2.4101	0.048454	-2.4101	-0.54369	1.1291	0.62377	-1.1291	-1.1182	1.8285	0.11264	-1.8285
ABHD14A_3	ABHD14A	-0.87993	1.4754	0.25733	-1.4754	0.77085	2.4003	0.050991	2.4003	0.36013	1.0093	0.67295	1.0093	-2.7943	2.8723	0.019923	-2.8723
ABHD14A_4	ABHD14A	-1.4779	2.5392	0.098781	-2.5392	-4.2514	3.9593	0.00033056	-3.9593	-0.59221	1.4738	0.48765	-1.4738	-0.86814	1.8619	0.10794	-1.8619
ABHD14B_1	ABHD14B	-0.26402	0.62266	0.64473	-0.62266	0.5661	1.8858	0.11965	1.8858	-0.16646	0.44801	0.8739	-0.44801	-0.7728	1.6048	0.16357	-1.6048
ABHD14B_2	ABHD14B	-0.88775	1.8147	0.17715	-1.8147	0.92884	3.7646	0.0013164	3.7646	0.13992	0.44444	0.87535	0.44444	-2.7361	3.4889	0.0064996	-3.4889
ABHD14B_3	ABHD14B	-2.9451	2.804	0.091798	-2.804	-0.20071	0.44015	0.7213	-0.44015	0.14128	0.36518	0.90334	0.36518	-5.0526	3.246	0.0033154	-3.246
ABHD14B_4	ABHD14B	-0.3685	0.99374	0.44903	-0.99374	-1.4458	2.9466	0.015492	-2.9466	-0.16201	0.5181	0.84988	-0.5181	-0.036577	0.11476	0.92843	-0.11476
ABHD15_1	ABHD15	-0.47191	0.62525	0.61908	-0.62525	-4.2546	2.211	0.071599	-2.211	0.90121	2.1188	0.26452	2.1188	1.2741	3.2922	0.01126	3.2922
ABHD15_2	ABHD15	-1.0753	0.8073	0.3721	-0.8073	2.0034	4.6883	3.3555e-05	4.6883	1.0548	1.7535	0.39315	1.7535	-2.686	1.3339	0.072146	-1.3339
ABHD15_3	ABHD15	0.3862	0.60305	0.6747	0.60305	0.77953	1.4564	0.22863	1.4564	-0.30314	0.40296	0.87427	-0.40296	0.90231	1.765	0.12978	1.765
ABHD15_4	ABHD15	-0.19802	0.39105	0.77766	-0.39105	0.84813	2.5631	0.037221	2.5631	0.057542	0.13651	0.96756	0.13651	-0.96063	1.5391	0.17936	-1.5391
ABHD16A_1	ABHD16A	-0.70112	1.1731	0.3659	-1.1731	-3.4663	2.9121	0.0095965	-2.9121	-1.2177	1.9115	0.32165	-1.9115	1.3375	4.8322	5.7637e-05	4.8322
ABHD16A_2	ABHD16A	-0.28341	0.48799	0.71745	-0.48799	0.19969	0.42565	0.73317	0.42565	-0.34905	0.64521	0.80307	-0.64521	-0.46292	0.77921	0.51008	-0.77921
ABHD16A_3	ABHD16A	-2.3373	1.3705	0.13384	-1.3705	-3.3541	1.579	0.20788	-1.579	0.54589	0.84153	0.74613	0.84153	-3.0602	1.5501	0.05357	-1.5501
ABHD16A_4	ABHD16A	-2.6772	2.2379	0.10248	-2.2379	0.19122	0.39367	0.75411	0.39367	-3.556	2.661	0.096848	-2.661	-3.1428	2.4401	0.028351	-2.4401
ABHD16B_1	ABHD16B	-0.049305	0.082165	0.94775	-0.082165	-0.066839	0.11564	0.92222	-0.11564	-0.38836	0.63109	0.80574	-0.63109	0.2958	0.57688	0.64153	0.57688
ABHD16B_2	ABHD16B	-2.8444	1.886	0.10746	-1.886	-4.1826	2.1535	0.079411	-2.1535	-2.8095	2.0449	0.2027	-2.0449	-2.2496	1.7914	0.078143	-1.7914
ABHD16B_3	ABHD16B	-0.63845	0.82573	0.51061	-0.82573	0.39106	0.74938	0.53903	0.74938	-1.2745	1.4779	0.45994	-1.4779	-0.52544	0.73021	0.52512	-0.73021
ABHD16B_4	ABHD16B	-2.4223	1.5704	0.13369	-1.5704	-3.7707	1.8489	0.13323	-1.8489	-0.63333	0.74157	0.74359	-0.74157	-2.8915	1.7263	0.044977	-1.7263
ABHD17A_1	ABHD17A	-1.0894	0.65148	0.26139	-0.65148	2.6341	6.2156	1.162e-08	6.2156	-1.2932	0.7357	0.47758	-0.7357	-1.7367	0.87382	0.15286	-0.87382
ABHD17A_2	ABHD17A	-1.6007	1.9562	0.14519	-1.9562	-3.3348	2.7596	0.014069	-2.7596	-0.65707	1.1736	0.60411	-1.1736	-1.637	2.0554	0.074299	-2.0554
ABHD17A_3	ABHD17A	-1.6107	1.4243	0.21966	-1.4243	-2.3341	1.7632	0.091858	-1.7632	-1.463	1.4668	0.44469	-1.4668	-1.5033	1.4186	0.17294	-1.4186
ABHD17A_4	ABHD17A	-2.9616	1.737	0.10151	-1.737	-3.875	1.9223	0.11823	-1.9223	-0.68239	0.81337	0.72427	-0.81337	-3.5701	1.8869	0.035343	-1.8869
ABHD17B_1	ABHD17B	0.0024892	0.005912	0.99732	0.005912	0.81672	2.7443	0.025175	2.7443	-0.70991	1.4673	0.49019	-1.4673	0.31198	0.85866	0.4706	0.85866
ABHD17B_2	ABHD17B	-0.30445	0.53637	0.69042	-0.53637	-3.2293	2.6414	0.018571	-2.6414	0.55654	1.4575	0.4948	1.4575	0.43205	1.0215	0.38577	1.0215
ABHD17B_3	ABHD17B	-0.36148	0.98167	0.45497	-0.98167	-0.42681	1.1979	0.31515	-1.1979	-0.084882	0.28002	0.92916	-0.28002	-0.607	1.5818	0.17003	-1.5818
ABHD17B_4	ABHD17B	-3.4249	2.2784	0.094528	-2.2784	-4.6135	2.5191	0.040212	-2.5191	0.051532	0.099991	0.97895	0.099991	-4.2983	2.4724	0.01628	-2.4724
ABHD17C_1	ABHD17C	0.034765	0.066525	0.96676	0.066525	1.136	3.4232	0.0041126	3.4232	0.10936	0.2357	0.94118	0.2357	-0.57386	0.92874	0.42702	-0.92874
ABHD17C_2	ABHD17C	0.67283	1.6647	0.21035	1.6647	1.9886	8.7207	1.1943e-16	8.7207	0.060004	0.13065	0.96948	0.13065	0.64578	1.6415	0.15477	1.6415
ABHD17C_3	ABHD17C	-3.4552	2.3725	0.094377	-2.3725	-4.7323	2.6293	0.031788	-2.6293	0.36683	0.8282	0.73856	0.8282	-4.4159	2.5807	0.01374	-2.5807
ABHD17C_4	ABHD17C	-1.408	1.8829	0.1598	-1.8829	-5.1795	3.0861	0.010389	-3.0861	-0.59182	1.1184	0.62798	-1.1184	0.86596	2.5803	0.035959	2.5803
ABHD2_1	ABHD2	-2.325	1.6507	0.13994	-1.6507	0.75318	1.4661	0.22361	1.4661	-0.79517	0.94827	0.67295	-0.94827	-3.6802	1.9669	0.031989	-1.9669
ABHD2_2	ABHD2	-3.3816	1.8488	0.091798	-1.8488	-3.9601	1.9839	0.10618	-1.9839	-3.176	1.973	0.17248	-1.973	-3.6535	1.9472	0.032713	-1.9472
ABHD2_3	ABHD2	-0.68573	0.64153	0.53439	-0.64153	0.97259	1.671	0.17179	1.671	-2.7625	1.5477	0.21963	-1.5477	1.0616	1.9005	0.10613	1.9005
ABHD2_4	ABHD2	0.69813	1.1801	0.37755	1.1801	0.89859	1.691	0.16433	1.691	0.56396	0.97895	0.69155	0.97895	0.7616	1.362	0.24667	1.362
ABHD3_1	ABHD3	-1.3699	1.3479	0.25792	-1.3479	0.10731	0.17662	0.90064	0.17662	0.56462	1.1466	0.61969	1.1466	-3.3076	2.0465	0.03031	-2.0465
ABHD3_2	ABHD3	0.0098053	0.0159	0.99869	0.0159	1.1263	2.8757	0.018627	2.8757	-0.10716	0.18217	0.9522	-0.18217	-0.41639	0.60558	0.6033	-0.60558
ABHD3_3	ABHD3	1.2861	2.5643	0.098781	2.5643	0.96119	1.7351	0.15494	1.7351	1.2766	2.7259	0.14246	2.7259	1.5075	3.39	0.0093466	3.39
ABHD3_4	ABHD3	-1.306	1.327	0.26907	-1.327	-4.236	2.196	0.073551	-2.196	1.2228	3.2377	0.060533	3.2377	-1.2542	1.3401	0.21384	-1.3401
ABHD4_1	ABHD4	0.17154	0.35176	0.80416	0.35176	0.96176	2.7682	0.023874	2.7682	-0.10828	0.22118	0.94421	-0.22118	0.063667	0.13044	0.92052	0.13044
ABHD4_2	ABHD4	-2.2996	1.243	0.12034	-1.243	-3.0258	1.3895	0.28445	-1.3895	-0.89241	0.76343	0.68222	-0.76343	-2.7408	1.3641	0.069179	-1.3641
ABHD4_3	ABHD4	-2.3225	1.3398	0.13252	-1.3398	-3.2839	1.5369	0.22256	-1.5369	0.30572	0.4226	0.9012	0.4226	-2.9913	1.5085	0.056529	-1.5085
ABHD4_4	ABHD4	-1.5142	1.8545	0.16161	-1.8545	-5.0055	2.9002	0.016903	-2.9002	-0.5733	1.0279	0.66388	-1.0279	0.44138	1.0599	0.36726	1.0599
ABHD5_1	ABHD5	-3.2324	1.9142	0.095825	-1.9142	-4.1102	2.0969	0.087408	-2.0969	-1.1861	1.3056	0.52418	-1.3056	-3.8012	2.0581	0.028469	-2.0581
ABHD5_2	ABHD5	-2.6964	1.4162	0.09792	-1.4162	0.38229	0.51967	0.70688	0.51967	-3.3165	1.6107	0.16806	-1.6107	-2.9913	1.5085	0.056529	-1.5085
ABHD5_3	ABHD5	-1.7492	0.98204	0.17005	-0.98204	-2.5957	1.1676	0.41337	-1.1676	0.48387	0.58189	0.86267	0.58189	-2.3255	1.146	0.09619	-1.146
ABHD5_4	ABHD5	-1.2928	1.2174	0.29168	-1.2174	-1.4735	1.3649	0.20499	-1.3649	0.4314	0.77792	0.7611	0.77792	-2.6478	1.7882	0.057988	-1.7882
ABHD6_1	ABHD6	-0.21476	0.20463	0.77438	-0.20463	-2.822	1.281	0.34182	-1.281	0.7394	1.043	0.68377	1.043	1.1559	1.8651	0.11636	1.8651
ABHD6_2	ABHD6	0.09979	0.26364	0.85353	0.26364	0.79036	2.8303	0.020621	2.8303	0.38016	1.2253	0.58643	1.2253	-0.51745	1.1531	0.32261	-1.1531
ABHD6_3	ABHD6	-1.3003	1.5407	0.22495	-1.5407	-0.59379	0.9158	0.43763	-0.9158	0.33812	0.75056	0.76692	0.75056	-3.0462	2.3645	0.031825	-2.3645
ABHD6_4	ABHD6	-0.53183	0.65509	0.59277	-0.65509	0.88931	1.8808	0.12219	1.8808	0.18213	0.31073	0.92499	0.31073	-1.8671	1.5961	0.11754	-1.5961
ABHD8_1	ABHD8	-2.3528	1.8364	0.13002	-1.8364	1.1919	3.0561	0.011829	3.0561	-0.45532	0.67399	0.78691	-0.67399	-4.0023	2.2177	0.023239	-2.2177
ABHD8_2	ABHD8	-3.0251	2.4484	0.095316	-2.4484	-4.9382	2.8312	0.020063	-2.8312	-0.99714	1.5293	0.45925	-1.5293	-3.3376	2.61	0.022001	-2.61
ABHD8_3	ABHD8	0.064246	0.14273	0.92293	0.14273	1.3424	5.0596	5.3532e-06	5.0596	-0.81407	1.488	0.48065	-1.488	0.31427	0.79217	0.50806	0.79217
ABHD8_4	ABHD8	0.14732	0.21121	0.90739	0.21121	1.8845	5.4715	6.6322e-07	5.4715	0.82227	1.6334	0.428	1.6334	-1.2576	1.1815	0.24598	-1.1815
ABI1_1	ABI1	-0.70374	1.2091	0.35188	-1.2091	-0.68024	1.2377	0.29773	-1.2377	-1.5136	2.2406	0.23087	-2.2406	0.086549	0.20111	0.87419	0.20111
ABI1_2	ABI1	-1.79	2.422	0.10371	-2.422	-0.035788	0.087883	0.94542	-0.087883	-1.1912	2.1117	0.26457	-2.1117	-3.2064	3.1564	0.011369	-3.1564
ABI1_3	ABI1	-0.25409	0.36003	0.77778	-0.36003	-0.11925	0.1841	0.87251	-0.1841	-0.37059	0.55022	0.82953	-0.55022	-0.21673	0.32204	0.7784	-0.32204
ABI1_4	ABI1	-1.2641	1.8898	0.16093	-1.8898	-2.0161	2.5637	0.034773	-2.5637	-1.4066	2.2216	0.23562	-2.2216	-0.77444	1.397	0.22545	-1.397
ABI2_1	ABI2	-3.0515	1.6486	0.095316	-1.6486	-3.6728	1.7823	0.14896	-1.7823	-2.5665	1.6814	0.2567	-1.6814	-3.3714	1.7493	0.041788	-1.7493
ABI2_2	ABI2	-0.34325	0.40497	0.72388	-0.40497	1.1218	2.3233	0.059316	2.3233	0.51058	0.87744	0.72717	0.87744	-1.7785	1.4002	0.14399	-1.4002
ABI2_3	ABI2	-1.4477	0.90564	0.24633	-0.90564	2.5751	7.1219	2.9363e-11	7.1219	-2.7196	1.2717	0.22266	-1.2717	-1.0558	0.76073	0.31453	-0.76073
ABI2_4	ABI2	-2.1774	1.7026	0.14689	-1.7026	-4.1748	2.1473	0.080021	-2.1473	0.32122	0.5933	0.82632	0.5933	-2.724	1.9205	0.051822	-1.9205
ABI3_1	ABI3	-0.90265	1.3644	0.29071	-1.3644	-0.62709	1.0856	0.36078	-1.0856	-1.6985	2.2313	0.22968	-2.2313	-0.2584	0.49937	0.68385	-0.49937
ABI3_2	ABI3	0.078762	0.24926	0.86143	0.24926	-1.253	2.7232	0.026421	-2.7232	0.096331	0.33941	0.91176	0.33941	0.73191	3.0527	0.017469	3.0527
ABI3_3	ABI3	-2.1352	2.3826	0.10349	-2.3826	-1.87	2.3548	0.052214	-2.3548	-1.0761	1.7848	0.36487	-1.7848	-3.2833	2.8742	0.016795	-2.8742
ABI3_4	ABI3	0.14445	0.3054	0.83069	0.3054	-0.081874	0.16791	0.89392	-0.16791	0.2632	0.63787	0.8079	0.63787	0.14209	0.31156	0.80337	0.31156
ABI3BP_1	ABI3BP	-0.54105	0.59995	0.60234	-0.59995	2.0262	6.0909	2.0811e-08	6.0909	-0.2922	0.3801	0.88064	-0.3801	-1.9015	1.4517	0.12654	-1.4517
ABI3BP_2	ABI3BP	-0.89761	0.84709	0.43835	-0.84709	0.53068	0.83713	0.50326	0.83713	0.91725	1.7496	0.38657	1.7496	-2.713	1.5999	0.052342	-1.5999
ABI3BP_3	ABI3BP	0.3344	0.4276	0.80341	0.4276	2.8972	10.793	3.2969e-25	10.793	1.4083	2.8933	0.11571	2.8933	-1.6348	1.1445	0.17474	-1.1445
ABI3BP_4	ABI3BP	-1.8143	1.8131	0.15665	-1.8131	-4.6396	2.5429	0.038313	-2.5429	-0.4817	0.78733	0.74879	-0.78733	-0.75187	1.067	0.35161	-1.067
ABL1_1	ABL1	-0.8729	1.1477	0.36434	-1.1477	0.8729	2.1976	0.072857	2.1976	0.4638	1.0494	0.65912	1.0494	-2.8303	2.2528	0.038979	-2.2528
ABL1_2	ABL1	-1.9952	1.725	0.15677	-1.725	-4.3404	2.2814	0.06297	-2.2814	0.48509	1.004	0.67741	1.004	-2.3366	1.9131	0.066814	-1.9131
ABL1_3	ABL1	-1.7104	2.0101	0.13734	-2.0101	0.02746	0.058371	0.96596	0.058371	-0.3672	0.71484	0.77801	-0.71484	-3.589	2.7548	0.01651	-2.7548
ABL1_4	ABL1	-1.8547	2.8584	0.093721	-2.8584	-5.9829	4.1015	0.00034596	-4.1015	0.011494	0.034923	0.99282	0.034923	-0.41079	1.0176	0.38684	-1.0176
ABL2_1	ABL2	0.49223	0.95389	0.47319	0.95389	-1.0268	1.2459	0.27683	-1.2459	0.98512	2.5086	0.17905	2.5086	0.79148	1.7765	0.12514	1.7765
ABL2_2	ABL2	-0.57216	0.51445	0.58442	-0.51445	-1.3142	0.95495	0.27683	-0.95495	1.0171	1.7088	0.40773	1.7088	-1.5741	1.0735	0.184	-1.0735
ABL2_3	ABL2	-2.4069	1.4286	0.13033	-1.4286	-3.4592	1.6438	0.18655	-1.6438	0.61561	1.0063	0.68523	1.0063	-3.1622	1.6134	0.049372	-1.6134
ABL2_4	ABL2	-0.5688	0.69929	0.5689	-0.69929	-2.377	1.801	0.08686	-1.801	-0.92341	1.1034	0.61067	-1.1034	0.76393	1.5508	0.18139	1.5508
ABLIM1_1	ABLIM1	0.59	1.3641	0.29661	1.3641	1.1675	3.5245	0.0029906	3.5245	0.20482	0.45176	0.87329	0.45176	0.69912	1.7464	0.1308	1.7464
ABLIM1_2	ABLIM1	-1.1078	0.95611	0.36576	-0.95611	-3.5034	1.6717	0.17844	-1.6717	0.1457	0.20374	0.962	0.20374	-0.2832	0.32804	0.73833	-0.32804
ABLIM1_3	ABLIM1	-1.236	1.479	0.24238	-1.479	0.17709	0.35116	0.78207	0.35116	0.13252	0.27084	0.93268	0.27084	-3.0462	2.3428	0.032345	-2.3428
ABLIM1_4	ABLIM1	-2.1192	2.0539	0.12386	-2.0539	-4.7995	2.6937	0.027642	-2.6937	-0.74646	1.1817	0.59891	-1.1817	-1.22	1.5795	0.16165	-1.5795
ABLIM2_1	ABLIM2	-0.91644	1.1567	0.35712	-1.1567	-1.5452	1.6895	0.14389	-1.6895	-0.40855	0.66358	0.794	-0.66358	-1.1281	1.3835	0.21443	-1.3835
ABLIM2_2	ABLIM2	-1.3494	0.90323	0.28301	-0.90323	-1.1044	0.80309	0.33476	-0.80309	1.432	2.6629	0.15522	2.6629	-2.5643	1.2684	0.079535	-1.2684
ABLIM2_3	ABLIM2	-1.7653	1.4765	0.19959	-1.4765	-4.0334	2.0385	0.096739	-2.0385	-0.99975	1.1357	0.59272	-1.1357	-0.62014	0.75622	0.49304	-0.75622
ABLIM2_4	ABLIM2	-3.4831	2.1467	0.094481	-2.1467	-4.4146	2.3439	0.056002	-2.3439	-1.1828	1.4403	0.48186	-1.4403	-4.1016	2.3005	0.020796	-2.3005
ABLIM3_1	ABLIM3	-0.36389	0.72908	0.58456	-0.72908	0.22876	0.59115	0.62886	0.59115	-0.016585	0.041187	0.99137	-0.041187	-1.0006	1.6992	0.13953	-1.6992
ABLIM3_2	ABLIM3	-0.69857	1.0939	0.39748	-1.0939	0.50391	1.2499	0.2946	1.2499	-1.3569	1.9086	0.31899	-1.9086	-0.64542	1.067	0.35921	-1.067
ABLIM3_3	ABLIM3	0.88049	2.9209	0.092481	2.9209	1.3932	5.9486	4.6272e-08	5.9486	0.41844	1.289	0.56032	1.289	1.096	4.105	0.0010804	4.105
ABLIM3_4	ABLIM3	-0.30996	0.66591	0.61978	-0.66591	0.95295	3.3938	0.0044876	3.3938	-0.37832	0.87622	0.72445	-0.87622	-0.86584	1.6149	0.16091	-1.6149
ABO_1	ABO	-1.0582	1.3763	0.27904	-1.3763	0.57295	1.3517	0.25823	1.3517	-0.24303	0.45004	0.87151	-0.45004	-2.5845	2.2888	0.042044	-2.2888
ABO_2	ABO	0.2365	0.32856	0.84559	0.32856	2.3318	7.6679	5.4468e-13	7.6679	1.3263	2.9971	0.097852	2.9971	-1.6574	1.3008	0.16741	-1.3008
ABO_3	ABO	-1.755	1.2446	0.21466	-1.2446	-0.47175	0.5068	0.61547	-0.5068	0.84973	1.5242	0.47538	1.5242	-3.1775	1.623	0.048901	-1.623
ABO_4	ABO	-2.0336	2.4375	0.10156	-2.4375	0.27064	0.69992	0.56401	0.69992	-0.81894	1.5388	0.45925	-1.5388	-4.0067	3.1414	0.0074545	-3.1414
ABR_1	ABR	-0.064633	0.11973	0.93135	-0.11973	0.099597	0.20469	0.87468	0.20469	-0.10276	0.20618	0.94799	-0.20618	-0.10953	0.20731	0.86618	-0.20731
ABR_2	ABR	-2.8548	1.7324	0.10645	-1.7324	-3.904	1.9431	0.11387	-1.9431	0.084956	0.13214	0.97593	0.13214	-3.5984	1.9072	0.034337	-1.9072
ABR_3	ABR	-0.7646	0.6142	0.4862	-0.6142	3.478	15.27	3.4807e-50	15.27	1.2085	2.0613	0.28985	2.0613	-2.5783	1.2758	0.078783	-1.2758
ABR_4	ABR	-0.93498	1.2628	0.3217	-1.2628	-1.1097	1.4876	0.20519	-1.4876	-0.25828	0.47578	0.86296	-0.47578	-1.525	1.7921	0.11043	-1.7921
ABRA_1	ABRA	-1.7988	1.2337	0.20722	-1.2337	-3.3998	1.607	0.19845	-1.607	-0.54847	0.58695	0.78716	-0.58695	-1.7549	1.2562	0.15377	-1.2562
ABRA_2	ABRA	-2.7631	2.8395	0.091798	-2.8395	1.0171	3.5879	0.0024208	3.5879	0.2508	0.69687	0.78653	0.69687	-5.1508	3.3618	0.0024137	-3.3618
ABRA_3	ABRA	0.017881	0.040788	0.97852	0.040788	1.8168	8.6807	1.6732e-16	8.6807	0.29185	0.80795	0.74493	0.80795	-1.1238	1.8383	0.111	-1.8383
ABRA_4	ABRA	-2.1706	2.1423	0.11659	-2.1423	0.4521	1.0624	0.37481	1.0624	-2.3892	2.4457	0.17196	-2.4457	-3.1737	2.5409	0.025616	-2.5409
ABRACL_1	ABRACL	0.90715	2.3632	0.10896	2.3632	2.283	10.936	6.7404e-26	10.936	0.28154	0.63817	0.80818	0.63817	0.86697	2.3074	0.053234	2.3074
ABRACL_2	ABRACL	-1.201	1.193	0.31028	-1.193	-2.3242	1.7546	0.093268	-1.7546	0.12067	0.20015	0.95532	0.20015	-1.9113	1.604	0.1134	-1.604
ABRACL_3	ABRACL	-2.0407	1.8159	0.14556	-1.8159	1.0367	2.6329	0.032255	2.6329	-1.1722	1.458	0.47612	-1.458	-3.6996	2.2948	0.019539	-2.2948
ABRACL_4	ABRACL	-0.19454	0.33818	0.80463	-0.33818	0.53498	1.2605	0.29127	1.2605	-0.071878	0.14289	0.96506	-0.14289	-0.67432	1.0384	0.36996	-1.0384
ABT1_1	ABT1	-1.5771	1.1394	0.24585	-1.1394	-1.6263	1.1875	0.20499	-1.1875	-1.6263	1.2415	0.45989	-1.2415	-1.7208	1.2309	0.15993	-1.2309
ABT1_2	ABT1	-2.3283	2.0511	0.1191	-2.0511	-2.9337	2.3283	0.035948	-2.3283	-1.3353	1.6932	0.38802	-1.6932	-3.0352	2.3318	0.032852	-2.3318
ABT1_3	ABT1	-2.2585	1.2229	0.1227	-1.2229	-2.9932	1.3718	0.29265	-1.3718	-2.4677	1.3427	0.25389	-1.3427	-2.1329	1.2271	0.086355	-1.2271
ABT1_4	ABT1	-2.4851	1.2618	0.095484	-1.2618	-2.9692	1.3587	0.29921	-1.3587	-2.5465	1.3487	0.23238	-1.3487	-2.6856	1.3336	0.072146	-1.3336
ABTB1_1	ABTB1	-0.12109	0.14229	0.87136	-0.14229	1.9575	5.2361	2.303e-06	5.2361	-0.96289	0.92449	0.64811	-0.92449	-0.25243	0.29269	0.75675	-0.29269
ABTB1_2	ABTB1	-0.49846	0.59983	0.61863	-0.59983	-0.30701	0.40813	0.71451	-0.40813	0.36401	0.63939	0.81231	0.63939	-1.3997	1.3189	0.20104	-1.3189
ABTB1_3	ABTB1	-0.22731	0.17093	0.62533	-0.17093	-1.6381	0.7556	0.8352	-0.7556	0.88078	0.9737	0.74577	0.9737	-0.022295	0.018155	0.74556	-0.018155
ABTB1_4	ABTB1	-0.69266	0.49673	0.4696	-0.49673	-2.278	1.0201	0.53211	-1.0201	1.12	1.5721	0.4791	1.5721	-0.93809	0.63533	0.32212	-0.63533
ABTB2_1	ABTB2	-2.8433	2.6694	0.094481	-2.6694	-5.2587	3.1744	0.0081305	-3.1744	-0.20724	0.4568	0.87045	-0.4568	-3.2777	2.8886	0.016499	-2.8886
ABTB2_2	ABTB2	-1.5994	2.2852	0.11353	-2.2852	-3.8053	3.3337	0.0029247	-3.3337	0.055703	0.14805	0.96482	0.14805	-2.038	2.6806	0.029942	-2.6806
ABTB2_3	ABTB2	-0.3683	0.64608	0.62774	-0.64608	-0.71962	1.1816	0.31804	-1.1816	-0.83736	1.3873	0.5205	-1.3873	0.27003	0.61263	0.61554	0.61263
ABTB2_4	ABTB2	-2.8866	2.6575	0.094481	-2.6575	-5.2307	3.1429	0.0088824	-3.1429	-0.53659	1.0504	0.65678	-1.0504	-3.1512	2.8317	0.018647	-2.8317
ACAA1_1	ACAA1	-0.11332	0.10493	0.81581	-0.10493	-0.8288	0.60678	0.42289	-0.60678	0.61088	0.76392	0.79514	0.76392	-0.4175	0.35735	0.60754	-0.35735
ACAA1_2	ACAA1	0.68885	1.4031	0.2853	1.4031	-0.41648	0.59904	0.60735	-0.59904	0.54313	1.1431	0.6204	1.1431	1.4132	3.95	0.0018894	3.95
ACAA1_3	ACAA1	-0.90289	1.015	0.40178	-1.015	-4.169	2.1427	0.080724	-2.1427	-0.28986	0.4322	0.87131	-0.4322	1.2501	3.1141	0.015877	3.1141
ACAA1_4	ACAA1	-0.65784	0.72245	0.53647	-0.72245	1.8705	5.4235	8.529e-07	5.4235	0.25134	0.40647	0.89644	0.40647	-2.4512	1.6667	0.071346	-1.6667
ACAA2_1	ACAA2	-0.59609	0.42663	0.4944	-0.42663	2.9632	8.3847	2.3357e-15	8.3847	0.71392	0.82273	0.78809	0.82273	-1.8683	0.93156	0.13782	-0.93156
ACAA2_2	ACAA2	-1.137	1.5421	0.23235	-1.5421	1.0253	3.0711	0.011265	3.0711	-0.22064	0.44048	0.87575	-0.44048	-2.9578	2.5572	0.027536	-2.5572
ACAA2_3	ACAA2	-0.39652	0.48278	0.68624	-0.48278	3.0368	14.993	2.0436e-48	14.993	-0.27277	0.37497	0.88671	-0.37497	-2.0107	1.5619	0.10888	-1.5619
ACAA2_4	ACAA2	1.0852	2.6356	0.096613	2.6356	1.5455	4.7035	2.8973e-05	4.7035	0.47016	0.98841	0.6833	0.98841	1.4964	4.4347	0.00030917	4.4347
ACACA_1	ACACA	-3.4671	2.1739	0.094481	-2.1739	-4.4577	2.3809	0.052891	-2.3809	-0.87015	1.1826	0.59182	-1.1826	-4.1442	2.3368	0.01981	-2.3368
ACACA_2	ACACA	-2.2339	1.6849	0.14443	-1.6849	-4.1063	2.094	0.087906	-2.094	-0.62656	0.81955	0.72717	-0.81955	-2.2555	1.7508	0.080197	-1.7508
ACACA_3	ACACA	-3.361	2.1032	0.095058	-2.1032	-4.3777	2.3126	0.059349	-2.3126	-0.62931	0.899	0.70645	-0.899	-4.0652	2.2698	0.021654	-2.2698
ACACA_4	ACACA	-2.9491	1.7083	0.10117	-1.7083	-3.8247	1.8866	0.12518	-1.8866	-0.86443	0.95717	0.66083	-0.95717	-3.5205	1.8518	0.036845	-1.8518
ACACB_1	ACACB	0.69397	1.0545	0.44191	1.0545	2.0778	5.6347	2.8324e-07	5.6347	-0.090685	0.1114	0.95559	-0.1114	0.84716	1.406	0.23543	1.406
ACACB_2	ACACB	0.61029	1.2851	0.32698	1.2851	1.253	3.5259	0.0029878	3.5259	0.12733	0.24621	0.93947	0.24621	0.78899	1.8412	0.1121	1.8412
ACACB_3	ACACB	-1.9542	1.5392	0.17599	-1.5392	-2.2672	1.7052	0.10024	-1.7052	0.088213	0.142	0.97177	0.142	-3.2432	1.9196	0.031381	-1.9196
ACACB_4	ACACB	-1.0302	0.84621	0.39357	-0.84621	-3.2483	1.5159	0.23062	-1.5159	1.0769	1.9647	0.31535	1.9647	-1.1213	0.9229	0.30801	-0.9229
ACAD10_1	ACAD10	1.1615	1.6113	0.24634	1.6113	3.6162	14.473	4.4915e-45	14.473	0.13795	0.13442	0.98861	0.13442	1.1595	1.6395	0.1775	1.6395
ACAD10_2	ACAD10	-0.74707	0.83147	0.48465	-0.83147	-3.9792	1.998	0.10371	-1.998	0.51984	0.9683	0.69265	0.9683	0.72596	1.3917	0.23333	1.3917
ACAD10_3	ACAD10	-2.4556	1.6133	0.131	-1.6133	-3.8426	1.8992	0.12261	-1.8992	-0.5499	0.67691	0.77209	-0.67691	-2.962	1.7779	0.042174	-1.7779
ACAD10_4	ACAD10	-2.2721	1.8151	0.13514	-1.8151	-0.20264	0.31252	0.79112	-0.31252	-1.5299	1.6318	0.39276	-1.6318	-3.5536	2.1691	0.023039	-2.1691
ACAD11_1	ACAD11	-0.72084	1.0033	0.43142	-1.0033	-0.99508	1.3296	0.25489	-1.3296	-0.29767	0.52085	0.84623	-0.52085	-1.0208	1.3417	0.23401	-1.3417
ACAD11_2	ACAD11	-1.5786	1.2105	0.24447	-1.2105	-3.5724	1.7161	0.16604	-1.7161	1.4392	3.3538	0.048641	3.3538	-2.4031	1.5234	0.075315	-1.5234
ACAD11_3	ACAD11	-0.35756	0.36788	0.71032	-0.36788	-3.2859	1.5381	0.22256	-1.5381	1.1308	2.1315	0.26598	2.1315	0.7075	1.093	0.37128	1.093
ACAD11_4	ACAD11	-1.9474	1.2715	0.18356	-1.2715	-3.3709	1.5892	0.20448	-1.5892	-1.3416	1.1136	0.53872	-1.1136	-1.5889	1.1814	0.18455	-1.1814
ACAD8_1	ACAD8	0.050541	0.096324	0.95083	0.096324	-0.097861	0.18562	0.88148	-0.18562	-0.11938	0.23537	0.94016	-0.23537	0.29452	0.63481	0.60303	0.63481
ACAD8_2	ACAD8	-0.82034	1.5863	0.22739	-1.5863	0.80963	2.9014	0.017375	2.9014	0.0078022	0.021894	0.99524	0.021894	-2.3979	3.0798	0.015823	-3.0798
ACAD8_3	ACAD8	-0.32574	0.7586	0.56936	-0.7586	-0.85754	1.773	0.14221	-1.773	-0.32932	0.84592	0.73138	-0.84592	-0.060437	0.16004	0.89988	-0.16004
ACAD8_4	ACAD8	-0.87559	1.7136	0.19809	-1.7136	0.3123	0.95965	0.42289	0.95965	-2.1259	3.2065	0.063055	-3.2065	-0.20912	0.52822	0.66751	-0.52822
ACAD9_1	ACAD9	-2.7894	2.2121	0.10145	-2.2121	0.15801	0.31321	0.80638	0.31321	-4.2839	2.6877	0.047786	-2.6877	-2.4791	2.201	0.047734	-2.201
ACAD9_2	ACAD9	0.20049	0.53105	0.69792	0.53105	0.57043	1.8197	0.13255	1.8197	-0.36549	0.87965	0.72288	-0.87965	0.5851	1.8512	0.10981	1.8512
ACAD9_3	ACAD9	-0.60442	0.81086	0.52236	-0.81086	-2.6906	2.0888	0.054589	-2.0888	-0.2036	0.34054	0.90748	-0.34054	0.11309	0.20019	0.88152	0.20019
ACAD9_4	ACAD9	-1.3967	1.3369	0.25683	-1.3369	1.706	5.0693	5.1845e-06	5.0693	-1.2803	1.3794	0.49133	-1.3794	-2.7725	1.9047	0.050383	-1.9047
ACADL_1	ACADL	-1.938	1.0605	0.14434	-1.0605	-2.7029	1.2204	0.37848	-1.2204	-0.19064	0.18634	0.90718	-0.18634	-2.4289	1.198	0.088728	-1.198
ACADL_2	ACADL	0.91563	1.95	0.1545	1.95	1.2347	3.0966	0.010624	3.0966	0.79088	1.7485	0.38188	1.7485	0.90703	1.9934	0.088178	1.9934
ACADL_3	ACADL	-0.77379	0.74562	0.49207	-0.74562	2.0516	5.8096	1.0642e-07	5.8096	0.44688	0.70123	0.79561	0.70123	-2.6531	1.5589	0.055128	-1.5589
ACADL_4	ACADL	-2.2662	1.7062	0.14136	-1.7062	0.17336	0.28582	0.83162	0.28582	-0.01524	0.024616	0.99127	-0.024616	-3.8185	2.0715	0.027999	-2.0715
ACADM_1	ACADM	-1.3333	1.226	0.28384	-1.226	0.36067	0.59835	0.63625	0.59835	-0.41497	0.55099	0.82344	-0.55099	-2.7641	1.7929	0.052229	-1.7929
ACADM_2	ACADM	-2.9584	2.6556	0.094481	-2.6556	-3.4663	2.9121	0.0095965	-2.9121	-1.7271	2.3404	0.20769	-2.3404	-3.8612	2.9467	0.011067	-2.9467
ACADM_3	ACADM	-0.70052	0.50611	0.47152	-0.50611	1.5855	2.6026	0.038413	2.6026	1.3972	2.2158	0.25364	2.2158	-2.0694	1.023	0.11757	-1.023
ACADM_4	ACADM	-0.34499	0.54073	0.68245	-0.54073	0.089873	0.1709	0.89713	0.1709	-0.34931	0.5986	0.81823	-0.5986	-0.56386	0.85286	0.46371	-0.85286
ACADS_1	ACADS	-0.70377	1.5422	0.23965	-1.5422	-3.5105	3.8447	0.00073971	-3.8447	-0.14345	0.4179	0.88478	-0.4179	0.20344	0.62892	0.60494	0.62892
ACADS_2	ACADS	-2.9543	2.4086	0.095825	-2.4086	-4.9097	2.8024	0.021503	-2.8024	-0.72533	1.1995	0.59286	-1.1995	-3.3718	2.5923	0.02195	-2.5923
ACADS_3	ACADS	-1.1956	1.3991	0.26374	-1.3991	-4.5776	2.4866	0.042857	-2.4866	-0.034331	0.063893	0.98486	-0.063893	0.47059	0.993	0.40186	0.993
ACADS_4	ACADS	-0.65451	0.74221	0.53297	-0.74221	-2.2048	1.6518	0.10845	-1.6518	-0.22749	0.32196	0.9066	-0.32196	-0.27369	0.36372	0.74223	-0.36372
ACADSB_1	ACADSB	-1.8948	1.4177	0.18967	-1.4177	2.218	7.3216	6.6741e-12	7.3216	-0.36452	0.46819	0.84958	-0.46819	-3.4818	1.8247	0.038104	-1.8247
ACADSB_2	ACADSB	-2.3366	1.6777	0.13825	-1.6777	-4.0334	2.0385	0.096739	-2.0385	-0.13482	0.20269	0.94278	-0.20269	-2.8558	1.8654	0.047589	-1.8654
ACADSB_3	ACADSB	-1.9007	1.4625	0.18676	-1.4625	-3.883	1.928	0.11694	-1.928	0.30173	0.50334	0.86169	0.50334	-2.2557	1.6329	0.085936	-1.6329
ACADSB_4	ACADSB	0.26513	0.52958	0.70174	0.52958	-0.14122	0.25623	0.8352	-0.25623	0.40131	0.9227	0.70711	0.9227	0.33881	0.72075	0.55143	0.72075
ACADVL_1	ACADVL	-2.0384	1.972	0.1325	-1.972	-4.7277	2.625	0.032095	-2.625	-0.77097	1.1824	0.59727	-1.1824	-1.0295	1.379	0.2225	-1.379
ACADVL_2	ACADVL	-0.35863	0.26211	0.56772	-0.26211	-1.7623	0.8041	0.77	-0.8041	1.6782	2.6097	0.17427	2.6097	-0.7733	0.5	0.31285	-0.5
ACADVL_3	ACADVL	-2.3209	1.5725	0.14194	-1.5725	-3.831	1.891	0.1246	-1.891	-0.028316	0.041356	0.98425	-0.041356	-2.9506	1.7694	0.042538	-1.7694
ACADVL_4	ACADVL	0.71282	1.3964	0.28865	1.3964	2.1573	7.865	1.2021e-13	7.865	0.45169	0.87443	0.72717	0.87443	0.28729	0.4985	0.69645	0.4985
ACAN_1	ACAN	-0.55939	0.63413	0.58908	-0.63413	1.4213	3.4264	0.0041628	3.4264	0.17537	0.27606	0.93643	0.27606	-2.082	1.5579	0.1032	-1.5579
ACAN_2	ACAN	-1.2873	1.6351	0.20787	-1.6351	-1.2485	1.6816	0.15653	-1.6816	0.26409	0.61079	0.81718	0.61079	-2.7145	2.4363	0.034296	-2.4363
ACAN_3	ACAN	-1.7895	1.4535	0.19929	-1.4535	1.3891	3.4329	0.0040612	3.4329	0.70157	1.3893	0.52635	1.3893	-3.6535	1.9472	0.032713	-1.9472
ACAN_4	ACAN	-2.2078	1.4718	0.15332	-1.4718	-1.9398	1.4328	0.14786	-1.4328	-1.5714	1.3449	0.45558	-1.3449	-2.9217	1.6842	0.041575	-1.6842
ACAP1_1	ACAP1	0.20651	0.53701	0.69428	0.53701	0.22319	0.61484	0.61363	0.61484	-0.15599	0.3945	0.89282	-0.3945	0.56298	1.7306	0.13365	1.7306
ACAP1_2	ACAP1	-0.61944	0.67846	0.55847	-0.67846	0.32578	0.50906	0.69677	0.50906	1.1713	2.6322	0.15646	2.6322	-2.4651	1.645	0.070792	-1.645
ACAP1_3	ACAP1	-1.4064	0.96476	0.27603	-0.96476	2.6464	8.2724	5.2944e-15	8.2724	-0.35281	0.35637	0.85726	-0.35637	-2.7162	1.3504	0.070562	-1.3504
ACAP1_4	ACAP1	-0.59592	0.68996	0.56352	-0.68996	0.16836	0.26161	0.85181	0.26161	1.1499	2.6958	0.14594	2.6958	-2.4043	1.7106	0.07334	-1.7106
ACAP2_1	ACAP2	-0.59691	0.96474	0.45797	-0.96474	-1.3327	1.801	0.13122	-1.801	-0.45076	0.8393	0.7323	-0.8393	-0.38738	0.69586	0.5611	-0.69586
ACAP2_2	ACAP2	-2.7381	1.5903	0.10975	-1.5903	-3.6651	1.7771	0.15052	-1.7771	-2.5082	1.6631	0.26584	-1.6631	-2.7881	1.6523	0.048992	-1.6523
ACAP2_3	ACAP2	0.5227	1.2943	0.3217	1.2943	1.9976	9.3156	6.3486e-19	9.3156	0.20094	0.4871	0.86113	0.4871	0.12422	0.2767	0.82578	0.2767
ACAP2_4	ACAP2	0.799	1.8375	0.17359	1.8375	1.4775	4.6317	4.0041e-05	4.6317	-0.18829	0.33244	0.91149	-0.33244	1.4738	4.5763	0.00017308	4.5763
ACAP3_1	ACAP3	-3.3779	2.743	0.090408	-2.743	-5.1931	3.101	0.0099782	-3.101	-0.2956	0.6186	0.81374	-0.6186	-4.297	2.9908	0.0066911	-2.9908
ACAP3_2	ACAP3	-0.30475	0.6588	0.62397	-0.6588	-1.4687	2.3268	0.05686	-2.3268	-0.46616	1.0536	0.65598	-1.0536	0.4411	1.2856	0.2675	1.2856
ACAP3_3	ACAP3	-0.90859	1.5501	0.23618	-1.5501	-3.7218	3.2258	0.0040474	-3.2258	0.063719	0.16509	0.96039	0.16509	-0.35437	0.75044	0.53131	-0.75044
ACAP3_4	ACAP3	-0.69232	1.2913	0.3214	-1.2913	-2.5216	2.9451	0.01371	-2.9451	-0.44389	0.98931	0.68112	-0.98931	-0.0084897	0.020651	0.987	-0.020651
ACAT1_1	ACAT1	0.55041	0.57889	0.91068	0.57889	5.348	43.565	0	43.565	1.4363	1.9318	0.38355	1.9318	-0.5388	0.38497	0.45657	-0.38497
ACAT1_2	ACAT1	-1.7432	1.242	0.21659	-1.242	2.168	6.3577	4.1923e-09	6.3577	-0.3966	0.45733	0.84187	-0.45733	-3.182	1.6259	0.048767	-1.6259
ACAT1_3	ACAT1	-0.32857	0.50537	0.70146	-0.50537	-2.8353	2.2295	0.043109	-2.2295	0.45846	1.0154	0.67178	1.0154	0.25206	0.49106	0.69548	0.49106
ACAT1_4	ACAT1	-0.18583	0.36745	0.79123	-0.36745	0.85666	2.5898	0.03512	2.5898	-0.58291	1.1119	0.63125	-1.1119	-0.30704	0.60516	0.61759	-0.60516
ACAT2_1	ACAT2	-2.4265	1.397	0.12511	-1.397	-3.3705	1.589	0.20448	-1.589	0.093697	0.12341	0.98561	0.12341	-3.0757	1.5596	0.052934	-1.5596
ACAT2_2	ACAT2	-2.5202	1.3842	0.11305	-1.3842	-3.2868	1.5386	0.2224	-1.5386	-0.93733	0.8562	0.66294	-0.8562	-2.9949	1.5106	0.056488	-1.5106
ACAT2_3	ACAT2	-2.5098	1.8727	0.12153	-1.8727	-4.2974	2.2459	0.06726	-2.2459	-1.1816	1.3848	0.50075	-1.3848	-2.4004	1.9071	0.064727	-1.9071
ACAT2_4	ACAT2	-0.41951	0.6603	0.61494	-0.6603	-1.0737	1.4378	0.22039	-1.4378	0.07597	0.15507	0.96389	0.15507	-0.59028	0.91141	0.43386	-0.91141
ACBD3_1	ACBD3	-2.4652	2.3633	0.1006	-2.3633	-5.04	2.9363	0.015432	-2.9363	0.26966	0.65176	0.80247	0.65176	-2.8769	2.5876	0.027513	-2.5876
ACBD3_2	ACBD3	-0.33932	0.4152	0.72497	-0.4152	0.2627	0.4095	0.75891	0.4095	-0.24672	0.33719	0.89937	-0.33719	-0.73184	0.81488	0.44515	-0.81488
ACBD3_3	ACBD3	-1.0773	1.5968	0.22104	-1.5968	0.38498	0.97519	0.41524	0.97519	-0.16853	0.36818	0.90165	-0.36818	-2.6065	2.634	0.028384	-2.634
ACBD3_4	ACBD3	-3.1213	1.8801	0.097777	-1.8801	-4.0832	2.0762	0.090728	-2.0762	-0.62615	0.81298	0.72781	-0.81298	-3.7746	2.0378	0.029229	-2.0378
ACBD4_1	ACBD4	-1.9403	1.8048	0.15161	-1.8048	-2.7839	2.1789	0.047229	-2.1789	-0.1868	0.32408	0.91354	-0.32408	-3.0665	2.2279	0.034879	-2.2279
ACBD4_2	ACBD4	-0.44586	0.50847	0.65893	-0.50847	1.9735	5.7824	1.2262e-07	5.7824	0.92262	1.8506	0.34931	1.8506	-2.5009	1.6271	0.068385	-1.6271
ACBD4_3	ACBD4	-1.3531	1.5319	0.22363	-1.5319	-4.6196	2.5246	0.039726	-2.5246	-0.038596	0.072731	0.98291	-0.072731	0.073047	0.13555	0.91998	0.13555
ACBD4_4	ACBD4	-2.7033	2.1192	0.10585	-2.1192	-4.6027	2.5092	0.040981	-2.5092	-0.70393	1.0578	0.6474	-1.0578	-2.9988	2.2709	0.03516	-2.2709
ACBD5_1	ACBD5	-1.9212	1.8606	0.14649	-1.8606	1.3168	3.9419	0.00069267	3.9419	-1.4383	1.7464	0.36423	-1.7464	-3.548	2.3973	0.02246	-2.3973
ACBD5_2	ACBD5	0.3944	1.1268	0.38853	1.1268	0.25701	0.73624	0.54194	0.73624	0.32936	1.0143	0.67115	1.0143	0.53228	1.6618	0.14955	1.6618
ACBD5_3	ACBD5	-1.584	2.1374	0.12579	-2.1374	-3.6204	3.0985	0.0058653	-3.0985	-0.61024	1.2184	0.58853	-1.2184	-1.4769	2.1343	0.067683	-2.1343
ACBD5_4	ACBD5	0.073191	0.18344	0.89972	0.18344	-0.29399	0.68443	0.57242	-0.68443	-0.27415	0.673	0.79471	-0.673	0.60533	1.9094	0.099949	1.9094
ACBD6_1	ACBD6	-0.91205	0.95542	0.415	-0.95542	-3.9504	1.9768	0.10758	-1.9768	-0.15521	0.22557	0.93562	-0.22557	0.92725	1.9015	0.10319	1.9015
ACBD6_2	ACBD6	-0.0051792	0.013299	0.993	-0.013299	-1.334	2.36	0.054098	-2.36	-0.23754	0.62203	0.81297	-0.62203	0.89914	3.3359	0.010181	3.3359
ACBD6_3	ACBD6	-0.055243	0.11519	0.93622	-0.11519	0.42336	1.0987	0.35775	1.0987	-0.44409	0.89393	0.71691	-0.89393	0.094351	0.21517	0.86506	0.21517
ACBD6_4	ACBD6	-0.64966	1.2876	0.32327	-1.2876	-3.1601	3.3223	0.0042568	-3.3223	0.49459	1.6023	0.4361	1.6023	-0.47707	1.039	0.3764	-1.039
ACBD7_1	ACBD7	0.13261	0.35053	0.80272	0.35053	-0.23386	0.5741	0.63857	-0.5741	0.67692	2.4061	0.19894	2.4061	-0.22241	0.54053	0.65983	-0.54053
ACBD7_2	ACBD7	-0.61839	1.0286	0.42911	-1.0286	1.1813	3.9273	0.00072924	3.9273	1.0218	3.3431	0.048641	3.3431	-2.9058	2.6544	0.025355	-2.6544
ACBD7_3	ACBD7	-2.3245	1.8454	0.13082	-1.8454	0.82864	1.8649	0.12461	1.8649	-0.12651	0.2112	0.94414	-0.2112	-4.0325	2.2426	0.022461	-2.2426
ACBD7_4	ACBD7	-0.3159	0.52722	0.69347	-0.52722	0.61513	1.4931	0.21276	1.4931	0.42695	1.0126	0.67235	1.0126	-1.4744	1.7803	0.11384	-1.7803
ACCS_1	ACCS	0.0085649	0.01389	0.99781	0.01389	0.96773	2.3248	0.058214	2.3248	-0.31329	0.49702	0.85245	-0.49702	-0.14011	0.22369	0.84752	-0.22369
ACCS_2	ACCS	-1.2837	2.1918	0.1227	-2.1918	-4.0643	3.6863	0.00090637	-3.6863	-0.62161	1.4377	0.5033	-1.4377	-0.44553	1.0271	0.38211	-1.0271
ACCS_3	ACCS	-0.65925	1.39	0.28656	-1.39	-1.5581	2.6385	0.031465	-2.6385	-0.14968	0.41247	0.88671	-0.41247	-0.72226	1.5512	0.17825	-1.5512
ACCS_4	ACCS	-2.8449	3.125	0.088553	-3.125	-0.083964	0.21627	0.86504	-0.21627	-1.5142	2.6042	0.15982	-2.6042	-4.832	3.6401	0.0011331	-3.6401
ACCSL_1	ACCSL	-1.559	1.8848	0.15608	-1.8848	-5.0051	2.8998	0.016915	-2.8998	0.50917	1.3265	0.54566	1.3265	-0.74897	1.1992	0.29865	-1.1992
ACCSL_2	ACCSL	0.018134	0.036653	0.98225	0.036653	-0.93364	1.4489	0.22237	-1.4489	0.39768	1.0107	0.67284	1.0107	0.12081	0.26271	0.83511	0.26271
ACCSL_3	ACCSL	-0.048048	0.094428	0.94671	-0.094428	0.31249	0.73158	0.54552	0.73158	-0.0039702	0.0087054	0.99768	-0.0087054	-0.27047	0.51151	0.6759	-0.51151
ACCSL_4	ACCSL	-2.0639	2.5478	0.09734	-2.5478	0.016293	0.040027	0.97653	0.040027	-1.3372	2.2303	0.23476	-2.2303	-3.6652	3.2045	0.0084601	-3.2045
ACD_1	ACD	0.13465	0.33066	0.81466	0.33066	1.6013	7.2372	1.1759e-11	7.2372	-0.76812	1.5384	0.45965	-1.5384	0.31556	0.85853	0.47069	0.85853
ACD_2	ACD	-1.8485	3.1124	0.089867	-3.1124	1.018	4.6635	3.4533e-05	4.6635	-1.1702	2.6484	0.15275	-2.6484	-3.835	4.1665	0.00060897	-4.1665
ACD_3	ACD	-0.96102	1.5741	0.2291	-1.5741	0.19089	0.4816	0.6968	0.4816	-0.42255	0.90531	0.71226	-0.90531	-2.043	2.5461	0.035861	-2.5461
ACD_4	ACD	-1.4997	2.0375	0.1376	-2.0375	-5.3076	3.2301	0.0069616	-3.2301	0.18858	0.48466	0.86158	0.48466	-0.078417	0.17318	0.89087	-0.17318
ACE_1	ACE	-1.7132	1.7504	0.1696	-1.7504	-4.6211	2.526	0.03963	-2.526	0.2564	0.53615	0.84443	0.53615	-1.188	1.4651	0.18975	-1.4651
ACE_2	ACE	-0.11872	0.15389	0.88327	-0.15389	-0.42812	0.51719	0.63422	-0.51719	-0.20889	0.28404	0.91659	-0.28404	0.11589	0.16841	0.91833	0.16841
ACE_3	ACE	-1.5864	1.7249	0.17893	-1.7249	0.3733	0.79909	0.50886	0.79909	-0.30156	0.5344	0.84161	-0.5344	-3.4343	2.434	0.024053	-2.434
ACE_4	ACE	-2.2764	2.0363	0.12111	-2.0363	-4.679	2.5793	0.035499	-2.5793	0.73263	1.8594	0.34279	1.8594	-2.9691	2.3211	0.034296	-2.3211
ACE2_1	ACE2	2.0126	8.9535	6.6837e-15	8.9535	3.4892	31.68	1.2804e-216	31.68	1.3382	4.957	0.00022554	4.957	1.9727	8.9569	1.3564e-16	8.9569
ACE2_2	ACE2	3.3779	14.382	2.9108e-42	14.382	4.8921	44.506	0	44.506	2.7877	9.5681	3.5191e-18	9.5681	3.3278	14.221	2.1394e-42	14.221
ACE2_3	ACE2	1.0566	3.5231	0.0683	3.5231	2.8962	22.116	2.4216e-105	22.116	0.96657	3.4297	0.039894	3.4297	0.24831	0.63639	0.60045	0.63639
ACE2_4	ACE2	0.94933	1.829	0.17783	1.829	1.248	2.7948	0.022945	2.7948	1.4978	3.8785	0.012353	3.8785	0.30098	0.47112	0.72283	0.47112
ACER1_1	ACER1	-2.8709	2.3024	0.097936	-2.3024	-4.7984	2.6926	0.027651	-2.6926	-0.58145	0.97007	0.68511	-0.97007	-3.3403	2.4934	0.024443	-2.4934
ACER1_2	ACER1	-0.428	0.39436	0.65757	-0.39436	-1.2298	0.8935	0.29921	-0.8935	0.89925	1.4077	0.5318	1.4077	-1.2278	0.90484	0.27065	-0.90484
ACER1_3	ACER1	-0.77894	0.54198	0.42947	-0.54198	-2.2678	1.0155	0.53536	-1.0155	0.5598	0.63347	0.85559	0.63347	-0.7929	0.56031	0.38294	-0.56031
ACER1_4	ACER1	0.44974	0.75885	0.58137	0.75885	1.9432	6.1247	1.6829e-08	6.1247	-0.48152	0.63911	0.79267	-0.63911	0.67438	1.279	0.27536	1.279
ACER2_1	ACER2	-0.28681	0.369	0.76024	-0.369	-2.2231	1.6674	0.10602	-1.6674	0.78084	1.5944	0.44328	1.5944	-0.28751	0.38252	0.73103	-0.38252
ACER2_2	ACER2	-2.0176	1.6217	0.16421	-1.6217	2.0725	7.1765	1.8258e-11	7.1765	-0.093228	0.14658	0.9601	-0.14658	-3.8181	2.0711	0.027999	-2.0711
ACER2_3	ACER2	-2.3213	1.8444	0.13086	-1.8444	-4.3447	2.2849	0.062539	-2.2849	-0.40301	0.61309	0.80993	-0.61309	-2.4648	1.9559	0.060085	-1.9559
ACER2_4	ACER2	-0.038737	0.058499	0.95334	-0.058499	1.1419	2.7723	0.023875	2.7723	0.35317	0.66693	0.80001	0.66693	-0.97173	1.1205	0.30608	-1.1205
ACER3_1	ACER3	-1.2417	1.3852	0.26321	-1.3852	-4.4709	2.3923	0.051732	-2.3923	0.5813	1.3013	0.55663	1.3013	-0.33449	0.51474	0.66419	-0.51474
ACER3_2	ACER3	-1.5409	1.3858	0.23258	-1.3858	1.3661	3.4589	0.0037275	3.4589	-1.1301	1.2461	0.54566	-1.2461	-2.9857	1.9091	0.042139	-1.9091
ACER3_3	ACER3	-0.31985	0.39148	0.73873	-0.39148	1.941	5.7834	1.2142e-07	5.7834	0.91456	1.8856	0.3368	1.8856	-2.311	1.625	0.082183	-1.625
ACER3_4	ACER3	-2.4886	1.2913	0.10049	-1.2913	-3.0534	1.4048	0.27683	-1.4048	-2.1748	1.2992	0.32767	-1.2992	-2.7671	1.3788	0.067617	-1.3788
ACHE_1	ACHE	-2.2518	1.511	0.14856	-1.511	-2.0002	1.4816	0.13795	-1.4816	0.37374	0.61105	0.82471	0.61105	-3.4369	1.7937	0.039537	-1.7937
ACHE_2	ACHE	-1.5847	1.6188	0.19529	-1.6188	-4.5074	2.4242	0.048596	-2.4242	-0.32263	0.53193	0.84099	-0.53193	-0.3687	0.56761	0.63135	-0.56761
ACHE_3	ACHE	-2.4886	1.7076	0.12775	-1.7076	-4.0118	2.0223	0.099535	-2.0223	-0.17334	0.2554	0.92832	-0.2554	-3.1284	1.9039	0.036186	-1.9039
ACHE_4	ACHE	-1.698	1.8697	0.15399	-1.8697	-0.92922	1.3445	0.25359	-1.3445	-0.59287	0.99909	0.67414	-0.99909	-3.0642	2.4688	0.028724	-2.4688
ACIN1_1	ACIN1	-2.409	2.1345	0.11213	-2.1345	-4.7549	2.6509	0.030328	-2.6509	-0.14562	0.27672	0.92889	-0.27672	-2.5561	2.2638	0.043612	-2.2638
ACIN1_2	ACIN1	-0.45854	0.65108	0.61221	-0.65108	-1.087	1.3209	0.25076	-1.3209	-0.56785	0.85009	0.72717	-0.85009	-0.049654	0.083841	0.93978	-0.083841
ACIN1_3	ACIN1	-0.75449	1.1706	0.36462	-1.1706	-5.0277	2.9233	0.015956	-2.9233	0.57295	1.5398	0.45965	1.5398	1.3337	4.5359	0.0002037	4.5359
ACIN1_4	ACIN1	-0.38066	0.67877	0.60968	-0.67877	-3.3434	2.7695	0.013726	-2.7695	0.6376	1.788	0.36585	1.788	0.21913	0.49836	0.68753	0.49836
ACKR1_1	ACKR1	-1.6698	1.1752	0.22772	-1.1752	-3.3656	1.586	0.20499	-1.586	-0.43069	0.47394	0.82921	-0.47394	-1.5287	1.1545	0.19698	-1.1545
ACKR1_2	ACKR1	-1.8931	1.0947	0.16892	-1.0947	-2.8731	1.3076	0.32655	-1.3076	0.92475	1.4208	0.52827	1.4208	-2.5927	1.2834	0.077849	-1.2834
ACKR1_3	ACKR1	-2.5709	1.4709	0.11646	-1.4709	-3.4748	1.6536	0.18387	-1.6536	-0.27659	0.33149	0.88911	-0.33149	-3.1775	1.623	0.048901	-1.623
ACKR1_4	ACKR1	-1.3221	1.326	0.26745	-1.326	-4.2091	2.1745	0.076477	-2.1745	0.64121	1.3464	0.54091	1.3464	-0.7908	0.96546	0.38451	-0.96546
ACKR2_1	ACKR2	0.41624	0.98112	0.45597	0.98112	-0.62711	1.0856	0.36077	-1.0856	-0.050868	0.11173	0.9746	-0.11173	1.4197	5.1014	1.6687e-05	5.1014
ACKR2_2	ACKR2	0.022844	0.054199	0.97097	0.054199	0.84114	2.8291	0.020671	2.8291	0.30466	0.88036	0.72274	0.88036	-0.65703	1.2906	0.26509	-1.2906
ACKR2_3	ACKR2	-0.52011	1.094	0.40262	-1.094	-0.74503	1.536	0.19929	-1.536	-0.10748	0.28638	0.92715	-0.28638	-0.82335	1.6333	0.15631	-1.6333
ACKR2_4	ACKR2	-1.9841	1.8274	0.14712	-1.8274	-1.5265	1.6677	0.14871	-1.6677	0.058232	0.11014	0.9765	0.11014	-3.6394	2.3315	0.021002	-2.3315
ACKR3_1	ACKR3	-0.377	0.78754	0.55323	-0.78754	-0.20766	0.48334	0.69504	-0.48334	0.31061	0.90724	0.7121	0.90724	-1.1382	1.9415	0.094043	-1.9415
ACKR3_2	ACKR3	-1.2578	0.99321	0.32293	-0.99321	-0.84647	0.77629	0.4272	-0.77629	0.48793	0.73584	0.78647	0.73584	-2.6014	1.4699	0.05357	-1.4699
ACKR3_3	ACKR3	-0.67174	0.83018	0.50265	-0.83018	0.73394	1.5395	0.20082	1.5395	0.92729	2.1908	0.24652	2.1908	-2.6459	1.9405	0.054112	-1.9405
ACKR3_4	ACKR3	-0.29767	0.55562	0.68096	-0.55562	0.12605	0.28573	0.82026	0.28573	0.040313	0.092873	0.97951	0.092873	-0.84213	1.3681	0.23386	-1.3681
ACKR4_1	ACKR4	-0.25899	0.57809	0.67059	-0.57809	0.0099277	0.025585	0.98528	0.025585	0.22287	0.64835	0.8035	0.64835	-0.86909	1.6541	0.15103	-1.6541
ACKR4_2	ACKR4	-0.016783	0.049637	0.97316	-0.049637	-1.7651	3.198	0.0079063	-3.198	0.051164	0.17137	0.95837	0.17137	0.79938	3.3038	0.010894	3.3038
ACKR4_3	ACKR4	0.091415	0.20805	0.88607	0.20805	0.91046	2.9416	0.015705	2.9416	0.29751	0.80215	0.7473	0.80215	-0.51273	0.98797	0.40079	-0.98797
ACKR4_4	ACKR4	0.1029	0.254	0.85898	0.254	0.67864	2.1725	0.075523	2.1725	0.21235	0.60078	0.82049	0.60078	-0.28876	0.64745	0.59349	-0.64745
ACLY_1	ACLY	-1.9474	0.9667	0.098781	-0.9667	-2.2903	1.0255	0.52728	-1.0255	-2.3193	1.0748	0.26584	-1.0748	-2.0339	1.0066	0.12103	-1.0066
ACLY_2	ACLY	-2.3883	1.3217	0.12117	-1.3217	-3.1959	1.4853	0.24222	-1.4853	-0.55158	0.55367	0.78829	-0.55367	-2.9055	1.4578	0.060609	-1.4578
ACLY_3	ACLY	-1.7735	1.7424	0.16743	-1.7424	1.5036	4.7227	2.6544e-05	4.7227	-0.80334	1.1501	0.60634	-1.1501	-3.661	2.3511	0.020444	-2.3511
ACLY_4	ACLY	-1.8479	1.0657	0.17199	-1.0657	-1.0747	0.78187	0.34339	-0.78187	-0.9065	0.72522	0.67584	-0.72522	-2.5359	1.2534	0.08136	-1.2534
ACMSD_1	ACMSD	-0.4678	0.34039	0.53997	-0.34039	-1.9741	0.88969	0.66465	-0.88969	1.0471	1.3254	0.59061	1.3254	-0.54337	0.3918	0.46686	-0.3918
ACMSD_2	ACMSD	0.17057	0.40622	0.77112	0.40622	0.90141	2.9546	0.015213	2.9546	-0.27156	0.6118	0.81618	-0.6118	0.25203	0.64172	0.59716	0.64172
ACMSD_3	ACMSD	0.23732	0.3594	0.81699	0.3594	-2.1644	1.6176	0.11387	-1.6176	0.72242	1.4158	0.51586	1.4158	1.0807	2.3179	0.053113	2.3179
ACMSD_4	ACMSD	-2.8974	1.5353	0.09545	-1.5353	-3.4837	1.6592	0.18243	-1.6592	-2.5664	1.5837	0.25867	-1.5837	-3.1864	1.6287	0.048629	-1.6287
ACO1_1	ACO1	-2.847	1.791	0.10761	-1.791	-4.0154	2.025	0.099275	-2.025	0.60155	1.1685	0.612	1.1685	-3.7079	1.9874	0.031129	-1.9874
ACO1_2	ACO1	-3.107	1.9965	0.098503	-1.9965	-4.2794	2.2311	0.06917	-2.2311	0.33016	0.63311	0.81207	0.63311	-3.968	2.1898	0.024149	-2.1898
ACO1_3	ACO1	-2.6054	1.8113	0.11967	-1.8113	-4.148	2.1263	0.083115	-2.1263	-0.24507	0.36843	0.89419	-0.36843	-3.2626	2.01	0.031757	-2.01
ACO1_4	ACO1	-1.6466	1.09	0.22691	-1.09	1.4852	2.9348	0.016942	2.9348	-0.46458	0.46924	0.81823	-0.46924	-2.835	1.4172	0.064106	-1.4172
ACO2_1	ACO2	-3.1243	3.3397	0.07412	-3.3397	-5.8455	3.9077	0.00073327	-3.9077	-1.8146	2.9817	0.097907	-2.9817	-2.15	3.0373	0.017454	-3.0373
ACO2_2	ACO2	-2.2979	2.3465	0.10349	-2.3465	-3.3628	2.7917	0.013002	-2.7917	-2.0274	2.444	0.18227	-2.444	-2.1114	2.3501	0.045431	-2.3501
ACO2_3	ACO2	-2.1903	2.3405	0.1052	-2.3405	-5.1551	3.0594	0.01119	-3.0594	-1.8342	2.372	0.20026	-2.372	-0.035011	0.074605	0.95264	-0.074605
ACO2_4	ACO2	-1.603	0.83527	0.11561	-0.83527	-2.0476	0.92035	0.63131	-0.92035	-1.5176	0.82292	0.4014	-0.82292	-1.806	0.90404	0.14477	-0.90404
ACOT1_1	ACOT1	-0.61252	1.0011	0.441	-1.0011	-5.0484	2.945	0.015084	-2.945	0.94054	2.9234	0.10829	2.9234	1.3499	4.6524	0.0001258	4.6524
ACOT1_2	ACOT1	-3.0233	1.8822	0.1006	-1.8822	-4.1164	2.1017	0.08686	-2.1017	0.088906	0.14836	0.96859	0.14836	-3.8073	2.0628	0.028323	-2.0628
ACOT1_3	ACOT1	-0.89201	0.96462	0.41703	-0.96462	0.7069	1.3727	0.25398	1.3727	-0.019925	0.031161	0.98855	-0.031161	-2.3665	1.7447	0.074412	-1.7447
ACOT1_4	ACOT1	-0.039784	0.040143	0.8852	-0.040143	-0.30942	0.2874	0.70246	-0.2874	0.83405	1.2169	0.61094	1.2169	-0.72727	0.59982	0.45832	-0.59982
ACOT11_1	ACOT11	0.084911	0.2014	0.88965	0.2014	-0.29243	0.64139	0.5978	-0.64139	0.034463	0.088519	0.98035	0.088519	0.32484	0.87147	0.46348	0.87147
ACOT11_2	ACOT11	0.28297	0.6328	0.64036	0.6328	0.27329	0.63924	0.60036	0.63924	0.10551	0.24354	0.93895	0.24354	0.46965	1.1663	0.3174	1.1663
ACOT11_3	ACOT11	0.87363	2.5064	0.10043	2.5064	1.1619	3.9144	0.00076474	3.9144	0.20863	0.5154	0.85136	0.5154	1.4084	5.1728	1.1802e-05	5.1728
ACOT11_4	ACOT11	0.037708	0.081408	0.9568	0.081408	0.1979	0.47492	0.70162	0.47492	0.3405	0.90053	0.71491	0.90053	-0.33938	0.66911	0.57926	-0.66911
ACOT12_1	ACOT12	-1.7243	1.1008	0.21165	-1.1008	-3.0698	1.4138	0.2732	-1.4138	-0.55748	0.53751	0.78667	-0.53751	-1.8306	1.1673	0.13549	-1.1673
ACOT12_2	ACOT12	-1.5195	1.2971	0.24677	-1.2971	-3.8739	1.9215	0.11823	-1.9215	0.34421	0.58134	0.83267	0.58134	-1.302	1.2242	0.23134	-1.2242
ACOT12_3	ACOT12	-1.5228	1.3223	0.24317	-1.3223	-3.9328	1.9639	0.10967	-1.9639	-1.2488	1.2736	0.52458	-1.2736	0.27797	0.44568	0.73638	0.44568
ACOT12_4	ACOT12	-2.3062	2.0526	0.11955	-2.0526	-4.6872	2.587	0.034855	-2.587	0.30651	0.66704	0.79803	0.66704	-2.7328	2.2667	0.040369	-2.2667
ACOT13_1	ACOT13	-2.6546	1.5931	0.11608	-1.5931	-3.7068	1.8052	0.14321	-1.8052	0.3263	0.51896	0.85881	0.51896	-3.4046	1.7717	0.040596	-1.7717
ACOT13_2	ACOT13	0.39461	0.52901	0.99103	0.52901	-0.25142	0.22683	0.053163	-0.22683	3.5596	15.749	2.2834e-51	15.749	-0.21771	0.23091	0.75675	-0.23091
ACOT13_3	ACOT13	-1.5302	1.0327	0.24968	-1.0327	-3.0717	1.4149	0.27311	-1.4149	0.96299	1.593	0.45298	1.593	-2.21	1.2737	0.08093	-1.2737
ACOT13_4	ACOT13	-2.4661	1.4203	0.1232	-1.4203	-3.4064	1.611	0.19695	-1.611	-2.7314	1.5797	0.22968	-1.5797	-2.0242	1.3487	0.11392	-1.3487
ACOT2_1	ACOT2	0.29699	0.88307	0.50444	0.88307	-0.5672	1.3244	0.26665	-1.3244	0.025909	0.077339	0.98318	0.077339	1.0051	4.0441	0.0013506	4.0441
ACOT2_2	ACOT2	-0.13232	0.30919	0.82656	-0.30919	0.50716	1.5654	0.19155	1.5654	0.40259	1.2529	0.57515	1.2529	-0.97351	1.799	0.11924	-1.799
ACOT2_3	ACOT2	-0.37492	0.76804	0.56351	-0.76804	-0.23231	0.52533	0.66789	-0.52533	-0.64664	1.3364	0.5419	-1.3364	-0.18154	0.41222	0.74095	-0.41222
ACOT2_4	ACOT2	0.33918	0.92004	0.48557	0.92004	-1.1347	1.9906	0.10111	-1.9906	0.44125	1.3699	0.52944	1.3699	0.98587	3.5364	0.0062855	3.5364
ACOT4_1	ACOT4	-0.58103	0.68882	0.56847	-0.68882	-4.0118	2.0223	0.099535	-2.0223	0.096137	0.15545	0.96756	0.15545	1.6337	4.5209	0.00022126	4.5209
ACOT4_2	ACOT4	0.97316	2.5524	0.09869	2.5524	1.6732	6.0743	2.2341e-08	6.0743	0.88723	2.4685	0.18663	2.4685	0.72908	1.8076	0.11829	1.8076
ACOT4_3	ACOT4	0.63913	2.1824	0.12386	2.1824	0.60699	2.1601	0.07711	2.1601	0.66675	2.5416	0.17196	2.5416	0.63319	2.2425	0.058663	2.2425
ACOT4_4	ACOT4	-0.27063	0.47965	0.72331	-0.47965	1.2926	4.2631	0.00019549	4.2631	-0.49073	0.88787	0.71829	-0.88787	-0.81867	1.2602	0.2721	-1.2602
ACOT6_1	ACOT6	-1.2965	1.7161	0.19101	-1.7161	-5.0491	2.9458	0.015049	-2.9458	0.10432	0.23853	0.94042	0.23853	0.37785	0.89954	0.44893	0.89954
ACOT6_2	ACOT6	-0.95735	1.2333	0.32918	-1.2333	0.85504	2.1507	0.078543	2.1507	0.31228	0.67283	0.7958	0.67283	-2.8794	2.2784	0.03725	-2.2784
ACOT6_3	ACOT6	-1.0868	1.8238	0.17439	-1.8238	0.071401	0.18411	0.88573	0.18411	0.38081	1.1482	0.61629	1.1482	-2.9867	3.129	0.012783	-3.129
ACOT6_4	ACOT6	-0.71414	0.95116	0.4521	-0.95116	-4.5176	2.4331	0.047711	-2.4331	0.12573	0.24253	0.94058	0.24253	1.5747	4.9964	2.7327e-05	4.9964
ACOT7_1	ACOT7	1.1657	2.8821	0.093572	2.8821	2.0518	7.6019	8.6477e-13	7.6019	1.1032	2.9042	0.11221	2.9042	0.81694	1.829	0.11492	1.829
ACOT7_2	ACOT7	-2.4891	1.516	0.12662	-1.516	-3.6181	1.7459	0.15806	-1.7459	0.84547	1.5841	0.45	1.5841	-3.3177	1.7136	0.043721	-1.7136
ACOT7_3	ACOT7	0.059682	0.062792	0.95273	0.062792	-2.8438	1.2923	0.33476	-1.2923	0.41889	0.52827	0.87427	0.52827	2.2881	5.9291	2.5838e-07	5.9291
ACOT7_4	ACOT7	-0.31844	0.42428	0.73337	-0.42428	1.2389	3.0277	0.012791	3.0277	0.21983	0.38341	0.90143	0.38341	-1.5347	1.4519	0.16441	-1.4519
ACOT8_1	ACOT8	0.46845	0.78496	0.56761	0.78496	0.64681	1.1999	0.31971	1.1999	-0.16226	0.23608	0.93307	-0.23608	1.0313	2.2093	0.062676	2.2093
ACOT8_2	ACOT8	-1.4408	0.95513	0.26319	-0.95513	-2.9093	1.3267	0.31537	-1.3267	0.25345	0.30701	0.94552	0.30701	-1.7577	1.0941	0.14114	-1.0941
ACOT8_3	ACOT8	-2.8278	1.6431	0.10575	-1.6431	-3.7395	1.8274	0.13795	-1.8274	-2.7457	1.7582	0.22968	-1.7582	-2.7955	1.6915	0.049685	-1.6915
ACOT8_4	ACOT8	-1.6138	2.0226	0.13762	-2.0226	0.10179	0.23066	0.8561	0.23066	-0.6138	1.1451	0.61641	-1.1451	-3.2968	2.8016	0.018247	-2.8016
ACOT9_1	ACOT9	0.24532	0.70879	0.59661	0.70879	-0.53684	1.2529	0.29274	-1.2529	-0.32382	0.84923	0.72997	-0.84923	1.2118	5.2315	8.9191e-06	5.2315
ACOT9_2	ACOT9	-2.237	2.0618	0.12061	-2.0618	-4.7399	2.6366	0.031315	-2.6366	0.76928	2.0202	0.29109	2.0202	-2.8813	2.3459	0.035054	-2.3459
ACOT9_3	ACOT9	0.27076	0.65802	0.62533	0.65802	0.37201	0.98585	0.41023	0.98585	0.66615	2.0599	0.27994	2.0599	-0.16611	0.36001	0.77005	-0.36001
ACOT9_4	ACOT9	-0.036689	0.078547	0.9565	-0.078547	-0.42305	0.83564	0.48536	-0.83564	-0.045772	0.10754	0.97593	-0.10754	0.16443	0.39216	0.75436	0.39216
ACOX1_1	ACOX1	-2.0828	1.0289	0.096879	-1.0289	-2.4349	1.0914	0.47052	-1.0914	-2.4645	1.1438	0.24984	-1.1438	-2.1719	1.0713	0.1085	-1.0713
ACOX1_2	ACOX1	-1.5337	2.078	0.1326	-2.078	0.50755	1.4072	0.23933	1.4072	-0.88479	1.6025	0.43502	-1.6025	-3.1032	2.9131	0.017102	-2.9131
ACOX1_3	ACOX1	-1.3466	0.85488	0.26756	-0.85488	1.9811	4.1608	0.00032938	4.1608	-0.61214	0.50939	0.76006	-0.50939	-2.3565	1.1615	0.093874	-1.1615
ACOX1_4	ACOX1	-3.0917	2.3282	0.095825	-2.3282	-0.85403	1.2337	0.29293	-1.2337	-1.1868	1.6212	0.41851	-1.6212	-4.4475	2.6105	0.013027	-2.6105
ACOX2_1	ACOX2	-0.43309	0.54496	0.65685	-0.54496	1.9014	5.9686	4.2114e-08	5.9686	-0.026483	0.041525	0.98665	-0.041525	-1.8806	1.584	0.11765	-1.584
ACOX2_2	ACOX2	-1.4727	2.1412	0.12645	-2.1412	-0.058604	0.14022	0.91264	-0.14022	0.06194	0.16186	0.96123	0.16186	-3.5079	3.1714	0.0097684	-3.1714
ACOX2_3	ACOX2	-1.3227	1.5922	0.21475	-1.5922	0.19114	0.39351	0.75421	0.39351	-0.66992	1.0803	0.64054	-1.0803	-2.6556	2.315	0.039756	-2.315
ACOX2_4	ACOX2	-0.61069	0.78407	0.5311	-0.78407	0.0035252	0.0057891	0.99422	0.0057891	0.57253	1.2065	0.59499	1.2065	-2.0131	1.7701	0.091779	-1.7701
ACOX3_1	ACOX3	-1.1283	1.0386	0.35135	-1.0386	-1.2371	1.1385	0.27593	-1.1385	0.28034	0.44362	0.88478	0.44362	-2.2988	1.576	0.084279	-1.576
ACOX3_2	ACOX3	0.087705	0.17333	0.90797	0.17333	0.86632	2.3858	0.052555	2.3858	-0.82176	1.3182	0.54543	-1.3182	0.618	1.5345	0.1835	1.5345
ACOX3_3	ACOX3	-0.36933	0.39536	0.70641	-0.39536	-1.6997	1.2438	0.19049	-1.2438	-0.60598	0.64443	0.76569	-0.64443	0.56434	0.86435	0.48956	0.86435
ACOX3_4	ACOX3	-1.6945	1.7902	0.16464	-1.7902	1.1856	3.4549	0.0037265	3.4549	-0.21869	0.3992	0.88907	-0.3992	-3.8166	2.496	0.016634	-2.496
ACOXL_1	ACOXL	-1.0371	0.90571	0.38972	-0.90571	1.7024	4.0915	0.00040505	4.0915	-1.3388	1.1474	0.5345	-1.1474	-1.9538	1.3521	0.12335	-1.3521
ACOXL_2	ACOXL	0.82046	1.5397	0.24546	1.5397	1.6021	4.2388	0.00022039	4.2388	0.91295	1.9233	0.32408	1.9233	0.37414	0.61541	0.62776	0.61541
ACOXL_3	ACOXL	-0.58956	0.69778	0.56339	-0.69778	1.6319	4.5309	6.3672e-05	4.5309	0.19004	0.31799	0.92338	0.31799	-2.2519	1.7003	0.083245	-1.7003
ACOXL_4	ACOXL	-1.1565	1.0443	0.34423	-1.0443	-3.7068	1.8052	0.14321	-1.8052	0.38716	0.62944	0.81866	0.62944	-0.48188	0.55556	0.59784	-0.55556
ACP1_1	ACP1	-0.55763	0.3883	0.47849	-0.3883	-1.8862	0.85369	0.70671	-0.85369	0.23217	0.2127	0.99455	0.2127	-0.25899	0.20189	0.62218	-0.20189
ACP1_2	ACP1	-1.7291	0.97035	0.17116	-0.97035	-2.5693	1.1549	0.42287	-1.1549	0.4806	0.573	0.86675	0.573	-2.3009	1.1339	0.098236	-1.1339
ACP1_3	ACP1	-3.0866	2.7904	0.091798	-2.7904	-5.3177	3.2417	0.0067324	-3.2417	-0.37532	0.79773	0.74851	-0.79773	-3.6746	3.0273	0.011234	-3.0273
ACP1_4	ACP1	-1.2347	1.0316	0.32732	-1.0316	-0.15117	0.18354	0.84012	-0.18354	0.0041809	0.0055995	0.99059	0.0055995	-2.5839	1.5426	0.060098	-1.5426
ACP2_1	ACP2	-0.4566	0.31034	0.39407	-0.31034	-1.2418	0.60737	0.93143	-0.60737	-0.54097	0.34123	0.64726	-0.34123	0.024095	0.019288	0.70767	0.019288
ACP2_2	ACP2	-0.91401	1.0345	0.3943	-1.0345	-2.4626	1.8773	0.077124	-1.8773	-0.14861	0.23494	0.93628	-0.23494	-0.86874	1.0325	0.34954	-1.0325
ACP2_3	ACP2	-2.3808	1.7112	0.13428	-1.7112	-4.0735	2.0688	0.091858	-2.0688	0.42498	0.78844	0.75626	0.78844	-3.1892	1.9514	0.0342	-1.9514
ACP2_4	ACP2	-1.866	2.0107	0.13365	-2.0107	-4.9157	2.8084	0.021202	-2.8084	-0.47929	0.85977	0.72717	-0.85977	-0.68485	1.0866	0.3485	-1.0866
ACP5_1	ACP5	-0.9012	1.205	0.34278	-1.205	0.26041	0.53693	0.66403	0.53693	0.49969	1.1763	0.6055	1.1763	-2.7047	2.2775	0.040511	-2.2775
ACP5_2	ACP5	-1.0385	1.8894	0.16288	-1.8894	-4.034	3.6436	0.0010505	-3.6436	0.16755	0.50059	0.85647	0.50059	-0.61639	1.3305	0.25027	-1.3305
ACP5_3	ACP5	-1.7522	2.5168	0.099091	-2.5168	-0.82763	1.6461	0.17065	-1.6461	-0.3152	0.77521	0.75697	-0.77521	-3.5218	3.3955	0.0062391	-3.3955
ACP5_4	ACP5	-4.1092	2.4344	0.076097	-2.4344	-4.7009	2.5998	0.033953	-2.5998	-3.9178	2.6435	0.075497	-2.6435	-4.3848	2.5517	0.014439	-2.5517
ACP6_1	ACP6	0.61602	1.0443	0.43705	1.0443	1.0396	2.1408	0.081004	2.1408	-0.20054	0.27533	0.91931	-0.27533	1.2542	2.8076	0.026226	2.8076
ACP6_2	ACP6	-2.1979	1.5864	0.15173	-1.5864	-3.9333	1.9644	0.10967	-1.9644	0.27226	0.45678	0.87721	0.45678	-2.8372	1.8044	0.048767	-1.8044
ACP6_3	ACP6	-2.5703	1.615	0.12286	-1.615	-3.7904	1.8626	0.13039	-1.8626	-1.5886	1.402	0.44321	-1.402	-2.717	1.7019	0.054517	-1.7019
ACP6_4	ACP6	-2.8065	2.054	0.10575	-2.054	-4.4663	2.3883	0.052157	-2.3883	-1.0087	1.3171	0.53654	-1.3171	-3.1286	2.1997	0.034061	-2.1997
ACPP_1	ACPP	-0.95091	1.0462	0.38472	-1.0462	0.92861	2.0358	0.095595	2.0358	0.057207	0.095392	0.98247	0.095392	-2.6186	1.8784	0.057279	-1.8784
ACPP_2	ACPP	-0.16122	0.31189	0.82307	-0.31189	-2.1037	2.3764	0.047706	-2.3764	0.14667	0.34706	0.90934	0.34706	0.53209	1.3658	0.23799	1.3658
ACPP_3	ACPP	-0.45775	0.69536	0.59359	-0.69536	-0.75885	1.0942	0.35046	-1.0942	-0.16507	0.30283	0.92105	-0.30283	-0.60991	0.91438	0.43046	-0.91438
ACPP_4	ACPP	-0.13963	0.30371	0.82939	-0.30371	-0.089522	0.20841	0.86989	-0.20841	0.24495	0.6714	0.79536	0.6714	-0.54574	1.0771	0.35761	-1.0771
ACPT_1	ACPT	-0.35188	0.51067	0.69351	-0.51067	-0.75091	0.99868	0.38674	-0.99868	0.36347	0.73817	0.77273	0.73817	-0.85462	1.0928	0.33056	-1.0928
ACPT_2	ACPT	-1.4386	1.3593	0.24839	-1.3593	-4.1276	2.1104	0.085427	-2.1104	0.33524	0.6128	0.82011	0.6128	-0.88442	1.0218	0.3503	-1.0218
ACPT_3	ACPT	-1.2403	1.5752	0.22041	-1.5752	-2.3663	2.3072	0.048815	-2.3072	-1.0206	1.5198	0.46189	-1.5198	-0.92186	1.3381	0.24088	-1.3381
ACPT_4	ACPT	-2.8447	2.5258	0.095316	-2.5258	-0.22928	0.45261	0.71192	-0.45261	0.00098484	0.0022028	0.99958	0.0022028	-4.7712	2.9344	0.0069991	-2.9344
ACR_1	ACR	-2.2002	1.8457	0.13652	-1.8457	-4.4168	2.3457	0.055811	-2.3457	-0.26584	0.43351	0.87451	-0.43351	-2.2138	1.9175	0.07118	-1.9175
ACR_2	ACR	-0.74389	0.91555	0.46005	-0.91555	1.9011	6.4742	1.9553e-09	6.4742	-0.11481	0.18955	0.9497	-0.18955	-2.4719	1.9296	0.060993	-1.9296
ACR_3	ACR	-0.96801	0.96444	0.40046	-0.96444	1.5869	4.0915	0.0003974	4.0915	-0.46387	0.5873	0.80689	-0.5873	-2.4514	1.6669	0.071327	-1.6669
ACR_4	ACR	-0.66834	0.42643	0.20405	-0.42643	-1.0737	0.54644	0.81191	-0.54644	-0.12592	0.090108	0.79655	-0.090108	-0.91034	0.53655	0.30703	-0.53655
ACRBP_1	ACRBP	0.064757	0.1744	0.90475	0.1744	1.3004	5.8593	7.6919e-08	5.8593	-0.64603	1.5145	0.4706	-1.5145	0.16364	0.47422	0.70218	0.47422
ACRBP_2	ACRBP	-0.42936	0.83256	0.52925	-0.83256	-1.719	2.3685	0.052271	-2.3685	0.062701	0.15827	0.9623	0.15827	-0.27157	0.5764	0.63671	-0.5764
ACRBP_3	ACRBP	-2.4054	1.807	0.1289	-1.807	-4.2352	2.1954	0.073551	-2.1954	-0.71026	0.94343	0.68489	-0.94343	-2.5305	1.9074	0.059795	-1.9074
ACRBP_4	ACRBP	0.70815	1.8952	0.1624	1.8952	1.0048	3.1617	0.0087881	3.1617	0.58606	1.6483	0.41802	1.6483	0.69277	1.9138	0.099242	1.9138
ACRC_1	ACRC	-0.93781	1.2286	0.33219	-1.2286	0.89393	2.3077	0.059779	2.3077	0.87066	2.3325	0.2142	2.3325	-3.2275	2.381	0.028373	-2.381
ACRC_2	ACRC	-2.3407	2.0015	0.1212	-2.0015	-4.5904	2.4981	0.041939	-2.4981	-0.070419	0.12999	0.96756	-0.12999	-2.594	2.1572	0.047246	-2.1572
ACRC_3	ACRC	0.2599	0.45132	0.7533	0.45132	0.29036	0.5311	0.67109	0.5311	0.55197	1.1621	0.61251	1.1621	-0.03309	0.053701	0.9561	-0.053701
ACRC_4	ACRC	-2.9843	1.5806	0.094804	-1.5806	-3.5523	1.7031	0.16955	-1.7031	-2.7656	1.6607	0.22747	-1.6607	-3.2534	1.6716	0.046021	-1.6716
ACRV1_1	ACRV1	-1.5647	1.044	0.24196	-1.044	-1.3281	0.96512	0.2732	-0.96512	1.2006	2.1761	0.25602	2.1761	-2.7808	1.3865	0.066814	-1.3865
ACRV1_2	ACRV1	-1.5447	1.6072	0.19976	-1.6072	-4.5296	2.4437	0.046729	-2.4437	-0.85751	1.1982	0.58768	-1.1982	0.29587	0.57701	0.64149	0.57701
ACRV1_3	ACRV1	-2.3881	1.7288	0.13317	-1.7288	-4.1026	2.0911	0.088198	-2.0911	0.32454	0.58615	0.82888	0.58615	-3.1525	1.9631	0.035615	-1.9631
ACRV1_4	ACRV1	-1.9307	1.5104	0.18036	-1.5104	-3.9639	1.9867	0.10584	-1.9867	0.38699	0.68335	0.79611	0.68335	-2.3351	1.6981	0.078096	-1.6981
ACSBG1_1	ACSBG1	-3.1256	2.8107	0.09115	-2.8107	-5.3288	3.2545	0.0064998	-3.2545	0.0060848	0.014775	0.9967	0.014775	-3.9835	3.0883	0.0082749	-3.0883
ACSBG1_2	ACSBG1	-1.1251	1.0116	0.35577	-1.0116	-0.28856	0.34927	0.73706	-0.34927	0.75794	1.3927	0.5277	1.3927	-2.7838	1.6493	0.049244	-1.6493
ACSBG1_3	ACSBG1	-0.24864	0.3693	0.77722	-0.3693	0.081309	0.14103	0.91973	0.14103	-1.6122	1.7133	0.36107	-1.7133	0.99019	2.3841	0.047889	2.3841
ACSBG1_4	ACSBG1	-0.33017	0.53306	0.68868	-0.53306	1.2767	3.8802	0.00087087	3.8802	-0.7731	1.1845	0.59648	-1.1845	-0.67716	1.0124	0.38087	-1.0124
ACSBG2_1	ACSBG2	0.18886	0.32866	0.8235	0.32866	-0.49426	0.71096	0.54238	-0.71096	0.62212	1.3832	0.52628	1.3832	0.10954	0.19207	0.88713	0.19207
ACSBG2_2	ACSBG2	-1.221	1.5088	0.23632	-1.5088	-0.029407	0.055819	0.96302	-0.055819	0.82302	2.2278	0.23617	2.2278	-3.4044	2.482	0.023683	-2.482
ACSBG2_3	ACSBG2	-2.8285	2.2306	0.10014	-2.2306	-4.7152	2.6132	0.032967	-2.6132	-0.76158	1.1666	0.60346	-1.1666	-3.1791	2.3952	0.028922	-2.3952
ACSBG2_4	ACSBG2	-0.27355	0.43775	0.74306	-0.43775	-1.2683	1.55	0.18387	-1.55	-1.014	1.4007	0.50873	-1.4007	0.98263	2.5651	0.036858	2.5651
ACSF2_1	ACSF2	-1.461	2.0145	0.14068	-2.0145	0.6313	1.8259	0.13103	1.8259	-0.85159	1.5531	0.45352	-1.5531	-3.0244	2.8817	0.01832	-2.8817
ACSF2_2	ACSF2	-1.8428	1.3228	0.20034	-1.3228	-0.22657	0.27458	0.78327	-0.27458	0.65132	1.1275	0.63402	1.1275	-3.299	1.7013	0.044286	-1.7013
ACSF2_3	ACSF2	-1.5307	1.0319	0.24946	-1.0319	-3.069	1.4134	0.2732	-1.4134	0.79917	1.2409	0.59606	1.2409	-2.1414	1.2554	0.089426	-1.2554
ACSF2_4	ACSF2	-1.0535	1.2849	0.30565	-1.2849	1.2033	3.3752	0.004781	3.3752	0.14632	0.28956	0.92765	0.28956	-3.0381	2.2576	0.034701	-2.2576
ACSF3_1	ACSF3	-1.9933	2.0368	0.12817	-2.0368	-1.8558	2.0626	0.081089	-2.0626	-0.44154	0.78681	0.75054	-0.78681	-3.3986	2.5544	0.022327	-2.5544
ACSF3_2	ACSF3	-0.2975	0.54125	0.6887	-0.54125	-1.1496	1.6743	0.1603	-1.6743	-1.0685	1.6702	0.40556	-1.6702	0.90889	2.646	0.032713	2.646
ACSF3_3	ACSF3	-2.3727	2.8049	0.094151	-2.8049	-2.229	2.8795	0.017097	-2.8795	-0.36721	0.86158	0.72717	-0.86158	-4.1377	3.4064	0.0041522	-3.4064
ACSF3_4	ACSF3	-1.3707	1.1729	0.28479	-1.1729	-3.7395	1.8274	0.13795	-1.8274	1.6764	4.5385	0.0013008	4.5385	-2.0775	1.5079	0.10574	-1.5079
ACSL1_1	ACSL1	-2.2239	1.1356	0.10176	-1.1356	-2.7296	1.2338	0.37001	-1.2338	-2.7604	1.293	0.21901	-1.293	-1.8794	1.079	0.10705	-1.079
ACSL1_2	ACSL1	-2.6737	1.589	0.11446	-1.589	-3.69	1.7938	0.14602	-1.7938	0.14255	0.21124	0.95671	0.21124	-3.3882	1.7606	0.041181	-1.7606
ACSL1_3	ACSL1	-0.877	1.3038	0.31148	-1.3038	-3.2754	2.6927	0.016484	-2.6927	-0.4558	0.85185	0.72781	-0.85185	-0.0078953	0.016213	0.98831	-0.016213
ACSL1_4	ACSL1	-2.29	2.184	0.1119	-2.184	-3.148	2.5527	0.022677	-2.5527	0.11143	0.24194	0.93958	0.24194	-3.7795	2.6411	0.016014	-2.6411
ACSL3_1	ACSL3	-2.2081	1.3589	0.14935	-1.3589	2.5435	8.5913	3.7366e-16	8.5913	-3.4393	1.6883	0.15583	-1.6883	-2.175	1.3923	0.095896	-1.3923
ACSL3_2	ACSL3	-1.1238	1.3139	0.29124	-1.3139	-2.7678	2.1632	0.048596	-2.1632	-1.688	1.8305	0.32613	-1.8305	0.31792	0.62045	0.61398	0.62045
ACSL3_3	ACSL3	-0.79267	0.93342	0.44528	-0.93342	0.53297	1.0268	0.39476	1.0268	0.80137	1.786	0.36795	1.786	-2.7037	1.9354	0.052309	-1.9354
ACSL3_4	ACSL3	-2.739	2.4656	0.096236	-2.4656	-5.0549	2.9519	0.014818	-2.9519	-0.09362	0.20025	0.95025	-0.20025	-3.2333	2.6901	0.021285	-2.6901
ACSL4_1	ACSL4	-1.4264	1.5471	0.21752	-1.5471	0.52425	1.1277	0.34611	1.1277	0.19078	0.38094	0.89943	0.38094	-3.4479	2.3199	0.025375	-2.3199
ACSL4_2	ACSL4	-1.6189	2.1881	0.12117	-2.1881	0.11133	0.27377	0.82795	0.27377	-0.41815	0.89936	0.71495	-0.89936	-3.4876	3.0695	0.011608	-3.0695
ACSL4_3	ACSL4	-2.4312	1.8661	0.12482	-1.8661	1.0249	2.4704	0.044885	2.4704	-0.62541	0.87894	0.71256	-0.87894	-4.0123	2.226	0.022971	-2.226
ACSL4_4	ACSL4	-2.1629	2.1597	0.11582	-2.1597	-1.2603	1.6983	0.15249	-1.6983	-0.99659	1.5227	0.46173	-1.5227	-3.5598	2.6407	0.018742	-2.6407
ACSL5_1	ACSL5	-0.13243	0.27619	0.84518	-0.27619	0.58957	1.6711	0.16477	1.6711	-0.15206	0.34684	0.90879	-0.34684	-0.47068	0.91037	0.44125	-0.91037
ACSL5_2	ACSL5	0.38174	0.70187	0.60679	0.70187	1.9712	7.0555	4.1865e-11	7.0555	0.70326	1.5883	0.44355	1.5883	-0.67936	0.90153	0.42696	-0.90153
ACSL5_3	ACSL5	0.035598	0.076255	0.95955	0.076255	0.73947	2.1472	0.078832	2.1472	-0.57655	1.1064	0.63302	-1.1064	0.30009	0.73283	0.5424	0.73283
ACSL5_4	ACSL5	-0.1457	0.32701	0.81607	-0.32701	-0.27512	0.62219	0.60871	-0.62219	0.19943	0.55648	0.83561	0.55648	-0.42476	0.90201	0.44649	-0.90201
ACSL6_1	ACSL6	-1.4285	1.6323	0.20197	-1.6323	-0.59776	0.92194	0.4343	-0.92194	0.41	0.93533	0.7018	0.93533	-3.3135	2.4227	0.026191	-2.4227
ACSL6_2	ACSL6	-0.20243	0.42934	0.75647	-0.42934	-0.96418	1.6817	0.16118	-1.6817	0.25269	0.69177	0.78814	0.69177	-0.2752	0.59159	0.62729	-0.59159
ACSL6_3	ACSL6	-1.1364	1.8186	0.17497	-1.8186	0.57664	1.7251	0.15234	1.7251	-0.10668	0.26212	0.9339	-0.26212	-2.8898	2.9981	0.016212	-2.9981
ACSL6_4	ACSL6	-0.42327	0.81928	0.53599	-0.81928	1.4794	6.0598	2.4279e-08	6.0598	-0.22132	0.50477	0.85498	-0.50477	-1.5407	2.1963	0.061345	-2.1963
ACSM1_1	ACSM1	-1.7102	0.8886	0.11804	-0.8886	-2.1933	0.98276	0.56711	-0.98276	-1.5139	0.8519	0.43316	-0.8519	-1.9425	0.96479	0.13007	-0.96479
ACSM1_2	ACSM1	0.61575	0.75403	0.63178	0.75403	-2.6435	1.191	0.39757	-1.191	1.6066	3.027	0.096848	3.027	2.5018	6.7661	1.8827e-09	6.7661
ACSM1_3	ACSM1	-0.77298	0.86474	0.46954	-0.86474	2.5044	10.112	3.3111e-22	10.112	-0.094942	0.14418	0.95915	-0.14418	-2.6664	1.8172	0.056529	-1.8172
ACSM1_4	ACSM1	0.052795	0.075681	0.98022	0.075681	1.8393	5.4256	8.4029e-07	5.4256	0.085438	0.13432	0.97489	0.13432	-0.81119	0.90319	0.40023	-0.90319
ACSM2A_1	ACSM2A	-1.7584	1.4011	0.20739	-1.4011	-2.1299	1.5887	0.11879	-1.5887	-1.2265	1.2337	0.53698	-1.2337	-2.214	1.6133	0.089882	-1.6133
ACSM2A_2	ACSM2A	-1.5525	1.1071	0.2502	-1.1071	-3.2947	1.5433	0.22046	-1.5433	1.0057	1.8105	0.36594	1.8105	-2.2119	1.3573	0.089426	-1.3573
ACSM2A_3	ACSM2A	-1.0033	1.2478	0.32088	-1.2478	-0.12299	0.21266	0.86088	-0.21266	0.86411	2.2346	0.2352	2.2346	-2.9885	2.2562	0.03577	-2.2562
ACSM2A_4	ACSM2A	-1.1212	0.92746	0.36336	-0.92746	-3.371	1.5893	0.20448	-1.5893	1.3736	2.9269	0.11017	2.9269	-1.4909	1.1401	0.20547	-1.1401
ACSM2B_1	ACSM2B	-1.7213	1.2971	0.21752	-1.2971	-3.6493	1.7666	0.15249	-1.7666	0.64976	1.1422	0.62741	1.1422	-2.2073	1.5064	0.093373	-1.5064
ACSM2B_2	ACSM2B	-0.38954	0.54492	0.67093	-0.54492	-0.039594	0.064972	0.95063	-0.064972	0.064784	0.11538	0.97606	0.11538	-1.0056	1.1974	0.2786	-1.1974
ACSM2B_3	ACSM2B	-0.84564	0.79567	0.46111	-0.79567	1.4494	3.1938	0.0083456	3.1938	0.10457	0.14504	0.97743	0.14504	-2.4556	1.5138	0.070363	-1.5138
ACSM2B_4	ACSM2B	-1.9997	1.1215	0.14932	-1.1215	-2.8656	1.3037	0.32894	-1.3037	0.25333	0.30292	0.94774	0.30292	-2.586	1.2799	0.078296	-1.2799
ACSM3_1	ACSM3	-0.71845	0.77733	0.50579	-0.77733	1.2198	2.7258	0.026742	2.7258	0.32789	0.54752	0.84629	0.54752	-2.4095	1.6632	0.074451	-1.6632
ACSM3_2	ACSM3	-0.15824	0.30586	0.82656	-0.30586	-0.12802	0.26248	0.83399	-0.26248	-0.5137	0.96975	0.687	-0.96975	0.17844	0.40242	0.74842	0.40242
ACSM3_3	ACSM3	-1.534	1.5424	0.21124	-1.5424	-2.6732	2.0723	0.056177	-2.0723	-0.12212	0.2088	0.94532	-0.2088	-2.3176	1.9515	0.065287	-1.9515
ACSM3_4	ACSM3	-1.5755	2.1202	0.12772	-2.1202	0.36881	0.97729	0.41388	0.97729	-0.34956	0.75612	0.76416	-0.75612	-3.5358	3.0281	0.012076	-3.0281
ACSM4_1	ACSM4	-1.8182	1.8674	0.14981	-1.8674	-4.7277	2.625	0.032095	-2.625	-0.58817	0.95631	0.68956	-0.95631	-0.58792	0.90484	0.43722	-0.90484
ACSM4_2	ACSM4	-2.1431	1.15	0.12512	-1.15	-2.8435	1.2921	0.33476	-1.2921	-0.82946	0.6856	0.69983	-0.6856	-2.564	1.2682	0.079535	-1.2682
ACSM4_3	ACSM4	-1.0544	0.70979	0.34805	-0.70979	0.4972	0.56164	0.72239	0.56164	0.95404	1.3349	0.57158	1.3349	-2.2401	1.1041	0.1031	-1.1041
ACSM4_4	ACSM4	-0.20707	0.41892	0.76192	-0.41892	0.28908	0.73065	0.54561	0.73065	-0.62229	1.2085	0.5919	-1.2085	-0.042469	0.094379	0.94073	-0.094379
ACSM5_1	ACSM5	0.19959	0.34863	0.8118	0.34863	1.7006	5.5154	5.1298e-07	5.5154	-0.68008	0.96432	0.68159	-0.96432	0.35472	0.67864	0.58013	0.67864
ACSM5_2	ACSM5	-1.8568	1.1287	0.18519	-1.1287	-3.0247	1.3889	0.28445	-1.3889	-0.28835	0.29973	0.88064	-0.29973	-2.2834	1.2741	0.069179	-1.2741
ACSM5_3	ACSM5	0.9045	2.1186	0.13096	2.1186	0.66372	1.4823	0.21629	1.4823	1.27	3.7497	0.017607	3.7497	0.68229	1.523	0.18773	1.523
ACSM5_4	ACSM5	0.40287	0.79735	0.55257	0.79735	0.17315	0.32981	0.79697	0.32981	0.091552	0.17739	0.95804	0.17739	0.83872	2.0232	0.083476	2.0232
ACSM6_1	ACSM6	-0.45842	0.44043	0.64821	-0.44043	-3.1605	1.465	0.25067	-1.465	-0.12765	0.14597	0.93947	-0.14597	1.6014	3.3884	0.00952	3.3884
ACSM6_2	ACSM6	-0.22037	0.39122	0.77503	-0.39122	0.74159	1.9455	0.10923	1.9455	-0.40817	0.74701	0.76609	-0.74701	-0.51075	0.8544	0.46794	-0.8544
ACSM6_3	ACSM6	-2.7031	1.6191	0.1136	-1.6191	-3.7399	1.8277	0.13795	-1.8277	0.20273	0.3118	0.92802	0.3118	-3.4372	1.794	0.039537	-1.794
ACSM6_4	ACSM6	0.087591	0.17735	0.90506	0.17735	0.522	1.2956	0.27718	1.2956	0.56284	1.485	0.48384	1.485	-0.58837	0.9848	0.39941	-0.9848
ACSS1_1	ACSS1	-2.4283	1.9871	0.11967	-1.9871	-0.61289	0.88217	0.45032	-0.88217	-1.49	1.7183	0.36946	-1.7183	-3.7528	2.342	0.01826	-2.342
ACSS1_2	ACSS1	-1.6931	1.6172	0.18826	-1.6172	-4.3928	2.3253	0.058007	-2.3253	1.5162	4.7546	0.0005463	4.7546	-2.3784	1.9593	0.062742	-1.9593
ACSS1_3	ACSS1	0.22875	0.46146	0.74097	0.46146	-1.4475	1.7817	0.1318	-1.7817	0.9758	2.8476	0.12036	2.8476	0.34976	0.76439	0.52539	0.76439
ACSS1_4	ACSS1	-1.7488	1.063	0.19792	-1.063	-1.1718	0.8516	0.31537	-0.8516	-0.088832	0.095514	0.94575	-0.095514	-2.6299	1.3034	0.075536	-1.3034
ACSS2_1	ACSS2	-2.9175	1.7442	0.10391	-1.7442	-3.904	1.9431	0.11387	-1.9431	-0.27547	0.37867	0.88544	-0.37867	-3.5984	1.9072	0.034337	-1.9072
ACSS2_2	ACSS2	-0.76464	1.2284	0.3426	-1.2284	-3.404	2.8392	0.011605	-2.8392	-0.77379	1.3631	0.53042	-1.3631	0.67913	1.8635	0.10781	1.8635
ACSS2_3	ACSS2	-0.63483	0.61906	0.5589	-0.61906	0.49435	0.72909	0.57097	0.72909	0.38099	0.56375	0.84777	0.56375	-1.9776	1.338	0.12025	-1.338
ACSS2_4	ACSS2	-0.31519	0.69868	0.60174	-0.69868	0.040188	0.10593	0.93386	0.10593	0.30314	0.91854	0.70826	0.91854	-1.1005	1.9741	0.08954	-1.9741
ACSS3_1	ACSS3	-1.6959	1.7132	0.17516	-1.7132	-4.5708	2.4804	0.043391	-2.4804	0.23105	0.47084	0.86787	0.47084	-1.1533	1.414	0.20484	-1.414
ACSS3_2	ACSS3	0.39984	0.60482	0.67704	0.60482	1.2662	2.7473	0.025673	2.7473	0.55865	0.96698	0.69621	0.96698	-0.15199	0.19564	0.83902	-0.19564
ACSS3_3	ACSS3	-2.7732	1.7407	0.11164	-1.7407	-3.9504	1.9768	0.10758	-1.9768	-1.3045	1.3162	0.50659	-1.3162	-3.1879	1.8776	0.033044	-1.8776
ACSS3_4	ACSS3	-1.4114	1.4548	0.23432	-1.4548	1.3337	3.6961	0.001686	3.6961	-1.5132	1.653	0.38793	-1.653	-2.5644	2.0069	0.054398	-2.0069
ACTA1_1	ACTA1	-0.51645	0.53967	0.62033	-0.53967	-3.521	1.683	0.17529	-1.683	1.4452	3.3218	0.051966	3.3218	0.14088	0.18984	0.91628	0.18984
ACTA1_2	ACTA1	-1.4688	0.98135	0.25937	-0.98135	-2.9696	1.359	0.29921	-1.359	-0.69701	0.62355	0.73948	-0.62355	-1.1183	0.85183	0.30601	-0.85183
ACTA1_3	ACTA1	-2.3823	1.2278	0.10156	-1.2278	-2.9269	1.336	0.31113	-1.336	-2.1404	1.2424	0.32857	-1.2424	-2.6446	1.3113	0.074592	-1.3113
ACTA1_4	ACTA1	-2.982	2.3897	0.095825	-2.3897	-4.8769	2.7697	0.023223	-2.7697	-1.0971	1.5989	0.43099	-1.5989	-3.2091	2.5318	0.025375	-2.5318
ACTA2_1	ACTA2	-3.2948	1.9884	0.09545	-1.9884	-4.2158	2.1798	0.075719	-2.1798	-1.0242	1.2256	0.56369	-1.2256	-3.9054	2.1395	0.025822	-2.1395
ACTA2_2	ACTA2	-1.0643	1.1327	0.34461	-1.1327	-1.6474	1.5365	0.16246	-1.5365	0.20786	0.36604	0.907	0.36604	-1.9612	1.6701	0.10396	-1.6701
ACTA2_3	ACTA2	-1.7055	1.2439	0.22135	-1.2439	-3.5235	1.6845	0.17472	-1.6845	0.12456	0.17398	0.96925	0.17398	-1.903	1.3563	0.13037	-1.3563
ACTA2_4	ACTA2	-2.4364	1.6086	0.13269	-1.6086	-3.8428	1.8993	0.12261	-1.8993	-1.8145	1.5287	0.38285	-1.5287	-2.1442	1.5784	0.096921	-1.5784
ACTB_1	ACTB	-2.4472	1.7474	0.12896	-1.7474	-4.1063	2.094	0.087906	-2.094	-1.0307	1.1877	0.57465	-1.1877	-2.5088	1.8255	0.063867	-1.8255
ACTB_2	ACTB	-1.8633	0.99269	0.13499	-0.99269	-2.5059	1.1246	0.44506	-1.1246	-2.5358	1.1786	0.24246	-1.1786	-0.75278	0.56939	0.42574	-0.56939
ACTB_3	ACTB	-3.1565	1.6093	0.089867	-1.6093	-3.5589	1.7073	0.16832	-1.7073	-3.5921	1.7892	0.14255	-1.7892	-3.2597	1.6756	0.04581	-1.6756
ACTB_4	ACTB	-1.2356	0.96334	0.32904	-0.96334	-1.5442	1.1254	0.22256	-1.1254	-0.59829	0.60772	0.771	-0.60772	-1.7711	1.2198	0.15067	-1.2198
ACTBL2_1	ACTBL2	-2.6134	1.5256	0.11622	-1.5256	-3.5794	1.7206	0.16471	-1.7206	-0.021105	0.028518	0.98348	-0.028518	-3.2798	1.6887	0.045103	-1.6887
ACTBL2_2	ACTBL2	-0.91897	1.0953	0.37578	-1.0953	1.734	5.6398	2.6293e-07	5.6398	0.4628	0.95967	0.69328	0.95967	-3.1055	2.1289	0.035861	-2.1289
ACTBL2_3	ACTBL2	-0.97175	1.0529	0.37955	-1.0529	-0.20893	0.30095	0.7922	-0.30095	0.43739	0.82733	0.74171	0.82733	-2.5279	1.838	0.062364	-1.838
ACTBL2_4	ACTBL2	-2.5902	1.9375	0.11603	-1.9375	-4.3687	2.305	0.060157	-2.305	-0.66116	0.93213	0.69214	-0.93213	-2.9152	2.0879	0.041788	-2.0879
ACTC1_1	ACTC1	-1.818	1.9482	0.14101	-1.9482	-4.8584	2.7513	0.024234	-2.7513	-0.35484	0.65058	0.80096	-0.65058	-0.71607	1.1039	0.33908	-1.1039
ACTC1_2	ACTC1	-0.81658	0.71789	0.47545	-0.71789	1.6072	3.4734	0.0037021	3.4734	0.47222	0.687	0.80612	0.687	-2.5068	1.41	0.057988	-1.41
ACTC1_3	ACTC1	0.29319	0.66492	0.62199	0.66492	-0.36719	0.69609	0.56416	-0.69609	0.19198	0.46175	0.86973	0.46175	0.73037	2.0188	0.083779	2.0188
ACTC1_4	ACTC1	-3.6816	2.4992	0.090408	-2.4992	-4.8481	2.7412	0.024803	-2.7412	-0.31455	0.58252	0.82489	-0.58252	-4.5306	2.6904	0.011397	-2.6904
ACTG1_1	ACTG1	-3.0723	2.8073	0.091367	-2.8073	-5.3399	3.2674	0.0062624	-3.2674	-0.33485	0.72679	0.77465	-0.72679	-3.6596	3.0471	0.010992	-3.0471
ACTG1_2	ACTG1	-0.07069	0.079516	0.89595	-0.079516	2.2486	6.3747	3.8314e-09	6.3747	0.3937	0.55713	0.85404	0.55713	-1.4793	1.0986	0.20853	-1.0986
ACTG1_3	ACTG1	-2.4065	1.574	0.13514	-1.574	-3.7865	1.8599	0.13096	-1.8599	-0.21786	0.29401	0.91267	-0.29401	-3.027	1.7589	0.038104	-1.7589
ACTG1_4	ACTG1	-1.5042	1.1591	0.26031	-1.1591	-3.5164	1.68	0.1755	-1.68	1.2835	2.7609	0.13662	2.7609	-2.194	1.4437	0.09486	-1.4437
ACTG2_1	ACTG2	-0.29618	0.53815	0.69036	-0.53815	-0.93571	1.4522	0.22111	-1.4522	0.50026	1.3208	0.54786	1.3208	-0.76209	1.2351	0.28395	-1.2351
ACTG2_2	ACTG2	-0.0013567	0.0030643	0.99794	-0.0030643	0.096837	0.23809	0.85088	0.23809	0.054324	0.13783	0.9674	0.13783	-0.10541	0.23859	0.84885	-0.23859
ACTG2_3	ACTG2	-0.10207	0.32604	0.81711	-0.32604	-1.6798	3.4697	0.0035429	-3.4697	-0.038538	0.1393	0.96691	-0.1393	0.62893	2.7126	0.029691	2.7126
ACTG2_4	ACTG2	0.89931	2.6041	0.096866	2.6041	-0.55965	1.0165	0.39316	-1.0165	0.89206	2.8335	0.12245	2.8335	1.6556	6.7207	2.2086e-09	6.7207
ACTL10_1	ACTL10	-2.0077	1.1984	0.165	-1.1984	-3.1088	1.4357	0.26284	-1.4357	-0.69642	0.64979	0.73959	-0.64979	-2.3649	1.3228	0.064727	-1.3228
ACTL10_2	ACTL10	-1.8931	2.8595	0.093572	-2.8595	-0.60516	1.4139	0.23677	-1.4139	-0.97527	2.1244	0.262	-2.1244	-3.3634	3.6722	0.0034383	-3.6722
ACTL10_3	ACTL10	1.8702	4.6491	0.0033447	4.6491	3.7039	21.619	1.2178e-100	21.619	1.1789	2.3751	0.20827	2.3751	1.7227	4.1538	0.00094792	4.1538
ACTL10_4	ACTL10	-3.0444	2.4936	0.094871	-2.4936	-4.9884	2.8825	0.017682	-2.8825	-0.72454	1.2305	0.58195	-1.2305	-3.527	2.6894	0.018318	-2.6894
ACTL6A_1	ACTL6A	0.78498	2.0969	0.13327	2.0969	1.5083	5.6143	2.9986e-07	5.6143	0.053166	0.11964	0.97312	0.11964	1.1707	3.7666	0.0033363	3.7666
ACTL6A_2	ACTL6A	-2.624	1.8849	0.11635	-1.8849	0.80967	1.7636	0.14529	1.7636	-3.9912	2.2978	0.072336	-2.2978	-2.529	1.9264	0.058949	-1.9264
ACTL6A_3	ACTL6A	0.35001	1.3982	0.28397	1.3982	1.2009	6.9933	6.3295e-11	6.9933	-0.25309	0.90771	0.71196	-0.90771	0.53083	2.356	0.049569	2.356
ACTL6A_4	ACTL6A	-0.45428	0.48962	0.65624	-0.48962	-3.5589	1.7073	0.16832	-1.7073	0.33411	0.50844	0.86451	0.50844	1.4267	3.1589	0.014874	3.1589
ACTL6B_1	ACTL6B	-1.1804	1.1114	0.32915	-1.1114	-0.49694	0.6	0.5849	-0.6	0.049315	0.074913	0.98991	0.074913	-2.5157	1.6969	0.066814	-1.6969
ACTL6B_2	ACTL6B	-2.6503	3.003	0.089867	-3.003	-2.6799	3.1757	0.0074192	-3.1757	-0.93351	1.8779	0.3357	-1.8779	-4.1399	3.5012	0.0033935	-3.5012
ACTL6B_3	ACTL6B	-1.9375	2.1335	0.12158	-2.1335	-0.18007	0.35551	0.77454	-0.35551	-0.42811	0.81467	0.74161	-0.81467	-3.8525	2.7894	0.013207	-2.7894
ACTL6B_4	ACTL6B	-0.72811	0.77063	0.50431	-0.77063	2.1007	6.6101	8.3893e-10	6.6101	0.42475	0.71972	0.78519	0.71972	-2.7004	1.7004	0.055508	-1.7004
ACTL7A_1	ACTL7A	0.079793	0.23083	0.87229	0.23083	0.18193	0.57564	0.63775	0.57564	0.35475	1.2508	0.57613	1.2508	-0.24323	0.65472	0.58932	-0.65472
ACTL7A_2	ACTL7A	0.17548	0.48273	0.72546	0.48273	1.4216	6.6052	8.3974e-10	6.6052	0.79172	3.0132	0.093844	3.0132	-1.0401	1.9927	0.086974	-1.9927
ACTL7A_3	ACTL7A	-0.79828	1.6058	0.22246	-1.6058	-1.5495	2.6226	0.032541	-2.6226	-0.63112	1.4786	0.48629	-1.4786	-0.59995	1.3361	0.24823	-1.3361
ACTL7A_4	ACTL7A	-0.88663	0.68659	0.43597	-0.68659	-1.1262	0.81878	0.32894	-0.81878	-0.04306	0.046406	0.95894	-0.046406	-1.5619	1.0155	0.17909	-1.0155
ACTL7B_1	ACTL7B	-3.1782	2.8782	0.089867	-2.8782	-5.3865	3.3219	0.00534	-3.3219	-0.47043	0.99183	0.67998	-0.99183	-3.7762	3.1155	0.0092439	-3.1155
ACTL7B_2	ACTL7B	-2.7534	1.8092	0.11237	-1.8092	-4.0833	2.0763	0.090728	-2.0763	-1.7354	1.6155	0.37465	-1.6155	-2.8387	1.8911	0.048031	-1.8911
ACTL7B_3	ACTL7B	0.041536	0.10126	0.94529	0.10126	0.69548	2.2611	0.064821	2.2611	0.54804	1.7669	0.37345	1.7669	-0.77795	1.5012	0.19225	-1.5012
ACTL7B_4	ACTL7B	0.3161	0.69891	0.60327	0.69891	0.25879	0.58807	0.63131	0.58807	0.033936	0.074601	0.98419	0.074601	0.63225	1.6286	0.15822	1.6286
ACTL8_1	ACTL8	-1.5519	2.2456	0.11665	-2.2456	0.90982	3.1526	0.0089994	3.1526	-0.28294	0.66918	0.79606	-0.66918	-3.7638	3.2797	0.0069324	-3.2797
ACTL8_2	ACTL8	-0.17954	0.4487	0.74556	-0.4487	-0.31579	0.79485	0.50927	-0.79485	0.37443	1.2551	0.57441	1.2551	-0.66139	1.4656	0.20379	-1.4656
ACTL8_3	ACTL8	-3.169	2.9365	0.089867	-2.9365	-5.4491	3.3966	0.0042345	-3.3966	-0.22255	0.52048	0.849	-0.52048	-3.8876	3.2	0.007401	-3.2
ACTL8_4	ACTL8	0.13309	0.29658	0.83518	0.29658	-0.48644	0.92295	0.44011	-0.92295	0.58006	1.6714	0.40882	1.6714	0.0023116	0.0051099	0.99767	0.0051099
ACTL9_1	ACTL9	-3.5238	2.3609	0.093572	-2.3609	-4.7028	2.6016	0.03379	-2.6016	-0.093771	0.17826	0.95551	-0.17826	-4.3867	2.5534	0.014389	-2.5534
ACTL9_2	ACTL9	-2.0863	1.4762	0.16646	-1.4762	-3.771	1.8491	0.13323	-1.8491	0.7259	1.3649	0.53711	1.3649	-2.8919	1.7265	0.04497	-1.7265
ACTL9_3	ACTL9	-2.4658	1.4845	0.12747	-1.4845	1.7902	4.5869	5.0744e-05	4.5869	-3.5923	1.7893	0.14255	-1.7893	-2.4698	1.5333	0.069584	-1.5333
ACTL9_4	ACTL9	-0.96084	1.2368	0.32781	-1.2368	1.5931	5.3653	1.1302e-06	5.3653	0.18853	0.38879	0.89604	0.38879	-3.0475	2.3185	0.03304	-2.3185
ACTN1_1	ACTN1	-2.2288	1.5557	0.15	-1.5557	-3.8501	1.9045	0.12139	-1.9045	-0.67606	0.801	0.72717	-0.801	-2.4028	1.6579	0.0748	-1.6579
ACTN1_2	ACTN1	-0.067608	0.17777	0.90275	-0.17777	0.17343	0.52312	0.66964	0.52312	-0.39341	1.0239	0.66701	-1.0239	0.13679	0.40144	0.74815	0.40144
ACTN1_3	ACTN1	-1.3415	0.91966	0.2898	-0.91966	3.0766	11.439	2.9508e-28	11.439	-0.4568	0.43611	0.81887	-0.43611	-2.6446	1.3113	0.074592	-1.3113
ACTN1_4	ACTN1	-1.0306	1.1656	0.34093	-1.1656	0.29458	0.53888	0.66611	0.53888	0.63416	1.3745	0.52952	1.3745	-2.9536	2.0598	0.04129	-2.0598
ACTN2_1	ACTN2	-1.0044	0.85624	0.40267	-0.85624	0.55809	0.82612	0.51593	0.82612	-0.34219	0.38613	0.86343	-0.38613	-2.1878	1.3737	0.093379	-1.3737
ACTN2_2	ACTN2	-0.74277	0.78065	0.49753	-0.78065	1.4775	3.5784	0.002565	3.5784	0.99519	2.0837	0.27617	2.0837	-2.8418	1.7252	0.047692	-1.7252
ACTN2_3	ACTN2	-2.4068	1.5341	0.13477	-1.5341	-1.9618	1.4505	0.14406	-1.4505	-2.6532	1.7167	0.24294	-1.7167	-2.7579	1.6644	0.051315	-1.6644
ACTN2_4	ACTN2	0.23503	0.46382	0.74018	0.46382	1.7447	6.4519	2.232e-09	6.4519	-0.37475	0.65723	0.79822	-0.65723	0.10778	0.2109	0.87051	0.2109
ACTN3_1	ACTN3	-0.2473	0.46101	0.73555	-0.46101	-1.7101	2.1329	0.07604	-2.1329	-0.49399	0.93272	0.70102	-0.93272	0.74483	2.0529	0.07917	2.0529
ACTN3_2	ACTN3	-1.4197	1.0059	0.27727	-1.0059	-3.1347	1.4503	0.25724	-1.4503	0.34754	0.46589	0.88893	0.46589	-1.6262	1.1178	0.17517	-1.1178
ACTN3_3	ACTN3	-1.0846	1.1624	0.33438	-1.1624	-0.28444	0.40941	0.72355	-0.40941	-0.25271	0.38475	0.88886	-0.38475	-2.2462	1.7973	0.077946	-1.7973
ACTN3_4	ACTN3	-1.1237	0.7502	0.32962	-0.7502	-2.5587	1.1498	0.42555	-1.1498	1.0057	1.4566	0.52145	1.4566	-1.6506	0.96719	0.13655	-0.96719
ACTN4_1	ACTN4	-2.7699	2.0053	0.10755	-2.0053	0.56859	1.184	0.32319	1.184	-1.4575	1.6314	0.39826	-1.6314	-4.0915	2.292	0.021002	-2.292
ACTN4_2	ACTN4	-0.46057	0.68339	0.59838	-0.68339	0.66505	1.5306	0.20238	1.5306	-0.45506	0.74023	0.76609	-0.74023	-1.0213	1.3152	0.2419	-1.3152
ACTN4_3	ACTN4	-1.1126	1.0448	0.35379	-1.0448	-0.12703	0.16938	0.86538	-0.16938	-0.042496	0.061019	0.97895	-0.061019	-2.441	1.639	0.07242	-1.639
ACTN4_4	ACTN4	-1.865	1.6186	0.17612	-1.6186	-1.2373	1.3373	0.23434	-1.3373	0.14968	0.26574	0.93583	0.26574	-3.4735	2.1024	0.025225	-2.1024
ACTR10_1	ACTR10	-1.0823	0.73085	0.34308	-0.73085	-2.5509	1.1461	0.42838	-1.1461	0.055451	0.056502	0.9777	0.056502	-0.99747	0.70735	0.32651	-0.70735
ACTR10_2	ACTR10	-2.8294	1.8254	0.10855	-1.8254	-4.0833	2.0763	0.090728	-2.0763	-1.3905	1.4283	0.46281	-1.4283	-3.1988	1.959	0.03388	-1.959
ACTR10_3	ACTR10	-2.845	1.4774	0.094577	-1.4774	-3.3705	1.589	0.20448	-1.589	-2.8047	1.5759	0.21615	-1.5759	-3.0757	1.5596	0.052934	-1.5596
ACTR10_4	ACTR10	-1.9538	0.99169	0.10145	-0.99169	-2.4001	1.0753	0.48395	-1.0753	-2.0071	1.0395	0.29448	-1.0395	-2.1394	1.0559	0.1113	-1.0559
ACTR1A_1	ACTR1A	-2.686	1.6256	0.11491	-1.6256	-3.7605	1.8419	0.13499	-1.8419	0.38938	0.64453	0.81277	0.64453	-3.4574	1.8078	0.038955	-1.8078
ACTR1A_2	ACTR1A	-2.8269	1.798	0.10889	-1.798	0.57342	1.06	0.38114	1.06	-2.4894	1.8681	0.24967	-1.8681	-3.7274	2.0021	0.030573	-2.0021
ACTR1A_3	ACTR1A	-3.5151	2.3109	0.094151	-2.3109	-4.6382	2.5417	0.038413	-2.5417	-0.31912	0.55015	0.8347	-0.55015	-4.3228	2.4946	0.015748	-2.4946
ACTR1A_4	ACTR1A	-2.5019	2.4447	0.097936	-2.4447	-2.6208	2.6105	0.026707	-2.6105	-1.835	2.3496	0.20376	-2.3496	-3.1835	2.7428	0.020536	-2.7428
ACTR1B_1	ACTR1B	-1.1277	1.0008	0.35643	-1.0008	-3.6191	1.7466	0.15806	-1.7466	-1.3482	1.2075	0.52349	-1.2075	1.3252	2.8686	0.024062	2.8686
ACTR1B_2	ACTR1B	-1.9654	1.4962	0.1779	-1.4962	1.7416	4.8834	1.2793e-05	4.8834	-0.1568	0.22448	0.93523	-0.22448	-3.5999	1.9083	0.034296	-1.9083
ACTR1B_3	ACTR1B	0.95311	1.7069	0.20603	1.7069	1.594	3.7906	0.0012482	3.7906	0.61044	1.0343	0.67249	1.0343	1.017	1.9272	0.10035	1.9272
ACTR1B_4	ACTR1B	-2.4904	1.8067	0.12461	-1.8067	-4.1925	2.1613	0.078121	-2.1613	-1.1167	1.2894	0.53552	-1.2894	-2.4884	1.87	0.062908	-1.87
ACTR2_1	ACTR2	-3.9113	2.7022	0.088869	-2.7022	-5.0491	2.9458	0.015049	-2.9458	-2.9369	2.7656	0.1113	-2.7656	-4.1541	2.8357	0.009351	-2.8357
ACTR2_2	ACTR2	-1.6279	2.199	0.12034	-2.199	-5.4006	3.3386	0.0050741	-3.3386	-0.14732	0.34769	0.90869	-0.34769	-0.025782	0.059806	0.96269	-0.059806
ACTR2_3	ACTR2	-4.4452	2.6075	0.045822	-2.6075	-4.8734	2.7662	0.023399	-2.7662	-4.9085	2.899	0.025431	-2.899	-4.5557	2.715	0.010906	-2.715
ACTR2_4	ACTR2	-1.7981	1.4329	0.20013	-1.4329	0.0044618	0.006453	0.98441	0.006453	-1.0832	1.1509	0.5777	-1.1509	-3.024	1.8241	0.039885	-1.8241
ACTR3_1	ACTR3	-3.8919	2.5197	0.089867	-2.5197	-2.3328	2.2686	0.052452	-2.2686	-3.6125	2.7214	0.088102	-2.7214	-4.5208	2.6808	0.011571	-2.6808
ACTR3_2	ACTR3	-3.6369	2.3541	0.091798	-2.3541	-4.6718	2.5726	0.036014	-2.5726	-3.8867	2.614	0.080031	-2.614	-3.1626	2.3582	0.030039	-2.3582
ACTR3_3	ACTR3	-2.1467	1.059	0.096746	-1.059	-2.5033	1.1234	0.44534	-1.1234	-2.5333	1.1774	0.24246	-1.1774	-2.237	1.1026	0.1032	-1.1026
ACTR3_4	ACTR3	0.23247	0.29279	0.8823	0.29279	-1.5445	1.1256	0.22256	-1.1256	0.61709	0.95567	0.7083	0.95567	0.83386	1.3501	0.25734	1.3501
ACTR3B_1	ACTR3B	0.8564	1.6292	0.22078	1.6292	2.0461	6.5163	1.5192e-09	6.5163	1.2136	2.8737	0.11739	2.8737	-0.03646	0.051873	0.94406	-0.051873
ACTR3B_2	ACTR3B	-2.6813	1.5114	0.10948	-1.5114	-3.517	1.6804	0.1755	-1.6804	-2.9928	1.6835	0.19217	-1.6835	-2.349	1.4851	0.079535	-1.4851
ACTR3B_3	ACTR3B	-1.1468	1.5722	0.22485	-1.5722	-0.90109	1.3972	0.23881	-1.3972	-0.65682	1.152	0.61251	-1.152	-1.7669	2.1012	0.06757	-2.1012
ACTR3B_4	ACTR3B	-2.6172	1.6444	0.12024	-1.6444	-3.8287	1.8894	0.12461	-1.8894	1.0304	2.217	0.24117	2.217	-3.5243	1.8544	0.03672	-1.8544
ACTR3C_1	ACTR3C	-1.7083	0.9156	0.14366	-0.9156	-2.3397	1.0478	0.50759	-1.0478	-0.59657	0.46115	0.75276	-0.46115	-2.0821	1.0289	0.11647	-1.0289
ACTR3C_2	ACTR3C	-0.70189	0.44165	0.28332	-0.44165	-1.3543	0.64863	0.99716	-0.64863	1.1665	1.3761	0.59062	1.3761	-1.1623	0.63662	0.24472	-0.63662
ACTR3C_3	ACTR3C	-1.6967	1.7513	0.1703	-1.7513	0.71079	1.6861	0.16171	1.6861	-1.2467	1.6041	0.4213	-1.6041	-3.1297	2.326	0.03132	-2.326
ACTR3C_4	ACTR3C	-0.1467	0.32991	0.81438	-0.32991	-0.93764	1.7166	0.1534	-1.7166	0.16457	0.45462	0.87159	0.45462	-0.061651	0.14829	0.90698	-0.14829
ACTR5_1	ACTR5	-1.4117	1.4916	0.22742	-1.4916	0.28276	0.54005	0.66405	0.54005	-0.39943	0.63146	0.80435	-0.63146	-3.0014	2.1674	0.03782	-2.1674
ACTR5_2	ACTR5	-2.4145	1.3719	0.12415	-1.3719	-3.3136	1.5546	0.21629	-1.5546	-0.11269	0.13576	0.94702	-0.13576	-3.0201	1.5258	0.055248	-1.5258
ACTR5_3	ACTR5	-2.1082	1.629	0.15685	-1.629	0.040972	0.063448	0.97638	0.063448	0.51076	0.97911	0.6883	0.97911	-3.7695	2.0339	0.029367	-2.0339
ACTR5_4	ACTR5	-2.2166	1.7397	0.14238	-1.7397	-2.4802	1.8933	0.075338	-1.8933	-1.0597	1.256	0.55054	-1.256	-3.119	2.031	0.03672	-2.031
ACTR6_1	ACTR6	-1.5566	1.485	0.21752	-1.485	-4.267	2.221	0.070349	-2.221	-0.81015	1.0536	0.63999	-1.0536	0.0053844	0.0087125	0.99401	0.0087125
ACTR6_2	ACTR6	1.3341	2.7116	0.09545	2.7116	1.8474	4.7616	2.3016e-05	4.7616	0.44137	0.6858	0.80157	0.6858	2.0324	5.6856	9.2615e-07	5.6856
ACTR6_3	ACTR6	-1.9139	2.0825	0.12591	-2.0825	-1.9825	2.221	0.062294	-2.221	-0.68471	1.1766	0.60265	-1.1766	-3.0511	2.5871	0.025845	-2.5871
ACTR6_4	ACTR6	-1.9656	1.1734	0.16972	-1.1734	-3.0676	1.4126	0.2732	-1.4126	-1.8856	1.2224	0.39824	-1.2224	-1.6398	1.1019	0.17078	-1.1019
ACTR8_1	ACTR8	0.13798	0.23182	0.8812	0.23182	1.4861	4.337	0.00014521	4.337	-0.63372	0.89587	0.70687	-0.89587	0.25662	0.46583	0.71459	0.46583
ACTR8_2	ACTR8	-0.66466	0.887	0.48335	-0.887	0.60226	1.2994	0.27705	1.2994	-0.90679	1.2252	0.57465	-1.2252	-1.0551	1.2917	0.24594	-1.2917
ACTR8_3	ACTR8	0.44063	1.1639	0.37301	1.1639	0.3686	0.99773	0.40388	0.99773	-0.14301	0.33879	0.91181	-0.33879	1.0677	3.7095	0.0039325	3.7095
ACTR8_4	ACTR8	-1.1279	0.79153	0.34452	-0.79153	2.306	5.7994	1.1989e-07	5.7994	0.34857	0.41952	0.91661	0.41952	-2.4937	1.2314	0.084172	-1.2314
ACTRT1_1	ACTRT1	-0.096273	0.13672	0.90508	-0.13672	-0.70119	0.84667	0.45038	-0.84667	-0.029328	0.046319	0.98561	-0.046319	0.13685	0.21808	0.87739	0.21808
ACTRT1_2	ACTRT1	-2.5543	1.9421	0.11718	-1.9421	-4.392	2.3247	0.058007	-2.3247	-0.55309	0.81364	0.73536	-0.81364	-2.8859	2.097	0.042319	-2.097
ACTRT1_3	ACTRT1	-1.479	1.1481	0.26575	-1.1481	1.9131	5.0923	4.7541e-06	5.0923	0.70292	1.2086	0.60142	1.2086	-3.2185	1.6491	0.047246	-1.6491
ACTRT1_4	ACTRT1	0.47511	1.0142	0.44149	1.0142	1.1164	3.1781	0.0084278	3.1781	0.27628	0.60131	0.82141	0.60131	0.36668	0.78039	0.51687	0.78039
ACTRT2_1	ACTRT2	-3.4872	2.7575	0.089867	-2.7575	-5.1856	3.0928	0.010206	-3.0928	-1.6186	2.246	0.22822	-2.246	-3.8413	2.924	0.011535	-2.924
ACTRT2_2	ACTRT2	0.11993	0.28526	0.84135	0.28526	0.45692	1.2901	0.27918	1.2901	-0.087578	0.21359	0.94671	-0.21359	0.16105	0.40371	0.74695	0.40371
ACTRT2_3	ACTRT2	1.4879	3.2716	0.083497	3.2716	1.414	3.1059	0.010609	3.1059	0.70676	1.2334	0.59181	1.2334	2.366	7.7743	1.7763e-12	7.7743
ACTRT2_4	ACTRT2	0.2137	0.47238	0.73296	0.47238	-0.81482	1.3405	0.25852	-1.3405	0.15795	0.37641	0.89958	0.37641	0.79202	2.2468	0.058271	2.2468
ACTRT3_1	ACTRT3	-1.5099	0.99682	0.24981	-0.99682	0.94095	1.4327	0.24599	1.4327	-0.027684	0.030928	0.96691	-0.030928	-2.6856	1.3336	0.072146	-1.3336
ACTRT3_2	ACTRT3	-2.5106	1.6862	0.12661	-1.6862	-2.2207	1.6653	0.10618	-1.6653	-0.02979	0.045338	0.98486	-0.045338	-3.6535	1.9472	0.032713	-1.9472
ACTRT3_3	ACTRT3	-2.7075	1.6423	0.11401	-1.6423	-2.0461	1.5192	0.13096	-1.5192	-1.5093	1.3604	0.46305	-1.3604	-3.4819	1.8248	0.038104	-1.8248
ACTRT3_4	ACTRT3	-0.26516	0.19771	0.60813	-0.19771	-1.682	0.77263	0.81191	-0.77263	0.97282	1.1236	0.68677	1.1236	-0.17495	0.13591	0.6446	-0.13591
ACVR1_1	ACVR1	-0.14751	0.29963	0.8311	-0.29963	-0.50008	0.94895	0.42601	-0.94895	-0.29795	0.63306	0.80917	-0.63306	0.17583	0.41491	0.74019	0.41491
ACVR1_2	ACVR1	-2.0819	1.7298	0.15098	-1.7298	-4.2879	2.2381	0.068194	-2.2381	0.49273	1.0051	0.6772	1.0051	-2.571	1.9509	0.056498	-1.9509
ACVR1_3	ACVR1	-0.44867	0.57881	0.64143	-0.57881	-2.4057	1.8264	0.08337	-1.8264	0.2268	0.4011	0.89486	0.4011	-0.06937	0.10524	0.91809	-0.10524
ACVR1_4	ACVR1	-1.6385	1.6753	0.1839	-1.6753	-4.5581	2.4691	0.04441	-2.4691	-0.93047	1.2831	0.55231	-1.2831	0.12948	0.24024	0.85346	0.24024
ACVR1B_1	ACVR1B	-1.1388	0.91398	0.35802	-0.91398	-3.2836	1.5367	0.22256	-1.5367	1.5081	3.3017	0.054345	3.3017	-1.6689	1.1827	0.16902	-1.1827
ACVR1B_2	ACVR1B	-2.7985	2.3684	0.097316	-2.3684	-4.9103	2.803	0.021486	-2.803	-0.067397	0.13857	0.96639	-0.13857	-3.4497	2.6074	0.020759	-2.6074
ACVR1B_3	ACVR1B	-2.7119	1.6432	0.11372	-1.6432	-3.7855	1.8592	0.13096	-1.8592	0.35526	0.58551	0.83228	0.58551	-3.4819	1.8248	0.038104	-1.8248
ACVR1B_4	ACVR1B	-1.7733	1.1117	0.20156	-1.1117	-1.3142	0.95495	0.27683	-0.95495	0.27058	0.34429	0.93134	0.34429	-2.7674	1.3789	0.067617	-1.3789
ACVR1C_1	ACVR1C	-2.3769	2.0055	0.12018	-2.0055	-4.5777	2.4867	0.042857	-2.4867	0.57765	1.338	0.54267	1.338	-3.1202	2.2787	0.032634	-2.2787
ACVR1C_2	ACVR1C	-1.5692	1.6889	0.18535	-1.6889	0.083883	0.15949	0.90463	0.15949	-0.48933	0.8023	0.74354	-0.8023	-3.1998	2.354	0.029436	-2.354
ACVR1C_3	ACVR1C	0.71486	1.638	0.21698	1.638	0.30822	0.63628	0.60361	0.63628	0.83187	2.1816	0.24794	2.1816	0.81644	2.0157	0.084279	2.0157
ACVR1C_4	ACVR1C	-1.0171	0.75632	0.38722	-0.75632	2.3086	5.9728	4.4249e-08	5.9728	0.91887	1.4051	0.53458	1.4051	-2.5849	1.2793	0.078329	-1.2793
ACVR2A_1	ACVR2A	-1.1981	1.3397	0.27752	-1.3397	0.63929	1.3815	0.24889	1.3815	0.62874	1.4167	0.513	1.4167	-3.3342	2.2169	0.028982	-2.2169
ACVR2A_2	ACVR2A	-1.0236	1.3378	0.29262	-1.3378	-0.29584	0.51101	0.67226	-0.51101	-0.90736	1.3473	0.53229	-1.3473	-1.5167	1.7765	0.113	-1.7765
ACVR2A_3	ACVR2A	-0.68806	0.54417	0.51097	-0.54417	-2.7022	1.2201	0.37848	-1.2201	-0.80931	0.64617	0.70335	-0.64617	1.2732	2.0843	0.081428	2.0843
ACVR2A_4	ACVR2A	-2.3535	2.0965	0.11559	-2.0965	-4.7276	2.6249	0.032095	-2.6249	0.75075	1.9498	0.31309	1.9498	-3.1224	2.3929	0.029898	-2.3929
ACVR2B_1	ACVR2B	-1.2157	1.2377	0.29887	-1.2377	-1.1538	1.2442	0.2644	-1.2442	0.38692	0.72752	0.77791	0.72752	-2.6274	1.8859	0.056529	-1.8859
ACVR2B_2	ACVR2B	-2.0141	1.4486	0.17503	-1.4486	-3.7612	1.8423	0.13499	-1.8423	-0.11479	0.15914	0.95113	-0.15914	-2.3172	1.5902	0.082582	-1.5902
ACVR2B_3	ACVR2B	-1.1636	1.0504	0.34174	-1.0504	-3.7128	1.8093	0.14274	-1.8093	-0.23238	0.3048	0.90696	-0.3048	0.099517	0.13998	0.94053	0.13998
ACVR2B_4	ACVR2B	-1.0553	0.91757	0.3836	-0.91757	2.1035	5.992	3.7783e-08	5.992	-1.1345	1.0346	0.59272	-1.0346	-2.2416	1.4388	0.089604	-1.4388
ACVRL1_1	ACVRL1	-1.8285	1.0309	0.16515	-1.0309	-2.7029	1.2204	0.37848	-1.2204	-2.0258	1.1356	0.33804	-1.1356	-1.476	0.94234	0.18922	-0.94234
ACVRL1_2	ACVRL1	-0.56925	1.1141	0.39328	-1.1141	-1.2493	2.0841	0.08686	-2.0841	-0.88945	1.734	0.38566	-1.734	0.083377	0.21121	0.86712	0.21121
ACVRL1_3	ACVRL1	-0.9338	1.1761	0.34906	-1.1761	1.2178	3.419	0.0041767	3.419	-0.14351	0.25562	0.93366	-0.25562	-2.6206	2.1426	0.047246	-2.1426
ACVRL1_4	ACVRL1	-2.1294	1.6429	0.1543	-1.6429	2.1537	7.6314	7.0007e-13	7.6314	-0.56622	0.75151	0.75142	-0.75151	-3.7827	2.0439	0.029052	-2.0439
ACY1_1	ACY1	0.12374	0.23711	0.87224	0.23711	0.87137	2.2992	0.060776	2.2992	-0.16145	0.30731	0.92025	-0.30731	0.041613	0.08037	0.9534	0.08037
ACY1_2	ACY1	0.11459	0.24459	0.86555	0.24459	0.59727	1.5931	0.18415	1.5931	-0.78559	1.366	0.52909	-1.366	0.78294	2.2134	0.061336	2.2134
ACY1_3	ACY1	0.48429	1.0134	0.44221	1.0134	0.3247	0.67062	0.58276	0.67062	0.25917	0.54741	0.84063	0.54741	0.7989	1.9489	0.093963	1.9489
ACY1_4	ACY1	-3.2285	2.6633	0.09257	-2.6633	-5.139	3.0418	0.011734	-3.0418	-0.6767	1.2276	0.58437	-1.2276	-3.8662	2.8829	0.011885	-2.8829
ACY3_1	ACY3	-1.3831	1.8316	0.16901	-1.8316	-2.6224	2.6124	0.026642	-2.6124	-1.0589	1.6985	0.39674	-1.6985	-1.1073	1.6524	0.14862	-1.6524
ACY3_2	ACY3	0.26053	0.43995	0.76148	0.43995	0.84797	1.8508	0.12749	1.8508	-0.011134	0.018615	0.99312	-0.018615	0.24991	0.43536	0.73634	0.43536
ACY3_3	ACY3	-2.1607	1.3109	0.15237	-1.3109	-1.5741	1.1479	0.21629	-1.1479	-0.61931	0.63063	0.76361	-0.63063	-3.02	1.5258	0.055248	-1.5258
ACY3_4	ACY3	-2.3047	1.1769	0.10013	-1.1769	-2.8142	1.2769	0.34339	-1.2769	-2.2061	1.2176	0.30019	-1.2176	-2.5359	1.2534	0.08136	-1.2534
ACYP1_1	ACYP1	0.51676	1.1295	0.38896	1.1295	-1.3737	1.6856	0.15177	-1.6856	0.69416	1.7759	0.37041	1.7759	1.3202	4.0713	0.0012308	4.0713
ACYP1_2	ACYP1	-2.5498	2.0013	0.11476	-2.0013	0.11993	0.21842	0.86929	0.21842	-0.28177	0.46799	0.86336	-0.46799	-4.1744	2.3629	0.019083	-2.3629
ACYP1_3	ACYP1	-3.1717	1.9385	0.096866	-1.9385	-4.167	2.1412	0.080808	-2.1412	-0.5211	0.7194	0.76609	-0.7194	-3.8573	2.1016	0.026937	-2.1016
ACYP1_4	ACYP1	-2.2072	2.0244	0.12365	-2.0244	-4.7007	2.5996	0.033956	-2.5996	-1.6264	1.9138	0.30727	-1.9138	-0.68397	1.0118	0.38055	-1.0118
ACYP2_1	ACYP2	0.54391	1.0545	0.42553	1.0545	-1.3374	1.4502	0.20146	-1.4502	0.7931	1.8408	0.34949	1.8408	1.2829	3.4191	0.0084802	3.4191
ACYP2_2	ACYP2	-1.5865	1.5613	0.20432	-1.5613	0.070682	0.12257	0.93097	0.12257	-0.40223	0.6217	0.80725	-0.6217	-3.2095	2.163	0.032698	-2.163
ACYP2_3	ACYP2	0.26139	0.56482	0.67981	0.56482	0.26901	0.61141	0.61661	0.61141	0.19165	0.44377	0.87588	0.44377	0.33192	0.76344	0.52525	0.76344
ACYP2_4	ACYP2	-2.0051	1.651	0.16277	-1.651	1.3846	3.6849	0.0017592	3.6849	0.39717	0.75865	0.76656	0.75865	-3.8835	2.1222	0.026291	-2.1222
ADA_1	ADA	-0.63818	0.73399	0.53958	-0.73399	1.8028	5.2995	1.6195e-06	5.2995	0.016811	0.026112	0.9993	0.026112	-2.2723	1.6843	0.082658	-1.6843
ADA_2	ADA	-2.2323	2.3077	0.10584	-2.3077	1.7943	7.5958	8.9755e-13	7.5958	-1.5306	2.1072	0.26129	-2.1072	-4.1925	2.8767	0.008562	-2.8767
ADA_3	ADA	0.65039	0.77618	0.62679	0.77618	3.0916	10.217	1.3261e-22	10.217	1.2747	2.011	0.31095	2.011	-0.86206	0.62703	0.37574	-0.62703
ADA_4	ADA	-2.3679	1.8012	0.13091	-1.8012	-4.2445	2.2028	0.072857	-2.2028	-0.49442	0.70622	0.77295	-0.70622	-2.5835	1.9275	0.05691	-1.9275
ADAD1_1	ADAD1	-0.22977	0.57987	0.66996	-0.57987	0.43916	1.4782	0.21635	1.4782	0.03322	0.10138	0.97725	0.10138	-0.82251	1.7791	0.12334	-1.7791
ADAD1_2	ADAD1	0.77633	1.2235	0.36512	1.2235	-1.6315	1.1915	0.20448	-1.1915	0.49696	0.7564	0.77752	0.7564	2.4324	7.783	1.6858e-12	7.783
ADAD1_3	ADAD1	-2.1779	1.2473	0.14146	-1.2473	-3.1225	1.4434	0.25974	-1.4434	0.40448	0.55146	0.85872	0.55146	-2.8344	1.4168	0.064106	-1.4168
ADAD1_4	ADAD1	-2.3785	1.9297	0.12386	-1.9297	-4.4566	2.3799	0.052927	-2.3799	0.29384	0.58963	0.82574	0.58963	-3.0004	2.1665	0.037891	-2.1665
ADAD2_1	ADAD2	-0.69345	0.87143	0.48418	-0.87143	-4.314	2.2595	0.065548	-2.2595	0.13089	0.2365	0.94285	0.2365	1.4928	4.2914	0.00054543	4.2914
ADAD2_2	ADAD2	-1.5925	1.1616	0.24284	-1.1616	1.8498	4.6441	3.9619e-05	4.6441	0.15584	0.21266	0.961	0.21266	-3.1182	1.5859	0.051156	-1.5859
ADAD2_3	ADAD2	-1.8664	1.4228	0.19294	-1.4228	2.0147	6.1666	1.3186e-08	6.1666	-0.10506	0.149	0.95511	-0.149	-3.5173	1.8495	0.036905	-1.8495
ADAD2_4	ADAD2	-0.0033014	0.0048065	0.97893	-0.0048065	-0.38426	0.51046	0.65202	-0.51046	-0.32568	0.46163	0.8591	-0.46163	0.51009	0.9229	0.44392	0.9229
ADAL_1	ADAL	-2.6328	2.1084	0.10796	-2.1084	-0.705	1.0158	0.38548	-1.0158	0.089842	0.17677	0.95804	0.17677	-4.2999	2.4739	0.016234	-2.4739
ADAL_2	ADAL	0.31862	0.90814	0.49147	0.90814	0.33754	1.0208	0.39285	1.0208	-0.02084	0.058178	0.98755	-0.058178	0.6518	2.1811	0.064468	2.1811
ADAL_3	ADAL	-1.5552	1.8318	0.16379	-1.8318	1.9015	7.9643	5.5341e-14	7.9643	-0.06439	0.13306	0.96777	-0.13306	-3.9628	2.6965	0.01283	-2.6965
ADAL_4	ADAL	-2.6533	2.1954	0.10448	-2.1954	-4.7322	2.6292	0.031788	-2.6292	0.48911	1.1544	0.61431	1.1544	-3.5459	2.4756	0.021554	-2.4756
ADAM10_1	ADAM10	-1.9896	1.3879	0.17946	-1.3879	-3.6371	1.7585	0.15452	-1.7585	-0.2578	0.32728	0.89661	-0.32728	-2.2496	1.5128	0.089435	-1.5128
ADAM10_2	ADAM10	0.41679	0.76085	0.57556	0.76085	0.96652	2.2577	0.065688	2.2577	0.8308	1.9285	0.31984	1.9285	-0.24256	0.36411	0.75642	-0.36411
ADAM10_3	ADAM10	-0.88431	1.1458	0.36381	-1.1458	-2.0934	2.0012	0.081169	-2.0012	-0.25156	0.43784	0.87481	-0.43784	-0.91205	1.2147	0.28238	-1.2147
ADAM10_4	ADAM10	-1.6633	0.91365	0.16277	-0.91365	-2.3961	1.0735	0.48493	-1.0735	0.015773	0.015196	0.95847	0.015196	-2.1347	1.0536	0.11157	-1.0536
ADAM11_1	ADAM11	-0.7861	1.2543	0.33233	-1.2543	-2.638	2.6317	0.025527	-2.6317	-0.27444	0.56882	0.83026	-0.56882	-0.34456	0.65854	0.58507	-0.65854
ADAM11_2	ADAM11	-2.2156	1.9211	0.13045	-1.9211	-4.533	2.4468	0.046437	-2.4468	0.057446	0.10875	0.977	0.10875	-2.4241	2.0649	0.055678	-2.0649
ADAM11_3	ADAM11	-1.3821	1.5582	0.21752	-1.5582	-4.633	2.5369	0.038846	-2.5369	-1.0735	1.4525	0.48606	-1.4525	1.0586	2.8386	0.024745	2.8386
ADAM11_4	ADAM11	-2.0755	1.1406	0.13769	-1.1406	-2.8656	1.3037	0.32894	-1.3037	-2.4425	1.2878	0.24505	-1.2878	-1.6501	1.0464	0.16028	-1.0464
ADAM12_1	ADAM12	-2.9827	2.1694	0.098846	-2.1694	-2.0724	1.9783	0.084151	-1.9783	-0.55644	0.86955	0.72142	-0.86955	-4.2629	2.4407	0.017034	-2.4407
ADAM12_2	ADAM12	-2.3386	2.0512	0.11878	-2.0512	1.621	5.5514	4.2175e-07	5.5514	0.0036151	0.0070245	0.99944	0.0070245	-4.3521	2.5214	0.015134	-2.5214
ADAM12_3	ADAM12	0.20752	0.34592	0.8163	0.34592	-1.7416	1.6315	0.14258	-1.6315	-0.49847	0.71166	0.771	-0.71166	1.9699	6.7557	1.812e-09	6.7557
ADAM12_4	ADAM12	-1.6505	0.93262	0.18071	-0.93262	-2.5049	1.1242	0.44508	-1.1242	0.65943	0.82504	0.77342	0.82504	-2.2389	1.1035	0.10312	-1.1035
ADAM15_1	ADAM15	0.88196	1.6524	0.2171	1.6524	0.78658	1.4702	0.22357	1.4702	0.19635	0.30931	0.92769	0.30931	1.6522	4.343	0.00045372	4.343
ADAM15_2	ADAM15	-1.4118	1.781	0.17637	-1.781	-5.0055	2.9002	0.016903	-2.9002	0.059839	0.13275	0.96882	0.13275	0.084332	0.17827	0.88987	0.17827
ADAM15_3	ADAM15	-1.7575	2.2176	0.11764	-2.2176	-5.3044	3.2264	0.0070323	-3.2264	0.43996	1.2362	0.58213	1.2362	-1.0081	1.6442	0.15216	-1.6442
ADAM15_4	ADAM15	-0.12688	0.22156	0.8722	-0.22156	-1.385	1.7002	0.14873	-1.7002	0.1482	0.31208	0.92095	0.31208	0.2371	0.48759	0.69606	0.48759
ADAM17_1	ADAM17	-0.30203	0.39715	0.74724	-0.39715	-1.0471	1.1265	0.30872	-1.1265	0.40669	0.74384	0.77322	0.74384	-0.62416	0.76411	0.4895	-0.76411
ADAM17_2	ADAM17	-0.19378	0.21842	0.81905	-0.21842	1.0488	1.9057	0.12055	1.9057	0.60906	0.97919	0.69572	0.97919	-1.4795	1.1495	0.20756	-1.1495
ADAM17_3	ADAM17	-1.0463	0.78073	0.37955	-0.78073	-1.1728	0.85228	0.31533	-0.85228	0.67859	0.96086	0.71358	0.96086	-2.175	1.2107	0.075511	-1.2107
ADAM17_4	ADAM17	0.22646	0.22898	0.97647	0.22898	-2.4357	1.0918	0.47052	-1.0918	0.58291	0.69559	0.82481	0.69559	2.3061	5.4338	3.7491e-06	5.4338
ADAM18_1	ADAM18	-0.10316	0.10483	0.85249	-0.10483	1.6815	3.3958	0.0048404	3.3958	0.32732	0.40924	0.91523	0.40924	-1.2505	0.90482	0.26273	-0.90482
ADAM18_2	ADAM18	1.0913	2.1675	0.12689	2.1675	2.0891	6.4451	2.3973e-09	6.4451	0.57309	1.0103	0.68016	1.0103	1.1553	2.4311	0.045431	2.4311
ADAM18_3	ADAM18	-2.7395	2.256	0.1006	-2.256	-4.7825	2.6772	0.028677	-2.6772	-0.075565	0.14844	0.96389	-0.14844	-3.3788	2.4877	0.02396	-2.4877
ADAM18_4	ADAM18	-0.67917	0.67356	0.53616	-0.67356	1.3378	2.8186	0.021996	2.8186	-0.76423	0.79342	0.71201	-0.79342	-1.5437	1.2163	0.19134	-1.2163
ADAM19_1	ADAM19	-0.83958	1.2958	0.31592	-1.2958	1.7002	6.935	9.3805e-11	6.935	-1.6147	2.1744	0.24368	-2.1744	-1.304	1.814	0.11259	-1.814
ADAM19_2	ADAM19	-1.6698	1.1547	0.22691	-1.1547	-3.3037	1.5487	0.21835	-1.5487	-0.54561	0.56725	0.7896	-0.56725	-1.4951	1.1197	0.20485	-1.1197
ADAM19_3	ADAM19	-2.5152	1.4141	0.11724	-1.4141	-3.3657	1.5861	0.20499	-1.5861	-0.48223	0.52177	0.81169	-0.52177	-3.0709	1.5567	0.053019	-1.5567
ADAM19_4	ADAM19	-2.0722	2.1235	0.12018	-2.1235	-4.9324	2.8253	0.02032	-2.8253	-0.59417	1.0325	0.66136	-1.0325	-1.1306	1.5706	0.16677	-1.5706
ADAM2_1	ADAM2	0.34846	0.61338	0.65902	0.61338	0.81649	1.7791	0.14236	1.7791	0.89333	2.0978	0.26999	2.0978	-0.39526	0.55721	0.62966	-0.55721
ADAM2_2	ADAM2	-1.572	1.0195	0.23594	-1.0195	0.033855	0.036985	0.95104	0.036985	0.17014	0.20368	0.97411	0.20368	-2.6856	1.3336	0.072146	-1.3336
ADAM2_3	ADAM2	-0.19053	0.32091	0.81334	-0.32091	-2.2073	2.1266	0.066312	-2.1266	0.87657	2.3759	0.20464	2.3759	-0.19178	0.33486	0.78134	-0.33486
ADAM2_4	ADAM2	-1.0824	1.3542	0.28373	-1.3542	0.58498	1.3421	0.26153	1.3421	0.23272	0.49192	0.86032	0.49192	-2.9691	2.3211	0.034296	-2.3211
ADAM20_1	ADAM20	0.3687	1.1115	0.39525	1.1115	-0.30233	0.7609	0.52859	-0.7609	0.099109	0.29982	0.92386	0.29982	0.97833	3.8491	0.0025909	3.8491
ADAM20_2	ADAM20	0.15446	0.38799	0.78125	0.38799	0.21152	0.57078	0.64096	0.57078	0.39981	1.2091	0.59239	1.2091	-0.11491	0.2731	0.82691	-0.2731
ADAM20_3	ADAM20	0.52198	1.4758	0.25915	1.4758	0.63087	1.9545	0.10758	1.9545	0.20999	0.5848	0.82568	0.5848	0.78568	2.546	0.037965	2.546
ADAM20_4	ADAM20	-0.89434	1.6528	0.21226	-1.6528	-3.9481	3.5246	0.0015769	-3.5246	0.64474	2.2244	0.2365	2.2244	-0.76468	1.5294	0.18425	-1.5294
ADAM21_1	ADAM21	-0.76241	1.2779	0.32485	-1.2779	1.7996	8.1184	1.6519e-14	8.1184	0.14124	0.35246	0.90748	0.35246	-2.8138	2.773	0.02257	-2.773
ADAM21_2	ADAM21	-0.46362	1.0537	0.42096	-1.0537	-1.4311	2.5436	0.038488	-2.5436	-0.27041	0.72387	0.77607	-0.72387	-0.17569	0.45693	0.71301	-0.45693
ADAM21_3	ADAM21	-0.29991	0.64243	0.63316	-0.64243	-0.81487	1.555	0.19417	-1.555	-0.94578	1.8149	0.35578	-1.8149	0.60278	1.8443	0.11111	1.8443
ADAM21_4	ADAM21	0.7433	1.8736	0.16667	1.8736	0.85044	2.3403	0.056336	2.3403	0.39949	0.97363	0.687	0.97363	1.0461	3.0721	0.016931	3.0721
ADAM22_1	ADAM22	-0.61314	0.79374	0.5272	-0.79374	0.75008	1.629	0.17593	1.629	-0.92176	1.1806	0.58834	-1.1806	-0.98242	1.1728	0.28898	-1.1728
ADAM22_2	ADAM22	-1.4714	2.0387	0.13779	-2.0387	-5.3424	3.2703	0.0062154	-3.2703	-0.35487	0.76577	0.76015	-0.76577	0.56241	1.5788	0.17089	1.5788
ADAM22_3	ADAM22	-3.4254	2.7357	0.089867	-2.7357	-5.1744	3.0805	0.010553	-3.0805	-0.2104	0.45028	0.87278	-0.45028	-4.3983	2.9832	0.0057428	-2.9832
ADAM22_4	ADAM22	-2.8626	1.4973	0.095096	-1.4973	-3.4102	1.6133	0.1963	-1.6133	-2.7214	1.5797	0.23129	-1.5797	-3.1144	1.5835	0.051273	-1.5835
ADAM23_1	ADAM23	-2.5584	1.325	0.0983	-1.325	-3.1103	1.4365	0.26284	-1.4365	-2.3244	1.3588	0.29561	-1.3588	-2.8227	1.4101	0.064716	-1.4101
ADAM23_2	ADAM23	-1.0833	1.1375	0.34047	-1.1375	-4.128	2.1107	0.085427	-2.1107	0.03981	0.06555	0.98953	0.06555	0.38243	0.67682	0.58519	0.67682
ADAM23_3	ADAM23	-0.62884	0.60238	0.56177	-0.60238	-3.3462	1.5742	0.20933	-1.5742	0.18049	0.24324	0.95363	0.24324	0.93139	1.5942	0.1751	1.5942
ADAM23_4	ADAM23	-0.22437	0.20354	0.22573	-0.20354	1.3433	1.8711	0.17079	1.8711	-0.40154	0.30478	0.65154	-0.30478	-0.34902	0.29932	0.5952	-0.29932
ADAM28_1	ADAM28	0.7602	1.8109	0.17854	1.8109	2.7307	15.403	4.2563e-51	15.403	0.89819	2.4707	0.18619	2.4707	-0.31957	0.53793	0.65518	-0.53793
ADAM28_2	ADAM28	-3.2656	2.3991	0.094577	-2.3991	-3.0711	2.4707	0.026945	-2.4707	-0.54649	0.9259	0.7018	-0.9259	-4.4934	2.6543	0.012123	-2.6543
ADAM28_3	ADAM28	-0.28288	0.46963	0.72626	-0.46963	-2.2589	2.1844	0.059984	-2.1844	0.19879	0.42716	0.8823	0.42716	0.26609	0.55414	0.65388	0.55414
ADAM28_4	ADAM28	-2.4917	1.8776	0.12212	-1.8776	-4.3142	2.2597	0.065548	-2.2597	0.18189	0.33463	0.91638	0.33463	-3.2123	2.1102	0.033231	-2.1102
ADAM29_1	ADAM29	-1.3925	1.7379	0.18459	-1.7379	0.3938	0.92382	0.44183	0.92382	-0.01858	0.039442	0.99143	-0.039442	-3.3546	2.6282	0.021409	-2.6282
ADAM29_2	ADAM29	0.23202	0.46534	0.73882	0.46534	-0.19014	0.34488	0.7792	-0.34488	0.26462	0.58875	0.82493	0.58875	0.41557	0.92357	0.43706	0.92357
ADAM29_3	ADAM29	-1.6032	1.3424	0.2303	-1.3424	-3.889	1.9323	0.11607	-1.9323	-0.50118	0.63625	0.79008	-0.63625	-0.76428	0.85095	0.42651	-0.85095
ADAM29_4	ADAM29	-1.5942	2.1435	0.125	-2.1435	-5.3576	3.288	0.0059111	-3.288	-0.69313	1.3466	0.53778	-1.3466	0.58511	1.6648	0.14906	1.6648
ADAM30_1	ADAM30	-1.7126	1.6726	0.17985	-1.6726	-2.7405	2.1368	0.050924	-2.1368	0.18524	0.36039	0.90664	0.36039	-2.8838	2.1567	0.040732	-2.1567
ADAM30_2	ADAM30	-2.4837	1.5644	0.12849	-1.5644	-3.7262	1.8184	0.14029	-1.8184	-1.4555	1.3074	0.48466	-1.3074	-2.6336	1.651	0.059324	-1.651
ADAM30_3	ADAM30	1.238	2.1049	0.13743	2.1049	2.6464	8.2724	5.2944e-15	8.2724	1.0951	1.8665	0.3511	1.8665	0.76738	1.1184	0.36633	1.1184
ADAM30_4	ADAM30	-2.0078	1.4526	0.17559	-1.4526	0.34329	0.5368	0.67895	0.5368	-2.7252	1.7742	0.23137	-1.7742	-2.5191	1.6494	0.066885	-1.6494
ADAM32_1	ADAM32	0.30608	0.51228	0.72008	0.51228	1.2012	2.9278	0.016463	2.9278	-0.91588	1.1083	0.61037	-1.1083	1.1214	2.6379	0.033357	2.6379
ADAM32_2	ADAM32	-0.6767	0.57517	0.5309	-0.57517	0.69698	0.96747	0.44978	0.96747	-0.59915	0.55303	0.77138	-0.55303	-1.4032	0.98204	0.22187	-0.98204
ADAM32_3	ADAM32	-0.45554	0.41576	0.64204	-0.41576	-0.46042	0.42516	0.618	-0.42516	0.56195	0.77419	0.77977	0.77419	-1.3614	0.9639	0.23276	-0.9639
ADAM32_4	ADAM32	-3.0268	1.86	0.10049	-1.86	-4.0769	2.0714	0.091441	-2.0714	-0.1053	0.16218	0.95513	-0.16218	-3.7684	2.0331	0.029391	-2.0331
ADAM33_1	ADAM33	-1.8795	1.2781	0.19459	-1.2781	0.6707	1.0665	0.3864	1.0665	-0.2546	0.30483	0.89832	-0.30483	-3.1516	1.6067	0.04984	-1.6067
ADAM33_2	ADAM33	-0.86126	0.83689	0.45108	-0.83689	0.016909	0.02263	0.98439	0.02263	0.89538	1.7268	0.39495	1.7268	-2.5582	1.5962	0.063878	-1.5962
ADAM33_3	ADAM33	0.92738	1.3854	0.30899	1.3854	2.1074	5.1547	3.6168e-06	5.1547	0.66154	0.94668	0.71831	0.94668	0.67916	0.94934	0.45661	0.94934
ADAM33_4	ADAM33	-3.1061	2.0088	0.098503	-2.0088	-4.299	2.2472	0.067231	-2.2472	-1.8921	1.8104	0.31535	-1.8104	-3.4116	2.1328	0.027255	-2.1328
ADAM7_1	ADAM7	0.026542	0.052917	0.97344	0.052917	-0.53889	0.93185	0.43332	-0.93185	-0.10721	0.22421	0.94337	-0.22421	0.44411	1.0662	0.36426	1.0662
ADAM7_2	ADAM7	-1.5819	1.7177	0.18022	-1.7177	-4.6952	2.5944	0.034357	-2.5944	0.78044	2.0277	0.28911	2.0277	-1.2707	1.5663	0.16225	-1.5663
ADAM7_3	ADAM7	-1.4321	1.9952	0.14347	-1.9952	-5.3245	3.2496	0.0065857	-3.2496	-0.29973	0.65483	0.80096	-0.65483	0.60033	1.6989	0.14084	1.6989
ADAM7_4	ADAM7	-1.1184	1.53	0.23605	-1.53	1.2125	3.9196	0.00075125	3.9196	0.5732	1.5199	0.46857	1.5199	-3.526	2.6882	0.01836	-2.6882
ADAM8_1	ADAM8	-0.014856	0.033502	0.98161	-0.033502	0.35758	0.96765	0.41899	0.96765	0.3563	1.0094	0.67295	1.0094	-0.56435	1.0997	0.34676	-1.0997
ADAM8_2	ADAM8	0.41652	0.61622	0.67346	0.61622	-1.1065	1.016	0.3221	-1.016	0.45005	0.72633	0.7853	0.72633	1.1995	2.4648	0.043519	2.4648
ADAM8_3	ADAM8	-1.4703	1.0701	0.2681	-1.0701	0.62656	0.93145	0.45954	0.93145	0.93651	1.6361	0.43326	1.6361	-2.9909	1.5083	0.056529	-1.5083
ADAM8_4	ADAM8	-1.4702	1.3984	0.23848	-1.3984	0.79469	1.672	0.16639	1.672	-0.55133	0.75648	0.75202	-0.75648	-3.0782	1.9972	0.038333	-1.9972
ADAM9_1	ADAM9	-0.92645	0.77163	0.43066	-0.77163	-1.4447	1.051	0.24478	-1.051	-0.22238	0.24804	0.90846	-0.24804	-1.4068	1.0443	0.22549	-1.0443
ADAM9_2	ADAM9	-2.0917	1.4778	0.16574	-1.4778	1.3056	2.9369	0.016276	2.9369	-0.65441	0.76116	0.73593	-0.76116	-3.4678	1.815	0.038611	-1.815
ADAM9_3	ADAM9	-2.9652	1.8018	0.10248	-1.8018	-3.9939	2.0089	0.10198	-2.0089	-2.9464	1.9519	0.19831	-1.9519	-2.7508	1.8202	0.052697	-1.8202
ADAM9_4	ADAM9	-0.67344	0.45868	0.43643	-0.45868	-1.9763	0.89059	0.66403	-0.89059	-0.43289	0.32232	0.78348	-0.32232	0.088778	0.079276	0.87501	0.079276
ADAMDEC1_1	ADAMDEC1	-1.3317	1.4209	0.24789	-1.4209	-4.4146	2.3439	0.056002	-2.3439	-0.44348	0.68126	0.78611	-0.68126	0.38889	0.75575	0.53368	0.75575
ADAMDEC1_2	ADAMDEC1	-2.2732	1.1995	0.1139	-1.1995	-2.9096	1.3269	0.31537	-1.3269	-1.3708	0.98053	0.53719	-0.98053	-2.628	1.3023	0.075536	-1.3023
ADAMDEC1_3	ADAMDEC1	-0.81869	1.7095	0.19923	-1.7095	-1.2402	2.4013	0.050797	-2.4013	-0.21929	0.61512	0.81532	-0.61512	-1.2105	2.3304	0.051315	-2.3304
ADAMDEC1_4	ADAMDEC1	-1.1367	1.4258	0.26117	-1.4258	0.84045	2.1641	0.076715	2.1641	0.57791	1.412	0.51367	1.412	-3.3729	2.4506	0.02476	-2.4506
ADAMTS1_1	ADAMTS1	-0.23673	0.37742	0.77776	-0.37742	-2.8512	2.2453	0.041939	-2.2453	-0.27142	0.46798	0.86419	-0.46798	1.2322	3.4888	0.0071204	3.4888
ADAMTS1_2	ADAMTS1	-2.283	1.9462	0.12618	-1.9462	0.32667	0.6502	0.59648	0.6502	-2.7973	2.2933	0.17561	-2.2933	-3.0004	2.2218	0.036416	-2.2218
ADAMTS1_3	ADAMTS1	1.27	3.4153	0.075576	3.4153	2.8471	15.651	9.3894e-53	15.651	0.44684	0.96016	0.69259	0.96016	1.3384	3.8337	0.0027363	3.8337
ADAMTS1_4	ADAMTS1	0.59703	1.6194	0.2192	1.6194	0.83884	2.6193	0.032999	2.6193	0.19974	0.51654	0.85082	0.51654	0.88175	2.7645	0.027469	2.7645
ADAMTS10_1	ADAMTS10	-0.50567	1.044	0.42524	-1.044	1.3436	5.7198	1.6741e-07	5.7198	-0.60985	1.343	0.53971	-1.343	-1.3093	2.1886	0.063326	-2.1886
ADAMTS10_2	ADAMTS10	-2.6931	2.169	0.10483	-2.169	-4.6788	2.5792	0.0355	-2.5792	-1.2591	1.6361	0.41021	-1.6361	-2.5022	2.1911	0.047751	-2.1911
ADAMTS10_3	ADAMTS10	-2.2466	2.1947	0.11205	-2.1947	-1.0164	1.474	0.2129	-1.474	-0.42727	0.78251	0.75283	-0.78251	-4.0325	2.7091	0.011761	-2.7091
ADAMTS10_4	ADAMTS10	-1.5623	1.0842	0.24679	-1.0842	-3.2078	1.4923	0.23954	-1.4923	0.31913	0.43301	0.89941	0.43301	-1.893	1.2336	0.12969	-1.2336
ADAMTS12_1	ADAMTS12	0.78136	1.3184	0.32332	1.3184	1.263	2.6445	0.03225	2.6445	0.68267	1.1954	0.6055	1.1954	0.67695	1.1338	0.34482	1.1338
ADAMTS12_2	ADAMTS12	-1.0418	1.1972	0.33104	-1.1972	-4.3751	2.3104	0.059544	-2.3104	-0.073651	0.12646	0.96754	-0.12646	0.7899	1.7582	0.12912	1.7582
ADAMTS12_3	ADAMTS12	-1.8709	1.9995	0.1347	-1.9995	-4.8947	2.7873	0.02229	-2.7873	0.14964	0.33009	0.91532	0.33009	-1.3143	1.7072	0.13179	-1.7072
ADAMTS12_4	ADAMTS12	-3.6956	2.3569	0.091367	-2.3569	-4.6647	2.5661	0.036464	-2.5661	-1.2276	1.6025	0.42303	-1.6025	-4.349	2.5186	0.015194	-2.5186
ADAMTS13_1	ADAMTS13	-1.9427	2.1928	0.11706	-2.1928	-2.6156	2.6041	0.027108	-2.6041	-0.41855	0.82068	0.73959	-0.82068	-3.0607	2.708	0.022447	-2.708
ADAMTS13_2	ADAMTS13	-0.37683	0.50146	0.68939	-0.50146	-1.1654	1.2572	0.26017	-1.2572	-1.1602	1.3118	0.52501	-1.3118	0.81911	1.7261	0.13658	1.7261
ADAMTS13_3	ADAMTS13	-1.1312	1.3631	0.2775	-1.3631	1.5448	5.028	6.2703e-06	5.028	-0.14655	0.26514	0.93134	-0.26514	-3.0999	2.2972	0.032585	-2.2972
ADAMTS13_4	ADAMTS13	-0.38023	0.60974	0.6444	-0.60974	0.41591	0.92059	0.44422	0.92059	0.69098	1.7723	0.37203	1.7723	-1.7677	1.9281	0.085257	-1.9281
ADAMTS14_1	ADAMTS14	-2.8439	1.7856	0.1078	-1.7856	-4.0066	2.0184	0.10024	-2.0184	0.58202	1.1192	0.63302	1.1192	-3.6993	1.981	0.031381	-1.981
ADAMTS14_2	ADAMTS14	-0.97535	0.85739	0.41237	-0.85739	0.48357	0.71277	0.57989	0.71277	-0.23345	0.2796	0.90671	-0.2796	-2.1955	1.4066	0.093853	-1.4066
ADAMTS14_3	ADAMTS14	-2.305	1.5682	0.14335	-1.5682	-3.831	1.891	0.1246	-1.891	-0.11405	0.16174	0.95138	-0.16174	-2.8853	1.7573	0.045892	-1.7573
ADAMTS14_4	ADAMTS14	0.37174	0.62372	0.65658	0.62372	-1.077	1.1593	0.29528	-1.1593	0.50359	0.96355	0.69356	0.96355	0.99916	2.1937	0.064076	2.1937
ADAMTS15_1	ADAMTS15	-1.1344	1.2128	0.31552	-1.2128	-4.2353	2.1954	0.073551	-2.1954	-0.16184	0.2575	0.93066	-0.2575	0.52169	1.0049	0.39855	1.0049
ADAMTS15_2	ADAMTS15	-2.9747	3.1545	0.084747	-3.1545	-5.718	3.7358	0.0013704	-3.7358	0.088433	0.25217	0.93636	0.25217	-3.5126	3.4268	0.0058602	-3.4268
ADAMTS15_3	ADAMTS15	-0.41238	1.1557	0.37623	-1.1557	0.5287	2.174	0.075338	2.174	-0.1155	0.3959	0.89238	-0.3959	-1.1744	2.6925	0.030546	-2.6925
ADAMTS15_4	ADAMTS15	0.1307	0.2933	0.8369	0.2933	0.80471	2.4274	0.04849	2.4274	0.20695	0.5251	0.84766	0.5251	-0.2749	0.55721	0.64842	-0.55721
ADAMTS16_1	ADAMTS16	0.30631	0.6593	0.62582	0.6593	1.5562	5.6713	2.1922e-07	5.6713	-0.026584	0.055872	0.98755	-0.055872	0.028486	0.057678	0.9662	0.057678
ADAMTS16_2	ADAMTS16	-2.4053	1.8705	0.12575	-1.8705	-0.043686	0.07168	0.94646	-0.07168	0.026776	0.047124	0.99236	0.047124	-4.0325	2.2426	0.022461	-2.2426
ADAMTS16_3	ADAMTS16	0.56352	1.2048	0.35805	1.2048	1.5756	5.2202	2.3937e-06	5.2202	0.55435	1.2929	0.55991	1.2929	0.08904	0.16641	0.90051	0.16641
ADAMTS16_4	ADAMTS16	-1.8034	1.452	0.19777	-1.452	-3.9442	1.9723	0.10845	-1.9723	0.57197	1.0738	0.65251	1.0738	-2.1819	1.641	0.090785	-1.641
ADAMTS17_1	ADAMTS17	-0.55786	0.72151	0.56419	-0.72151	1.1627	2.902	0.017529	2.902	0.86667	2.0192	0.29261	2.0192	-2.5504	1.9323	0.057988	-1.9323
ADAMTS17_2	ADAMTS17	0.19628	0.4926	0.7202	0.4926	-0.16844	0.39204	0.75294	-0.39204	0.041748	0.10941	0.97553	0.10941	0.53547	1.5781	0.17102	1.5781
ADAMTS17_3	ADAMTS17	0.82141	2.6604	0.095825	2.6604	1.2875	5.2623	1.9151e-06	5.2623	0.72304	2.4888	0.18188	2.4888	0.69633	2.2354	0.059361	2.2354
ADAMTS17_4	ADAMTS17	0.19793	0.50036	0.71562	0.50036	0.70748	2.2671	0.064247	2.2671	-0.40485	0.91801	0.7083	-0.91801	0.55044	1.6421	0.15437	1.6421
ADAMTS18_1	ADAMTS18	-0.54764	0.98963	0.44895	-0.98963	-3.5499	3.0121	0.0073875	-3.0121	0.11252	0.27979	0.92946	0.27979	0.42594	1.1174	0.33955	1.1174
ADAMTS18_2	ADAMTS18	-1.1066	1.5558	0.23018	-1.5558	-5.0598	2.9571	0.014631	-2.9571	0.031837	0.071232	0.98486	0.071232	0.96539	2.8722	0.023402	2.8722
ADAMTS18_3	ADAMTS18	-2.8617	2.4141	0.096251	-2.4141	-4.9468	2.8399	0.019615	-2.8399	-0.27757	0.53793	0.84162	-0.53793	-3.4352	2.6362	0.020359	-2.6362
ADAMTS18_4	ADAMTS18	-1.3164	1.484	0.23594	-1.484	2.2207	9.487	1.3192e-19	9.487	-0.30858	0.52237	0.84492	-0.52237	-3.4679	2.3383	0.02476	-2.3383
ADAMTS19_1	ADAMTS19	-0.85604	0.60508	0.41743	-0.60508	1.6713	2.9356	0.017854	2.9356	-1.7552	0.98636	0.38945	-0.98636	-1.1002	0.73736	0.27956	-0.73736
ADAMTS19_2	ADAMTS19	0.18311	0.29428	0.84874	0.29428	1.2716	3.1975	0.0080639	3.1975	-0.89645	1.095	0.61692	-1.095	0.75256	1.5415	0.18371	1.5415
ADAMTS19_3	ADAMTS19	0.046334	0.13074	0.92885	0.13074	-0.1875	0.51506	0.67485	-0.51506	0.44338	1.5929	0.43975	1.5929	-0.23088	0.61582	0.6126	-0.61582
ADAMTS19_4	ADAMTS19	-0.29667	0.58466	0.66567	-0.58466	0.41191	1.0926	0.36016	1.0926	0.35592	0.96899	0.68848	0.96899	-1.2796	1.921	0.096166	-1.921
ADAMTS2_1	ADAMTS2	0.50904	1.4436	0.26906	1.4436	0.98122	3.4989	0.0032376	3.4989	0.22159	0.62461	0.81225	0.62461	0.56711	1.707	0.13889	1.707
ADAMTS2_2	ADAMTS2	-2.4789	1.8921	0.12206	-1.8921	-4.3447	2.2849	0.062539	-2.2849	-0.23228	0.37408	0.89486	-0.37408	-2.9458	2.0786	0.041181	-2.0786
ADAMTS2_3	ADAMTS2	0.28778	0.67162	0.61783	0.67162	1.2125	4.2104	0.00024152	4.2104	0.082438	0.19684	0.95141	0.19684	0.040054	0.088928	0.94565	0.088928
ADAMTS2_4	ADAMTS2	-0.26587	0.55128	0.68521	-0.55128	1.0666	3.7718	0.0012835	3.7718	0.10608	0.27538	0.93042	0.27538	-1.2792	2.0005	0.084784	-2.0005
ADAMTS20_1	ADAMTS20	-2.4934	1.6614	0.12815	-1.6614	-2.1808	1.6315	0.11164	-1.6315	-0.081793	0.12071	0.96463	-0.12071	-3.6142	1.9186	0.033912	-1.9186
ADAMTS20_2	ADAMTS20	-2.4099	1.3635	0.12386	-1.3635	-3.2942	1.543	0.22046	-1.543	-0.17658	0.20692	0.92627	-0.20692	-3.0014	1.5146	0.056106	-1.5146
ADAMTS20_3	ADAMTS20	-1.5501	1.3974	0.22998	-1.3974	-4.08	2.0738	0.091092	-2.0738	-0.18146	0.27261	0.92476	-0.27261	-0.74849	0.88895	0.41855	-0.88895
ADAMTS20_4	ADAMTS20	-1.9061	1.2959	0.19046	-1.2959	-3.4721	1.652	0.18415	-1.652	-1.9349	1.4019	0.38128	-1.4019	-0.67616	0.68227	0.49129	-0.68227
ADAMTS3_1	ADAMTS3	-2.3694	1.2251	0.10311	-1.2251	-2.9268	1.336	0.31113	-1.336	-2.0603	1.2216	0.34862	-1.2216	-2.6444	1.3112	0.074592	-1.3112
ADAMTS3_2	ADAMTS3	-1.4013	1.0266	0.28408	-1.0266	-3.2356	1.5085	0.23337	-1.5085	-2.3701	1.4228	0.29102	-1.4228	1.348	2.6301	0.034642	2.6301
ADAMTS3_3	ADAMTS3	-1.0518	1.7829	0.1827	-1.7829	-0.49743	1.0576	0.37601	-1.0576	-0.96566	1.8535	0.34406	-1.8535	-1.4281	2.2487	0.057589	-2.2487
ADAMTS3_4	ADAMTS3	0.75192	1.0667	0.44496	1.0667	1.0937	1.7963	0.14547	1.7963	0.11413	0.13621	0.98991	0.13621	1.2763	2.2807	0.058283	2.2807
ADAMTS4_1	ADAMTS4	-0.011148	0.023356	0.98633	-0.023356	-0.89141	1.4692	0.2172	-1.4692	0.33405	0.86977	0.72676	0.86977	0.088193	0.1986	0.87602	0.1986
ADAMTS4_2	ADAMTS4	-2.0763	1.9043	0.13707	-1.9043	-2.854	2.2481	0.041687	-2.2481	-0.46004	0.74576	0.76406	-0.74576	-3.1358	2.2935	0.031989	-2.2935
ADAMTS4_3	ADAMTS4	-1.882	1.3846	0.19297	-1.3846	1.1443	2.374	0.05423	2.374	0.063461	0.092256	0.98756	0.092256	-3.4152	1.7789	0.040414	-1.7789
ADAMTS4_4	ADAMTS4	-1.0821	1.1993	0.32567	-1.1993	-0.18028	0.27811	0.81196	-0.27811	0.21836	0.40492	0.89229	0.40492	-2.6284	1.9734	0.05357	-1.9734
ADAMTS5_1	ADAMTS5	-1.2079	1.3757	0.26818	-1.3757	2.3192	10.109	3.3873e-22	10.109	-1.0397	1.3619	0.52012	-1.3619	-2.8683	2.1701	0.040689	-2.1701
ADAMTS5_2	ADAMTS5	0.13337	0.23711	0.87508	0.23711	0.64036	1.4287	0.23321	1.4287	-0.6815	1.0079	0.66607	-1.0079	0.70754	1.6064	0.16438	1.6064
ADAMTS5_3	ADAMTS5	-0.63582	0.591	0.55761	-0.591	-3.2483	1.5159	0.23062	-1.5159	-0.21566	0.24587	0.91194	-0.24587	1.2441	2.3379	0.052934	2.3379
ADAMTS5_4	ADAMTS5	0.10601	0.22066	0.87973	0.22066	0.72759	1.9918	0.10164	1.9918	-0.97969	1.5676	0.44624	-1.5676	0.89654	2.588	0.035559	2.588
ADAMTS6_1	ADAMTS6	-1.3501	1.5589	0.21826	-1.5589	-1.675	1.843	0.11454	-1.843	0.34717	0.76433	0.76209	0.76433	-2.7464	2.2636	0.040179	-2.2636
ADAMTS6_2	ADAMTS6	-0.69352	0.80521	0.50549	-0.80521	-4.061	2.0593	0.093669	-2.0593	0.6009	1.1843	0.6053	1.1843	0.84838	1.7476	0.13236	1.7476
ADAMTS6_3	ADAMTS6	-0.057237	0.13688	0.92507	-0.13688	1.0281	3.8521	0.00096032	3.8521	-0.18862	0.47581	0.86431	-0.47581	-0.46266	1.0032	0.39379	-1.0032
ADAMTS6_4	ADAMTS6	-3.0688	1.8676	0.098947	-1.8676	-2.3377	1.7664	0.091441	-1.7664	-2.1724	1.7931	0.29186	-1.7931	-3.7687	2.0332	0.029389	-2.0332
ADAMTS7_1	ADAMTS7	-1.4252	1.4762	0.2292	-1.4762	-4.4074	2.3377	0.05665	-2.3377	-0.61276	0.88871	0.71105	-0.88871	0.29249	0.54775	0.66125	0.54775
ADAMTS7_2	ADAMTS7	-2.8555	1.7065	0.10606	-1.7065	1.007	2.0692	0.091267	2.0692	-3.1803	1.9074	0.17258	-1.9074	-3.5496	1.8723	0.035886	-1.8723
ADAMTS7_3	ADAMTS7	-0.66039	0.42142	0.31208	-0.42142	-1.3692	0.65414	0.98885	-0.65414	-0.83383	0.48625	0.53762	-0.48625	-0.2261	0.16713	0.54746	-0.16713
ADAMTS7_4	ADAMTS7	-2.1139	1.4867	0.16308	-1.4867	-3.7755	1.8522	0.13265	-1.8522	-0.65572	0.76345	0.73495	-0.76345	-2.1896	1.56	0.093812	-1.56
ADAMTS8_1	ADAMTS8	-0.046669	0.079967	0.95011	-0.079967	1.7179	6.0133	3.1988e-08	6.0133	0.47164	1.0632	0.65297	1.0632	-1.373	1.5991	0.15012	-1.5991
ADAMTS8_2	ADAMTS8	0.12271	0.23631	0.87251	0.23631	0.18054	0.3716	0.76833	0.3716	0.0163	0.033163	0.99381	0.033163	0.20245	0.41599	0.7414	0.41599
ADAMTS8_3	ADAMTS8	-0.31454	0.44497	0.72854	-0.44497	-0.38723	0.55702	0.63327	-0.55702	-0.44564	0.65815	0.79246	-0.65815	-0.1611	0.24859	0.82899	-0.24859
ADAMTS8_4	ADAMTS8	-0.34172	0.76515	0.56561	-0.76515	0.27408	0.79983	0.50712	0.79983	-1.0356	2.051	0.28135	-2.051	0.043091	0.11431	0.9288	0.11431
ADAMTS9_1	ADAMTS9	-2.8854	1.7828	0.10581	-1.7828	-3.9866	2.0035	0.10303	-2.0035	0.27842	0.47631	0.8699	0.47631	-3.6796	1.9665	0.031989	-1.9665
ADAMTS9_2	ADAMTS9	-1.6942	1.7823	0.16583	-1.7823	0.65401	1.5477	0.19693	1.5477	-1.4361	1.7813	0.35441	-1.7813	-2.9851	2.3371	0.03352	-2.3371
ADAMTS9_3	ADAMTS9	-2.3923	1.927	0.12365	-1.927	-4.4451	2.37	0.053204	-2.37	0.22014	0.42866	0.88319	0.42866	-2.989	2.1561	0.038344	-2.1561
ADAMTS9_4	ADAMTS9	0.063983	0.1043	0.95334	0.1043	-1.8314	1.7235	0.12461	-1.7235	0.53313	1.1217	0.63015	1.1217	0.59283	1.2108	0.30125	1.2108
ADAMTSL1_1	ADAMTSL1	-1.1606	1.1058	0.33371	-1.1058	1.8871	5.5926	3.4432e-07	5.5926	-0.71348	0.84582	0.71112	-0.84582	-2.7135	1.7536	0.054917	-1.7536
ADAMTSL1_2	ADAMTSL1	-1.3863	0.80583	0.21752	-0.80583	-2.2903	1.0255	0.52728	-1.0255	-1.2656	0.78506	0.53428	-0.78506	-1.2438	0.76942	0.21361	-0.76942
ADAMTSL1_3	ADAMTSL1	-2.0633	1.5656	0.16441	-1.5656	-0.31453	0.41809	0.70854	-0.41809	-2.9332	1.9409	0.20036	-1.9409	-2.2469	1.6804	0.084488	-1.6804
ADAMTSL1_4	ADAMTSL1	-2.8881	1.9429	0.10569	-1.9429	-4.262	2.217	0.07089	-2.217	-1.0651	1.2781	0.5436	-1.2781	-3.375	2.1021	0.028323	-2.1021
ADAMTSL2_1	ADAMTSL2	1.2267	2.8259	0.094481	2.8259	1.7775	5.3156	1.4853e-06	5.3156	0.34375	0.61631	0.81935	0.61631	1.8752	5.8217	4.3126e-07	5.8217
ADAMTSL2_2	ADAMTSL2	-1.4398	1.0214	0.27294	-1.0214	2.0132	5.0087	7.3462e-06	5.0087	-2.0167	1.2977	0.36613	-1.2977	-2.2949	1.326	0.075127	-1.326
ADAMTSL2_3	ADAMTSL2	0.86319	1.5665	0.23907	1.5665	1.6096	4.0529	0.00046462	4.0529	0.73223	1.3663	0.53682	1.3663	0.65942	1.1451	0.337	1.1451
ADAMTSL2_4	ADAMTSL2	-0.33001	0.40747	0.73123	-0.40747	0.98634	2.024	0.098264	2.024	-1.7614	1.5216	0.39288	-1.5216	0.52686	0.90819	0.45485	0.90819
ADAMTSL3_1	ADAMTSL3	-2.7517	1.7698	0.11277	-1.7698	-4.0125	2.0227	0.099535	-2.0227	1.0697	2.4799	0.18517	2.4799	-3.7051	1.9854	0.031198	-1.9854
ADAMTSL3_2	ADAMTSL3	-2.4351	1.7461	0.12978	-1.7461	-0.2001	0.28828	0.80064	-0.28828	-0.48203	0.66163	0.78702	-0.66163	-3.8013	2.0582	0.028469	-2.0582
ADAMTSL3_3	ADAMTSL3	-1.8758	1.2581	0.19459	-1.2581	0.26931	0.36398	0.80583	0.36398	-0.16336	0.19851	0.93137	-0.19851	-3.1014	1.5754	0.051809	-1.5754
ADAMTSL3_4	ADAMTSL3	-2.0363	1.1691	0.15347	-1.1691	-2.9932	1.3718	0.29265	-1.3718	0.63745	0.91057	0.7277	0.91057	-2.7088	1.3464	0.07082	-1.3464
ADAMTSL4_1	ADAMTSL4	0.076554	0.14252	0.92635	0.14252	-1.0717	1.435	0.22106	-1.435	-0.15025	0.28346	0.92692	-0.28346	0.89	2.3142	0.052934	2.3142
ADAMTSL4_2	ADAMTSL4	-1.883	2.3857	0.10544	-2.3857	-2.0487	2.6111	0.03147	-2.6111	-0.14386	0.34229	0.91056	-0.34229	-3.4077	3.0795	0.011874	-3.0795
ADAMTSL4_3	ADAMTSL4	-1.1707	1.2166	0.30968	-1.2166	-2.4403	1.8573	0.079723	-1.8573	-1.22	1.3599	0.50484	-1.3599	-0.50561	0.67003	0.5545	-0.67003
ADAMTSL4_4	ADAMTSL4	-0.2467	0.51773	0.70436	-0.51773	0.45409	1.282	0.28237	1.282	-0.77995	1.5159	0.46939	-1.5159	-0.06495	0.15062	0.9054	-0.15062
ADAMTSL5_1	ADAMTSL5	-0.85259	0.98785	0.41822	-0.98785	1.4317	3.9107	0.00078461	3.9107	-0.65842	0.88348	0.70842	-0.88348	-2.0958	1.7561	0.088728	-1.7561
ADAMTSL5_2	ADAMTSL5	-1.8556	2.112	0.12449	-2.112	-0.10116	0.20743	0.8694	-0.20743	-1.325	1.9275	0.31516	-1.9275	-3.1694	2.6927	0.021837	-2.6927
ADAMTSL5_3	ADAMTSL5	-0.080887	0.14153	0.91708	-0.14153	-0.25192	0.43519	0.71954	-0.43519	-0.4506	0.7629	0.75837	-0.7629	0.37221	0.79235	0.50977	0.79235
ADAMTSL5_4	ADAMTSL5	-0.16337	0.35064	0.80189	-0.35064	-0.24957	0.54732	0.65433	-0.54732	-0.19455	0.45527	0.87119	-0.45527	-0.092236	0.21069	0.86679	-0.21069
ADAP1_1	ADAP1	-2.3368	1.5277	0.1408	-1.5277	1.7799	4.7874	2.0212e-05	4.7874	-1.8378	1.4819	0.38877	-1.4819	-3.4235	1.7846	0.040041	-1.7846
ADAP1_2	ADAP1	-0.67755	0.54127	0.51778	-0.54127	-2.7284	1.2332	0.3702	-1.2332	-0.61175	0.52405	0.7634	-0.52405	1.1002	1.6941	0.15574	1.6941
ADAP1_3	ADAP1	-0.58196	1.1746	0.36769	-1.1746	-1.9887	2.7881	0.02198	-2.7881	-0.47699	1.0992	0.63678	-1.0992	0.019258	0.049412	0.96956	0.049412
ADAP1_4	ADAP1	-0.75384	0.69747	0.50321	-0.69747	0.5446	0.80551	0.52763	0.80551	0.4119	0.60678	0.83172	0.60678	-2.2009	1.3826	0.092221	-1.3826
ADAP2_1	ADAP2	-1.6643	1.1148	0.22534	-1.1148	0.18811	0.23139	0.90475	0.23139	0.22269	0.28983	0.94364	0.28983	-2.8943	1.4513	0.06107	-1.4513
ADAP2_2	ADAP2	-0.2733	0.48081	0.72246	-0.48081	0.24087	0.53077	0.66602	0.53077	-1.095	1.6269	0.42047	-1.6269	0.29396	0.65339	0.59154	0.65339
ADAP2_3	ADAP2	-2.4926	1.629	0.12832	-1.629	-3.8561	1.9088	0.12055	-1.9088	-0.6639	0.79118	0.72772	-0.79118	-2.9753	1.7877	0.041675	-1.7877
ADAP2_4	ADAP2	-1.4138	0.92174	0.26423	-0.92174	-2.8142	1.2769	0.34339	-1.2769	-0.70406	0.60029	0.73536	-0.60029	-1.1091	0.81244	0.3033	-0.81244
ADAR_1	ADAR	-2.0974	1.0792	0.10846	-1.0792	-2.626	1.1824	0.40296	-1.1824	-1.8384	1.0609	0.38461	-1.0609	-2.3552	1.1608	0.093921	-1.1608
ADAR_2	ADAR	-1.5495	0.81359	0.12098	-0.81359	-2.0067	0.90325	0.65004	-0.90325	-1.3949	0.77613	0.44379	-0.77613	-1.7663	0.88668	0.14948	-0.88668
ADAR_3	ADAR	-2.5809	1.8575	0.11942	-1.8575	0.0619	0.10177	0.94728	0.10177	-2.6941	2.0542	0.21067	-2.0542	-3.4723	2.1014	0.025226	-2.1014
ADAR_4	ADAR	-1.5328	0.9085	0.2153	-0.9085	-0.06121	0.057653	0.84528	-0.057653	-0.65798	0.53046	0.74336	-0.53046	-2.2977	1.1323	0.09828	-1.1323
ADARB1_1	ADARB1	-2.1454	1.7823	0.14347	-1.7823	-4.3403	2.2813	0.062981	-2.2813	0.09551	0.17192	0.961	0.17192	-2.4055	1.9352	0.06314	-1.9352
ADARB1_2	ADARB1	0.66402	1.453	0.26762	1.453	0.9976	2.5893	0.03533	2.5893	0.84448	2.164	0.25289	2.164	0.33566	0.67513	0.58049	0.67513
ADARB1_3	ADARB1	-0.38447	0.95253	0.46927	-0.95253	-0.42499	1.0963	0.3587	-1.0963	0.45679	1.6766	0.40673	1.6766	-1.1958	2.3851	0.047485	-2.3851
ADARB1_4	ADARB1	-0.38518	0.82916	0.53195	-0.82916	0.12116	0.32654	0.7949	0.32654	-0.19347	0.48998	0.85986	-0.48998	-0.82968	1.6081	0.16281	-1.6081
ADARB2_1	ADARB2	-0.20924	0.3128	0.80982	-0.3128	1.353	3.7547	0.0013763	3.7547	-0.60331	0.86407	0.71967	-0.86407	-0.57784	0.79221	0.48876	-0.79221
ADARB2_2	ADARB2	-0.050098	0.080663	0.94642	-0.080663	1.4716	4.3724	0.0001248	4.3724	0.039709	0.072029	0.98636	0.072029	-0.86329	1.1028	0.32593	-1.1028
ADARB2_3	ADARB2	-0.44616	0.87538	0.5071	-0.87538	1.0898	3.9067	0.00078622	3.9067	-1.4449	2.2944	0.21923	-2.2944	-0.20726	0.45743	0.71224	-0.45743
ADARB2_4	ADARB2	-1.1565	1.039	0.34491	-1.039	0.22016	0.32058	0.82096	0.32058	-0.99661	1.0146	0.62335	-1.0146	-1.9827	1.454	0.11752	-1.454
ADAT1_1	ADAT1	-1.5641	2.2172	0.11934	-2.2172	1.5275	6.6383	6.7826e-10	6.6383	0.29277	0.83089	0.7367	0.83089	-4.299	3.3034	0.0043597	-3.3034
ADAT1_2	ADAT1	-1.5044	1.4625	0.22467	-1.4625	-1.2763	1.3811	0.22098	-1.3811	0.057699	0.10046	0.98017	0.10046	-2.9195	2.0301	0.042935	-2.0301
ADAT1_3	ADAT1	0.53395	1.0883	0.40851	1.0883	0.35178	0.70068	0.56697	0.70068	0.21746	0.43215	0.88135	0.43215	0.9542	2.3612	0.049372	2.3612
ADAT1_4	ADAT1	-1.3382	1.1687	0.29129	-1.1687	0.68714	1.2191	0.3143	1.2191	-2.9893	1.8271	0.19779	-1.8271	-0.5381	0.62205	0.55948	-0.62205
ADAT2_1	ADAT2	-1.9724	2.1987	0.11611	-2.1987	-5.1075	3.0079	0.012827	-3.0079	0.40464	1.0503	0.65774	1.0503	-1.67	2.1005	0.069179	-2.1005
ADAT2_2	ADAT2	-4.7645	3.4644	0.026301	-3.4644	-5.7035	3.7166	0.0014662	-3.7166	-2.5131	3.274	0.052589	-3.274	-5.3802	3.6478	0.00099113	-3.6478
ADAT2_3	ADAT2	-1.4936	1.6395	0.19724	-1.6395	0.089873	0.1709	0.89713	0.1709	-0.44684	0.74143	0.76609	-0.74143	-3.0952	2.3278	0.031958	-2.3278
ADAT2_4	ADAT2	-3.8896	2.3625	0.089867	-2.3625	-4.6396	2.5429	0.038313	-2.5429	-4.3642	2.6389	0.040476	-2.6389	-3.5339	2.4001	0.022678	-2.4001
ADAT3_1	ADAT3	-2.3303	2.7701	0.094481	-2.7701	0.56759	1.755	0.146	1.755	-1.6694	2.6146	0.15676	-2.6146	-4.122	3.3861	0.0043919	-3.3861
ADAT3_2	ADAT3	-3.7297	2.515	0.089867	-2.515	-4.8589	2.7518	0.024234	-2.7518	-2.512	2.4611	0.1656	-2.4611	-4.0853	2.6558	0.011208	-2.6558
ADAT3_3	ADAT3	-2.8149	1.5173	0.098713	-1.5173	-3.4748	1.6536	0.18387	-1.6536	-1.9285	1.4009	0.38249	-1.4009	-3.1775	1.623	0.048901	-1.623
ADAT3_4	ADAT3	-0.57885	1.1726	0.36854	-1.1726	-0.39879	0.90257	0.451	-0.90257	-0.0030911	0.0083786	0.99791	-0.0083786	-1.2403	2.1261	0.069937	-2.1261
ADCK1_1	ADCK1	-1.7716	1.6899	0.17391	-1.6899	-0.54742	0.78758	0.50061	-0.78758	-1.8124	1.8676	0.30766	-1.8676	-2.4035	2.0086	0.059313	-2.0086
ADCK1_2	ADCK1	-0.59484	0.60501	0.57856	-0.60501	-3.517	1.6804	0.1755	-1.6804	0.20878	0.2998	0.93453	0.2998	1.1286	2.1925	0.06532	2.1925
ADCK1_3	ADCK1	-1.1064	1.2366	0.31303	-1.2366	-1.3461	1.46	0.19849	-1.46	-1.2334	1.4478	0.4745	-1.4478	-0.91904	1.127	0.31091	-1.127
ADCK1_4	ADCK1	-0.82266	0.85398	0.45929	-0.85398	-3.8291	1.8897	0.12461	-1.8897	0.95939	2.0085	0.29756	2.0085	-0.014613	0.02047	0.96151	-0.02047
ADCK2_1	ADCK2	0.40887	0.75782	0.57635	0.75782	1.8905	6.5282	1.3873e-09	6.5282	0.52914	1.1182	0.63156	1.1182	-0.41159	0.59473	0.60948	-0.59473
ADCK2_2	ADCK2	-1.5227	1.7614	0.17581	-1.7614	-3.0988	2.5	0.025341	-2.5	0.74862	2.0158	0.29261	2.0158	-2.7974	2.3997	0.034476	-2.3997
ADCK2_3	ADCK2	0.81059	2.5035	0.10049	2.5035	0.48548	1.3978	0.2417	1.3978	0.4767	1.433	0.50512	1.433	1.3165	5.1418	1.3704e-05	5.1418
ADCK2_4	ADCK2	0.4629	0.98754	0.45434	0.98754	0.44115	0.97721	0.41529	0.97721	0.56178	1.3619	0.53316	1.3619	0.38549	0.82929	0.48866	0.82929
ADCK3_1	ADCK3	0.70165	1.1979	0.36935	1.1979	1.8389	5.091	4.7268e-06	5.091	-0.69305	0.7882	0.72717	-0.7882	1.597	4.002	0.0016096	4.002
ADCK3_2	ADCK3	-3.7097	2.4593	0.090408	-2.4593	-4.7933	2.6877	0.028002	-2.6877	-0.70073	1.1232	0.62234	-1.1232	-4.4764	2.6381	0.01247	-2.6381
ADCK3_3	ADCK3	-2.199	1.812	0.13883	-1.812	-4.3593	2.2972	0.061187	-2.2972	0.39118	0.78729	0.75496	0.78729	-2.725	2.0369	0.048629	-2.0369
ADCK3_4	ADCK3	-2.1346	1.5698	0.15784	-1.5698	-3.9403	1.9695	0.10881	-1.9695	-0.22328	0.31606	0.90849	-0.31606	-2.4141	1.7079	0.072757	-1.7079
ADCK4_1	ADCK4	-1.5278	1.0999	0.25551	-1.0999	-3.3037	1.5487	0.21835	-1.5487	0.41436	0.59934	0.83647	0.59934	-1.8171	1.2429	0.14305	-1.2429
ADCK4_2	ADCK4	-2.2834	3.1062	0.089867	-3.1062	-1.4888	2.654	0.030499	-2.654	-0.080566	0.2346	0.94092	-0.2346	-4.4845	3.8821	0.00095797	-3.8821
ADCK4_3	ADCK4	-2.3943	1.8565	0.12689	-1.8565	-0.95424	1.156	0.31113	-1.156	0.49886	1.033	0.66567	1.033	-4.0147	2.2279	0.022924	-2.2279
ADCK4_4	ADCK4	0.32368	0.75641	0.57165	0.75641	0.2644	0.63528	0.60208	0.63528	-0.44282	0.87429	0.72452	-0.87429	1.1297	3.7099	0.0039314	3.7099
ADCK5_1	ADCK5	0.055045	0.11677	0.93757	0.11677	0.10348	0.23448	0.85373	0.23448	-0.33985	0.69312	0.78713	-0.69312	0.42658	1.0725	0.36101	1.0725
ADCK5_2	ADCK5	-0.029712	0.075241	0.9589	-0.075241	1.2377	5.2835	1.7208e-06	5.2835	-0.37897	0.94143	0.69872	-0.94143	-0.30858	0.73868	0.53833	-0.73868
ADCK5_3	ADCK5	-1.818	2.9682	0.091367	-2.9682	-4.3844	4.1635	0.00014895	-4.1635	-0.51032	1.3649	0.53151	-1.3649	-1.7384	3.0166	0.018454	-3.0166
ADCK5_4	ADCK5	-1.1517	1.3635	0.27581	-1.3635	1.1403	3.1206	0.0098849	3.1206	0.39179	0.8464	0.73227	0.8464	-3.322	2.3136	0.02792	-2.3136
ADCY1_1	ADCY1	-0.61479	0.814	0.51939	-0.814	1.179	3.0934	0.010672	3.0934	-2.1296	1.9759	0.26259	-1.9759	0.081262	0.14085	0.91984	0.14085
ADCY1_2	ADCY1	-1.0664	1.265	0.30981	-1.265	1.0802	2.8169	0.02144	2.8169	-0.17888	0.30859	0.91844	-0.30859	-2.7902	2.1466	0.043293	-2.1466
ADCY1_3	ADCY1	-0.67111	1.0329	0.42407	-1.0329	-3.1828	2.5904	0.020841	-2.5904	0.33525	0.79741	0.74931	0.79741	-0.31179	0.56001	0.64401	-0.56001
ADCY1_4	ADCY1	-1.4285	1.5386	0.21752	-1.5386	-0.232	0.37987	0.75291	-0.37987	-0.31554	0.52592	0.84279	-0.52592	-2.9362	2.2062	0.038247	-2.2062
ADCY10_1	ADCY10	-0.89419	1.1744	0.35346	-1.1744	-4.6505	2.5529	0.037507	-2.5529	0.32682	0.70774	0.78354	0.70774	0.97306	2.5387	0.038389	2.5387
ADCY10_2	ADCY10	0.11386	0.31759	0.82202	0.31759	0.23367	0.71707	0.5534	0.71707	-0.15827	0.44393	0.87547	-0.44393	0.32703	1.0228	0.3844	1.0228
ADCY10_3	ADCY10	-0.25178	0.43715	0.7475	-0.43715	0.10322	0.21215	0.8698	0.21215	0.24335	0.55032	0.83871	0.55032	-0.91207	1.3271	0.24472	-1.3271
ADCY10_4	ADCY10	0.63474	1.7956	0.1811	1.7956	1.0913	3.8637	0.00092067	3.8637	0.10741	0.27666	0.93004	0.27666	0.94303	3.1132	0.015747	3.1132
ADCY2_1	ADCY2	-0.25406	0.37543	0.77328	-0.37543	0.36924	0.70707	0.56441	0.70707	-0.53216	0.78278	0.74653	-0.78278	-0.2924	0.44193	0.70865	-0.44193
ADCY2_2	ADCY2	-1.0377	1.3117	0.29903	-1.3117	-4.669	2.5701	0.036164	-2.5701	0.043893	0.086525	0.982	0.086525	0.8836	2.241	0.058961	2.241
ADCY2_3	ADCY2	-0.20679	0.41304	0.76517	-0.41304	1.0384	3.4259	0.0040706	3.4259	0.010378	0.024576	0.99479	0.024576	-1.0278	1.6366	0.15351	-1.6366
ADCY2_4	ADCY2	-0.93725	0.71426	0.41653	-0.71426	-2.8647	1.3032	0.32903	-1.3032	-0.73086	0.62707	0.72775	-0.62707	0.52063	0.66716	0.63444	0.66716
ADCY3_1	ADCY3	0.35472	0.71354	0.59725	0.71354	0.59215	1.3589	0.25598	1.3589	0.24464	0.51808	0.8513	0.51808	0.35456	0.73956	0.5405	0.73956
ADCY3_2	ADCY3	-0.55673	0.8315	0.52076	-0.8315	-2.9771	2.3727	0.032889	-2.3727	-0.40821	0.70128	0.78182	-0.70128	0.60787	1.4115	0.22272	1.4115
ADCY3_3	ADCY3	-0.95246	1.2063	0.3379	-1.2063	-4.5935	2.5009	0.041687	-2.5009	-0.025162	0.047225	0.98849	-0.047225	1.1339	3.0912	0.016421	3.0912
ADCY3_4	ADCY3	-0.20674	0.2245	0.21752	-0.2245	-0.25142	0.22683	0.053163	-0.22683	-0.25535	0.23674	0.72717	-0.23674	-0.21771	0.23091	0.75675	-0.23091
ADCY4_1	ADCY4	-1.6561	0.90073	0.1561	-0.90073	-2.3397	1.0478	0.50759	-1.0478	-0.22748	0.19862	0.87683	-0.19862	-2.0821	1.0289	0.11647	-1.0289
ADCY4_2	ADCY4	0.47579	0.4916	0.83349	0.4916	-2.1065	0.94531	0.60388	-0.94531	0.97548	1.2396	0.62167	1.2396	2.3879	5.4223	4.09e-06	5.4223
ADCY4_3	ADCY4	-2.103	2.0192	0.12663	-2.0192	-0.14915	0.27061	0.82557	-0.27061	-0.82782	1.2595	0.56724	-1.2595	-3.7995	2.5337	0.016711	-2.5337
ADCY4_4	ADCY4	-0.6519	0.96264	0.45463	-0.96264	-0.65729	1.0145	0.38899	-1.0145	0.14459	0.30601	0.92282	0.30601	-1.4271	1.7252	0.12459	-1.7252
ADCY5_1	ADCY5	-2.16	1.2136	0.13853	-1.2136	-3.0342	1.3942	0.28233	-1.3942	0.087442	0.10367	0.99671	0.10367	-2.7491	1.3687	0.068745	-1.3687
ADCY5_2	ADCY5	-1.857	1.6569	0.17263	-1.6569	-4.3212	2.2654	0.064864	-2.2654	-3.0367	2.1919	0.17157	-2.1919	1.5832	4.733	8.9536e-05	4.733
ADCY5_3	ADCY5	0.56142	0.99972	0.45487	0.99972	0.6919	1.3426	0.2639	1.3426	-0.656	0.8341	0.72262	-0.8341	1.7624	5.2026	1.0468e-05	5.2026
ADCY5_4	ADCY5	-0.21053	0.3828	0.78046	-0.3828	-0.6677	1.0954	0.3558	-1.0954	0.54356	1.4167	0.51166	1.4167	-0.72415	1.1546	0.31735	-1.1546
ADCY6_1	ADCY6	-1.5866	2.3993	0.10575	-2.3993	-0.62694	1.3356	0.26266	-1.3356	-0.71899	1.5579	0.45264	-1.5579	-2.8746	3.228	0.011083	-3.228
ADCY6_2	ADCY6	-0.92564	1.1903	0.34538	-1.1903	1.3347	4.0001	0.00055504	4.0001	-0.8656	1.2413	0.57209	-1.2413	-2.0333	1.9696	0.073371	-1.9696
ADCY6_3	ADCY6	-2.3985	1.3833	0.12735	-1.3833	-3.3519	1.5777	0.20788	-1.5777	0.17469	0.23537	0.95601	0.23537	-3.0574	1.5485	0.05357	-1.5485
ADCY6_4	ADCY6	-0.75944	0.88809	0.46584	-0.88809	2.8407	13.905	1.145e-41	13.905	-0.29948	0.44256	0.86782	-0.44256	-2.6486	1.8881	0.055678	-1.8881
ADCY7_1	ADCY7	0.81619	1.8013	0.18109	1.8013	1.2188	3.2797	0.0063742	3.2797	-0.17932	0.30225	0.91974	-0.30225	1.6401	5.1941	1.0767e-05	5.1941
ADCY7_2	ADCY7	-2.0052	1.328	0.1768	-1.328	-1.7354	1.2714	0.18387	-1.2714	-1.9376	1.404	0.3807	-1.404	-2.4079	1.4809	0.073625	-1.4809
ADCY7_3	ADCY7	-0.80052	0.53586	0.39854	-0.53586	-2.1065	0.94531	0.60388	-0.94531	1.1921	1.6483	0.45137	1.6483	-1.2843	0.7549	0.17466	-0.7549
ADCY7_4	ADCY7	-0.27039	0.53144	0.6958	-0.53144	0.50961	1.3846	0.24582	1.3846	-0.85189	1.5263	0.46383	-1.5263	-0.079855	0.17387	0.89033	-0.17387
ADCY8_1	ADCY8	-3.197	1.6971	0.091798	-1.6971	-3.7261	1.8183	0.14029	-1.8183	-3.2023	1.8339	0.16804	-1.8339	-3.4235	1.7846	0.040041	-1.7846
ADCY8_2	ADCY8	0.40775	0.82346	0.53832	0.82346	0.45226	0.97048	0.41936	0.97048	0.24582	0.51265	0.85357	0.51265	0.55629	1.2299	0.29161	1.2299
ADCY8_3	ADCY8	0.74514	1.3772	0.29714	1.3772	-0.94334	1.0131	0.3551	-1.0131	1.3269	3.332	0.050319	3.332	1.064	2.2979	0.054749	2.2979
ADCY8_4	ADCY8	-0.15852	0.22768	0.85484	-0.22768	-0.51213	0.68004	0.55255	-0.68004	-0.42984	0.61368	0.80637	-0.61368	0.28315	0.49126	0.70115	0.49126
ADCY9_1	ADCY9	-0.35462	0.6748	0.61344	-0.6748	-0.79102	1.3735	0.24838	-1.3735	-1.1027	1.8212	0.35233	-1.8212	0.61233	1.7001	0.14057	1.7001
ADCY9_2	ADCY9	-0.59027	1.0168	0.43514	-1.0168	-1.5201	2.0718	0.086179	-2.0718	0.45684	1.2411	0.57994	1.2411	-1.1555	1.7327	0.13056	-1.7327
ADCY9_3	ADCY9	-0.4921	0.89395	0.49645	-0.89395	-1.5843	2.1665	0.073565	-2.1665	0.048339	0.116	0.97382	0.116	-0.48437	0.916	0.43802	-0.916
ADCY9_4	ADCY9	-1.942	1.7615	0.15612	-1.7615	-4.4462	2.3709	0.053163	-2.3709	0.36446	0.74758	0.76919	0.74758	-2.047	1.8705	0.08136	-1.8705
ADCYAP1_1	ADCYAP1	-1.8226	1.3587	0.20191	-1.3587	0.59373	0.99547	0.41679	0.99547	0.52309	0.8938	0.72571	0.8938	-3.4052	1.7721	0.040596	-1.7721
ADCYAP1_2	ADCYAP1	0.78684	1.7624	0.18861	1.7624	2.3724	10.602	2.294e-24	10.602	0.71754	1.7117	0.39629	1.7117	0.098149	0.17731	0.89482	0.17731
ADCYAP1_3	ADCYAP1	-2.4579	1.4215	0.12402	-1.4215	-3.4141	1.6158	0.19568	-1.6158	0.11537	0.15521	0.977	0.15521	-3.1182	1.5859	0.051156	-1.5859
ADCYAP1_4	ADCYAP1	-1.6107	1.429	0.21907	-1.429	1.4946	4.0115	0.0005378	4.0115	-1.8137	1.6524	0.35661	-1.6524	-2.7268	1.8667	0.052935	-1.8667
ADCYAP1R1_1	ADCYAP1R1	0.97912	1.5828	0.24034	1.5828	2.1632	5.7832	1.2655e-07	5.7832	1.7237	4.0009	0.0088767	4.0009	-0.22336	0.24066	0.76825	-0.24066
ADCYAP1R1_2	ADCYAP1R1	-0.85455	1.1278	0.37287	-1.1278	1.7044	5.9593	4.3744e-08	5.9593	0.33887	0.73128	0.77449	0.73128	-2.9895	2.2868	0.034912	-2.2868
ADCYAP1R1_3	ADCYAP1R1	-1.1387	1.3297	0.2857	-1.3297	-4.5175	2.4331	0.047711	-2.4331	-0.01084	0.019936	0.9944	-0.019936	0.56043	1.1987	0.30525	1.1987
ADCYAP1R1_4	ADCYAP1R1	-0.82919	1.2896	0.31858	-1.2896	0.15719	0.35651	0.77645	0.35651	-1.3522	1.9729	0.30056	-1.9729	-0.81395	1.3204	0.25098	-1.3204
ADD1_1	ADD1	0.64523	1.5666	0.23355	1.5666	0.426	1.0003	0.40323	1.0003	0.80714	2.2861	0.22231	2.2861	0.6051	1.5019	0.193	1.5019
ADD1_2	ADD1	-0.17844	0.36451	0.79333	-0.36451	-0.21261	0.45128	0.71345	-0.45128	-0.5023	1.0141	0.67062	-1.0141	0.15863	0.37815	0.75958	0.37815
ADD1_3	ADD1	0.042153	0.085403	0.95553	0.085403	-0.29389	0.55702	0.64748	-0.55702	-0.29751	0.5898	0.82363	-0.5898	0.55082	1.39	0.22952	1.39
ADD1_4	ADD1	0.20344	0.55598	0.68336	0.55598	1.4021	6.3562	4.0342e-09	6.3562	0.49053	1.6412	0.42037	1.6412	-0.66803	1.414	0.22067	-1.414
ADD2_1	ADD2	-2.9834	2.5193	0.094902	-2.5193	-5.0378	2.9339	0.015527	-2.9339	-0.72977	1.2581	0.57153	-1.2581	-3.3597	2.7017	0.019853	-2.7017
ADD2_2	ADD2	-4.0651	2.9399	0.077408	-2.9399	-5.2831	3.2021	0.0075301	-3.2021	-0.50899	1.0233	0.66678	-1.0233	-4.9622	3.1427	0.0043077	-3.1427
ADD2_3	ADD2	0.39413	0.77531	0.5644	0.77531	0.79109	1.8833	0.12056	1.8833	0.75787	1.8653	0.34091	1.8653	-0.14726	0.24827	0.83542	-0.24827
ADD2_4	ADD2	-1.7817	1.6543	0.17784	-1.6543	-0.080473	0.13197	0.90915	-0.13197	-0.29438	0.46997	0.86149	-0.46997	-3.493	2.2022	0.025091	-2.2022
ADD3_1	ADD3	-0.58846	0.84677	0.51024	-0.84677	0.87297	2.1978	0.072857	2.1978	0.89513	2.3794	0.20429	2.3794	-2.596	2.1878	0.046021	-2.1878
ADD3_2	ADD3	-0.95876	1.0313	0.38715	-1.0313	-1.0802	1.1628	0.29374	-1.1628	0.87789	1.9342	0.3187	1.9342	-2.4858	1.806	0.065572	-1.806
ADD3_3	ADD3	-2.6764	1.9822	0.11164	-1.9822	-4.4043	2.3351	0.05686	-2.3351	0.20502	0.39177	0.89614	0.39177	-3.5155	2.2218	0.024432	-2.2218
ADD3_4	ADD3	-2.2953	1.7036	0.13987	-1.7036	-2.3666	1.7918	0.087915	-1.7918	-2.5699	1.9344	0.23379	-1.9344	-2.2551	1.7505	0.080251	-1.7505
ADGB_1	ADGB	-1.9477	0.99025	0.10248	-0.99025	-2.4001	1.0753	0.48395	-1.0753	-1.975	1.0318	0.30524	-1.0318	-2.1394	1.0559	0.1113	-1.0559
ADGB_2	ADGB	-1.0251	1.0084	0.37918	-1.0084	1.0035	2.0616	0.092483	2.0616	0.20121	0.32121	0.92445	0.32121	-2.7632	1.7476	0.052309	-1.7476
ADGB_3	ADGB	-2.0813	1.1928	0.14901	-1.1928	-3.0294	1.3916	0.28367	-1.3916	0.55114	0.7708	0.77943	0.7708	-2.7452	1.3665	0.069004	-1.3665
ADGB_4	ADGB	0.80893	1.424	0.28343	1.424	2.3483	8	4.3352e-14	8	0.63086	1.1216	0.6352	1.1216	0.27158	0.40526	0.76539	0.40526
ADGRA1_1	ADGRA1	-2.6857	2.0517	0.10884	-2.0517	-4.5088	2.4254	0.04849	-2.4254	-0.72856	1.053	0.64746	-1.053	-3.0014	2.2035	0.036845	-2.2035
ADGRA1_2	ADGRA1	-0.57673	0.60669	0.58647	-0.60669	1.4648	3.3391	0.0055008	3.3391	0.65498	1.14	0.62892	1.14	-2.3757	1.5347	0.077946	-1.5347
ADGRA1_3	ADGRA1	-1.6852	1.3161	0.22135	-1.3161	-3.7349	1.8243	0.13876	-1.8243	0.53825	0.93305	0.71037	0.93305	-2.0056	1.482	0.11389	-1.482
ADGRA1_4	ADGRA1	-1.3492	1.8484	0.16672	-1.8484	0.37778	0.95678	0.42372	0.95678	0.063992	0.15182	0.9641	0.15182	-3.378	2.8552	0.016485	-2.8552
ADGRA2_1	ADGRA2	0.3502	0.34949	0.92215	0.34949	-0.42435	0.31817	0.57919	-0.31817	-1.4842	0.83612	0.43903	-0.83612	3.145	10.167	2.3023e-21	10.167
ADGRA2_2	ADGRA2	-2.5902	1.6787	0.122	-1.6787	-3.9084	1.9463	0.11354	-1.9463	-1.3061	1.2994	0.51018	-1.2994	-2.8331	1.7896	0.048901	-1.7896
ADGRA2_3	ADGRA2	-3.2564	2.0862	0.095825	-2.0862	-4.3776	2.3125	0.059349	-2.3125	-0.0469	0.08134	0.97959	-0.08134	-4.0651	2.2698	0.021654	-2.2698
ADGRA2_4	ADGRA2	-1.7746	0.94605	0.13825	-0.94605	-0.66066	0.48743	0.48395	-0.48743	-1.975	1.0318	0.30524	-1.0318	-2.1394	1.0559	0.1113	-1.0559
ADGRA3_1	ADGRA3	1.068	1.8845	0.17014	1.8845	1.3663	2.779	0.024254	2.779	1.148	2.239	0.23763	2.239	0.89302	1.5185	0.19706	1.5185
ADGRA3_2	ADGRA3	-1.4136	1.7618	0.17965	-1.7618	0.60824	1.5512	0.19573	1.5512	-0.26751	0.52428	0.84677	-0.52428	-3.3014	2.6302	0.02196	-2.6302
ADGRA3_3	ADGRA3	-2.2533	1.8422	0.13427	-1.8422	0.48201	0.96427	0.42314	0.96427	0.34798	0.69407	0.78943	0.69407	-4.0667	2.2711	0.021604	-2.2711
ADGRA3_4	ADGRA3	-1.6221	0.9553	0.20277	-0.9553	-2.6404	1.1895	0.3987	-1.1895	1.4716	2.6219	0.16498	2.6219	-2.3723	1.1694	0.09269	-1.1694
ADGRB1_1	ADGRB1	-1.5245	2.2209	0.11929	-2.2209	-5.539	3.5065	0.0029942	-3.5065	0.04493	0.11874	0.97308	0.11874	0.14695	0.37923	0.75856	0.37923
ADGRB1_2	ADGRB1	-3.6537	2.3921	0.091798	-2.3921	-4.7181	2.6159	0.032819	-2.6159	-0.72856	1.1289	0.61933	-1.1289	-4.4018	2.5675	0.014073	-2.5675
ADGRB1_3	ADGRB1	-2.6517	2.4718	0.096746	-2.4718	-5.0961	2.9957	0.013244	-2.9957	-0.93863	1.5456	0.45442	-1.5456	-2.2708	2.4192	0.040203	-2.4192
ADGRB1_4	ADGRB1	-0.2278	0.51065	0.7089	-0.51065	-0.75734	1.5037	0.2082	-1.5037	-0.21687	0.53826	0.84226	-0.53826	0.022797	0.057855	0.96434	0.057855
ADGRB2_1	ADGRB2	-0.46867	0.63953	0.61464	-0.63953	-4.3447	2.2849	0.062539	-2.2849	0.7407	1.6879	0.40392	1.6879	1.5007	4.3708	0.00039931	4.3708
ADGRB2_2	ADGRB2	-0.54554	1.074	0.41103	-1.074	-1.8786	2.6141	0.032143	-2.6141	-0.36239	0.83542	0.73485	-0.83542	-0.060556	0.14566	0.90863	-0.14566
ADGRB2_3	ADGRB2	-0.9714	1.4584	0.25995	-1.4584	0.8697	2.5854	0.035506	2.5854	0.034955	0.080269	0.98274	0.080269	-2.7798	2.6399	0.026749	-2.6399
ADGRB2_4	ADGRB2	-2.8109	1.8639	0.10928	-1.8639	-1.6516	1.5407	0.16131	-1.5407	-1.1262	1.2817	0.53697	-1.2817	-3.8474	2.0939	0.027255	-2.0939
ADGRB3_1	ADGRB3	-1.6458	1.9495	0.14503	-1.9495	-5.0181	2.9133	0.016331	-2.9133	-0.75305	1.2801	0.56135	-1.2801	0.27182	0.61655	0.61312	0.61655
ADGRB3_2	ADGRB3	-1.395	0.78836	0.19675	-0.78836	-2.1638	0.96992	0.57919	-0.96992	0.59869	0.66928	0.84509	0.66928	-1.914	0.95196	0.13288	-0.95196
ADGRB3_3	ADGRB3	0.030174	0.056705	0.97284	0.056705	1.1332	3.3538	0.0050993	3.3538	0.89231	2.5191	0.1766	2.5191	-1.321	1.6692	0.13861	-1.6692
ADGRB3_4	ADGRB3	-1.3731	1.5855	0.21361	-1.5855	0.27406	0.56528	0.64701	0.56528	0.36666	0.8186	0.74186	0.8186	-3.447	2.4327	0.023804	-2.4327
ADGRD1_1	ADGRD1	-3.2028	1.7048	0.092481	-1.7048	-3.7395	1.8274	0.13795	-1.8274	-3.1744	1.8374	0.17196	-1.8374	-3.4367	1.7936	0.039537	-1.7936
ADGRD1_2	ADGRD1	-1.4753	1.4193	0.23455	-1.4193	-0.10068	0.15548	0.88961	-0.15548	-1.6092	1.6228	0.38726	-1.6228	-2.0809	1.7526	0.08973	-1.7526
ADGRD1_3	ADGRD1	-1.3922	1.0372	0.28695	-1.0372	-3.2854	1.5378	0.22256	-1.5378	0.81034	1.3499	0.54828	1.3499	-1.7733	1.2214	0.15031	-1.2214
ADGRD1_4	ADGRD1	-1.2644	0.67731	0.11432	-0.67731	-1.5407	0.71836	0.88916	-0.71836	-1.5646	0.75283	0.36594	-0.75283	-1.333	0.70518	0.2117	-0.70518
ADGRE1_1	ADGRE1	-0.87475	0.65987	0.43405	-0.65987	-2.749	1.2436	0.3636	-1.2436	0.073988	0.08027	0.99059	0.08027	-0.20634	0.19841	0.75659	-0.19841
ADGRE1_2	ADGRE1	-0.55743	0.89458	0.49234	-0.89458	-3.1988	2.6079	0.020063	-2.6079	-0.5751	1.0076	0.67171	-1.0076	0.90062	2.5109	0.039804	2.5109
ADGRE1_3	ADGRE1	-1.0168	0.92469	0.39406	-0.92469	2.4677	8.5303	6.1584e-16	8.5303	-0.51143	0.5876	0.79637	-0.5876	-2.6468	1.586	0.056716	-1.586
ADGRE1_4	ADGRE1	0.47497	0.76163	0.58395	0.76163	1.4541	3.5149	0.0031565	3.5149	0.35781	0.5949	0.82892	0.5949	0.13433	0.19704	0.89959	0.19704
ADGRE2_1	ADGRE2	-2.8046	1.9855	0.10695	-1.9855	-4.3603	2.298	0.061131	-2.298	-0.41863	0.63684	0.80096	-0.63684	-3.4721	2.1843	0.025636	-2.1843
ADGRE2_2	ADGRE2	-2.4277	2.1426	0.11153	-2.1426	-3.018	2.415	0.03021	-2.415	-1.278	1.6951	0.391	-1.6951	-3.2474	2.4424	0.026746	-2.4424
ADGRE2_3	ADGRE2	0.080583	0.17035	0.90837	0.17035	-1.2125	1.7701	0.13949	-1.7701	-0.56729	1.0601	0.65171	-1.0601	1.3948	5.0168	2.4753e-05	5.0168
ADGRE2_4	ADGRE2	-2.3543	2.4774	0.097936	-2.4774	-1.3272	1.9463	0.10666	-1.9463	-1.0982	1.8061	0.35663	-1.8061	-3.8683	2.9789	0.010586	-2.9789
ADGRE3_1	ADGRE3	0.46096	0.88973	0.50574	0.88973	-2.6832	2.0818	0.055227	-2.0818	0.62839	1.4088	0.51564	1.4088	2.0314	7.5629	7.8494e-12	7.5629
ADGRE3_2	ADGRE3	-2.0354	1.207	0.1609	-1.207	-3.1111	1.437	0.26281	-1.437	-1.0811	0.89547	0.6205	-0.89547	-2.2478	1.2969	0.078297	-1.2969
ADGRE3_3	ADGRE3	-1.4947	1.0063	0.25582	-1.0063	2.9777	10.894	1.1496e-25	10.894	-0.75334	0.67321	0.72617	-0.67321	-2.7408	1.3641	0.069179	-1.3641
ADGRE3_4	ADGRE3	-2.0386	1.6445	0.1609	-1.6445	-4.1569	2.1332	0.082158	-2.1332	0.35901	0.66826	0.7999	0.66826	-2.4533	1.8392	0.065847	-1.8392
ADGRE5_1	ADGRE5	-1.3697	1.473	0.23425	-1.473	0.60226	1.2994	0.27705	1.2994	-2.0645	1.9979	0.26263	-1.9979	-1.6549	1.6994	0.1186	-1.6994
ADGRE5_2	ADGRE5	-3.015	1.8208	0.10049	-1.8208	-4.0118	2.0223	0.099535	-2.0223	-0.33834	0.47161	0.85506	-0.47161	-3.7043	1.9848	0.031198	-1.9848
ADGRE5_3	ADGRE5	-1.2579	0.93467	0.32077	-0.93467	-3.1347	1.4503	0.25724	-1.4503	0.6471	0.96811	0.70634	0.96811	-1.4406	1.0443	0.21648	-1.0443
ADGRE5_4	ADGRE5	-0.16338	0.2298	0.85143	-0.2298	-2.377	1.801	0.08686	-1.801	0.4525	0.85989	0.72988	0.85989	0.42927	0.76987	0.52917	0.76987
ADGRF1_1	ADGRF1	-1.8914	1.5024	0.18482	-1.5024	0.13994	0.21727	0.88024	0.21727	-1.8654	1.6194	0.35729	-1.6194	-2.802	1.8226	0.05017	-1.8226
ADGRF1_2	ADGRF1	0.21413	0.34359	0.82048	0.34359	-2.3786	1.8024	0.086722	-1.8024	0.21925	0.38329	0.90135	0.38329	1.6457	4.7321	9.0445e-05	4.7321
ADGRF1_3	ADGRF1	-2.6192	2.4003	0.098258	-2.4003	-5.0198	2.9151	0.016259	-2.9151	-0.36152	0.69817	0.78488	-0.69817	-2.7704	2.5394	0.030173	-2.5394
ADGRF1_4	ADGRF1	-1.6472	1.6129	0.19196	-1.6129	-4.4303	2.3572	0.054563	-2.3572	-0.73878	1.037	0.65227	-1.037	-0.19348	0.30814	0.79345	-0.30814
ADGRF2_1	ADGRF2	-0.822	1.2684	0.32605	-1.2684	0.57139	1.4894	0.21332	1.4894	-0.20361	0.42248	0.88256	-0.42248	-2.0757	2.3122	0.047833	-2.3122
ADGRF2_2	ADGRF2	-0.84008	0.99709	0.41748	-0.99709	0.89358	2.018	0.098264	2.018	0.25349	0.47298	0.86858	0.47298	-2.563	1.9437	0.057075	-1.9437
ADGRF2_3	ADGRF2	-1.7301	1.4565	0.20546	-1.4565	-4.0228	2.0305	0.098264	-2.0305	-0.83085	0.99117	0.65724	-0.99117	-0.6922	0.82206	0.45332	-0.82206
ADGRF2_4	ADGRF2	-1.7598	1.8531	0.15392	-1.8531	-4.7549	2.6508	0.030328	-2.6508	-0.52595	0.88054	0.71943	-0.88054	-0.46558	0.75231	0.52372	-0.75231
ADGRF3_1	ADGRF3	-1.1491	1.3927	0.26863	-1.3927	0.53006	1.1777	0.32493	1.1777	0.62922	1.5183	0.47	1.5183	-3.3036	2.3637	0.027433	-2.3637
ADGRF3_2	ADGRF3	-0.90328	0.92131	0.42456	-0.92131	0.6087	1.0755	0.37646	1.0755	-0.10496	0.15043	0.95521	-0.15043	-2.2669	1.6216	0.085546	-1.6216
ADGRF3_3	ADGRF3	0.018058	0.031328	0.98945	0.031328	0.158	0.30085	0.81376	0.30085	-0.31806	0.53843	0.83921	-0.53843	0.28427	0.5616	0.65066	0.5616
ADGRF3_4	ADGRF3	-2.6277	1.8286	0.11817	-1.8286	-4.1687	2.1425	0.080724	-2.1425	-0.87651	1.0811	0.6235	-1.0811	-2.9891	1.9741	0.041533	-1.9741
ADGRF4_1	ADGRF4	-2.4982	1.9338	0.11983	-1.9338	-1.4013	1.523	0.18243	-1.523	0.5212	1.1164	0.63195	1.1164	-4.0914	2.2919	0.021002	-2.2919
ADGRF4_2	ADGRF4	-0.40923	0.30372	0.57242	-0.30372	-1.9763	0.89059	0.66403	-0.89059	2.0026	3.7391	0.020894	3.7391	-0.96961	0.61123	0.26589	-0.61123
ADGRF4_3	ADGRF4	-2.391	1.3871	0.12863	-1.3871	-3.3656	1.586	0.20499	-1.586	0.28289	0.39779	0.90771	0.39779	-3.0708	1.5566	0.053019	-1.5566
ADGRF4_4	ADGRF4	-2.0342	1.0301	0.10002	-1.0301	-2.4872	1.1158	0.451	-1.1158	-2.0947	1.0852	0.28263	-1.0852	-2.2217	1.0952	0.1044	-1.0952
ADGRF5_1	ADGRF5	-0.51616	1.1363	0.38428	-1.1363	0.4388	1.4159	0.23611	1.4159	-0.046278	0.13172	0.96879	-0.13172	-1.4492	2.4886	0.040772	-2.4886
ADGRF5_2	ADGRF5	-0.88788	1.3763	0.2874	-1.3763	-0.85135	1.4017	0.2386	-1.4017	0.14829	0.35654	0.90619	0.35654	-1.9072	2.2801	0.051632	-2.2801
ADGRF5_3	ADGRF5	-0.18012	0.32309	0.81463	-0.32309	-2.3899	2.3345	0.046437	-2.3345	-0.52548	0.92219	0.70414	-0.92219	1.3331	4.34	0.0004483	4.34
ADGRF5_4	ADGRF5	-0.58007	1.1538	0.37644	-1.1538	-2.2369	2.8914	0.016606	-2.8914	-0.8391	1.6953	0.39966	-1.6953	0.52125	1.5759	0.17158	1.5759
ADGRG1_1	ADGRG1	-1.8684	1.1324	0.18326	-1.1324	0.88508	1.3412	0.27778	1.3412	-1.2848	0.97552	0.56126	-0.97552	-2.7399	1.3636	0.069179	-1.3636
ADGRG1_2	ADGRG1	-0.53038	1.0214	0.4349	-1.0214	-0.11479	0.26721	0.83176	-0.26721	-0.22215	0.52224	0.84834	-0.52224	-1.0459	1.7784	0.12277	-1.7784
ADGRG1_3	ADGRG1	0.34844	0.69559	0.60715	0.69559	-0.98892	1.3212	0.25782	-1.3212	0.5551	1.3083	0.5535	1.3083	0.8305	2.055	0.079131	2.055
ADGRG1_4	ADGRG1	-0.80737	0.87998	0.45716	-0.87998	-3.9732	1.9936	0.10443	-1.9936	-0.28113	0.39444	0.88114	-0.39444	1.3676	3.3567	0.0098838	3.3567
ADGRG2_1	ADGRG2	-2.8639	2.5567	0.095058	-2.5567	-5.121	3.0224	0.012321	-3.0224	-0.036147	0.080639	0.98202	-0.080639	-3.5125	2.8072	0.016322	-2.8072
ADGRG2_2	ADGRG2	-2.49	2.0859	0.11277	-2.0859	-4.6447	2.5476	0.03795	-2.5476	0.19839	0.40958	0.88881	0.40958	-3.0895	2.3222	0.032177	-2.3222
ADGRG2_3	ADGRG2	-2.2009	2.4637	0.099216	-2.4637	-0.56374	1.0706	0.36919	-1.0706	-0.0077243	0.018511	0.99557	-0.018511	-4.4072	3.1156	0.00501	-3.1156
ADGRG2_4	ADGRG2	-2.5014	1.9854	0.11707	-1.9854	-4.4854	2.4049	0.050467	-2.4049	-0.28876	0.47802	0.86016	-0.47802	-2.8828	2.1602	0.04062	-2.1602
ADGRG3_1	ADGRG3	-2.6912	2.3203	0.099606	-2.3203	-4.8874	2.7801	0.022677	-2.7801	0.39744	0.95561	0.69328	0.95561	-3.521	2.6004	0.019965	-2.6004
ADGRG3_2	ADGRG3	-0.083341	0.17247	0.90454	-0.17247	0.96951	3.0935	0.01059	3.0935	0.030617	0.072526	0.98444	0.072526	-0.71255	1.2435	0.28224	-1.2435
ADGRG3_3	ADGRG3	-0.2699	0.67294	0.61627	-0.67294	0.81571	3.1625	0.0087571	3.1625	-0.73956	1.748	0.38045	-1.748	-0.34217	0.86566	0.46656	-0.86566
ADGRG3_4	ADGRG3	-0.49187	1.1109	0.3953	-1.1109	-0.39667	0.97477	0.41504	-0.97477	-0.16546	0.46028	0.8699	-0.46028	-0.86794	1.8069	0.11789	-1.8069
ADGRG4_1	ADGRG4	-0.067049	0.089232	0.92271	-0.089232	1.3442	3.1282	0.0098628	3.1282	-0.20128	0.27692	0.91898	-0.27692	-0.6038	0.69465	0.51707	-0.69465
ADGRG4_2	ADGRG4	-1.9286	1.1045	0.16213	-1.1045	-2.8731	1.3076	0.32655	-1.3076	0.71779	1.0196	0.69113	1.0196	-2.5927	1.2834	0.077849	-1.2834
ADGRG4_3	ADGRG4	-1.2155	1.2265	0.30129	-1.2265	-4.128	2.1107	0.085427	-2.1107	-0.29612	0.43475	0.8699	-0.43475	0.349	0.61024	0.62611	0.61024
ADGRG4_4	ADGRG4	-0.63694	0.99437	0.44234	-0.99437	1.2675	4.111	0.00035863	4.111	-0.020905	0.044	0.99035	-0.044	-2.1083	2.2205	0.052996	-2.2205
ADGRG5_1	ADGRG5	-0.77118	1.0685	0.40202	-1.0685	-2.9572	2.3523	0.034268	-2.3523	-0.47965	0.79956	0.74476	-0.79956	0.10942	0.21087	0.87101	0.21087
ADGRG5_2	ADGRG5	0.26197	0.61913	0.64754	0.61913	-0.52602	0.99846	0.40239	-0.99846	1.2033	4.4584	0.0017293	4.4584	-0.26781	0.54704	0.65466	-0.54704
ADGRG5_3	ADGRG5	-1.634	2.3079	0.11164	-2.3079	-5.5396	3.5073	0.002987	-3.5073	0.15772	0.43372	0.87874	0.43372	-0.25434	0.57175	0.64006	-0.57175
ADGRG5_4	ADGRG5	-0.49472	0.57823	0.62523	-0.57823	0.036291	0.052531	0.98907	0.052531	0.59772	1.1075	0.63932	1.1075	-1.7593	1.4511	0.14162	-1.4511
ADGRG6_1	ADGRG6	-2.3102	1.7805	0.13526	-1.7805	-4.2391	2.1985	0.0733	-2.1985	0.48829	0.97863	0.68729	0.97863	-3.0584	2.0322	0.038632	-2.0322
ADGRG6_2	ADGRG6	-1.9789	1.2602	0.1775	-1.2602	-3.3135	1.5546	0.21629	-1.5546	-0.17515	0.20657	0.92681	-0.20657	-2.4442	1.4205	0.066083	-1.4205
ADGRG6_3	ADGRG6	-1.0634	0.95096	0.37854	-0.95096	1.3937	3.0557	0.012128	3.0557	-0.010366	0.014059	0.98696	-0.014059	-2.7039	1.5936	0.05286	-1.5936
ADGRG6_4	ADGRG6	-0.84471	1.4342	0.2702	-1.4342	0.76626	2.3856	0.052491	2.3856	0.1834	0.48327	0.86215	0.48327	-2.5664	2.7938	0.023468	-2.7938
ADGRG7_1	ADGRG7	-1.8452	2.0441	0.13084	-2.0441	-0.68184	1.1189	0.34436	-1.1189	-0.99018	1.5448	0.45378	-1.5448	-3.1769	2.6144	0.023742	-2.6144
ADGRG7_2	ADGRG7	-0.53525	1.1412	0.38216	-1.1412	-0.059991	0.15803	0.90163	-0.15803	0.3392	1.0773	0.64624	1.0773	-1.6248	2.5855	0.035382	-2.5855
ADGRG7_3	ADGRG7	-1.6288	2.0154	0.13819	-2.0154	-3.3967	2.8307	0.011831	-2.8307	-0.77271	1.3583	0.53232	-1.3583	-1.5637	2.0461	0.076195	-2.0461
ADGRG7_4	ADGRG7	-2.4384	2.1309	0.11171	-2.1309	-4.7353	2.6322	0.031596	-2.6322	-0.36523	0.64044	0.80393	-0.64044	-2.5107	2.2346	0.045669	-2.2346
ADGRL1_1	ADGRL1	-1.9149	2.3559	0.10628	-2.3559	-0.49743	0.98325	0.41051	-0.98325	-0.37401	0.80643	0.74519	-0.80643	-3.8442	3.098	0.0090739	-3.098
ADGRL1_2	ADGRL1	-1.6818	1.1961	0.2258	-1.1961	-3.4139	1.6157	0.19568	-1.6157	0.2147	0.29914	0.93639	0.29914	-1.977	1.3369	0.12031	-1.3369
ADGRL1_3	ADGRL1	-0.84809	0.96078	0.42696	-0.96078	-1.6338	1.5229	0.16564	-1.5229	1.0884	2.6487	0.15322	2.6487	-2.214	1.7553	0.082208	-1.7553
ADGRL1_4	ADGRL1	-1.9319	1.1595	0.17394	-1.1595	-3.0537	1.4049	0.27683	-1.4049	1.4774	2.9781	0.10258	2.9781	-2.7674	1.3789	0.067617	-1.3789
ADGRL2_1	ADGRL2	-1.9764	1.8266	0.1476	-1.8266	-4.5338	2.4475	0.046437	-2.4475	-0.81817	1.1591	0.60288	-1.1591	-0.96698	1.2399	0.26929	-1.2399
ADGRL2_2	ADGRL2	-0.6589	0.65018	0.5463	-0.65018	-3.4837	1.6592	0.18243	-1.6592	-0.0748	0.096269	0.96335	-0.096269	1.2121	2.4091	0.047246	2.4091
ADGRL2_3	ADGRL2	-0.47999	0.39291	0.60199	-0.39291	2.8631	8.71	1.4865e-16	8.71	-0.052568	0.051826	0.94496	-0.051826	-1.8417	1.0248	0.09828	-1.0248
ADGRL2_4	ADGRL2	-0.36229	0.35422	0.70159	-0.35422	0.80132	1.2061	0.33132	1.2061	0.2318	0.29579	0.94367	0.29579	-1.4155	1.0261	0.22246	-1.0261
ADGRL3_1	ADGRL3	0.52655	1.0131	0.44476	1.0131	1.0928	2.7155	0.027038	2.7155	0.2118	0.39676	0.89486	0.39676	0.57479	1.1662	0.3204	1.1662
ADGRL3_2	ADGRL3	-1.3862	1.3076	0.26315	-1.3076	-2.3341	1.7632	0.091858	-1.7632	0.44422	0.82992	0.74099	0.82992	-2.5254	1.811	0.063555	-1.811
ADGRL3_3	ADGRL3	1.3497	2.9182	0.092874	2.9182	2.0231	5.959	4.513e-08	5.959	1.6054	4.1549	0.0052281	4.1549	0.8132	1.4737	0.2081	1.4737
ADGRL3_4	ADGRL3	-0.32448	0.38896	0.73612	-0.38896	-3.7714	1.8494	0.13323	-1.8494	0.28289	0.45221	0.88113	0.45221	1.9864	5.9122	2.6557e-07	5.9122
ADGRL4_1	ADGRL4	-2.1839	2.1339	0.11692	-2.1339	1.1782	3.621	0.0021733	3.621	-1.0824	1.5845	0.43688	-1.5845	-4.1032	2.6736	0.010873	-2.6736
ADGRL4_2	ADGRL4	-2.9673	1.6547	0.098035	-1.6547	-3.7128	1.8093	0.14274	-1.8093	-1.6051	1.3753	0.44533	-1.3753	-3.4106	1.7758	0.04056	-1.7758
ADGRL4_3	ADGRL4	-0.42764	0.82654	0.53233	-0.82654	-0.51241	1.013	0.39595	-1.013	-0.088218	0.21053	0.94753	-0.21053	-0.72803	1.3261	0.25085	-1.3261
ADGRL4_4	ADGRL4	-0.48733	0.53624	0.63526	-0.53624	1.5989	3.9144	0.00079035	3.9144	0.429	0.69877	0.7943	0.69877	-2.1442	1.495	0.09978	-1.495
ADGRV1_1	ADGRV1	-0.18359	0.21109	0.82795	-0.21109	2.6823	9.8343	5.153e-21	9.8343	0.0099997	0.013199	0.99153	0.013199	-1.606	1.2238	0.18015	-1.2238
ADGRV1_2	ADGRV1	-3.0262	1.917	0.1006	-1.917	-4.1741	2.1467	0.080021	-2.1467	-2.95	2.0707	0.18892	-2.0707	-2.7215	1.9193	0.051987	-1.9193
ADGRV1_3	ADGRV1	-1.3424	0.72697	0.14123	-0.72697	-1.8177	0.82613	0.74183	-0.82613	-0.94512	0.57672	0.58571	-0.57672	-1.5949	0.81331	0.17112	-0.81331
ADGRV1_4	ADGRV1	-2.1713	2.1068	0.11929	-2.1068	-0.72658	1.1226	0.34157	-1.1226	-1.756	2.0912	0.25841	-2.0912	-3.2455	2.5133	0.025311	-2.5133
ADH1A_1	ADH1A	-1.7626	1.3297	0.21165	-1.3297	-1.9518	1.4424	0.14602	-1.4424	-0.28541	0.36522	0.88464	-0.36522	-2.8138	1.6705	0.047986	-1.6705
ADH1A_2	ADH1A	-0.71323	1.3495	0.30006	-1.3495	0.90245	3.1666	0.0086483	3.1666	-0.66111	1.4028	0.51635	-1.4028	-1.5578	2.3737	0.047686	-2.3737
ADH1A_3	ADH1A	0.86154	1.7302	0.19733	1.7302	1.0032	2.2091	0.071918	2.2091	0.60954	1.2101	0.59491	1.2101	1.0678	2.4027	0.047054	2.4027
ADH1A_4	ADH1A	-2.0916	1.1169	0.12589	-1.1169	-2.7708	1.2547	0.35718	-1.2547	-0.88001	0.70096	0.6833	-0.70096	-2.4939	1.2315	0.084172	-1.2315
ADH1B_1	ADH1B	-0.5644	0.49737	0.58502	-0.49737	2.1074	5.1547	3.6168e-06	5.1547	-0.14703	0.15767	0.92971	-0.15767	-1.8955	1.1546	0.12029	-1.1546
ADH1B_2	ADH1B	-0.4558	0.7211	0.58223	-0.7211	-3.0531	2.4517	0.028037	-2.4517	0.35171	0.80579	0.74653	0.80579	0.15102	0.30473	0.80911	0.30473
ADH1B_3	ADH1B	-0.065211	0.13246	0.92633	-0.13246	-0.69232	1.1997	0.3123	-1.1997	-0.14585	0.31698	0.91842	-0.31698	0.32827	0.79506	0.50663	0.79506
ADH1B_4	ADH1B	0.37104	0.66545	0.62851	0.66545	1.1359	2.8302	0.02082	2.8302	0.91403	2.1875	0.24734	2.1875	-0.51241	0.70256	0.53929	-0.70256
ADH1C_1	ADH1C	0.084478	0.16039	0.91539	0.16039	1.2136	3.674	0.0018087	3.674	0.35993	0.82631	0.73916	0.82631	-0.72965	1.0952	0.34185	-1.0952
ADH1C_2	ADH1C	-0.097236	0.088828	0.81776	-0.088828	-0.74773	0.54927	0.451	-0.54927	0.89606	1.2199	0.61876	1.2199	-0.67959	0.5237	0.45874	-0.5237
ADH1C_3	ADH1C	0.5347	0.96632	0.47032	0.96632	-0.0088628	0.013709	0.97848	-0.013709	1.8535	6.1228	7.4402e-07	6.1228	-0.44684	0.59383	0.60011	-0.59383
ADH1C_4	ADH1C	-1.2953	1.4853	0.23707	-1.4853	-4.6064	2.5126	0.040839	-2.5126	0.75143	1.8748	0.33717	1.8748	-0.54812	0.8215	0.48015	-0.8215
ADH4_1	ADH4	-1.9156	1.2669	0.18811	-1.2669	-3.3853	1.598	0.20157	-1.598	-0.55197	0.58737	0.78648	-0.58737	-2.0663	1.353	0.1085	-1.353
ADH4_2	ADH4	-2.7615	1.4276	0.095316	-1.4276	-3.2839	1.5369	0.22256	-1.5369	-2.7178	1.5183	0.22493	-1.5183	-2.9913	1.5085	0.056529	-1.5085
ADH4_3	ADH4	-0.62386	0.44926	0.49115	-0.44926	-2.1933	0.98276	0.56711	-0.98276	1.5286	2.4713	0.19779	2.4713	-1.0726	0.68403	0.25949	-0.68403
ADH4_4	ADH4	-0.20876	0.30615	0.81201	-0.30615	0.77785	1.6916	0.16116	1.6916	0.17849	0.32632	0.91865	0.32632	-1.0532	1.2195	0.26694	-1.2195
ADH5_1	ADH5	-3.5478	2.4658	0.092481	-2.4658	-3.0927	2.4935	0.025691	-2.4935	-1.69	2.041	0.272	-2.041	-4.5148	2.675	0.01167	-2.675
ADH5_2	ADH5	-2.6283	1.5376	0.11587	-1.5376	-3.5992	1.7335	0.16116	-1.7335	-0.016903	0.023017	0.98493	-0.023017	-3.2992	1.7014	0.044286	-1.7014
ADH5_3	ADH5	-2.9186	2.0036	0.10349	-2.0036	-4.3491	2.2887	0.062076	-2.2887	-2.0708	1.9196	0.27778	-1.9196	-2.7973	2.0479	0.046066	-2.0479
ADH5_4	ADH5	-0.52756	0.38538	0.52779	-0.38538	2.5017	5.7419	1.7698e-07	5.7419	-0.77658	0.53399	0.68222	-0.53399	-1.4042	0.79681	0.13861	-0.79681
ADH6_1	ADH6	-3.8712	2.4852	0.089867	-2.4852	-4.799	2.6932	0.027651	-2.6932	-1.6247	1.9765	0.29105	-1.9765	-4.4819	2.6433	0.012364	-2.6433
ADH6_2	ADH6	0.37183	0.99104	0.45068	0.99104	-0.90123	1.6482	0.16968	-1.6482	0.61222	1.9644	0.30754	1.9644	0.77836	2.5045	0.040149	2.5045
ADH6_3	ADH6	-0.14155	0.39862	0.77503	-0.39862	-0.56236	1.4536	0.22383	-1.4536	-0.1759	0.5415	0.84161	-0.5415	0.10164	0.32371	0.79447	0.32371
ADH6_4	ADH6	-1.4442	1.771	0.17705	-1.771	-0.64672	1.0607	0.37058	-1.0607	0.67348	1.829	0.35196	1.829	-3.5426	2.6563	0.018693	-2.6563
ADH7_1	ADH7	-1.1064	1.2931	0.29823	-1.2931	-4.4895	2.4085	0.050234	-2.4085	0.36874	0.76848	0.76112	0.76848	0.2509	0.47533	0.70669	0.47533
ADH7_2	ADH7	1.6343	2.8809	0.094481	2.8809	2.8433	8.4309	1.5306e-15	8.4309	0.79158	1.041	0.69212	1.041	2.0091	4.2371	0.00074904	4.2371
ADH7_3	ADH7	-2.1033	1.5324	0.16249	-1.5324	-3.8827	1.9278	0.11694	-1.9278	0.059724	0.091448	0.98575	0.091448	-2.5533	1.7133	0.064225	-1.7133
ADH7_4	ADH7	-0.19946	0.14812	0.59046	-0.14812	3.9836	15.809	1.0854e-53	15.809	-1.3877	0.68405	0.39674	-0.68405	0.28093	0.24761	0.93131	0.24761
ADHFE1_1	ADHFE1	-0.97386	1.5088	0.24609	-1.5088	-0.058241	0.12779	0.92003	-0.12779	-1.8276	2.4297	0.18921	-2.4297	-0.58675	1.0665	0.36161	-1.0665
ADHFE1_2	ADHFE1	0.43925	1.1972	0.35912	1.1972	1.7323	8.2227	7.2352e-15	8.2227	0.3781	1.1111	0.63221	1.1111	-0.13262	0.30691	0.8047	-0.30691
ADHFE1_3	ADHFE1	-0.97738	0.56416	0.14282	-0.56416	-1.3543	0.64863	0.99716	-0.64863	-0.81912	0.47895	0.54076	-0.47895	-1.1623	0.63662	0.24472	-0.63662
ADHFE1_4	ADHFE1	-1.0281	1.3597	0.2858	-1.3597	-0.33675	0.58166	0.62987	-0.58166	-1.6292	1.9798	0.29007	-1.9798	-0.80624	1.1849	0.30119	-1.1849
ADI1_1	ADI1	0.38244	0.79367	0.55316	0.79367	0.1241	0.24584	0.84834	0.24584	1.2391	3.8982	0.011543	3.8982	-0.32044	0.54014	0.65394	-0.54014
ADI1_2	ADI1	-2.6493	1.4429	0.10575	-1.4429	-3.3709	1.5892	0.20448	-1.5892	-1.3583	1.1219	0.53402	-1.1219	-3.0762	1.5599	0.052934	-1.5599
ADI1_3	ADI1	0.23203	0.42071	0.76856	0.42071	0.59125	1.2751	0.28631	1.2751	1.2596	3.6743	0.022012	3.6743	-0.91893	1.1773	0.2946	-1.1773
ADI1_4	ADI1	-2.2451	1.5861	0.14763	-1.5861	-3.9038	1.9429	0.11387	-1.9429	0.014303	0.021704	0.99883	0.021704	-2.808	1.7818	0.050001	-1.7818
ADIG_1	ADIG	-2.4568	1.9841	0.11897	-1.9841	-4.5045	2.4216	0.04882	-2.4216	-0.014277	0.026113	0.993	-0.026113	-2.9508	2.1893	0.038441	-2.1893
ADIG_2	ADIG	-0.62399	0.59946	0.5641	-0.59946	0.94893	1.6274	0.18307	1.6274	0.45158	0.67209	0.80993	0.67209	-2.1218	1.3556	0.10132	-1.3556
ADIG_3	ADIG	-0.77701	0.63972	0.48579	-0.63972	-2.9692	1.3587	0.29921	-1.3587	-1.0773	0.85607	0.62262	-0.85607	1.5493	3.0425	0.018613	3.0425
ADIG_4	ADIG	-2.0453	1.6654	0.15857	-1.6654	-4.1925	2.1613	0.078121	-2.1613	0.65125	1.3652	0.5338	1.3652	-2.6427	1.9112	0.055248	-1.9112
ADIPOQ_1	ADIPOQ	0.89169	1.4507	0.27918	1.4507	1.7479	4.096	0.0004017	4.096	0.74249	1.2219	0.59928	1.2219	0.66619	1.0259	0.40409	1.0259
ADIPOQ_2	ADIPOQ	-1.2245	1.287	0.28706	-1.287	1.1627	2.9021	0.017529	2.9021	-0.93095	1.1659	0.5919	-1.1659	-2.5503	1.9323	0.057988	-1.9323
ADIPOQ_3	ADIPOQ	-2.2601	1.3265	0.13967	-1.3265	2.8182	10.376	2.4639e-23	10.376	-2.762	1.5278	0.21756	-1.5278	-2.9949	1.5106	0.056488	-1.5106
ADIPOQ_4	ADIPOQ	-1.2465	1.2362	0.295	-1.2362	1.6736	4.8626	1.4015e-05	4.8626	-1.7348	1.6254	0.37243	-1.6254	-2.1352	1.7083	0.089899	-1.7083
ADIPOR1_1	ADIPOR1	-1.4099	0.93425	0.26876	-0.93425	-2.8731	1.3076	0.32655	-1.3076	-0.36018	0.34942	0.8523	-0.34942	-1.3103	0.9181	0.2431	-0.9181
ADIPOR1_2	ADIPOR1	-2.8114	1.9964	0.1064	-1.9964	-4.3752	2.3105	0.059544	-2.3105	-0.095483	0.16272	0.95764	-0.16272	-3.6066	2.214	0.021699	-2.214
ADIPOR1_3	ADIPOR1	-2.422	1.3794	0.12404	-1.3794	-3.3284	1.5635	0.2132	-1.5635	-0.082035	0.10034	0.95783	-0.10034	-3.0346	1.5346	0.054634	-1.5346
ADIPOR1_4	ADIPOR1	1.4536	2.0548	0.16409	2.0548	-0.77708	0.43918	0.55356	-0.43918	1.7567	2.5937	0.18861	2.5937	3.7999	15.198	2.2055e-48	15.198
ADIPOR2_1	ADIPOR2	-2.8697	1.9854	0.10562	-1.9854	-2.5975	2.001	0.063231	-2.001	-0.36473	0.56049	0.82784	-0.56049	-4.0249	2.2363	0.022677	-2.2363
ADIPOR2_2	ADIPOR2	-4.0432	2.9985	0.076142	-2.9985	-3.6062	3.081	0.0061491	-3.081	-2.1475	2.7221	0.13544	-2.7221	-5.0244	3.2134	0.0035979	-3.2134
ADIPOR2_3	ADIPOR2	-1.0122	1.397	0.2758	-1.397	1.457	5.0698	5.0976e-06	5.0698	0.65678	1.7537	0.37838	1.7537	-3.4566	2.6133	0.020531	-2.6133
ADIPOR2_4	ADIPOR2	-2.0232	2.0431	0.1268	-2.0431	-4.8472	2.7402	0.024853	-2.7402	-0.48373	0.84681	0.72881	-0.84681	-1.165	1.5575	0.1687	-1.5575
ADIRF_1	ADIRF	-1.0823	0.69872	0.32229	-0.69872	-2.3571	1.0557	0.50061	-1.0557	-0.08211	0.075684	0.92734	-0.075684	-1.0737	0.70975	0.27921	-0.70975
ADIRF_2	ADIRF	0.31941	0.50069	0.73243	0.50069	-1.415	1.3082	0.22157	-1.3082	0.69656	1.3593	0.53789	1.3593	0.86497	1.716	0.13983	1.716
ADIRF_3	ADIRF	-2.6689	2.3188	0.10002	-2.3188	-4.8941	2.7868	0.022311	-2.7868	-0.34598	0.64388	0.80368	-0.64388	-2.984	2.494	0.029152	-2.494
ADIRF_4	ADIRF	-0.2981	0.34997	0.75462	-0.34997	0.44594	0.70048	0.58004	0.70048	0.59266	1.0276	0.67376	1.0276	-1.4814	1.2429	0.19976	-1.2429
ADK_1	ADK	-0.2396	0.46862	0.73224	-0.46862	-1.848	2.3238	0.054431	-2.3238	-0.59558	1.1398	0.61916	-1.1398	0.9404	2.9225	0.021574	2.9225
ADK_2	ADK	-1.1273	1.6654	0.20625	-1.6654	0.82607	2.4941	0.04262	2.4941	0.040287	0.095709	0.97895	0.095709	-3.0992	2.8169	0.019412	-2.8169
ADK_3	ADK	-1.4294	1.5253	0.21972	-1.5253	1.8269	6.4541	2.2106e-09	6.4541	0.26475	0.53418	0.84573	0.53418	-3.7344	2.3256	0.018656	-2.3256
ADK_4	ADK	0.28175	0.58724	0.66799	0.58724	0.56754	1.3752	0.24972	1.3752	0.20078	0.4461	0.87541	0.4461	0.22648	0.4802	0.70018	0.4802
ADM_1	ADM	-2.218	1.3479	0.14712	-1.3479	-3.3715	1.5896	0.20448	-1.5896	-0.75967	0.7531	0.71895	-0.7531	-2.6209	1.4824	0.052934	-1.4824
ADM_2	ADM	0.078429	0.11939	0.95062	0.11939	2.0975	7.2812	8.7783e-12	7.2812	-1.8045	1.6583	0.35633	-1.6583	1.0719	2.4377	0.044633	2.4377
ADM_3	ADM	-0.4583	0.62393	0.62308	-0.62393	0.13621	0.23654	0.85957	0.23654	-0.10886	0.18175	0.95192	-0.18175	-1.0919	1.2606	0.25107	-1.2606
ADM_4	ADM	-1.8547	1.5276	0.18616	-1.5276	-4.0636	2.0613	0.093268	-2.0613	0.15415	0.25871	0.93895	0.25871	-1.9197	1.6074	0.11238	-1.6074
ADM2_1	ADM2	-0.50233	1.1186	0.39194	-1.1186	-2.2044	3.1407	0.0089359	-3.1407	-0.096891	0.27292	0.93125	-0.27292	-0.046392	0.12512	0.92182	-0.12512
ADM2_2	ADM2	-2.1193	1.4726	0.1628	-1.4726	-0.73682	0.79011	0.4591	-0.79011	0.17853	0.27223	0.93877	0.27223	-3.4372	1.794	0.039537	-1.794
ADM2_3	ADM2	0.20547	0.50186	0.71486	0.50186	0.8188	2.6351	0.031891	2.6351	0.54267	1.6499	0.4173	1.6499	-0.42659	0.87179	0.4624	-0.87179
ADM2_4	ADM2	-1.1387	1.2232	0.31242	-1.2232	-4.2545	2.2109	0.071599	-2.2109	-0.14194	0.22882	0.93839	-0.22882	0.50369	0.96971	0.41651	0.96971
ADM5_1	ADM5	-1.5888	2.6155	0.096746	-2.6155	-5.9581	4.0659	0.0003986	-4.0659	0.18393	0.58864	0.8245	0.58864	0.098962	0.28917	0.81653	0.28917
ADM5_2	ADM5	-2.04	1.2267	0.16305	-1.2267	-1.4274	1.0382	0.24933	-1.0382	-0.56293	0.55801	0.78467	-0.55801	-2.8775	1.4416	0.061939	-1.4416
ADM5_3	ADM5	-2.12	2.2098	0.11337	-2.2098	-5.0232	2.9186	0.01614	-2.9186	-1.1064	1.6888	0.39834	-1.6888	-0.68796	1.1298	0.3295	-1.1298
ADM5_4	ADM5	-0.20674	0.2245	0.21752	-0.2245	-0.25142	0.22683	0.053163	-0.22683	-0.25535	0.23674	0.72717	-0.23674	-0.21771	0.23091	0.75675	-0.23091
ADNP_1	ADNP	-1.1805	1.399	0.26485	-1.399	1.2336	3.537	0.0028793	3.537	-0.13514	0.24499	0.93646	-0.24499	-3.0942	2.2917	0.032777	-2.2917
ADNP_2	ADNP	-1.2401	1.7175	0.19241	-1.7175	1.0171	3.2023	0.0078499	3.2023	-0.52046	0.99199	0.67894	-0.99199	-2.9555	2.6935	0.023776	-2.6935
ADNP_3	ADNP	0.61036	0.66424	0.71927	0.66424	3.4625	12.369	6.0011e-33	12.369	1.2695	1.8139	0.3861	1.8139	-0.93531	0.61243	0.30216	-0.61243
ADNP_4	ADNP	-0.41537	0.62694	0.631	-0.62694	-1.2334	1.5055	0.19568	-1.5055	0.56652	1.319	0.54941	1.319	-0.96585	1.268	0.26074	-1.268
ADNP2_1	ADNP2	-1.3708	1.9501	0.15023	-1.9501	-5.3337	3.2602	0.0064027	-3.2602	-0.15565	0.3581	0.90545	-0.3581	0.62484	1.7899	0.12152	1.7899
ADNP2_2	ADNP2	-0.29647	0.2656	0.71436	-0.2656	-2.6889	1.2134	0.38272	-1.2134	-0.16883	0.16558	0.91424	-0.16558	1.7536	3.4769	0.0079407	3.4769
ADNP2_3	ADNP2	-1.4215	1.5844	0.2114	-1.5844	0.2282	0.45304	0.71648	0.45304	-0.83446	1.2156	0.58307	-1.2156	-2.7323	2.227	0.041757	-2.227
ADNP2_4	ADNP2	-1.2957	1.2461	0.28601	-1.2461	0.41263	0.72276	0.55952	0.72276	-0.56319	0.73825	0.75536	-0.73825	-2.6553	1.8303	0.05682	-1.8303
ADO_1	ADO	-2.8124	1.6402	0.1064	-1.6402	0.56166	0.94016	0.44469	0.94016	-3.1338	1.8308	0.17767	-1.8308	-3.4365	1.7935	0.039537	-1.7935
ADO_2	ADO	-2.2608	1.4596	0.14717	-1.4596	-3.6181	1.7459	0.15806	-1.7459	-1.3416	1.2035	0.5253	-1.2035	-2.231	1.4989	0.091136	-1.4989
ADO_3	ADO	-0.79131	0.65029	0.47989	-0.65029	-1.2393	0.90042	0.29688	-0.90042	1.3621	2.5631	0.1734	2.5631	-2.1193	1.2189	0.087367	-1.2189
ADO_4	ADO	-1.5339	1.2834	0.24611	-1.2834	-0.44924	0.5426	0.61864	-0.5426	-0.17478	0.24206	0.92904	-0.24206	-2.9414	1.7627	0.042937	-1.7627
ADORA1_1	ADORA1	-1.3223	1.2855	0.27504	-1.2855	1.239	3.0279	0.012784	3.0279	-1.5902	1.5557	0.40565	-1.5557	-2.2558	1.7529	0.080036	-1.7529
ADORA1_2	ADORA1	-2.8551	1.5593	0.098846	-1.5593	-3.5517	1.7027	0.16968	-1.7027	-3.5849	1.7843	0.14336	-1.7843	-1.7081	1.2959	0.16029	-1.2959
ADORA1_3	ADORA1	-2.6301	2.0505	0.11069	-2.0505	-4.5296	2.4438	0.046729	-2.4438	-0.77996	1.1168	0.62005	-1.1168	-2.8213	2.1763	0.0416	-2.1763
ADORA1_4	ADORA1	-1.0956	1.3923	0.27228	-1.3923	-3.0005	2.3968	0.031315	-2.3968	-0.11475	0.21927	0.94421	-0.21927	-1.0584	1.411	0.21158	-1.411
ADORA2A_1	ADORA2A	-1.9717	2.2775	0.11099	-2.2775	0.67938	1.9317	0.11164	1.9317	-0.57215	1.1012	0.63517	-1.1012	-4.1043	2.9895	0.008472	-2.9895
ADORA2A_2	ADORA2A	-1.0754	1.1723	0.33318	-1.1723	1.9128	6.4225	2.7108e-09	6.4225	-0.52306	0.7392	0.76014	-0.7392	-2.7885	1.976	0.048345	-1.976
ADORA2A_3	ADORA2A	-0.51313	0.81495	0.53282	-0.81495	-1.8591	2.0666	0.080675	-2.0666	-0.20156	0.38955	0.89357	-0.38955	-0.14626	0.27237	0.82409	-0.27237
ADORA2A_4	ADORA2A	-1.5193	1.1659	0.25717	-1.1659	0.39312	0.57674	0.66178	0.57674	-1.4027	1.1972	0.51453	-1.1972	-2.4289	1.5047	0.072308	-1.5047
ADORA2B_1	ADORA2B	0.1037	0.20818	0.88773	0.20818	-0.19999	0.3791	0.75871	-0.3791	-0.35286	0.66542	0.79611	-0.66542	0.71589	1.8623	0.10814	1.8623
ADORA2B_2	ADORA2B	0.29785	0.51529	0.71603	0.51529	0.81384	1.7731	0.14321	1.7731	0.28836	0.54177	0.84427	0.54177	0.064366	0.10618	0.94478	0.10618
ADORA2B_3	ADORA2B	-0.077459	0.087905	0.30712	-0.087905	-0.25142	0.22683	0.053163	-0.22683	0.34335	0.39215	0.94607	0.39215	-0.21771	0.23091	0.75675	-0.23091
ADORA2B_4	ADORA2B	-1.7694	2.1969	0.11928	-2.1969	-0.092448	0.2028	0.87321	-0.2028	-0.54728	1.0803	0.64405	-1.0803	-3.5859	2.9594	0.012922	-2.9594
ADORA3_1	ADORA3	-0.31783	0.7882	0.55345	-0.7882	0.95597	3.9525	0.00066247	3.9525	-0.2237	0.6328	0.80951	-0.6328	-1.0405	2.1293	0.069948	-2.1293
ADORA3_2	ADORA3	-0.17316	0.3135	0.82045	-0.3135	-2.4114	2.3595	0.044372	-2.3595	0.34426	0.82001	0.74104	0.82001	0.48312	1.144	0.32773	1.144
ADORA3_3	ADORA3	0.24119	0.33773	0.8391	0.33773	0.82434	1.4744	0.2239	1.4744	0.070293	0.099899	0.98699	0.099899	0.13515	0.18823	0.91206	0.18823
ADORA3_4	ADORA3	-0.11601	0.26025	0.85479	-0.26025	-0.76689	1.4617	0.22088	-1.4617	0.38487	1.1353	0.62154	1.1353	-0.28817	0.63357	0.60156	-0.63357
ADPGK_1	ADPGK	-0.53071	0.73601	0.56431	-0.73601	-4.4594	2.3823	0.052717	-2.3823	0.62605	1.4195	0.51154	1.4195	1.5225	4.6412	0.00013275	4.6412
ADPGK_2	ADPGK	-0.9227	1.0213	0.39644	-1.0213	-4.1391	2.1194	0.083968	-2.1194	0.75017	1.6037	0.43807	1.6037	0.13145	0.21345	0.87871	0.21345
ADPGK_3	ADPGK	-1.1011	1.3375	0.28688	-1.3375	0.0031965	0.0058092	0.99894	0.0058092	-0.55177	0.87143	0.72132	-0.87143	-2.1871	2.0272	0.064388	-2.0272
ADPGK_4	ADPGK	-2.0164	1.6318	0.16361	-1.6318	-4.148	2.1263	0.083115	-2.1263	0.040799	0.067643	0.98861	0.067643	-2.1781	1.748	0.084717	-1.748
ADPRH_1	ADPRH	-0.69865	1.4746	0.25924	-1.4746	-0.82297	1.761	0.1442	-1.761	0.55792	2.0036	0.29595	2.0036	-1.8649	2.8967	0.022219	-2.8967
ADPRH_2	ADPRH	-0.044988	0.080225	0.95158	-0.080225	-0.43432	0.71096	0.55092	-0.71096	-0.94101	1.372	0.52215	-1.372	1.0603	2.9413	0.021002	2.9413
ADPRH_3	ADPRH	-2.3622	1.3389	0.12682	-1.3389	-3.2561	1.5205	0.22949	-1.5205	-0.062527	0.075288	0.96352	-0.075288	-2.9651	1.4929	0.057938	-1.4929
ADPRH_4	ADPRH	-1.0822	1.7689	0.18516	-1.7689	-1.1918	1.9835	0.10206	-1.9835	-0.1783	0.42959	0.88059	-0.42959	-1.9181	2.5609	0.03573	-2.5609
ADPRHL1_1	ADPRHL1	-3.4377	2.0178	0.094481	-2.0178	-4.2287	2.1901	0.074247	-2.1901	-1.8896	1.7679	0.32471	-1.7679	-3.918	2.1496	0.025428	-2.1496
ADPRHL1_2	ADPRHL1	0.38571	0.70267	0.60679	0.70267	0.75008	1.629	0.17593	1.629	0.65091	1.4257	0.5096	1.4257	-0.041419	0.06721	0.9476	-0.06721
ADPRHL1_3	ADPRHL1	0.47385	1.2798	0.32678	1.2798	0.14034	0.35379	0.77751	0.35379	0.41227	1.1998	0.59556	1.1998	0.70807	2.1664	0.066072	2.1664
ADPRHL1_4	ADPRHL1	-0.38975	0.51029	0.68208	-0.51029	1.0432	2.3764	0.053204	2.3764	0.62064	1.2603	0.57529	1.2603	-1.9387	1.6492	0.10736	-1.6492
ADPRHL2_1	ADPRHL2	-0.22694	0.33298	0.79657	-0.33298	0.4206	0.80681	0.50779	0.80681	0.45735	0.93067	0.70566	0.93067	-1.1886	1.33	0.22317	-1.33
ADPRHL2_2	ADPRHL2	-0.42608	0.60437	0.63831	-0.60437	-2.6832	2.0818	0.055227	-2.0818	-0.50549	0.76291	0.75503	-0.76291	0.88298	2.0674	0.077849	2.0674
ADPRHL2_3	ADPRHL2	-2.0656	1.5376	0.16595	-1.5376	-3.9202	1.9548	0.11164	-1.9548	0.44432	0.78986	0.75714	0.78986	-2.6783	1.7629	0.056677	-1.7629
ADPRHL2_4	ADPRHL2	-0.7092	0.76937	0.5102	-0.76937	1.0052	2.0651	0.091858	2.0651	0.23888	0.3863	0.9035	0.3863	-2.2689	1.6233	0.085369	-1.6233
ADPRM_1	ADPRM	-0.47515	0.671	0.60096	-0.671	2.0306	7.7011	4.1256e-13	7.7011	-3.1682	2.322	0.15053	-2.322	1.1621	3.0674	0.017105	3.0674
ADPRM_2	ADPRM	-0.56951	0.55969	0.59201	-0.55969	-3.3701	1.5888	0.20448	-1.5888	0.33043	0.47331	0.88082	0.47331	0.96542	1.6854	0.15096	1.6854
ADPRM_3	ADPRM	0.64487	0.74334	0.80273	0.74334	-0.49005	0.33064	0.2618	-0.33064	1.945	3.3759	0.058734	3.3759	0.85348	1.0518	0.54105	1.0518
ADPRM_4	ADPRM	-1.3399	1.2762	0.27439	-1.2762	-4.0607	2.0591	0.093669	-2.0591	-1.2409	1.3223	0.51297	-1.3223	0.92633	1.9656	0.092485	1.9656
ADRA1A_1	ADRA1A	0.90002	1.6835	0.21004	1.6835	0.11693	0.16966	0.91647	0.16966	1.3738	3.3458	0.04882	3.3458	0.858	1.6323	0.16131	1.6323
ADRA1A_2	ADRA1A	-0.26857	0.61391	0.6497	-0.61391	-1.8079	2.7205	0.025972	-2.7205	0.22436	0.6712	0.79536	0.6712	0.017589	0.046072	0.97179	0.046072
ADRA1A_3	ADRA1A	-1.4658	1.6562	0.19579	-1.6562	-4.7152	2.6132	0.032967	-2.6132	-0.099301	0.18919	0.95209	-0.18919	-0.10621	0.19109	0.87513	-0.19109
ADRA1A_4	ADRA1A	0.17575	0.48688	0.7233	0.48688	-0.48509	1.1312	0.34325	-1.1312	0.30055	0.96123	0.69113	0.96123	0.38408	1.1914	0.3062	1.1914
ADRA1B_1	ADRA1B	-1.7401	1.6795	0.17732	-1.6795	-2.7275	2.1242	0.0521	-2.1242	-0.24178	0.40413	0.88572	-0.40413	-2.651	2.0887	0.048767	-2.0887
ADRA1B_2	ADRA1B	-0.85601	0.6029	0.41587	-0.6029	1.8653	3.5404	0.0032142	3.5404	0.89088	1.1936	0.63199	1.1936	-2.1729	1.0718	0.1085	-1.0718
ADRA1B_3	ADRA1B	-0.10275	0.15479	0.90097	-0.15479	1.2365	3.1798	0.0084518	3.1798	-0.41017	0.60729	0.81078	-0.60729	-0.4481	0.6226	0.58858	-0.6226
ADRA1B_4	ADRA1B	-1.3704	0.98203	0.28969	-0.98203	-3.1231	1.4437	0.25974	-1.4437	0.34671	0.463	0.89022	0.463	-1.513	1.0707	0.19919	-1.0707
ADRA1D_1	ADRA1D	-1.3468	0.95916	0.29452	-0.95916	-3.0752	1.4169	0.27212	-1.4169	0.50515	0.70429	0.8035	0.70429	-1.595	1.0878	0.18024	-1.0878
ADRA1D_2	ADRA1D	-1.6582	1.2591	0.22873	-1.2591	-3.6152	1.744	0.15844	-1.744	-0.15628	0.20391	0.9354	-0.20391	-1.5034	1.2318	0.19713	-1.2318
ADRA1D_3	ADRA1D	-2.3698	1.4662	0.13652	-1.4662	-3.569	1.7139	0.16639	-1.7139	-1.2005	1.1057	0.56829	-1.1057	-2.6284	1.5732	0.057907	-1.5732
ADRA1D_4	ADRA1D	-0.70297	0.53554	0.49378	-0.53554	-2.5671	1.1539	0.42289	-1.1539	1.1534	1.7736	0.39275	1.7736	-0.81104	0.61133	0.40434	-0.61133
ADRA2A_1	ADRA2A	0.11129	0.23779	0.86951	0.23779	-0.82154	1.3517	0.2549	-1.3517	0.11219	0.26368	0.93371	0.26368	0.58216	1.5302	0.18457	1.5302
ADRA2A_2	ADRA2A	0.58443	1.7605	0.18793	1.7605	1.6792	8.1769	1.0445e-14	8.1769	0.28489	0.849	0.73004	0.849	0.34626	0.99351	0.39914	0.99351
ADRA2A_3	ADRA2A	-2.806	2.1799	0.10188	-2.1799	0.42462	0.91035	0.44925	0.91035	-1.0056	1.398	0.50957	-1.398	-4.3364	2.5071	0.015496	-2.5071
ADRA2A_4	ADRA2A	-0.049191	0.083334	0.94792	-0.083334	-0.27974	0.45791	0.70406	-0.45791	0.66939	1.6058	0.43564	1.6058	-0.63366	0.91612	0.42715	-0.91612
ADRA2B_1	ADRA2B	-1.3068	1.7451	0.18568	-1.7451	0.26388	0.6171	0.61291	0.6171	0.31234	0.77833	0.75608	0.77833	-3.4067	2.7539	0.018289	-2.7539
ADRA2B_2	ADRA2B	-1.2025	1.7377	0.18913	-1.7377	-1.5644	2.1371	0.07734	-2.1371	0.049439	0.11789	0.97326	0.11789	-2.2293	2.5103	0.036279	-2.5103
ADRA2B_3	ADRA2B	0.086531	0.26424	0.85303	0.26424	0.11521	0.37517	0.76391	0.37517	0.4157	1.5789	0.44519	1.5789	-0.25401	0.71755	0.55119	-0.71755
ADRA2B_4	ADRA2B	-1.4617	2.2952	0.1134	-2.2952	0.74279	2.5567	0.037646	2.5567	0.065464	0.18462	0.95493	0.18462	-3.8182	3.4791	0.0044409	-3.4791
ADRA2C_1	ADRA2C	-3.0624	1.7672	0.09792	-1.7672	-3.8995	1.9399	0.11439	-1.9399	-1.2065	1.2328	0.54001	-1.2328	-3.5939	1.904	0.034476	-1.904
ADRA2C_2	ADRA2C	1.0379	1.3092	0.3642	1.3092	1.3321	1.8393	0.14719	1.8393	-1.1698	0.70128	0.53634	-0.70128	3.6085	14.153	6.1005e-42	14.153
ADRA2C_3	ADRA2C	-2.563	1.5938	0.12303	-1.5938	-3.7498	1.8345	0.13697	-1.8345	0.99447	2.0573	0.28332	2.0573	-3.4468	1.8006	0.039377	-1.8006
ADRA2C_4	ADRA2C	-0.076302	0.2011	0.88939	-0.2011	0.84619	3.2845	0.0062333	3.2845	-0.59291	1.4535	0.49613	-1.4535	-0.018979	0.053032	0.967	-0.053032
ADRB1_1	ADRB1	-2.3813	1.662	0.13592	-1.662	-3.9788	1.9978	0.10371	-1.9978	-0.45279	0.60122	0.80608	-0.60122	-2.802	1.8226	0.05017	-1.8226
ADRB1_2	ADRB1	-0.21667	0.25278	0.80768	-0.25278	-3.559	1.7074	0.16832	-1.7074	0.7512	1.333	0.55098	1.333	1.6613	4.0471	0.0013934	4.0471
ADRB1_3	ADRB1	-0.30093	0.36007	0.75269	-0.36007	2.4604	8.8962	2.74e-17	8.8962	0.12757	0.19103	0.96171	0.19103	-1.8913	1.4434	0.12819	-1.4434
ADRB1_4	ADRB1	0.28325	0.37033	0.83178	0.37033	-1.6124	1.177	0.20788	-1.177	0.23758	0.32733	0.92991	0.32733	1.3895	2.8507	0.024984	2.8507
ADRB2_1	ADRB2	-2.153	2.3146	0.10631	-2.3146	-5.1435	3.0468	0.011602	-3.0468	-2.1362	2.5367	0.16498	-2.5367	0.38704	0.95387	0.41986	0.95387
ADRB2_2	ADRB2	-0.24196	0.29985	0.79299	-0.29985	-3.7903	1.8626	0.13039	-1.8626	0.94756	1.9503	0.31535	1.9503	1.5473	3.8591	0.0025826	3.8591
ADRB2_3	ADRB2	-1.5978	1.7729	0.17135	-1.7729	1.1183	3.2459	0.0069672	3.2459	0.48895	1.171	0.6072	1.171	-4.0031	2.5751	0.012805	-2.5751
ADRB2_4	ADRB2	-1.5674	2.0517	0.13514	-2.0517	-5.2538	3.1689	0.0082604	-3.1689	-0.66791	1.263	0.57072	-1.263	0.56194	1.5314	0.18413	1.5314
ADRB3_1	ADRB3	0.54035	1.1542	0.37905	1.1542	0.092057	0.17506	0.89447	0.17506	0.0027358	0.0052799	0.99978	0.0052799	1.3171	3.9294	0.0020103	3.9294
ADRB3_2	ADRB3	-2.012	1.4139	0.17618	-1.4139	-3.6821	1.7885	0.1475	-1.7885	-0.38911	0.47961	0.84161	-0.47961	-2.1873	1.5156	0.095202	-1.5156
ADRB3_3	ADRB3	-0.7317	0.45542	0.20678	-0.45542	-1.0652	0.54338	0.80635	-0.54338	0.037093	0.028061	0.86334	0.028061	-0.97413	0.56187	0.28959	-0.56187
ADRB3_4	ADRB3	-1.4647	1.4999	0.22177	-1.4999	-4.4074	2.3377	0.05665	-2.3377	0.44309	0.92327	0.7083	0.92327	-0.84825	1.0834	0.33479	-1.0834
ADRBK1_1	ADRBK1	0.62857	1.2625	0.33664	1.2625	0.61955	1.2928	0.28059	1.2928	-0.4605	0.6894	0.78165	-0.6894	1.7559	5.6946	8.4872e-07	5.6946
ADRBK1_2	ADRBK1	-3.4726	2.1141	0.094481	-2.1141	-1.3657	1.4824	0.19274	-1.4824	-3.5833	2.3241	0.12073	-2.3241	-4.0563	2.2624	0.021852	-2.2624
ADRBK1_3	ADRBK1	0.32288	0.67162	0.61953	0.67162	1.9522	8.0477	2.9035e-14	8.0477	-0.79801	1.2476	0.57301	-1.2476	0.65545	1.5975	0.16627	1.5975
ADRBK1_4	ADRBK1	-1.5484	1.8972	0.15449	-1.8972	-5.0367	2.9328	0.015563	-2.9328	-0.46879	0.87882	0.72181	-0.87882	0.26442	0.60189	0.62241	0.60189
ADRBK2_1	ADRBK2	-0.88104	1.0389	0.39839	-1.0389	-4.2993	2.2475	0.067231	-2.2475	-0.70958	0.9628	0.6791	-0.9628	1.8394	6.0713	1.0714e-07	6.0713
ADRBK2_2	ADRBK2	-0.13274	0.27809	0.84405	-0.27809	0.78643	2.4107	0.050124	2.4107	-0.4028	0.84864	0.72988	-0.84864	-0.31958	0.65281	0.58948	-0.65281
ADRBK2_3	ADRBK2	-1.2844	2.0664	0.13617	-2.0664	0.2674	0.75182	0.53376	0.75182	0.54823	1.7878	0.36574	1.7878	-3.6436	3.351	0.0064265	-3.351
ADRBK2_4	ADRBK2	1.5807	3.9037	0.032447	3.9037	1.3517	3.1475	0.0093517	3.1475	1.3027	3.112	0.078929	3.112	2.0183	6.1829	5.8361e-08	6.1829
ADRM1_1	ADRM1	-2.2042	1.8813	0.13365	-1.8813	-2.735	2.1314	0.051395	-2.1314	-1.3933	1.6261	0.40446	-1.6261	-2.8105	2.1352	0.043121	-2.1352
ADRM1_2	ADRM1	-0.84416	0.76025	0.46402	-0.76025	0.93051	1.5936	0.1917	1.5936	-0.33396	0.38004	0.86671	-0.38004	-2.0272	1.3354	0.11313	-1.3354
ADRM1_3	ADRM1	-2.571	2.2233	0.10518	-2.2233	0.90767	2.4525	0.04636	2.4525	-3.6647	2.7002	0.087619	-2.7002	-3.1662	2.4641	0.027469	-2.4641
ADRM1_4	ADRM1	-2.1416	1.6512	0.15287	-1.6512	-4.0991	2.0884	0.088734	-2.0884	0.2652	0.46837	0.87131	0.46837	-2.6496	1.8575	0.056488	-1.8575
ADSL_1	ADSL	-4.0517	2.2578	0.070144	-2.2578	-4.4744	2.3953	0.051395	-2.3953	-4.5091	2.5103	0.053188	-2.5103	-4.1607	2.3509	0.019376	-2.3509
ADSL_2	ADSL	-1.8362	1.0785	0.17883	-1.0785	2.7742	8.845	4.5164e-17	8.845	-2.1828	1.2332	0.31309	-1.2332	-2.5927	1.2834	0.077849	-1.2834
ADSL_3	ADSL	-2.7213	1.3528	0.094481	-1.3528	-3.1064	1.4343	0.26356	-1.4343	-3.1384	1.5031	0.18403	-1.5031	-2.8196	1.4084	0.0648	-1.4084
ADSL_4	ADSL	-3.5158	2.1471	0.094157	-2.1471	-4.4084	2.3386	0.056638	-2.3386	-3.4559	2.3349	0.12999	-2.3349	-3.5196	2.2253	0.024312	-2.2253
ADSS_1	ADSS	-0.27458	0.20711	0.62142	-0.20711	-1.7947	0.81695	0.75331	-0.81695	-0.5839	0.39749	0.71807	-0.39749	1.3657	1.9086	0.11889	1.9086
ADSS_2	ADSS	-0.82605	0.83367	0.46213	-0.83367	0.72343	1.2861	0.2881	1.2861	-0.54574	0.65078	0.77783	-0.65078	-1.8207	1.4166	0.13782	-1.4166
ADSS_3	ADSS	-2.7318	1.5757	0.10954	-1.5757	-3.6371	1.7585	0.15452	-1.7585	-3.2482	1.7895	0.15508	-1.7895	-1.9772	1.4291	0.11921	-1.4291
ADSS_4	ADSS	-2.3756	1.3402	0.12506	-1.3402	-3.2528	1.5185	0.22978	-1.5185	-0.17174	0.19902	0.92704	-0.19902	-2.9611	1.4906	0.057988	-1.4906
ADSSL1_1	ADSSL1	-1.6181	1.6369	0.19022	-1.6369	1.3873	4.0966	0.00038198	4.0966	-1.2436	1.5332	0.44574	-1.5332	-3.1687	2.2366	0.032424	-2.2366
ADSSL1_2	ADSSL1	-3.2354	2.231	0.09545	-2.231	-4.5934	2.5008	0.041687	-2.5008	0.89939	2.3634	0.20771	2.3634	-4.2784	2.4545	0.016711	-2.4545
ADSSL1_3	ADSSL1	-1.5605	1.2261	0.2468	-1.2261	1.9412	5.4313	8.2753e-07	5.4313	0.62857	1.092	0.64854	1.092	-3.3364	1.726	0.042966	-1.726
ADSSL1_4	ADSSL1	-0.35138	0.67995	0.61066	-0.67995	-0.69299	1.2612	0.28902	-1.2612	-0.48552	0.98964	0.68057	-0.98964	-0.054142	0.12032	0.92415	-0.12032
ADTRP_1	ADTRP	-2.8242	1.6653	0.1066	-1.6653	-3.7854	1.8591	0.13096	-1.8591	-0.29109	0.38315	0.88062	-0.38315	-3.4818	1.8247	0.038104	-1.8247
ADTRP_2	ADTRP	-2.2511	1.3662	0.14429	-1.3662	-3.3971	1.6053	0.19885	-1.6053	1.1927	2.3844	0.20675	2.3844	-3.1017	1.5756	0.051809	-1.5756
ADTRP_3	ADTRP	-2.3012	2.6472	0.095316	-2.6472	0.59039	1.767	0.14321	1.767	-0.6562	1.3377	0.54138	-1.3377	-4.5669	3.3043	0.0031106	-3.3043
ADTRP_4	ADTRP	-1.5919	1.7393	0.17646	-1.7393	-4.7232	2.6207	0.032448	-2.6207	-0.23833	0.43428	0.87679	-0.43428	-0.309	0.52046	0.66609	-0.52046
AEBP1_1	AEBP1	-0.77271	1.0282	0.41646	-1.0282	-4.5728	2.4822	0.043211	-2.4822	0.69971	1.6932	0.4013	1.6932	0.87494	2.1437	0.068763	2.1437
AEBP1_2	AEBP1	-1.9171	1.3699	0.18865	-1.3699	0.25805	0.3763	0.78658	0.3763	-2.5098	1.6567	0.26584	-1.6567	-2.4812	1.5797	0.069545	-1.5797
AEBP1_3	AEBP1	-1.3323	0.91581	0.29236	-0.91581	-2.9268	1.336	0.31113	-1.336	1.1841	2.0442	0.29443	2.0442	-2.0032	1.1715	0.10104	-1.1715
AEBP1_4	AEBP1	-1.814	2.1626	0.12117	-2.1626	-5.1802	3.0869	0.010372	-3.0869	0.35632	0.9314	0.7027	0.9314	-1.1594	1.733	0.13042	-1.733
AEBP2_1	AEBP2	-1.6703	0.90782	0.155	-0.90782	-2.3564	1.0553	0.50061	-1.0553	-0.24441	0.21315	0.87175	-0.21315	-2.097	1.0359	0.11507	-1.0359
AEBP2_2	AEBP2	-2.3671	1.377	0.13075	-1.377	-3.3534	1.5786	0.20788	-1.5786	0.36822	0.5319	0.86066	0.5319	-3.0593	1.5496	0.05357	-1.5496
AEBP2_3	AEBP2	0.43125	0.48279	0.8067	0.48279	-0.051514	0.048552	0.85121	-0.048552	0.40709	0.47091	0.90548	0.47091	0.74248	0.95468	0.4703	0.95468
AEBP2_4	AEBP2	-1.2865	0.93264	0.31096	-0.93264	-3.0752	1.4169	0.27212	-1.4169	0.21868	0.27493	0.95061	0.27493	-1.243	0.93906	0.26867	-0.93906
AEN_1	AEN	-1.1925	1.3032	0.28698	-1.3032	-0.44991	0.64712	0.57919	-0.64712	0.33565	0.66228	0.80089	0.66228	-2.8278	2.0623	0.044943	-2.0623
AEN_2	AEN	-2.0298	2.5029	0.098781	-2.5029	-5.4589	3.4084	0.004082	-3.4084	-0.30866	0.70361	0.78383	-0.70361	-0.90396	1.603	0.16328	-1.603
AEN_3	AEN	0.15531	0.33843	0.811	0.33843	1.6886	6.9516	8.4005e-11	6.9516	-0.25316	0.52699	0.84611	-0.52699	-0.18873	0.37905	0.75688	-0.37905
AEN_4	AEN	0.72793	1.547	0.24034	1.547	0.8494	1.9716	0.10548	1.9716	0.54312	1.1767	0.60597	1.1767	0.86943	2.02	0.08413	2.02
AES_1	AES	-1.6703	0.95863	0.18676	-0.95863	-2.5955	1.1676	0.41337	-1.1676	0.96571	1.3916	0.54543	1.3916	-2.3253	1.1459	0.09619	-1.1459
AES_2	AES	-2.9997	1.5131	0.091798	-1.5131	-3.3969	1.6052	0.19885	-1.6052	-3.4298	1.6822	0.15645	-1.6822	-3.1014	1.5754	0.051809	-1.5754
AES_3	AES	-2.3464	1.5817	0.13993	-1.5817	-3.835	1.8938	0.12405	-1.8938	-0.26646	0.35931	0.89033	-0.35931	-2.8897	1.7605	0.045798	-1.7605
AES_4	AES	-1.9591	2.5869	0.096746	-2.5869	0.76556	2.5673	0.036859	2.5673	0.3824	1.1659	0.60863	1.1659	-4.7085	3.48	0.0018843	-3.48
AFAP1_1	AFAP1	-1.2747	0.898	0.30982	-0.898	-2.9547	1.351	0.30353	-1.351	1.6362	3.4164	0.043043	3.4164	-2.0962	1.2052	0.08917	-1.2052
AFAP1_2	AFAP1	0.038346	0.050318	0.99526	0.050318	0.80189	1.4322	0.23756	1.4322	-0.031896	0.044064	0.98084	-0.044064	-0.25678	0.31458	0.75675	-0.31458
AFAP1_3	AFAP1	-1.3703	0.78496	0.20952	-0.78496	-2.1946	0.9833	0.56697	-0.9833	-1.6243	0.88599	0.39267	-0.88599	-0.91977	0.61495	0.31891	-0.61495
AFAP1_4	AFAP1	0.082131	0.18359	0.90022	0.18359	0.99867	3.2883	0.006176	3.2883	-0.4509	0.92612	0.70433	-0.92612	0.16234	0.38762	0.75675	0.38762
AFAP1L1_1	AFAP1L1	-1.5155	1.4743	0.22183	-1.4743	-4.2915	2.2411	0.067806	-2.2411	0.31086	0.59437	0.82505	0.59437	-0.94787	1.131	0.30615	-1.131
AFAP1L1_2	AFAP1L1	-1.1935	1.1693	0.31637	-1.1693	0.28917	0.47848	0.70957	0.47848	-0.26151	0.374	0.88931	-0.374	-2.6176	1.7995	0.059324	-1.7995
AFAP1L1_3	AFAP1L1	-1.759	1.6491	0.18	-1.6491	1.8968	6.6487	6.4002e-10	6.6487	-0.8618	1.1491	0.60291	-1.1491	-3.6233	2.2284	0.021285	-2.2284
AFAP1L1_4	AFAP1L1	0.55291	1.4587	0.26451	1.4587	1.3186	4.9053	1.1291e-05	4.9053	-0.22835	0.50333	0.85542	-0.50333	0.96333	3.0806	0.016643	3.0806
AFAP1L2_1	AFAP1L2	-2.2345	1.6728	0.14486	-1.6728	-0.41706	0.55393	0.62675	-0.55393	0.30744	0.5484	0.84326	0.5484	-3.7747	2.0378	0.029229	-2.0378
AFAP1L2_2	AFAP1L2	-2.3026	2.2876	0.10585	-2.2876	-0.72133	1.1845	0.31666	-1.1845	-2.0992	2.4167	0.1859	-2.4167	-3.2766	2.6707	0.021291	-2.6707
AFAP1L2_3	AFAP1L2	-1.9805	2.4483	0.10145	-2.4483	0.3493	0.94508	0.42958	0.94508	-0.128	0.30679	0.92165	-0.30679	-4.3354	3.2375	0.0046692	-3.2375
AFAP1L2_4	AFAP1L2	-2.5914	2.1342	0.10784	-2.1342	-4.6704	2.5714	0.03609	-2.5714	0.072119	0.14364	0.96675	0.14364	-3.2119	2.3671	0.029021	-2.3671
AFF1_1	AFF1	1.3504	2.8533	0.094481	2.8533	1.4648	3.3391	0.0055008	3.3391	0.18397	0.26983	0.94107	0.26983	2.5287	9.0689	5.3786e-17	9.0689
AFF1_2	AFF1	-0.68287	0.83401	0.49897	-0.83401	1.366	3.6302	0.0021299	3.6302	-0.22336	0.34546	0.90348	-0.34546	-2.02	1.7255	0.095425	-1.7255
AFF1_3	AFF1	-1.4086	1.6038	0.20849	-1.6038	-4.6875	2.5872	0.034847	-2.5872	0.0070918	0.013887	0.99772	0.013887	-0.074789	0.1348	0.91091	-0.1348
AFF1_4	AFF1	0.008317	0.01305	0.99522	0.01305	0.023773	0.039055	0.98671	0.039055	-0.4393	0.64585	0.79611	-0.64585	0.44913	0.85378	0.47862	0.85378
AFF2_1	AFF2	-0.144	0.22864	0.86281	-0.22864	-0.81372	1.0832	0.34984	-1.0832	0.010297	0.018841	0.99731	0.018841	0.034962	0.061193	0.969	0.061193
AFF2_2	AFF2	-0.22187	0.43255	0.75353	-0.43255	0.58353	1.589	0.18512	1.589	0.30376	0.78237	0.75493	0.78237	-1.129	1.7101	0.13555	-1.7101
AFF2_3	AFF2	-0.24304	0.36166	0.78148	-0.36166	0.081309	0.14103	0.91973	0.14103	0.52452	1.1164	0.63199	1.1164	-1.1347	1.3162	0.23196	-1.3162
AFF2_4	AFF2	0.35323	0.71413	0.59675	0.71413	0.95823	2.5394	0.03918	2.5394	0.59415	1.4369	0.50435	1.4369	-0.17197	0.29998	0.80375	-0.29998
AFF3_1	AFF3	-0.60387	0.68754	0.5617	-0.68754	1.3599	3.2622	0.0067778	3.2622	-0.20217	0.28486	0.91836	-0.28486	-1.8769	1.5128	0.12444	-1.5128
AFF3_2	AFF3	-2.0051	1.6254	0.16497	-1.6254	-4.1437	2.123	0.083449	-2.123	0.040587	0.067193	0.98882	0.067193	-2.1528	1.7369	0.086931	-1.7369
AFF3_3	AFF3	-2.4909	1.3909	0.11755	-1.3909	-3.3199	1.5584	0.21525	-1.5584	-0.56185	0.58399	0.78385	-0.58399	-3.0266	1.5297	0.055057	-1.5297
AFF3_4	AFF3	-2.9691	1.7328	0.1006	-1.7328	-3.865	1.9151	0.1193	-1.9151	-0.78526	0.90302	0.68609	-0.90302	-3.5599	1.8797	0.035559	-1.8797
AFF4_1	AFF4	-0.13578	0.25629	0.85472	-0.25629	1.0995	3.4209	0.0041389	3.4209	0.18745	0.43493	0.87867	0.43493	-1.05	1.5312	0.17921	-1.5312
AFF4_2	AFF4	-1.6893	1.1129	0.21936	-1.1129	1.3136	2.4421	0.049618	2.4421	-0.49077	0.49538	0.80982	-0.49538	-2.8606	1.4318	0.06278	-1.4318
AFF4_3	AFF4	-0.35208	0.42305	0.7173	-0.42305	1.163	2.5037	0.042681	2.5037	1.0751	2.3394	0.21426	2.3394	-2.2172	1.585	0.090514	-1.585
AFF4_4	AFF4	-1.7702	1.2605	0.2124	-1.2605	-3.5028	1.6714	0.17844	-1.6714	-0.68081	0.72108	0.7377	-0.72108	-1.4819	1.1813	0.20525	-1.1813
AFG3L2_1	AFG3L2	-2.3244	1.8542	0.13033	-1.8542	-4.3596	2.2974	0.061178	-2.2974	0.34386	0.68038	0.7943	0.68038	-2.9607	2.0918	0.04056	-2.0918
AFG3L2_2	AFG3L2	-3.2088	1.6921	0.090408	-1.6921	-3.7128	1.8093	0.14274	-1.8093	-3.324	1.8442	0.14804	-1.8442	-3.4106	1.7758	0.04056	-1.7758
AFG3L2_3	AFG3L2	-1.7852	1.9422	0.14256	-1.9422	-4.877	2.7697	0.023223	-2.7697	-0.80929	1.289	0.55632	-1.289	-0.16072	0.29927	0.80658	-0.29927
AFG3L2_4	AFG3L2	-2.6826	1.3316	0.094481	-1.3316	-3.0676	1.4126	0.2732	-1.4126	-3.0996	1.4804	0.18788	-1.4804	-2.7808	1.3865	0.066814	-1.3865
AFM_1	AFM	-1.0484	1.0062	0.37436	-1.0062	2.5722	9.9643	1.4253e-21	9.9643	-0.23195	0.31294	0.90635	-0.31294	-2.9208	1.7476	0.043746	-1.7476
AFM_2	AFM	-1.9268	2.4288	0.10257	-2.4288	-1.5314	2.2678	0.062743	-2.2678	-0.18077	0.42769	0.88113	-0.42769	-3.6639	3.1531	0.0093001	-3.1531
AFM_3	AFM	-1.7244	1.2717	0.21755	-1.2717	-3.5794	1.7206	0.16471	-1.7206	-0.00031779	0.0004325	0.9902	-0.0004325	-1.822	1.3501	0.14127	-1.3501
AFM_4	AFM	-0.79854	1.0642	0.40076	-1.0642	-2.8633	2.2573	0.040981	-2.2573	0.17408	0.35136	0.90889	0.35136	-0.6569	0.94939	0.40985	-0.94939
AFMID_1	AFMID	-2.3463	1.322	0.12675	-1.322	-3.221	1.4999	0.23711	-1.4999	-0.14407	0.16689	0.9354	-0.16689	-2.9304	1.4724	0.059459	-1.4724
AFMID_2	AFMID	-0.5171	0.82706	0.52691	-0.82706	0.37629	0.8575	0.47654	0.8575	0.49613	1.2367	0.58231	1.2367	-1.8986	2.0848	0.0668	-2.0848
AFMID_3	AFMID	1.0005	2.6395	0.096236	2.6395	1.6877	6.134	1.567e-08	6.134	0.70369	1.8177	0.35578	1.8177	0.97327	2.6355	0.033307	2.6355
AFMID_4	AFMID	-2.8955	2.0749	0.10259	-2.0749	-4.467	2.3889	0.0521	-2.3889	-1.8218	1.8783	0.30407	-1.8783	-2.8032	2.1283	0.043645	-2.1283
AFP_1	AFP	-1.2754	1.3184	0.2743	-1.3184	0.038932	0.063978	0.97179	0.063978	-0.72963	0.97175	0.6741	-0.97175	-2.4089	1.8884	0.065387	-1.8884
AFP_2	AFP	0.46369	0.7511	0.58879	0.7511	1.1165	2.3955	0.052531	2.3955	-0.32942	0.43798	0.86267	-0.43798	0.96025	1.9372	0.09765	1.9372
AFP_3	AFP	-2.0194	1.031	0.10565	-1.031	-2.5049	1.1242	0.44508	-1.1242	-1.9362	1.0518	0.33816	-1.0518	-2.2389	1.1035	0.10312	-1.1035
AFP_4	AFP	-1.5564	1.5648	0.20601	-1.5648	0.30775	0.58821	0.6346	0.58821	-1.2336	1.4884	0.46004	-1.4884	-2.7139	2.0824	0.047246	-2.0824
AFTPH_1	AFTPH	-2.3212	1.4259	0.13981	-1.4259	-3.5018	1.6707	0.17844	-1.6707	1.2484	2.6362	0.15668	2.6362	-3.204	1.6398	0.047823	-1.6398
AFTPH_2	AFTPH	-0.79801	0.95587	0.43741	-0.95587	1.9328	6.602	8.6777e-10	6.602	-0.50638	0.72585	0.76609	-0.72585	-2.2955	1.8555	0.071981	-1.8555
AFTPH_3	AFTPH	-0.37245	0.41985	0.70556	-0.41985	1.1212	2.2347	0.069982	2.2347	0.57065	0.96484	0.69852	0.96484	-1.8611	1.3809	0.13492	-1.3809
AFTPH_4	AFTPH	-1.4745	1.9284	0.15168	-1.9284	1.2022	4.1161	0.00035101	4.1161	0.036463	0.084819	0.9815	0.084819	-3.8263	2.9072	0.011911	-2.9072
AGA_1	AGA	-1.3562	1.1608	0.28891	-1.1608	-3.7261	1.8183	0.14029	-1.8183	-1.2055	1.1653	0.55484	-1.1653	0.54914	0.91161	0.45596	0.91161
AGA_2	AGA	-0.53186	0.57451	0.60978	-0.57451	-1.1467	1.0535	0.30812	-1.0535	0.83094	1.5651	0.45612	1.5651	-1.4689	1.2291	0.20333	-1.2291
AGA_3	AGA	0.34526	0.89976	0.49591	0.89976	0.24229	0.64037	0.59907	0.64037	0.58907	1.8496	0.34573	1.8496	0.15908	0.40299	0.74735	0.40299
AGA_4	AGA	-0.13574	0.18213	0.87236	-0.18213	-2.1935	1.6422	0.10967	-1.6422	0.18006	0.29231	0.93134	0.29231	0.66993	1.2397	0.29258	1.2397
AGAP1_1	AGAP1	0.39169	0.77186	0.56621	0.77186	-0.65614	0.94483	0.41934	-0.94483	0.022667	0.042865	0.99236	0.042865	1.3035	3.7663	0.003349	3.7663
AGAP1_2	AGAP1	-1.9754	2.9081	0.092481	-2.9081	-5.9444	4.0464	0.00043053	-4.0464	-0.12013	0.34427	0.91012	-0.34427	-0.62227	1.4203	0.21862	-1.4203
AGAP1_3	AGAP1	-0.40482	0.47816	0.68303	-0.47816	-3.8109	1.8769	0.12744	-1.8769	1.0402	2.2338	0.23658	2.2338	1.0277	2.0982	0.075115	2.0982
AGAP1_4	AGAP1	1.1131	1.8142	0.18659	1.8142	2.4039	6.7993	2.547e-10	6.7993	0.66847	0.97544	0.70566	0.97544	0.99251	1.5874	0.18099	1.5874
AGAP11_1	AGAP11	-1.0986	1.4955	0.24552	-1.4955	-4.9539	2.8471	0.019297	-2.8471	0.37549	0.91585	0.70993	0.91585	0.5742	1.4233	0.21814	1.4233
AGAP11_2	AGAP11	1.3154	3.0568	0.089867	3.0568	0.14558	0.22606	0.87498	0.22606	1.3055	3.2788	0.055732	3.2788	1.9537	6.1037	9.0288e-08	6.1037
AGAP11_3	AGAP11	-2.1816	1.1654	0.12212	-1.1654	-2.8647	1.3032	0.32903	-1.3032	-0.97426	0.77465	0.65566	-0.77465	-2.5849	1.2793	0.078329	-1.2793
AGAP11_4	AGAP11	-1.6219	0.88105	0.1563	-0.88105	-2.2903	1.0255	0.52728	-1.0255	-0.27387	0.23239	0.85872	-0.23239	-2.0339	1.0066	0.12103	-1.0066
AGAP2_1	AGAP2	-1.3373	1.2569	0.27801	-1.2569	1.4143	3.5943	0.0024141	3.5943	0.078793	0.12678	0.97596	0.12678	-3.2518	1.9262	0.031129	-1.9262
AGAP2_2	AGAP2	-1.5465	1.368	0.23437	-1.368	-2.276	1.7128	0.099275	-1.7128	-0.21991	0.31932	0.90871	-0.31932	-2.419	1.7497	0.070982	-1.7497
AGAP2_3	AGAP2	-0.52797	0.79048	0.54176	-0.79048	-2.9558	2.3508	0.034357	-2.3508	-0.3575	0.62014	0.81134	-0.62014	0.61874	1.4325	0.21551	1.4325
AGAP2_4	AGAP2	-1.8021	1.3235	0.20629	-1.3235	-3.6379	1.759	0.15452	-1.759	0.11164	0.16095	0.97126	0.16095	-2.0486	1.453	0.11052	-1.453
AGAP3_1	AGAP3	0.45444	0.67908	0.63654	0.67908	-1.8595	1.3687	0.16116	-1.3687	0.10465	0.14865	0.9757	0.14865	2.113	6.2982	3.0316e-08	6.2982
AGAP3_2	AGAP3	-0.5966	0.58999	0.57829	-0.58999	1.0404	1.8891	0.12374	1.8891	-0.042647	0.054444	0.97376	-0.054444	-1.8042	1.2822	0.14574	-1.2822
AGAP3_3	AGAP3	0.33166	0.63728	0.64133	0.63728	0.18523	0.35292	0.78215	0.35292	0.50819	1.1388	0.62125	1.1388	0.23848	0.45945	0.71613	0.45945
AGAP3_4	AGAP3	-1.6005	1.4527	0.21752	-1.4527	-0.48185	0.63984	0.57574	-0.63984	0.1177	0.20046	0.95446	0.20046	-3.2626	2.01	0.031757	-2.01
AGAP4_1	AGAP4	-0.51779	0.37582	0.15702	-0.37582	-0.60192	0.37406	0.3775	-0.37406	-0.60915	0.38996	0.57301	-0.38996	-0.5388	0.38497	0.45657	-0.38497
AGAP4_2	AGAP4	-1.807	1.1065	0.19237	-1.1065	0.90931	1.3807	0.26356	1.3807	-1.1108	0.8821	0.61205	-0.8821	-2.7162	1.3504	0.070562	-1.3504
AGAP4_3	AGAP4	-2.31	1.138	0.09545	-1.138	-2.6764	1.2072	0.38595	-1.2072	-2.7071	1.2652	0.22388	-1.2652	-2.403	1.1849	0.090308	-1.1849
AGAP4_4	AGAP4	-3.1403	1.6668	0.093572	-1.6668	-3.6821	1.7885	0.1475	-1.7885	-3.0764	1.7883	0.18436	-1.7883	-3.3806	1.7555	0.041498	-1.7555
AGAP5_1	AGAP5	-1.0873	0.69839	0.31867	-0.69839	-2.3397	1.0478	0.50759	-1.0478	0.52014	0.59107	0.86853	0.59107	-1.4408	0.85086	0.16286	-0.85086
AGAP5_2	AGAP5	-3.5108	2.7255	0.089867	-2.7255	-5.1453	3.0487	0.01154	-3.0487	-2.2093	2.5752	0.15645	-2.5752	-3.543	2.8355	0.015541	-2.8355
AGAP5_3	AGAP5	-3.3474	1.942	0.094577	-1.942	-4.1273	2.1102	0.085427	-2.1102	-1.8516	1.6934	0.34573	-1.6934	-3.8181	2.0711	0.027999	-2.0711
AGAP5_4	AGAP5	-0.017936	0.046768	0.97465	-0.046768	-0.68239	1.504	0.2084	-1.504	0.08462	0.25254	0.93629	0.25254	0.21228	0.62366	0.60826	0.62366
AGAP6_1	AGAP6	1.333	5.0257	0.00080962	5.0257	2.0101	10.539	4.344e-24	10.539	0.59099	1.8457	0.34675	1.8457	1.7516	8.1342	1.1271e-13	8.1342
AGAP6_2	AGAP6	-2.7948	1.3939	0.093818	-1.3939	-3.1843	1.4787	0.24478	-1.4787	-3.2167	1.5497	0.17684	-1.5497	-2.8943	1.4513	0.06107	-1.4513
AGAP6_3	AGAP6	-2.8751	1.698	0.10535	-1.698	-3.831	1.891	0.1246	-1.891	-0.37494	0.48698	0.84361	-0.48698	-3.5265	1.856	0.036718	-1.856
AGAP6_4	AGAP6	-1.9968	2.8181	0.094481	-2.8181	-5.836	3.8947	0.00076949	-3.8947	-0.64586	1.4986	0.47682	-1.4986	-0.22731	0.5697	0.6416	-0.5697
AGAP9_1	AGAP9	-0.73483	0.45784	0.27018	-0.45784	-1.3656	0.65281	0.99028	-0.65281	-1.0774	0.58251	0.39674	-0.58251	-0.15085	0.11435	0.60025	-0.11435
AGAP9_2	AGAP9	-0.36211	0.36395	0.70521	-0.36395	-3.2084	1.4926	0.23954	-1.4926	0.90589	1.5284	0.47758	1.5284	0.85659	1.369	0.25135	1.369
AGAP9_3	AGAP9	-2.5456	1.4839	0.12023	-1.4839	-3.517	1.6804	0.1755	-1.6804	-2.9515	1.6765	0.19864	-1.6765	-1.8688	1.3419	0.13521	-1.3419
AGAP9_4	AGAP9	-2.9959	1.6537	0.096746	-1.6537	-3.7013	1.8015	0.14406	-1.8015	-3.7349	1.888	0.12903	-1.888	-1.8316	1.4045	0.13742	-1.4045
AGBL1_1	AGBL1	-0.45203	0.69865	0.59296	-0.69865	-0.80654	1.164	0.32071	-1.164	-0.15849	0.29607	0.92338	-0.29607	-0.57708	0.88808	0.44601	-0.88808
AGBL1_2	AGBL1	-1.4123	0.83454	0.2254	-0.83454	-2.4001	1.0753	0.48395	-1.0753	1.5994	2.8091	0.13408	2.8091	-2.1394	1.0559	0.1113	-1.0559
AGBL1_3	AGBL1	-1.0124	0.7359	0.38371	-0.7359	2.2022	5.2951	1.7962e-06	5.2951	0.81051	1.1572	0.63792	1.1572	-2.4939	1.2315	0.084172	-1.2315
AGBL1_4	AGBL1	0.72489	1.6503	0.21417	1.6503	2.3854	11.168	5.4753e-27	11.168	0.038438	0.074728	0.98486	0.074728	0.60827	1.3747	0.23571	1.3747
AGBL2_1	AGBL2	-2.0641	1.557	0.16494	-1.557	1.0108	2.1535	0.079336	2.1535	-0.039893	0.060543	0.981	-0.060543	-3.6556	1.9488	0.032699	-1.9488
AGBL2_2	AGBL2	-2.5511	1.8527	0.12077	-1.8527	-4.2443	2.2027	0.072857	-2.2027	-0.98454	1.2038	0.5748	-1.2038	-2.6938	1.9558	0.051979	-1.9558
AGBL2_3	AGBL2	0.45571	0.86305	0.52012	0.86305	2.3626	10.036	6.909e-22	10.036	0.35842	0.71508	0.78166	0.71508	-0.35566	0.52593	0.65391	-0.52593
AGBL2_4	AGBL2	-1.0026	1.0827	0.36672	-1.0827	1.2905	3.2495	0.0069705	3.2495	0.95354	2.2024	0.24373	2.2024	-3.2538	2.0029	0.032085	-2.0029
AGBL3_1	AGBL3	-0.041989	0.12034	0.93448	-0.12034	-0.1572	0.45715	0.71067	-0.45715	-0.18524	0.559	0.83429	-0.559	0.15801	0.50487	0.68247	0.50487
AGBL3_2	AGBL3	-2.7584	1.9543	0.10962	-1.9543	-4.3273	2.2705	0.064305	-2.2705	-1.8188	1.7922	0.32556	-1.7922	-2.5595	1.9725	0.055955	-1.9725
AGBL3_3	AGBL3	0.13304	0.35687	0.79914	0.35687	-0.0073934	0.019903	0.98875	-0.019903	0.34393	1.0981	0.63725	1.0981	-0.0050429	0.013397	0.99184	-0.013397
AGBL3_4	AGBL3	-0.73251	0.83004	0.48869	-0.83004	1.0541	2.3286	0.058248	2.3286	-0.30567	0.43225	0.86866	-0.43225	-1.9616	1.6032	0.10972	-1.6032
AGBL4_1	AGBL4	-0.37188	0.76536	0.56497	-0.76536	1.5113	6.5606	1.1172e-09	6.5606	0.67307	2.2074	0.24122	2.2074	-2.2622	2.7698	0.025755	-2.7698
AGBL4_2	AGBL4	0.19158	0.54826	0.68778	0.54826	0.99594	4.0484	0.00045831	4.0484	0.22656	0.72523	0.77543	0.72523	-0.23958	0.61402	0.61351	-0.61402
AGBL4_3	AGBL4	0.051496	0.12458	0.93239	0.12458	0.27626	0.76175	0.52829	0.76175	-0.26641	0.63745	0.80757	-0.63745	0.25754	0.69611	0.5644	0.69611
AGBL4_4	AGBL4	0.2512	0.50686	0.71442	0.50686	1.4928	5.0636	5.2631e-06	5.0636	-1.0161	1.4773	0.47893	-1.4773	0.92719	2.4924	0.040833	2.4924
AGBL5_1	AGBL5	-2.8612	1.5907	0.1006	-1.5907	-3.6181	1.7459	0.15806	-1.7459	-1.416	1.243	0.50498	-1.243	-3.3177	1.7136	0.043721	-1.7136
AGBL5_2	AGBL5	-2.4409	1.6162	0.1323	-1.6162	-2.1167	1.5776	0.12055	-1.5776	-0.060715	0.088403	0.97269	-0.088403	-3.5512	1.8734	0.035861	-1.8734
AGBL5_3	AGBL5	-0.5549	0.53486	0.59872	-0.53486	-3.2847	1.5374	0.22256	-1.5374	0.84626	1.4288	0.51785	1.4288	0.43198	0.60253	0.65667	0.60253
AGBL5_4	AGBL5	-0.14689	0.15276	0.83353	-0.15276	-3.069	1.4134	0.2732	-1.4134	0.093261	0.11197	0.9944	0.11197	2.2	5.8355	4.2515e-07	5.8355
AGER_1	AGER	-1.5397	2.0902	0.13108	-2.0902	-5.3399	3.2674	0.0062624	-3.2674	-0.011548	0.027974	0.99422	-0.027974	0.034598	0.080312	0.95065	0.080312
AGER_2	AGER	1.6222	4.4858	0.0056442	4.4858	2.5655	11.035	2.35e-26	11.035	1.3938	3.8205	0.014568	3.8205	1.4206	3.7465	0.003581	3.7465
AGER_3	AGER	-1.4379	2.0238	0.13993	-2.0238	0.64308	1.8947	0.11823	1.8947	0.43407	1.2403	0.58032	1.2403	-3.898	3.1081	0.0085647	-3.1081
AGER_4	AGER	0.49919	1.2066	0.3559	1.2066	-0.10116	0.20743	0.8694	-0.20743	0.27582	0.67584	0.794	0.67584	1.0319	3.1651	0.014356	3.1651
AGFG1_1	AGFG1	-1.2475	1.3829	0.26322	-1.3829	-1.0842	1.3174	0.25216	-1.3174	-0.05132	0.091217	0.97743	-0.091217	-2.4513	2.0232	0.057111	-2.0232
AGFG1_2	AGFG1	-3.1168	2.0372	0.097936	-2.0372	-4.3404	2.2814	0.06297	-2.2814	0.52481	1.1021	0.63773	1.1021	-4.0283	2.2392	0.022576	-2.2392
AGFG1_3	AGFG1	-2.7908	2.0979	0.10494	-2.0979	-4.5382	2.4514	0.046099	-2.4514	-0.63821	0.9587	0.68609	-0.9587	-3.2709	2.2787	0.029501	-2.2787
AGFG1_4	AGFG1	-0.11764	0.1249	0.85519	-0.1249	2.2404	6.0495	2.7758e-08	6.0495	0.085027	0.10302	0.99524	0.10302	-1.3186	0.98334	0.24782	-0.98334
AGFG2_1	AGFG2	-0.13949	0.2259	0.86571	-0.2259	0.43635	0.90425	0.45257	0.90425	-0.54739	0.8463	0.72717	-0.8463	-0.020951	0.036632	0.97089	-0.036632
AGFG2_2	AGFG2	0.17768	0.48527	0.72414	0.48527	-0.013911	0.037448	0.97778	-0.037448	-0.27796	0.71637	0.7783	-0.71637	0.73157	2.5413	0.038104	2.5413
AGFG2_3	AGFG2	-0.93178	1.8509	0.17038	-1.8509	-4.1975	3.879	0.00044903	-3.879	0.037929	0.11449	0.97414	0.11449	-0.128	0.34329	0.7815	-0.34329
AGFG2_4	AGFG2	0.33289	1.1205	0.39126	1.1205	1.1785	5.7596	1.3482e-07	5.7596	0.27355	0.99711	0.67801	0.99711	-0.02549	0.078622	0.95116	-0.078622
AGGF1_1	AGGF1	-1.3763	1.0684	0.29109	-1.0684	-0.90871	0.83328	0.40064	-0.83328	0.23424	0.32865	0.92832	0.32865	-2.6622	1.5091	0.051156	-1.5091
AGGF1_2	AGGF1	0.17374	0.16511	0.96567	0.16511	-2.2303	0.99895	0.55158	-0.99895	0.5965	0.67758	0.83943	0.67758	1.9932	3.9209	0.0023688	3.9209
AGGF1_3	AGGF1	-1.8026	0.95359	0.13224	-0.95359	-2.4001	1.0753	0.48395	-1.0753	-1.0716	0.7254	0.60474	-0.7254	-2.1394	1.0559	0.1113	-1.0559
AGGF1_4	AGGF1	0.65508	1.2668	0.33614	1.2668	0.40633	0.74605	0.54285	0.74605	-0.060242	0.098162	0.97427	-0.098162	1.5204	4.2652	0.00060613	4.2652
AGK_1	AGK	-1.9407	1.3827	0.18574	-1.3827	-3.6639	1.7763	0.15057	-1.7763	0.053023	0.075511	0.99236	0.075511	-2.314	1.5428	0.083476	-1.5428
AGK_2	AGK	-1.6828	1.2057	0.22566	-1.2057	-3.4401	1.6319	0.19049	-1.6319	0.27733	0.39835	0.90619	0.39835	-2.0028	1.3555	0.11687	-1.3555
AGK_3	AGK	-1.0166	0.89681	0.39676	-0.89681	-3.4837	1.6592	0.18243	-1.6592	0.64424	1.0725	0.65953	1.0725	-0.5056	0.5409	0.58834	-0.5409
AGK_4	AGK	-2.6569	1.4766	0.10847	-1.4766	-3.4477	1.6366	0.1891	-1.6366	-0.979	0.92816	0.64374	-0.92816	-3.1511	1.6064	0.04984	-1.6064
AGL_1	AGL	-2.4191	1.76	0.13025	-1.76	-0.7715	0.93209	0.40861	-0.93209	-0.059824	0.095662	0.97445	-0.095662	-3.8345	2.0838	0.027536	-2.0838
AGL_2	AGL	-1.529	1.6377	0.19564	-1.6377	0.36724	0.75938	0.5321	0.75938	0.088874	0.17426	0.95892	0.17426	-3.521	2.3719	0.023253	-2.3719
AGL_3	AGL	-2.279	1.3116	0.1353	-1.3116	-3.2356	1.5085	0.23337	-1.5085	0.33474	0.46067	0.88863	0.46067	-2.9442	1.4805	0.058711	-1.4805
AGL_4	AGL	-0.24464	0.50758	0.71011	-0.50758	0.026025	0.062311	0.96237	0.062311	-0.37286	0.81655	0.74173	-0.81655	-0.25592	0.54942	0.65376	-0.54942
AGMAT_1	AGMAT	-1.9231	1.5811	0.1753	-1.5811	-0.45184	0.60003	0.59923	-0.60003	-0.92505	1.1054	0.61012	-1.1054	-3.2331	1.9863	0.032713	-1.9863
AGMAT_2	AGMAT	0.45303	0.78564	0.56484	0.78564	2.4357	9.7563	1.0552e-20	9.7563	0.39161	0.72197	0.78109	0.72197	-0.41856	0.55504	0.62317	-0.55504
AGMAT_3	AGMAT	-1.6847	0.85119	0.10349	-0.85119	-2.0059	0.9029	0.65004	-0.9029	-2.0333	0.94625	0.30019	-0.94625	-1.7653	0.88625	0.14949	-0.88625
AGMAT_4	AGMAT	-0.59074	0.74933	0.54704	-0.74933	0.2237	0.38936	0.76337	0.38936	0.47431	0.94577	0.69992	0.94577	-1.9761	1.7224	0.098277	-1.7224
AGMO_1	AGMO	0.51867	1.1656	0.3734	1.1656	0.24713	0.52731	0.66882	0.52731	0.21116	0.46579	0.86861	0.46579	0.97217	2.6882	0.030792	2.6882
AGMO_2	AGMO	-2.0081	1.4125	0.17671	-1.4125	-0.6787	0.72781	0.49128	-0.72781	0.44571	0.73432	0.78112	0.73432	-3.3802	1.7552	0.041498	-1.7552
AGMO_3	AGMO	-0.97508	0.67039	0.37527	-0.67039	-2.4868	1.1156	0.451	-1.1156	1.1462	1.7188	0.41377	1.7188	-1.4557	0.88662	0.17593	-0.88662
AGMO_4	AGMO	0.18639	0.39581	0.77814	0.39581	0.24075	0.54686	0.65613	0.54686	-0.75941	1.2906	0.55726	-1.2906	1.1183	3.4879	0.0071175	3.4879
AGO1_1	AGO1	-1.2688	1.3494	0.26843	-1.3494	0.62742	1.3097	0.27392	1.3097	-1.2708	1.4735	0.46189	-1.4735	-2.1515	1.8517	0.078621	-1.8517
AGO1_2	AGO1	-2.2208	1.5164	0.1516	-1.5164	-2.0313	1.507	0.13323	-1.507	0.59386	1.0629	0.65953	1.0629	-3.4674	1.8147	0.038611	-1.8147
AGO1_3	AGO1	-1.1928	1.1409	0.32177	-1.1409	-0.022591	0.032651	0.96004	-0.032651	-0.60638	0.75456	0.74493	-0.75456	-2.2765	1.6645	0.083319	-1.6645
AGO1_4	AGO1	-2.0342	1.4913	0.17139	-1.4913	-3.8426	1.8992	0.12261	-1.8992	-0.31399	0.41774	0.86958	-0.41774	-2.1788	1.5892	0.09359	-1.5892
AGO2_1	AGO2	-0.50013	0.70226	0.58369	-0.70226	-2.7276	2.1243	0.0521	-2.1243	0.23181	0.45657	0.87292	0.45657	-0.02637	0.044997	0.96439	-0.044997
AGO2_2	AGO2	-1.5914	1.9591	0.14503	-1.9591	-3.3489	2.7758	0.013515	-2.7758	-0.86953	1.4591	0.49146	-1.4591	-1.4041	1.8936	0.09828	-1.8936
AGO2_3	AGO2	-0.53888	1.1148	0.39331	-1.1148	-0.71382	1.4706	0.21835	-1.4706	0.17377	0.50523	0.85498	0.50523	-1.159	2.0522	0.078838	-2.0522
AGO2_4	AGO2	-1.4082	1.2535	0.26821	-1.2535	-0.23956	0.31874	0.77156	-0.31874	-0.95816	1.0578	0.61955	-1.0578	-2.3801	1.6803	0.07565	-1.6803
AGO3_1	AGO3	-3.373	2.4366	0.094481	-2.4366	-4.8327	2.726	0.025673	-2.726	-1.7584	2.0839	0.26013	-2.0839	-3.7252	2.5863	0.017373	-2.5863
AGO3_2	AGO3	-0.35329	0.38892	0.71737	-0.38892	-3.517	1.6804	0.1755	-1.6804	0.81429	1.4603	0.50275	1.4603	1.1929	2.3765	0.049386	2.3765
AGO3_3	AGO3	-1.1605	1.1867	0.31803	-1.1867	0.62231	1.2035	0.31642	1.2035	-0.66245	0.85985	0.71414	-0.85985	-2.415	1.8059	0.069179	-1.8059
AGO3_4	AGO3	-2.2129	1.1181	0.09734	-1.1181	-2.6767	1.2074	0.38595	-1.2074	-2.285	1.1875	0.25889	-1.1875	-2.4034	1.1851	0.090308	-1.1851
AGO4_1	AGO4	-0.44467	0.73331	0.57775	-0.73331	-0.99864	1.4476	0.22046	-1.4476	-0.0015511	0.0032609	0.9986	-0.0032609	-0.61486	0.99546	0.39278	-0.99546
AGO4_2	AGO4	0.10809	0.18645	0.90549	0.18645	1.3099	3.7001	0.0016632	3.7001	-0.064043	0.11369	0.97182	-0.11369	-0.30246	0.46972	0.69316	-0.46972
AGO4_3	AGO4	-1.8622	1.8167	0.15405	-1.8167	-4.6058	2.512	0.040839	-2.512	-0.95999	1.3327	0.53447	-1.3327	-0.44054	0.68372	0.56176	-0.68372
AGO4_4	AGO4	-1.0185	1.2294	0.32475	-1.2294	-2.7676	2.163	0.048596	-2.163	-0.41419	0.66236	0.794	-0.66236	-0.70935	0.97742	0.39196	-0.97742
AGPAT1_1	AGPAT1	-2.8188	2.0695	0.10512	-2.0695	0.77853	1.8008	0.13714	1.8008	-1.5618	1.7426	0.35671	-1.7426	-4.1715	2.3604	0.019116	-2.3604
AGPAT1_2	AGPAT1	-1.3888	1.1849	0.28002	-1.1849	-3.7473	1.8328	0.13714	-1.8328	0.034041	0.049458	0.99647	0.049458	-0.77128	0.82026	0.43239	-0.82026
AGPAT1_3	AGPAT1	-1.2445	1.0727	0.32146	-1.0727	1.7106	4.3483	0.00014217	4.3483	-1.0358	1.025	0.61345	-1.025	-2.5481	1.589	0.064423	-1.589
AGPAT1_4	AGPAT1	-2.5442	1.4863	0.12049	-1.4863	-3.5235	1.6845	0.17472	-1.6845	0.12331	0.17216	0.96974	0.17216	-3.2251	1.6533	0.047138	-1.6533
AGPAT2_1	AGPAT2	-0.073138	0.08574	0.90234	-0.08574	2.0227	5.4503	7.5873e-07	5.4503	1.1779	2.3484	0.21426	2.3484	-1.9689	1.3318	0.12136	-1.3318
AGPAT2_2	AGPAT2	-0.82135	0.50097	0.25733	-0.50097	-1.4692	0.69137	0.92968	-0.69137	0.95244	1.0511	0.72591	1.0511	-1.2703	0.67986	0.22317	-0.67986
AGPAT2_3	AGPAT2	-1.8993	1.3053	0.19175	-1.3053	-3.5028	1.6714	0.17844	-1.6714	-0.61967	0.66932	0.75861	-0.66932	-1.8831	1.3413	0.13319	-1.3413
AGPAT2_4	AGPAT2	-1.9393	1.0075	0.11798	-1.0075	-2.4872	1.1158	0.451	-1.1158	-1.5299	0.92623	0.46639	-0.92623	-2.2217	1.0952	0.1044	-1.0952
AGPAT3_1	AGPAT3	-1.3637	1.4794	0.23335	-1.4794	-1.9909	1.8908	0.096739	-1.8908	0.89567	2.2757	0.2254	2.2757	-2.989	2.1919	0.037451	-2.1919
AGPAT3_2	AGPAT3	-1.8666	1.9741	0.13737	-1.9741	-0.5579	0.91403	0.44127	-0.91403	-0.87109	1.3527	0.5318	-1.3527	-3.3214	2.5397	0.023713	-2.5397
AGPAT3_3	AGPAT3	-1.726	1.137	0.21534	-1.137	3.1028	12.619	2.5044e-34	12.619	-1.2965	1.0301	0.55609	-1.0301	-2.8964	1.4525	0.061052	-1.4525
AGPAT3_4	AGPAT3	-0.12861	0.26207	0.85288	-0.26207	-3.4912	2.9417	0.0088824	-2.9417	0.41053	1.1131	0.63167	1.1131	1.1689	3.9835	0.0016689	3.9835
AGPAT4_1	AGPAT4	-0.36233	0.6283	0.63726	-0.6283	-0.37101	0.67282	0.57647	-0.67282	0.44998	1.1373	0.62106	1.1373	-1.1505	1.6134	0.15623	-1.6134
AGPAT4_2	AGPAT4	0.059965	0.12974	0.93032	0.12974	-0.1382	0.29339	0.81352	-0.29339	0.46638	1.2837	0.56246	1.2837	-0.2417	0.48961	0.69085	-0.48961
AGPAT4_3	AGPAT4	-1.2846	1.7137	0.19191	-1.7137	0.77411	2.1666	0.076356	2.1666	-0.1371	0.28965	0.92624	-0.28965	-3.2276	2.6954	0.021224	-2.6954
AGPAT4_4	AGPAT4	-1.8651	1.3372	0.19675	-1.3372	-3.6155	1.7442	0.15844	-1.7442	-2.682	1.6768	0.23973	-1.6768	0.5081	0.80348	0.52031	0.80348
AGPAT5_1	AGPAT5	0.46878	1.1719	0.36983	1.1719	-0.13365	0.28373	0.81987	-0.28373	0.27109	0.69426	0.78732	0.69426	0.97562	3.063	0.017138	3.063
AGPAT5_2	AGPAT5	-0.53849	0.60225	0.60299	-0.60225	2.228	7.3626	4.9953e-12	7.3626	-0.45297	0.56325	0.81358	-0.56325	-1.849	1.4434	0.13284	-1.4434
AGPAT5_3	AGPAT5	-1.7275	2.0944	0.12828	-2.0944	0.489	1.2714	0.2862	1.2714	-0.35547	0.72069	0.77653	-0.72069	-3.7898	2.8898	0.01247	-2.8898
AGPAT5_4	AGPAT5	-1.901	1.3582	0.19105	-1.3582	-3.6369	1.7583	0.15452	-1.7583	-0.69706	0.76628	0.72717	-0.76628	-1.7131	1.3312	0.15749	-1.3312
AGPAT6_1	AGPAT6	-0.83827	0.85581	0.45463	-0.85581	1.071	2.2103	0.072508	2.2103	-0.16247	0.22369	0.93365	-0.22369	-2.2469	1.5843	0.08842	-1.5843
AGPAT6_2	AGPAT6	-2.2464	1.5111	0.14907	-1.5111	-3.7429	1.8298	0.13794	-1.8298	-1.2322	1.1881	0.54566	-1.1881	-2.1515	1.533	0.09821	-1.533
AGPAT6_3	AGPAT6	1.0266	2.4441	0.10398	2.4441	1.6421	5.2138	2.482e-06	5.2138	0.74357	1.7349	0.38716	1.7349	1.0269	2.5336	0.038745	2.5336
AGPAT6_4	AGPAT6	0.016088	0.026159	0.9959	0.026159	-0.47132	0.67792	0.56215	-0.67792	0.8057	1.9046	0.32864	1.9046	-0.5072	0.7164	0.53492	-0.7164
AGPAT9_1	AGPAT9	-1.7459	1.2413	0.21613	-1.2413	-3.4748	1.6536	0.18387	-1.6536	1.222	2.5322	0.17684	2.5322	-2.6016	1.5241	0.057789	-1.5241
AGPAT9_2	AGPAT9	-1.4592	1.8453	0.16447	-1.8453	0.78146	2.1878	0.073551	2.1878	0.041754	0.09359	0.97942	0.09359	-3.6489	2.7702	0.015711	-2.7702
AGPAT9_3	AGPAT9	0.21007	0.67305	0.61627	0.67305	-1.1528	2.4945	0.042558	-2.4945	0.31272	1.1496	0.61563	1.1496	0.79489	3.2813	0.011398	3.2813
AGPAT9_4	AGPAT9	-1.6989	1.5979	0.19032	-1.5979	-0.43912	0.6316	0.58861	-0.6316	-0.37804	0.58075	0.82149	-0.58075	-3.247	2.1402	0.031987	-2.1402
AGPS_1	AGPS	0.70922	1.1367	0.40012	1.1367	0.60214	0.95358	0.44239	0.95358	0.32449	0.48557	0.87329	0.48557	1.18	2.3386	0.052326	2.3386
AGPS_2	AGPS	0.1687	0.1419	0.83102	0.1419	-1.2418	0.60737	0.93143	-0.60737	2.1079	3.6126	0.031231	3.6126	-0.10972	0.083872	0.60349	-0.083872
AGPS_3	AGPS	1.1275	2.425	0.10575	2.425	1.0105	2.1528	0.079411	2.1528	0.45275	0.81845	0.74635	0.81845	1.8993	5.7802	5.4507e-07	5.7802
AGPS_4	AGPS	-1.2277	1.026	0.32935	-1.026	3.01	12.991	2.2114e-36	12.991	0.99128	1.9022	0.33374	1.9022	-3.2189	1.6494	0.047246	-1.6494
AGR2_1	AGR2	-3.3927	2.0421	0.094577	-2.0421	-4.277	2.2292	0.069383	-2.2292	-1.33	1.4816	0.45392	-1.4816	-3.9658	2.188	0.024215	-2.188
AGR2_2	AGR2	-1.4551	0.90555	0.24333	-0.90555	-2.6764	1.2072	0.38595	-1.2072	-1.2902	0.88312	0.55274	-0.88312	-1.0091	0.73515	0.33115	-0.73515
AGR2_3	AGR2	-0.46237	0.76657	0.55999	-0.76657	0.70435	1.845	0.12756	1.845	-0.035875	0.075389	0.98318	-0.075389	-1.4403	1.8321	0.10682	-1.8321
AGR2_4	AGR2	-2.6594	2.1972	0.10419	-2.1972	-4.7322	2.6292	0.031788	-2.6292	-0.49036	0.82427	0.73616	-0.82427	-2.9598	2.3594	0.033324	-2.3594
AGR3_1	AGR3	-0.0037831	0.0060487	0.98621	-0.0060487	-0.684	0.90902	0.42998	-0.90902	-0.4985	0.73627	0.76393	-0.73627	0.83982	1.8899	0.10408	1.8899
AGR3_2	AGR3	-1.204	0.88229	0.33311	-0.88229	-3.0243	1.3887	0.28445	-1.3887	0.35657	0.46382	0.89286	0.46382	-1.1712	0.89131	0.29007	-0.89131
AGR3_3	AGR3	0.36339	0.7406	0.58228	0.7406	1.5864	5.4185	8.551e-07	5.4185	0.37329	0.83638	0.73561	0.83638	-0.23489	0.40288	0.74117	-0.40288
AGR3_4	AGR3	-1.6927	1.5903	0.19193	-1.5903	-2.601	2.0043	0.06297	-2.0043	-0.12266	0.20474	0.94579	-0.20474	-2.6782	2.0127	0.05076	-2.0127
AGRN_1	AGRN	-2.7889	2.5001	0.09545	-2.5001	-5.0789	2.9773	0.013878	-2.9773	-0.44935	0.8599	0.72717	-0.8599	-3.0781	2.6749	0.023147	-2.6749
AGRN_2	AGRN	0.54944	1.4296	0.27366	1.4296	0.33664	0.85175	0.47895	0.85175	0.29371	0.76639	0.76031	0.76639	0.91921	2.8537	0.024133	2.8537
AGRN_3	AGRN	-1.2248	1.1604	0.31263	-1.1604	0.80759	1.5767	0.19194	1.5767	-0.47688	0.61891	0.79802	-0.61891	-2.6737	1.7687	0.056921	-1.7687
AGRN_4	AGRN	-0.20686	0.35256	0.79533	-0.35256	0.9469	2.5635	0.037257	2.5635	-0.61324	1.0018	0.67237	-1.0018	-0.37186	0.62204	0.60285	-0.62204
AGRP_1	AGRP	-2.3516	1.4974	0.13928	-1.4974	-3.65	1.7671	0.15249	-1.7671	-0.71223	0.78245	0.72528	-0.78245	-2.7734	1.6419	0.049682	-1.6419
AGRP_2	AGRP	-3.1646	2.9751	0.089867	-2.9751	-5.4895	3.4455	0.0036319	-3.4455	-0.3032	0.69963	0.78519	-0.69963	-3.8082	3.2302	0.0073985	-3.2302
AGRP_3	AGRP	0.36183	0.99799	0.44718	0.99799	0.78987	2.6876	0.02852	2.6876	0.73777	2.5784	0.1655	2.5784	-0.21786	0.50986	0.67923	-0.50986
AGRP_4	AGRP	-1.8022	2.1906	0.11932	-2.1906	-0.62082	1.1285	0.3431	-1.1285	0.28246	0.73095	0.77358	0.73095	-3.9727	2.9859	0.009637	-2.9859
AGT_1	AGT	-3.2236	1.8971	0.095825	-1.8971	-4.0835	2.0765	0.090728	-2.0765	-1.2638	1.3475	0.5033	-1.3475	-3.775	2.0381	0.029229	-2.0381
AGT_2	AGT	-2.2591	1.8917	0.13081	-1.8917	-4.4594	2.3823	0.052717	-2.3823	0.092332	0.17267	0.96011	0.17267	-2.6005	2.0696	0.050867	-2.0696
AGT_3	AGT	0.47622	0.49651	0.82656	0.49651	0.86171	1.0147	0.45758	1.0147	1.6609	2.7973	0.13787	2.7973	-0.61864	0.45058	0.45214	-0.45058
AGT_4	AGT	0.089457	0.21181	0.88373	0.21181	1.9286	9.7786	8.3739e-21	9.7786	0.45271	1.3451	0.53908	1.3451	-1.1584	1.8986	0.10074	-1.8986
AGTPBP1_1	AGTPBP1	-2.2541	1.7395	0.14031	-1.7395	-4.1967	2.1646	0.077801	-2.1646	0.78092	1.721	0.39339	1.721	-3.117	2.016	0.036845	-2.016
AGTPBP1_2	AGTPBP1	-0.99925	1.2846	0.31004	-1.2846	-0.076335	0.13858	0.90968	-0.13858	0.57685	1.384	0.52501	1.384	-2.8233	2.2891	0.038	-2.2891
AGTPBP1_3	AGTPBP1	-1.594	2.0319	0.13707	-2.0319	1.6273	6.6684	5.5845e-10	6.6684	-1.5499	2.2011	0.23846	-2.2011	-3.1171	2.7911	0.019923	-2.7911
AGTPBP1_4	AGTPBP1	-0.73249	1.3183	0.3109	-1.3183	0.6975	2.1659	0.076371	2.1659	-0.44734	0.97287	0.68684	-0.97287	-1.7095	2.3878	0.046121	-2.3878
AGTR1_1	AGTR1	-0.27501	0.25999	0.74079	-0.25999	2.2036	5.4608	7.4952e-07	5.4608	0.063619	0.071303	0.99205	0.071303	-1.5442	1.0109	0.18337	-1.0109
AGTR1_2	AGTR1	-0.60345	0.79183	0.52966	-0.79183	0.24889	0.45469	0.71864	0.45469	0.9764	2.4457	0.1919	2.4457	-2.4086	1.9479	0.062261	-1.9479
AGTR1_3	AGTR1	-1.2214	0.70564	0.22075	-0.70564	-2.0059	0.9029	0.65004	-0.9029	0.93999	1.1501	0.66396	1.1501	-1.7653	0.88625	0.14949	-0.88625
AGTR1_4	AGTR1	-2.693	1.9656	0.11164	-1.9656	-2.6317	2.033	0.060007	-2.033	0.45026	0.92945	0.70596	0.92945	-4.0587	2.2644	0.021803	-2.2644
AGTR2_1	AGTR2	-0.9559	1.3824	0.28285	-1.3824	-0.70449	1.1565	0.32903	-1.1565	-1.1545	1.7265	0.38383	-1.7265	-0.91213	1.3877	0.22517	-1.3877
AGTR2_2	AGTR2	-1.9311	2.4803	0.10014	-2.4803	-0.64011	1.2679	0.28686	-1.2679	-0.70214	1.4281	0.50692	-1.4281	-3.6339	3.2112	0.0084998	-3.2112
AGTR2_3	AGTR2	0.17889	0.47686	0.72911	0.47686	-1.5976	2.5484	0.037818	-2.5484	0.22485	0.67241	0.79494	0.67241	1.0365	3.9464	0.0018925	3.9464
AGTR2_4	AGTR2	-0.68171	0.92567	0.46612	-0.92567	0.62766	1.3997	0.24222	1.3997	0.59874	1.3829	0.52595	1.3829	-2.4541	2.0831	0.053864	-2.0831
AGTRAP_1	AGTRAP	-1.085	1.0611	0.35664	-1.0611	-3.8994	1.9398	0.11439	-1.9398	-0.63938	0.77879	0.73433	-0.77879	0.89677	1.7891	0.12414	1.7891
AGTRAP_2	AGTRAP	-1.78	1.4425	0.20135	-1.4425	1.7689	5.079	4.9723e-06	5.079	0.51843	0.95433	0.69888	0.95433	-3.6378	1.9358	0.033231	-1.9358
AGTRAP_3	AGTRAP	0.49806	0.97759	0.46115	0.97759	0.83136	1.928	0.11314	1.928	-0.22704	0.37707	0.89486	-0.37707	1.0746	2.7177	0.029598	2.7177
AGTRAP_4	AGTRAP	-0.17745	0.25155	0.83988	-0.25155	-0.49069	0.65157	0.56883	-0.65157	-0.29798	0.44135	0.86849	-0.44135	0.090159	0.1451	0.92231	0.1451
AGXT_1	AGXT	-2.7951	2.1126	0.10411	-2.1126	-4.5583	2.4693	0.04441	-2.4693	-0.57021	0.88141	0.71672	-0.88141	-3.3078	2.3003	0.02839	-2.3003
AGXT_2	AGXT	-2.0515	1.901	0.13816	-1.901	-4.605	2.5114	0.040839	-2.5114	0.57363	1.3388	0.54225	1.3388	-2.3817	2.0992	0.054924	-2.0992
AGXT_3	AGXT	-1.9935	1.5878	0.16931	-1.5878	-4.0771	2.0716	0.091441	-2.0716	0.38006	0.69452	0.79159	0.69452	-2.4095	1.7812	0.070504	-1.7812
AGXT_4	AGXT	-1.015	1.1977	0.33396	-1.1977	-4.4326	2.3592	0.054324	-2.3592	0.37656	0.77232	0.75999	0.77232	0.45201	0.90401	0.44964	0.90401
AGXT2_1	AGXT2	0.41982	0.4471	0.84394	0.4471	3.647	15.118	3.6271e-49	15.118	0.582	0.67965	0.83272	0.67965	-0.95598	0.655	0.3237	-0.655
AGXT2_2	AGXT2	-2.8809	1.4902	0.094481	-1.4902	-1.6466	1.203	0.2015	-1.203	-3.4189	1.6752	0.15732	-1.6752	-3.0914	1.5693	0.052331	-1.5693
AGXT2_3	AGXT2	-2.5131	1.4136	0.11755	-1.4136	-3.3657	1.5861	0.20499	-1.5861	-0.4722	0.51259	0.81489	-0.51259	-3.0709	1.5567	0.053019	-1.5567
AGXT2_4	AGXT2	-0.27002	0.41674	0.75318	-0.41674	0.73952	1.7075	0.15734	1.7075	0.41286	0.88446	0.72257	0.88446	-1.3992	1.5712	0.15397	-1.5712
AHCTF1_1	AHCTF1	-2.2179	1.8301	0.13686	-1.8301	-4.3793	2.314	0.059211	-2.314	-1.6971	1.7597	0.34413	-1.7597	-0.94885	1.164	0.29568	-1.164
AHCTF1_2	AHCTF1	-3.34	1.8375	0.093312	-1.8375	-3.9502	1.9767	0.10758	-1.9767	-2.9628	1.9277	0.19793	-1.9277	-3.6437	1.9401	0.033044	-1.9401
AHCTF1_3	AHCTF1	-2.111	1.0675	0.098755	-1.0675	-2.5682	1.1544	0.42289	-1.1544	-2.1761	1.1284	0.272	-1.1284	-2.2996	1.1332	0.098277	-1.1332
AHCTF1_4	AHCTF1	-1.25	0.9035	0.31982	-0.9035	-3.0243	1.3887	0.28445	-1.3887	0.17342	0.2113	0.96973	0.2113	-1.1535	0.8825	0.29584	-0.8825
AHCY_1	AHCY	-3.9253	2.4734	0.089867	-2.4734	-4.7759	2.671	0.029039	-2.671	-2.0941	2.2228	0.21857	-2.2228	-4.4591	2.6215	0.012805	-2.6215
AHCY_2	AHCY	-0.85797	0.8348	0.4525	-0.8348	1.5233	3.599	0.002414	3.599	-0.82705	0.87621	0.6847	-0.87621	-1.9438	1.4233	0.12299	-1.4233
AHCY_3	AHCY	-2.9696	2.1203	0.10013	-2.1203	-4.5105	2.4269	0.048456	-2.4269	-2.1718	2.0675	0.24318	-2.0675	-2.694	2.13	0.046066	-2.13
AHCY_4	AHCY	-0.78399	0.98606	0.42989	-0.98606	-0.10639	0.17441	0.88254	-0.17441	0.65234	1.4682	0.49153	1.4682	-2.4027	1.9762	0.061052	-1.9762
AHCYL1_1	AHCYL1	-1.8678	1.8002	0.15557	-1.8002	1.0745	2.8657	0.019022	2.8657	-1.7415	1.9014	0.30398	-1.9014	-3.2095	2.2928	0.030533	-2.2928
AHCYL1_2	AHCYL1	-3.7883	2.4275	0.089867	-2.4275	-4.7399	2.6366	0.031315	-2.6366	-1.4145	1.7921	0.3521	-1.7921	-4.4234	2.5877	0.013602	-2.5877
AHCYL1_3	AHCYL1	-2.0506	1.587	0.16412	-1.587	-4.0336	2.0386	0.096739	-2.0386	-0.13498	0.20292	0.94269	-0.20292	-2.2106	1.6969	0.085887	-1.6969
AHCYL1_4	AHCYL1	-1.4231	1.5277	0.21971	-1.5277	2.3061	10.038	6.7418e-22	10.038	-1.8354	1.9171	0.29496	-1.9171	-2.688	2.1332	0.046075	-2.1332
AHCYL2_1	AHCYL2	-2.3035	1.8476	0.13161	-1.8476	-4.3601	2.2978	0.061131	-2.2978	-0.15341	0.25505	0.93262	-0.25505	-2.5918	2.0022	0.053586	-2.0022
AHCYL2_2	AHCYL2	-2.3428	2.5636	0.096236	-2.5636	-3.607	3.082	0.0061366	-3.082	-1.038	1.804	0.35791	-1.804	-3.0029	2.9025	0.017977	-2.9025
AHCYL2_3	AHCYL2	-0.91917	1.1861	0.34744	-1.1861	0.81013	1.9826	0.10362	1.9826	-0.14895	0.27027	0.92998	-0.27027	-2.4435	2.1301	0.051809	-2.1301
AHCYL2_4	AHCYL2	0.52265	1.3141	0.31412	1.3141	0.26193	0.62934	0.60486	0.62934	0.076185	0.17952	0.95664	0.17952	1.1084	3.6123	0.0051517	3.6123
AHDC1_1	AHDC1	-1.7394	1.1615	0.21463	-1.1615	-1.5088	1.0988	0.23062	-1.0988	1.0183	1.8161	0.36508	1.8161	-2.9569	1.4881	0.058125	-1.4881
AHDC1_2	AHDC1	-0.61106	0.99014	0.44586	-0.99014	-0.4124	0.74803	0.53324	-0.74803	0.15024	0.3458	0.90989	0.3458	-1.4521	1.8885	0.098277	-1.8885
AHDC1_3	AHDC1	-1.2186	1.1991	0.30656	-1.1991	-1.5448	1.4347	0.18655	-1.4347	-0.40366	0.55749	0.82384	-0.55749	-1.8599	1.5763	0.12022	-1.5763
AHDC1_4	AHDC1	0.35117	0.52708	0.72191	0.52708	1.6097	4.0533	0.00046401	4.0533	0.2866	0.4541	0.88095	0.4541	-0.1742	0.22477	0.82117	-0.22477
AHI1_1	AHI1	-0.37007	0.43613	0.70601	-0.43613	0.69787	1.2389	0.30683	1.2389	0.51574	0.8952	0.72451	0.8952	-1.6801	1.3703	0.15883	-1.3703
AHI1_2	AHI1	-0.29247	0.40517	0.74957	-0.40517	-2.4679	1.8822	0.076488	-1.8822	-0.45887	0.65509	0.79181	-0.65509	1.0648	2.4963	0.040868	2.4963
AHI1_3	AHI1	0.2802	0.68446	0.61026	0.68446	0.15949	0.39246	0.7533	0.39246	0.50303	1.4671	0.49054	1.4671	0.1234	0.29612	0.81249	0.29612
AHI1_4	AHI1	-2.88	1.9925	0.10515	-1.9925	-4.3447	2.2849	0.062539	-2.2849	-1.1891	1.4123	0.49054	-1.4123	-3.2629	2.1398	0.031433	-2.1398
AHNAK_1	AHNAK	-3.1899	1.9736	0.096746	-1.9736	-4.2195	2.1828	0.075338	-2.1828	-0.38126	0.56064	0.82578	-0.56064	-3.9089	2.1423	0.025735	-2.1423
AHNAK_2	AHNAK	0.59035	0.9631	0.47854	0.9631	1.1367	2.3568	0.055886	2.3568	-0.23014	0.30322	0.90765	-0.30322	1.1765	2.4799	0.042355	2.4799
AHNAK_3	AHNAK	0.52861	1.1573	0.37729	1.1573	0.6113	1.4443	0.22819	1.4443	0.88244	2.4174	0.19691	2.4174	0.14983	0.29684	0.81467	0.29684
AHNAK_4	AHNAK	0.42433	0.78392	0.56234	0.78392	-0.95417	1.1559	0.31113	-1.1559	0.65402	1.4342	0.50669	1.4342	0.9113	2.0916	0.074873	2.0916
AHNAK2_1	AHNAK2	-1.3259	1.2639	0.27839	-1.2639	-4.0501	2.0511	0.09501	-2.0511	-0.48199	0.64874	0.79036	-0.64874	0.15996	0.25512	0.85365	0.25512
AHNAK2_2	AHNAK2	-0.99498	1.066	0.37233	-1.066	0.867	1.8313	0.13167	1.8313	0.19275	0.3325	0.91836	0.3325	-2.7487	1.8849	0.051686	-1.8849
AHNAK2_3	AHNAK2	0.91788	1.6076	0.2295	1.6076	1.8804	4.988	7.9094e-06	4.988	0.77546	1.3844	0.53191	1.3844	0.62812	1.0179	0.40298	1.0179
AHNAK2_4	AHNAK2	-1.2283	0.94686	0.33077	-0.94686	-0.73026	0.67033	0.4813	-0.67033	0.33416	0.45978	0.88881	0.45978	-2.4882	1.3983	0.058711	-1.3983
AHR_1	AHR	-0.4529	0.7936	0.54723	-0.7936	-1.436	1.9494	0.10456	-1.9494	-0.39973	0.78368	0.75328	-0.78368	-0.018926	0.03985	0.97429	-0.03985
AHR_2	AHR	-2.649	2.8245	0.09257	-2.8245	-3.7606	3.2756	0.003487	-3.2756	-0.20129	0.48239	0.86228	-0.48239	-4.1537	3.2946	0.0050749	-3.2946
AHR_3	AHR	-1.9172	2.4389	0.10202	-2.4389	-0.48818	1.002	0.40123	-1.002	-1.2448	2.1132	0.26343	-2.1132	-3.2493	3.0834	0.012585	-3.0834
AHR_4	AHR	-0.11918	0.26316	0.85306	-0.26316	-0.48999	1.0057	0.39924	-1.0057	-0.47558	1.0273	0.66539	-1.0273	0.4212	1.1689	0.31586	1.1689
AHRR_1	AHRR	-1.5607	1.6678	0.18867	-1.6678	-0.018753	0.034069	0.97557	-0.034069	-0.36285	0.61419	0.8126	-0.61419	-3.2248	2.3364	0.029334	-2.3364
AHRR_2	AHRR	-2.4675	1.4472	0.12486	-1.4472	-3.4709	1.6512	0.18415	-1.6512	0.32521	0.47984	0.87614	0.47984	-3.1737	1.6206	0.048922	-1.6206
AHRR_3	AHRR	-0.29408	0.65632	0.62547	-0.65632	0.8911	3.2039	0.0078111	3.2039	-0.39814	0.94709	0.6961	-0.94709	-0.7776	1.5409	0.181	-1.5409
AHRR_4	AHRR	-0.85565	1.3078	0.3111	-1.3078	-3.3396	2.7651	0.013878	-2.7651	-0.16306	0.34338	0.9098	-0.34338	-0.20741	0.40631	0.7431	-0.40631
AHSA1_1	AHSA1	0.31343	0.82521	0.5344	0.82521	0.56909	1.7312	0.15092	1.7312	0.15643	0.42945	0.88066	0.42945	0.3467	0.95975	0.41654	0.95975
AHSA1_2	AHSA1	-0.78744	0.93963	0.44433	-0.93963	0.36391	0.66717	0.58914	0.66717	0.80437	1.8166	0.35669	1.8166	-2.6511	1.945	0.053706	-1.945
AHSA1_3	AHSA1	-0.14915	0.25422	0.85249	-0.25422	1.6254	5.6475	2.504e-07	5.6475	-0.40361	0.692	0.7853	-0.692	-0.75767	1.0967	0.33905	-1.0967
AHSA1_4	AHSA1	0.52416	1.6171	0.21966	1.6171	0.41908	1.3113	0.27212	1.3113	0.1796	0.54025	0.84177	0.54025	0.92647	3.4548	0.0077185	3.4548
AHSA2_1	AHSA2	0.26551	0.59621	0.6613	0.59621	0.6685	1.8259	0.13111	1.8259	0.29782	0.74384	0.76899	0.74384	0.038824	0.083549	0.94932	0.083549
AHSA2_2	AHSA2	0.053656	0.1257	0.93198	0.1257	-0.19733	0.44621	0.71726	-0.44621	-0.16068	0.38532	0.89584	-0.38532	0.39373	1.0813	0.35658	1.0813
AHSA2_3	AHSA2	-1.4632	1.2575	0.25939	-1.2575	-3.8428	1.8993	0.12261	-1.8993	-0.0040015	0.0059161	0.99254	-0.0059161	-0.86511	0.91994	0.38267	-0.91994
AHSA2_4	AHSA2	0.20029	0.34074	0.81776	0.34074	1.8331	6.11	1.8204e-08	6.11	0.19728	0.36565	0.90595	0.36565	-0.57378	0.77769	0.49555	-0.77769
AHSG_1	AHSG	-1.0036	0.92232	0.3981	-0.92232	1.5637	3.7082	0.0016644	3.7082	-0.91603	0.93188	0.65735	-0.93188	-2.1686	1.4773	0.097663	-1.4773
AHSG_2	AHSG	-1.6213	1.2271	0.23623	-1.2271	1.6949	4.1877	0.00027493	4.1877	0.42056	0.66245	0.8095	0.66245	-3.2696	1.6821	0.045431	-1.6821
AHSG_3	AHSG	-2.644	1.9117	0.1149	-1.9117	-4.3034	2.2508	0.066749	-2.2508	-0.83595	1.0914	0.62445	-1.0914	-2.9676	2.0559	0.040961	-2.0559
AHSG_4	AHSG	-1.4194	1.2601	0.26566	-1.2601	0.21099	0.3283	0.81047	0.3283	-1.5073	1.4139	0.45137	-1.4139	-2.146	1.611	0.095155	-1.611
AHSP_1	AHSP	0.17518	0.62566	0.64317	0.62566	0.080683	0.2946	0.81368	0.2946	-0.13051	0.46416	0.86858	-0.46416	0.52908	2.233	0.059575	2.233
AHSP_2	AHSP	-1.0375	0.79961	0.38667	-0.79961	-3.0247	1.3889	0.28445	-1.3889	-2.3349	1.3265	0.28724	-1.3265	2.4701	7.2812	5.9053e-11	7.2812
AHSP_3	AHSP	-1.7137	1.5298	0.19832	-1.5298	-1.6913	1.5806	0.15249	-1.5806	-0.90457	1.1162	0.60901	-1.1162	-2.5364	1.8859	0.060352	-1.8859
AHSP_4	AHSP	-2.0111	1.363	0.17662	-1.363	-3.559	1.7074	0.16832	-1.7074	-0.03219	0.043052	0.97941	-0.043052	-2.4698	1.5333	0.069584	-1.5333
AICDA_1	AICDA	-0.086641	0.15809	0.90978	-0.15809	-0.54925	0.89979	0.44784	-0.89979	-0.71708	1.1655	0.6055	-1.1655	0.77868	2.0136	0.084467	2.0136
AICDA_2	AICDA	-1.289	1.4801	0.23859	-1.4801	-4.605	2.5113	0.040839	-2.5113	0.011059	0.021099	0.99637	0.021099	0.18919	0.36399	0.77252	0.36399
AICDA_3	AICDA	-0.20674	0.2245	0.21752	-0.2245	-0.25142	0.22683	0.053163	-0.22683	-0.25535	0.23674	0.72717	-0.23674	-0.21771	0.23091	0.75675	-0.23091
AICDA_4	AICDA	-1.6738	2.0876	0.12971	-2.0876	-0.5905	1.0729	0.36733	-1.0729	-0.38339	0.78071	0.75484	-0.78071	-3.3364	2.8445	0.017029	-2.8445
AIDA_1	AIDA	-3.3565	2.0585	0.095058	-2.0585	-4.3104	2.2566	0.065907	-2.2566	-0.92748	1.1795	0.58816	-1.1795	-3.999	2.215	0.02333	-2.215
AIDA_2	AIDA	0.2719	0.8363	0.52867	0.8363	0.6558	2.4484	0.046492	2.4484	0.074873	0.23742	0.94046	0.23742	0.27983	0.89728	0.44942	0.89728
AIDA_3	AIDA	-2.0394	2.3661	0.10539	-2.3661	-5.2831	3.2021	0.0075301	-3.2021	-0.47477	0.96523	0.68955	-0.96523	-0.89292	1.4984	0.19178	-1.4984
AIDA_4	AIDA	-0.30068	0.56983	0.67346	-0.56983	-0.88599	1.46	0.22002	-1.46	0.23988	0.60279	0.8198	0.60279	-0.54659	0.99177	0.39784	-0.99177
AIF1_1	AIF1	-2.7489	2.0851	0.10585	-2.0851	-4.5347	2.4483	0.04636	-2.4483	0.5987	1.3778	0.52778	1.3778	-3.7642	2.3523	0.018022	-2.3523
AIF1_2	AIF1	-2.0377	1.536	0.16898	-1.536	-3.9367	1.9668	0.10932	-1.9668	-0.098085	0.14471	0.95783	-0.14471	-2.2714	1.665	0.083704	-1.665
AIF1_3	AIF1	-0.10782	0.17262	0.89556	-0.17262	0.50595	1.051	0.38164	1.051	0.46879	1.0057	0.67605	1.0057	-0.95945	1.2068	0.28064	-1.2068
AIF1_4	AIF1	0.54592	1.2036	0.35801	1.2036	2.1422	9.352	4.5703e-19	9.352	0.43863	1.019	0.66988	1.019	-0.11679	0.21105	0.86237	-0.21105
AIF1L_1	AIF1L	-1.5686	1.1361	0.24764	-1.1361	-3.3657	1.5861	0.20499	-1.5861	0.5901	0.928	0.71756	0.928	-1.9842	1.3204	0.11894	-1.3204
AIF1L_2	AIF1L	-1.3233	0.91203	0.29486	-0.91203	-2.9268	1.336	0.31113	-1.336	0.63606	0.89032	0.7367	0.89032	-1.7085	1.0833	0.15161	-1.0833
AIF1L_3	AIF1L	-3.9088	2.578	0.089867	-2.578	-4.9058	2.7984	0.021736	-2.7984	-1.3186	1.8161	0.34932	-1.8161	-4.5878	2.7466	0.010311	-2.7466
AIF1L_4	AIF1L	-2.2151	1.2604	0.13759	-1.2604	-3.1347	1.4503	0.25724	-1.4503	-2.5683	1.422	0.24477	-1.422	-1.6527	1.1276	0.17003	-1.1276
AIFM1_1	AIFM1	-1.8053	1.0612	0.18243	-1.0612	-2.8435	1.2921	0.33476	-1.2921	-1.8877	1.1442	0.38945	-1.1442	-1.3707	0.9361	0.22496	-0.9361
AIFM1_2	AIFM1	-1.5715	1.1615	0.24718	-1.1615	-3.4392	1.6313	0.19049	-1.6313	-2.3324	1.5059	0.30026	-1.5059	0.82996	1.4041	0.2349	1.4041
AIFM1_3	AIFM1	-3.4558	2.5139	0.092874	-2.5139	0.98388	2.835	0.020422	2.835	-3.0236	2.6628	0.12068	-2.6628	-4.5923	2.7511	0.01022	-2.7511
AIFM1_4	AIFM1	-3.6998	2.0688	0.08904	-2.0688	-4.2548	2.2112	0.071599	-2.2112	-3.65	2.2477	0.11754	-2.2477	-3.9438	2.1703	0.02476	-2.1703
AIFM2_1	AIFM2	0.32111	0.3288	0.87509	0.3288	-0.49005	0.33064	0.2618	-0.33064	2.0579	3.7469	0.02473	3.7469	0.020742	0.018878	0.52293	0.018878
AIFM2_2	AIFM2	-2.1522	1.6602	0.15145	-1.6602	-4.1102	2.0969	0.087408	-2.0969	0.25241	0.44536	0.87921	0.44536	-2.6602	1.8664	0.055698	-1.8664
AIFM2_3	AIFM2	-1.1179	0.72117	0.31542	-0.72117	-2.4017	1.076	0.48362	-1.076	0.71927	0.89475	0.74944	0.89475	-1.5654	0.90478	0.13871	-0.90478
AIFM2_4	AIFM2	-1.6995	0.94672	0.1696	-0.94672	-2.5033	1.1234	0.44534	-1.1234	0.33288	0.36937	0.93895	0.36937	-2.237	1.1026	0.1032	-1.1026
AIFM3_1	AIFM3	-0.63574	1.1253	0.38708	-1.1253	1.0187	3.406	0.0043223	3.406	-0.32338	0.69814	0.78565	-0.69814	-1.7391	2.2968	0.051929	-2.2968
AIFM3_2	AIFM3	-0.26289	0.50085	0.71295	-0.50085	-0.087801	0.18644	0.88298	-0.18644	0.35552	0.92413	0.70617	0.92413	-0.95727	1.5138	0.18635	-1.5138
AIFM3_3	AIFM3	0.15111	0.2056	0.9167	0.2056	2.4554	8.6093	3.1685e-16	8.6093	1.0767	2.2273	0.23904	2.2273	-1.6904	1.3271	0.16104	-1.3271
AIFM3_4	AIFM3	-0.89802	1.6993	0.20133	-1.6993	-2.0953	2.9603	0.014415	-2.9603	0.14685	0.43378	0.87871	0.43378	-1.3333	2.2987	0.05357	-2.2987
AIG1_1	AIG1	-0.67922	0.63677	0.53739	-0.63677	-1.589	1.1592	0.2132	-1.1592	1.0631	1.9776	0.31138	1.9776	-1.7459	1.2268	0.15526	-1.2268
AIG1_2	AIG1	-1.138	0.96495	0.35696	-0.96495	1.3866	2.9337	0.01665	2.9337	-0.51384	0.56934	0.79825	-0.56934	-2.5363	1.5101	0.062692	-1.5101
AIG1_3	AIG1	-0.95576	1.1801	0.34557	-1.1801	-4.5176	2.4331	0.047711	-2.4331	0.25198	0.50829	0.85556	0.50829	0.79444	1.8545	0.10987	1.8545
AIG1_4	AIG1	-3.456	2.243	0.094481	-2.243	-4.5581	2.4691	0.04441	-2.4691	-3.7748	2.5023	0.095679	-2.5023	-2.7875	2.1879	0.042043	-2.1879
AIM1_1	AIM1	-2.7544	1.6293	0.11042	-1.6293	-3.7399	1.8277	0.13795	-1.8277	-0.092861	0.12883	0.95914	-0.12883	-3.4372	1.794	0.039537	-1.794
AIM1_2	AIM1	0.013369	0.021038	0.99936	0.021038	-0.90814	1.0992	0.33425	-1.0992	-0.57801	0.81306	0.73317	-0.81306	1.0842	2.6218	0.034162	2.6218
AIM1_3	AIM1	-2.5368	1.8695	0.12081	-1.8695	1.0697	2.5853	0.035866	2.5853	-1.1046	1.3172	0.52856	-1.3172	-3.9682	2.1899	0.024149	-2.1899
AIM1_4	AIM1	-2.3929	1.7652	0.13136	-1.7652	-4.1669	2.1411	0.080808	-2.1411	-0.37156	0.53878	0.83205	-0.53878	-2.7704	1.9264	0.050001	-1.9264
AIM1L_1	AIM1L	-1.437	1.5662	0.21352	-1.5662	-4.5776	2.4865	0.042857	-2.4865	-0.2141	0.37472	0.89712	-0.37472	-0.013329	0.023677	0.97966	-0.023677
AIM1L_2	AIM1L	-1.7191	2.0449	0.13333	-2.0449	-2.588	2.5703	0.029105	-2.5703	0.26649	0.65504	0.80125	0.65504	-3.1155	2.697	0.022248	-2.697
AIM1L_3	AIM1L	-1.1319	1.8282	0.17322	-1.8282	-1.592	2.3652	0.053163	-2.3652	-0.21564	0.51467	0.8513	-0.51467	-1.8115	2.4981	0.0394	-2.4981
AIM1L_4	AIM1L	0.020734	0.043777	0.9776	0.043777	0.71202	2.027	0.096006	2.027	-0.39468	0.79624	0.74873	-0.79624	0.093095	0.20929	0.86906	0.20929
AIM2_1	AIM2	-1.3819	2.0506	0.13738	-2.0506	0.98159	3.4124	0.0042392	3.4124	0.54042	1.6664	0.41077	1.6664	-4.0073	3.2413	0.0062956	-3.2413
AIM2_2	AIM2	-2.8918	1.8933	0.10575	-1.8933	-2.4389	1.8561	0.079723	-1.8561	-0.97907	1.1735	0.58529	-1.1735	-3.8684	2.1103	0.02668	-2.1103
AIM2_3	AIM2	0.35929	0.68427	0.61507	0.68427	2.1701	8.8436	4.1764e-17	8.8436	0.57429	1.2931	0.56015	1.2931	-0.70923	0.97396	0.39343	-0.97396
AIM2_4	AIM2	-0.16598	0.27396	0.83944	-0.27396	-2.1186	2.0287	0.077885	-2.0287	0.20571	0.42287	0.88464	0.42287	0.48325	1.04	0.37822	1.04
AIMP1_1	AIMP1	-2.2335	1.1006	0.096104	-1.1006	-2.5955	1.1676	0.41337	-1.1676	-2.6259	1.2236	0.23238	-1.2236	-2.3253	1.1459	0.09619	-1.1459
AIMP1_2	AIMP1	0.19392	0.54576	0.68937	0.54576	-1.3995	2.4835	0.043211	-2.4835	0.61551	2.2294	0.23549	2.2294	0.58008	1.9514	0.093146	1.9514
AIMP1_3	AIMP1	-0.33039	0.34563	0.72775	-0.34563	-0.31051	0.3347	0.71941	-0.3347	1.7406	4.2313	0.0040986	4.2313	-1.996	1.304	0.11655	-1.304
AIMP1_4	AIMP1	-0.58496	0.6927	0.56615	-0.6927	0.84918	1.7281	0.15367	1.7281	0.83179	1.7596	0.37905	1.7596	-2.416	1.7472	0.071284	-1.7472
AIMP2_1	AIMP2	-0.36371	0.32338	0.6802	-0.32338	-2.7486	1.2434	0.3636	-1.2434	-0.17666	0.17578	0.91352	-0.17578	1.6045	3.038	0.018993	3.038
AIMP2_2	AIMP2	-1.1867	0.66831	0.18481	-0.66831	-1.7672	0.80603	0.76773	-0.80603	-0.0070569	0.0057931	0.91668	-0.0057931	-1.5485	0.79382	0.17762	-0.79382
AIMP2_3	AIMP2	-1.3914	0.72871	0.11076	-0.72871	-1.682	0.77263	0.81191	-0.77263	-1.7071	0.8097	0.34573	-0.8097	-1.4637	0.75863	0.19011	-0.75863
AIMP2_4	AIMP2	-0.97413	0.89573	0.40954	-0.89573	-0.20821	0.25243	0.79781	-0.25243	0.2863	0.43122	0.89167	0.43122	-2.3284	1.5084	0.081917	-1.5084
AIP_1	AIP	0.11492	0.24502	0.86529	0.24502	0.31764	0.76411	0.5274	0.76411	-0.071645	0.15741	0.9622	-0.15741	0.20188	0.46075	0.7116	0.46075
AIP_2	AIP	-2.2164	1.733	0.14281	-1.733	-4.2074	2.1731	0.076488	-2.1731	0.26066	0.47616	0.86818	0.47616	-2.7543	1.9475	0.05012	-1.9475
AIP_3	AIP	-1.9157	2.2988	0.11024	-2.2988	-5.2841	3.2032	0.0075137	-3.2032	-0.86712	1.5555	0.4526	-1.5555	-0.16386	0.34873	0.77709	-0.34873
AIP_4	AIP	-1.6182	1.7644	0.17169	-1.7644	-4.7398	2.6365	0.031315	-2.6365	-0.75746	1.1714	0.60167	-1.1714	0.14988	0.29713	0.81446	0.29713
AIPL1_1	AIPL1	-0.852	0.74037	0.46068	-0.74037	-3.2528	1.5185	0.22978	-1.5185	-1.0499	0.9168	0.62801	-0.9168	1.5183	3.1885	0.014247	3.1885
AIPL1_2	AIPL1	-0.40937	0.89047	0.50021	-0.89047	-0.062653	0.16139	0.89943	-0.16139	0.20326	0.60188	0.82003	0.60188	-1.1856	2.0989	0.073075	-2.0989
AIPL1_3	AIPL1	-0.52308	0.96647	0.46064	-0.96647	1.6332	7.0235	5.1491e-11	7.0235	-1.0681	1.8305	0.3501	-1.8305	-1.0384	1.6936	0.14035	-1.6936
AIPL1_4	AIPL1	-1.8963	1.402	0.19022	-1.402	1.4261	3.3411	0.0054333	3.3411	-3.1822	1.8432	0.17109	-1.8432	-2.0388	1.4987	0.10987	-1.4987
AIRE_1	AIRE	-2.065	1.5725	0.16387	-1.5725	-3.9938	2.0088	0.10198	-2.0088	-0.37285	0.51078	0.83958	-0.51078	-2.1011	1.6394	0.096795	-1.6394
AIRE_2	AIRE	-2.4048	2.0102	0.11919	-2.0102	1.0765	2.8715	0.018759	2.8715	-0.1089	0.1971	0.94953	-0.1971	-4.2561	2.4346	0.017177	-2.4346
AIRE_3	AIRE	-0.60125	0.83034	0.51533	-0.83034	2.2137	9.2575	1.0797e-18	9.2575	-0.81552	1.1501	0.60568	-1.1501	-1.7046	1.7505	0.1092	-1.7505
AIRE_4	AIRE	-0.20674	0.2245	0.21752	-0.2245	-0.25142	0.22683	0.053163	-0.22683	-0.25535	0.23674	0.72717	-0.23674	-0.21771	0.23091	0.75675	-0.23091
AJAP1_1	AJAP1	0.59025	1.1768	0.37118	1.1768	-0.25633	0.39514	0.73923	-0.39514	0.24119	0.46235	0.87131	0.46235	1.3839	3.8828	0.0023555	3.8828
AJAP1_2	AJAP1	-0.058395	0.081771	0.93329	-0.081771	-0.075456	0.10893	0.91264	-0.10893	0.68461	1.3583	0.53768	1.3583	-0.75606	0.86978	0.42297	-0.86978
AJAP1_3	AJAP1	0.78185	1.795	0.18207	1.795	-1.2199	1.4883	0.20025	-1.4883	0.54108	1.2424	0.58037	1.2424	2.0708	8.2814	3.6109e-14	8.2814
AJAP1_4	AJAP1	-0.050362	0.079217	0.9456	-0.079217	0.91466	2.1304	0.081517	2.1304	-0.084742	0.14372	0.9629	-0.14372	-0.4841	0.6819	0.55461	-0.6819
AJUBA_1	AJUBA	0.23114	0.38816	0.79145	0.38816	1.9555	6.6939	4.7842e-10	6.6939	0.0072426	0.012249	0.99961	0.012249	-0.3718	0.52555	0.64961	-0.52555
AJUBA_2	AJUBA	-2.7766	1.6586	0.10975	-1.6586	-3.7904	1.8626	0.13039	-1.8626	0.012352	0.01806	0.99671	0.01806	-3.4866	1.8281	0.038	-1.8281
AJUBA_3	AJUBA	-0.63732	1.1563	0.37444	-1.1563	-0.78033	1.4228	0.23293	-1.4228	0.5741	1.7434	0.38187	1.7434	-1.7423	2.3579	0.047828	-2.3579
AJUBA_4	AJUBA	1.0068	2.2973	0.11431	2.2973	1.5908	4.7707	2.1374e-05	4.7707	0.42244	0.84421	0.73421	0.84421	1.3262	3.5534	0.0060772	3.5534
AK1_1	AK1	-0.80332	1.3714	0.29129	-1.3714	0.21417	0.54056	0.65936	0.54056	0.33127	0.91314	0.7105	0.91314	-2.362	2.687	0.028157	-2.687
AK1_2	AK1	-1.8009	1.9271	0.14391	-1.9271	-4.8394	2.7326	0.025297	-2.7326	-0.14089	0.27585	0.92961	-0.27585	-0.88983	1.2908	0.25817	-1.2908
AK1_3	AK1	-2.9159	1.7358	0.1038	-1.7358	-3.8889	1.9322	0.11607	-1.9322	-2.9559	1.8885	0.20036	-1.8885	-2.7135	1.7536	0.054917	-1.7536
AK1_4	AK1	0.40076	0.91177	0.49067	0.91177	-0.88024	1.3642	0.24933	-1.3642	0.31053	0.75119	0.76643	0.75119	1.1471	3.5898	0.0054793	3.5898
AK2_1	AK2	-2.9746	1.5657	0.094577	-1.5657	-3.5236	1.6846	0.17472	-1.6846	-2.8489	1.6616	0.21451	-1.6616	-3.2252	1.6534	0.047138	-1.6534
AK2_2	AK2	-1.2719	1.8335	0.17063	-1.8335	-0.67752	1.2327	0.29956	-1.2327	0.54314	1.5749	0.44687	1.5749	-3.2058	2.8975	0.01682	-2.8975
AK2_3	AK2	-2.1952	2.2433	0.11023	-2.2433	-5.0232	2.9186	0.01614	-2.9186	-0.61408	1.0931	0.63737	-1.0931	-1.3795	1.8339	0.108	-1.8339
AK2_4	AK2	-1.9088	2.1811	0.11876	-2.1811	-5.1303	3.0324	0.012021	-3.0324	0.0026815	0.0060819	0.99864	0.0060819	-1.1093	1.6557	0.14779	-1.6557
AK3_1	AK3	-2.074	2.0912	0.1222	-2.0912	-3.1448	2.5493	0.022852	-2.5493	0.11444	0.24848	0.938	0.24848	-3.4254	2.5808	0.021545	-2.5808
AK3_2	AK3	-0.52307	0.65828	0.59419	-0.65828	-4.1437	2.123	0.083449	-2.123	0.0055672	0.0091052	0.99825	0.0091052	1.9734	6.5585	6.2139e-09	6.5585
AK3_3	AK3	-0.25297	0.52733	0.69896	-0.52733	-1.1252	1.8681	0.12197	-1.8681	-0.027343	0.067829	0.98523	-0.067829	-0.043474	0.1011	0.93671	-0.1011
AK3_4	AK3	-0.73177	1.2815	0.32431	-1.2815	0.3401	0.90062	0.45205	0.90062	-0.49124	1.024	0.66663	-1.024	-1.4976	2.1608	0.064867	-2.1608
AK4_1	AK4	-0.37943	0.64431	0.62762	-0.64431	-1.5601	1.9304	0.10517	-1.9304	-0.54443	0.96149	0.68954	-0.96149	0.37833	0.86685	0.46701	0.86685
AK4_2	AK4	-1.928	2.0342	0.13002	-2.0342	-4.9028	2.7955	0.021905	-2.7955	-0.31501	0.59407	0.82188	-0.59407	-1.0232	1.4544	0.20088	-1.4544
AK4_3	AK4	-1.53	1.6667	0.19046	-1.6667	1.396	4.3507	0.00013623	4.3507	-0.86218	1.2559	0.5669	-1.2559	-3.2949	2.3744	0.027398	-2.3744
AK4_4	AK4	-0.28422	0.47698	0.72272	-0.47698	0.062595	0.12386	0.92613	0.12386	-0.36265	0.65009	0.80096	-0.65009	-0.38486	0.64789	0.58773	-0.64789
AK5_1	AK5	-2.0792	1.5701	0.1628	-1.5701	-3.9788	1.9978	0.10371	-1.9978	-1.9675	1.6612	0.33816	-1.6612	-0.63967	0.76201	0.4859	-0.76201
AK5_2	AK5	-0.85233	0.98504	0.41904	-0.98504	0.65405	1.3178	0.2726	1.3178	0.4275	0.82932	0.74016	0.82932	-2.6081	1.9113	0.056529	-1.9113
AK5_3	AK5	-1.9555	1.0703	0.14349	-1.0703	-2.7209	1.2295	0.37266	-1.2295	-0.20082	0.19662	0.90435	-0.19662	-2.4477	1.2076	0.087355	-1.2076
AK5_4	AK5	-2.4984	1.5749	0.1275	-1.5749	-3.7408	1.8283	0.13795	-1.8283	1.2858	2.9728	0.10138	2.9728	-3.4383	1.7947	0.039537	-1.7947
AK6_1	AK6	-3.3657	1.8376	0.091798	-1.8376	-3.9442	1.9723	0.10845	-1.9723	-3.1582	1.9598	0.17498	-1.9598	-3.6378	1.9358	0.033231	-1.9358
AK6_2	AK6	-1.6726	1.7044	0.17764	-1.7044	-1.2052	1.4696	0.20499	-1.4696	-0.5096	0.80853	0.74004	-0.80853	-2.9406	2.2392	0.037223	-2.2392
AK6_3	AK6	-3.3984	2.3409	0.094528	-2.3409	-4.7034	2.6021	0.033774	-2.6021	-3.5479	2.5909	0.10383	-2.5909	-2.6639	2.2589	0.041804	-2.2589
AK6_4	AK6	-2.8908	1.4488	0.092874	-1.4488	-3.2839	1.5369	0.22256	-1.5369	-3.3165	1.6107	0.16806	-1.6107	-2.9913	1.5085	0.056529	-1.5085
AK7_1	AK7	-2.0129	1.3337	0.17581	-1.3337	-3.4832	1.6589	0.18243	-1.6589	-0.974	0.93521	0.64374	-0.93521	-1.9462	1.3546	0.12449	-1.3546
AK7_2	AK7	-1.7199	1.1783	0.21775	-1.1783	-3.3199	1.5584	0.21525	-1.5584	-0.31606	0.35618	0.87326	-0.35618	-1.787	1.2384	0.14843	-1.2384
AK7_3	AK7	-1.7597	1.0045	0.17624	-1.0045	-2.6764	1.2072	0.38595	-1.2072	0.80735	1.1205	0.65672	1.1205	-2.403	1.1849	0.090308	-1.1849
AK7_4	AK7	-3.2346	2.119	0.096104	-2.119	-4.4324	2.3591	0.054324	-2.3591	0.29381	0.58489	0.82762	0.58489	-4.1192	2.3154	0.020359	-2.3154
AK8_1	AK8	-2.3099	1.8302	0.13238	-1.8302	-4.3266	2.27	0.064305	-2.27	0.14123	0.25718	0.93739	0.25718	-2.8214	2.0389	0.045764	-2.0389
AK8_2	AK8	-1.3525	0.94252	0.29023	-0.94252	-3.0009	1.3759	0.29121	-1.3759	0.38004	0.49507	0.88205	0.49507	-1.5752	1.0583	0.18217	-1.0583
AK8_3	AK8	-1.1801	0.93848	0.34532	-0.93848	-1.5553	1.1337	0.22046	-1.1337	-0.78503	0.75387	0.71214	-0.75387	-1.4996	1.1188	0.20379	-1.1188
AK8_4	AK8	-1.9324	1.4058	0.18614	-1.4058	-0.059858	0.079938	0.92067	-0.079938	0.49649	0.84516	0.73916	0.84516	-3.4235	1.7846	0.040041	-1.7846
AK9_1	AK9	0.10467	0.23132	0.87283	0.23132	0.34645	0.87677	0.46536	0.87677	0.56352	1.6167	0.43033	1.6167	-0.46424	0.87828	0.45803	-0.87828
AK9_2	AK9	-2.6764	1.3782	0.09545	-1.3782	-3.1958	1.4853	0.24222	-1.4853	-2.6295	1.461	0.23617	-1.461	-2.9054	1.4578	0.060609	-1.4578
AK9_3	AK9	-2.4545	2.9609	0.090408	-2.9609	0.1701	0.47753	0.69933	0.47753	-0.22807	0.5845	0.82568	-0.5845	-4.9447	3.6413	0.00091021	-3.6413
AK9_4	AK9	0.19494	0.4526	0.74401	0.4526	0.5518	1.532	0.2011	1.532	-0.057994	0.13569	0.96756	-0.13569	0.27304	0.67684	0.5765	0.67684
AKAP1_1	AKAP1	-0.34633	0.51505	0.69316	-0.51505	-1.4851	1.6195	0.15876	-1.6195	-0.2391	0.40283	0.88631	-0.40283	0.11795	0.21309	0.87218	0.21309
AKAP1_2	AKAP1	0.044937	0.073804	0.96942	0.073804	0.88246	2.0518	0.092923	2.0518	-1.4428	1.6096	0.40541	-1.6096	1.1679	3.0137	0.018693	3.0137
AKAP1_3	AKAP1	-1.507	1.3874	0.2362	-1.3874	-2.3682	1.7933	0.087771	-1.7933	-1.1198	1.2564	0.54423	-1.2564	-1.5322	1.4495	0.16503	-1.4495
AKAP1_4	AKAP1	-1.5104	1.5011	0.21775	-1.5011	0.38603	0.73962	0.54486	0.73962	0.23376	0.44387	0.87798	0.44387	-3.4663	2.1793	0.025809	-2.1793
AKAP10_1	AKAP10	0.1512	0.37155	0.79093	0.37155	-0.072475	0.1734	0.89145	-0.1734	-0.16233	0.3945	0.8928	-0.3945	0.57844	1.723	0.13542	1.723
AKAP10_2	AKAP10	-1.8703	2.6553	0.095501	-2.6553	0.77556	2.7418	0.025297	2.7418	0.023102	0.065129	0.98587	0.065129	-4.4921	3.6296	0.0018453	-3.6296
AKAP10_3	AKAP10	0.36065	0.96443	0.46355	0.96443	1.4066	5.902	6.0405e-08	5.902	0.56947	1.8121	0.35663	1.8121	-0.35677	0.77292	0.51856	-0.77292
AKAP10_4	AKAP10	0.16164	0.37029	0.79201	0.37029	0.14986	0.35934	0.77428	0.35934	0.013653	0.032693	0.99322	0.032693	0.31754	0.79852	0.50439	0.79852
AKAP11_1	AKAP11	-2.4157	1.5757	0.13433	-1.5757	-3.7854	1.8591	0.13096	-1.8591	-1.3847	1.2939	0.49953	-1.2939	-2.4576	1.6392	0.071272	-1.6392
AKAP11_2	AKAP11	-0.44324	0.32529	0.55356	-0.32529	-1.9763	0.89059	0.66403	-0.89059	1.8303	3.1784	0.075986	3.1784	-0.94911	0.6021	0.27391	-0.6021
AKAP11_3	AKAP11	-0.90476	0.81551	0.43881	-0.81551	1.6375	3.7939	0.001244	3.7939	-0.26285	0.31295	0.89486	-0.31295	-2.3731	1.457	0.076003	-1.457
AKAP11_4	AKAP11	-2.1129	1.227	0.14934	-1.227	-3.1103	1.4365	0.26284	-1.4365	0.72762	1.1136	0.64862	1.1136	-2.8227	1.4101	0.064716	-1.4101
AKAP12_1	AKAP12	-0.67481	0.78148	0.5169	-0.78148	0.085339	0.1323	0.93214	0.1323	-0.23827	0.34586	0.90001	-0.34586	-1.4591	1.3772	0.18427	-1.3772
AKAP12_2	AKAP12	-2.1872	1.7024	0.14627	-1.7024	-4.1685	2.1424	0.080724	-2.1424	0.049898	0.08355	0.98493	0.08355	-2.5763	1.8797	0.05885	-1.8797
AKAP12_3	AKAP12	-1.9866	1.2184	0.17202	-1.2184	-1.4466	1.0524	0.24478	-1.0524	-0.24857	0.27496	0.89852	-0.27496	-2.8964	1.4525	0.061052	-1.4525
AKAP12_4	AKAP12	-0.17347	0.27901	0.83504	-0.27901	0.62179	1.3863	0.24647	1.3863	-0.1368	0.24367	0.93659	-0.24367	-0.60034	0.86905	0.452	-0.86905
AKAP13_1	AKAP13	-2.1016	2.0789	0.12256	-2.0789	1.207	3.716	0.001566	3.716	1.2229	3.9673	0.0093535	3.9673	-4.5306	2.6904	0.011397	-2.6904
AKAP13_2	AKAP13	-1.5744	2.0326	0.13723	-2.0326	0.88686	2.7302	0.025977	2.7302	-0.44399	0.89203	0.71782	-0.89203	-3.6154	2.9182	0.01347	-2.9182
AKAP13_3	AKAP13	-2.2561	2.6855	0.095058	-2.6855	-3.7928	3.3174	0.0030774	-3.3174	0.34285	1.0046	0.67524	1.0046	-3.7831	3.2723	0.0069476	-3.2723
AKAP13_4	AKAP13	-0.86097	1.0911	0.38434	-1.0911	2.0562	8.0086	3.9502e-14	8.0086	-0.37346	0.60533	0.8147	-0.60533	-2.6006	2.1016	0.049378	-2.1016
AKAP14_1	AKAP14	-2.1299	2.3443	0.10568	-2.3443	-2.6912	2.6977	0.022095	-2.6977	-0.32717	0.6783	0.79256	-0.6783	-3.4824	2.8726	0.015378	-2.8726
AKAP14_2	AKAP14	-2.3376	2.8362	0.093572	-2.8362	-0.47908	1.0523	0.37848	-1.0523	-0.7458	1.5747	0.44662	-1.5747	-4.3935	3.4991	0.0027261	-3.4991
AKAP14_3	AKAP14	-0.40136	0.72011	0.58751	-0.72011	0.88096	2.6202	0.032975	2.6202	0.38639	1.0014	0.67643	1.0014	-1.7706	2.1761	0.060984	-2.1761
AKAP14_4	AKAP14	-1.6506	2.7904	0.094528	-2.7904	-3.5834	3.9603	0.00047884	-3.9603	0.25696	0.8825	0.72147	0.8825	-2.5113	3.5102	0.0064081	-3.5102
AKAP17A_1	AKAP17A	-0.70779	1.6389	0.2158	-1.6389	0.14848	0.48369	0.69506	0.48369	-0.27515	0.81167	0.74366	-0.81167	-1.5609	2.9052	0.022143	-2.9052
AKAP17A_2	AKAP17A	-0.37116	0.78115	0.5569	-0.78115	0.26283	0.72455	0.54914	0.72455	-0.30919	0.73262	0.77273	-0.73262	-0.75021	1.4507	0.20822	-1.4507
AKAP17A_3	AKAP17A	-2.0076	2.7712	0.094577	-2.7712	-0.42938	1.0007	0.40242	-1.0007	-0.93262	1.9387	0.31535	-1.9387	-3.7317	3.5447	0.0040057	-3.5447
AKAP17A_4	AKAP17A	-2.8095	2.1797	0.1018	-2.1797	-4.6504	2.5529	0.037507	-2.5529	-0.10727	0.19947	0.94931	-0.19947	-3.5447	2.4103	0.022343	-2.4103
AKAP2_1	AKAP2	-0.63305	0.81292	0.51636	-0.81292	0.41916	0.80402	0.50901	0.80402	0.26758	0.50867	0.85641	0.50867	-1.987	1.7727	0.092915	-1.7727
AKAP2_2	AKAP2	0.26892	0.5589	0.68394	0.5589	-0.12712	0.24107	0.84566	-0.24107	0.35961	0.84721	0.73141	0.84721	0.382	0.85789	0.47219	0.85789
AKAP2_3	AKAP2	-3.4729	2.1381	0.094481	-2.1381	-4.4043	2.3351	0.05686	-2.3351	-1.1725	1.4273	0.48723	-1.4273	-4.0914	2.2919	0.021002	-2.2919
[truncated: 75,442 more rows]
