# Supplementary material for: Genome-wide CRISPR screens identify GATA6 as a proviral host factor for SARS-CoV-2 via modulation of ACE2
Source: Nat Commun. 2022 Apr 25;13:2237. doi: 10.1038/s41467-022-29896-z (PMC9039069; doi:10.1038/s41467-022-29896-z)
Supplement: Supplementary file 6 — Supplementary Data 3 [file 41467_2022_29896_MOESM6_ESM.xlsx]

## Sheet: viability.gene_summary
id	num	neg|score	neg|p-value	neg|fdr	neg|rank	neg|goodsgrna	neg|lfc	pos|score	pos|p-value	pos|fdr	pos|rank	pos|goodsgrna	pos|lfc
DOHH	4	2.8255e-10	2.5898e-07	0.00495	1	4	-5.1047	1	1	1	19115	0	-5.1047
RPP21	4	4.3052e-08	1.2949e-06	0.012376	2	4	-5.146	1	1	1	19114	0	-5.146
XPO5	4	9.3097e-07	4.9207e-06	0.024752	3	4	-4.397	1	1	1	19113	0	-4.397
UQCRC1	4	1.6029e-06	6.4746e-06	0.024752	4	4	-1.7729	1	1	1	19112	0	-1.7729
PCYT2	4	1.7277e-06	6.4746e-06	0.024752	5	4	-4.6413	0.99987	0.9999	1	19097	0	-4.6413
HIRA	4	3.1857e-06	1.1654e-05	0.036068	6	4	-4.7891	0.99952	0.99955	1	19074	0	-4.7891
TKT	4	4.2131e-06	1.3208e-05	0.036068	7	4	-2.83	1	1	1	19111	0	-2.83
ELP5	4	9.6875e-06	3.9625e-05	0.094678	8	3	-3.4425	0.71278	0.7129	1	13145	0	-3.4425
TMEM253	4	1.3785e-05	5.4128e-05	0.114961	9	4	-4.3162	0.99342	0.9935	1	18877	0	-4.3162
PRMT1	4	2.1438e-05	8.7796e-05	0.13969	10	4	-4.1406	0.99998	0.99998	1	19110	0	-4.1406
LONP1	4	2.26e-05	9.194e-05	0.13969	11	3	-3.639	0.15925	0.2588	0.995946	4957	1	-3.639
NDUFB7	4	2.4557e-05	0.00010282	0.13969	12	4	-3.6874	0.99998	0.99998	1	19109	0	-3.6874
NDUFB10	4	2.5826e-05	0.00010955	0.13969	13	4	-3.0788	0.99968	0.99972	1	19081	0	-3.0788
GLMN	4	2.6345e-05	0.00011007	0.13969	14	4	-3.5471	0.99943	0.99947	1	19073	0	-3.5471
EIF2B1	4	2.7374e-05	0.00011318	0.13969	15	4	-4.7211	0.99997	0.99998	1	19108	0	-4.7211
GTF3C5	4	3.0047e-05	0.00012095	0.13969	16	4	-2.8237	0.99997	0.99998	1	19107	0	-2.8237
SCX	4	3.1425e-05	0.00012872	0.13969	17	4	-2.7742	0.99568	0.99572	1	18943	0	-2.7742
PIK3C3	4	3.5434e-05	0.00014115	0.13969	18	2	-2.1752	0.38576	0.46361	1	8654	1	-2.1752
NDUFV1	4	3.692e-05	0.00014374	0.13969	19	4	-4.3424	0.99996	0.99997	1	19106	0	-4.3424
EARS2	4	3.8033e-05	0.00014943	0.13969	20	4	-4.865	0.99996	0.99997	1	19105	0	-4.865
RABIF	4	3.9501e-05	0.00015461	0.13969	21	3	-3.3631	0.26321	0.38686	1	7241	1	-3.3631
SLC1A5	4	4.2021e-05	0.00016756	0.13969	22	4	-4.244	0.96972	0.96979	1	18209	0	-4.244
POLR3K	4	4.2168e-05	0.00016808	0.13969	23	3	-3.2195	0.90829	0.9081	1	16832	0	-3.2195
NHLRC2	4	4.5837e-05	0.0001831	0.145833	24	4	-5.655	0.99995	0.99997	1	19104	0	-5.655
VRK1	4	5.2911e-05	0.000209	0.154798	25	4	-5.0258	0.98087	0.98103	1	18505	0	-5.0258
CINP	4	5.3546e-05	0.00021055	0.154798	26	4	-3.3351	0.99995	0.99996	1	19103	0	-3.3351
GLRX5	4	5.7152e-05	0.00022402	0.156117	27	4	-4.9862	0.99112	0.99123	1	18797	0	-4.9862
ENO1	4	5.8253e-05	0.00022868	0.156117	28	4	-4.652	0.99994	0.99996	1	19102	0	-4.652
VPS16	4	6.0902e-05	0.00023853	0.157221	29	4	-4.3511	0.99611	0.99615	1	18967	0	-4.3511
GTF2H1	4	6.2705e-05	0.00024837	0.158251	30	4	-1.9616	0.99982	0.99985	1	19095	0	-1.9616
TSEN2	4	6.7506e-05	0.00026391	0.162728	31	4	-2.4208	0.99993	0.99995	1	19101	0	-2.4208
KRTAP21-3	4	7.7476e-05	0.00031104	0.185798	32	1	0.091794	0.60311	0.61272	1	11327	1	0.091794
RPUSD4	4	8.123e-05	0.00032244	0.186769	33	3	-2.4909	0.90002	0.89989	1	16641	0	-2.4909
C3orf17	4	8.4805e-05	0.00033694	0.188253	34	4	-4.4324	0.99992	0.99993	1	19100	0	-4.4324
DHX30	4	8.9938e-05	0.00035248	0.188253	35	4	-3.0507	0.98633	0.98651	1	18668	0	-3.0507
AP2S1	4	9.1714e-05	0.00035714	0.188253	36	4	-4.5208	0.99756	0.99759	1	19009	0	-4.5208
SEC23B	4	9.3492e-05	0.00036439	0.188253	37	4	-3.5983	0.98975	0.98988	1	18768	0	-3.5983
MTHFD1	4	0.00010094	0.00038718	0.194763	38	3	-3.7497	0.91542	0.91526	1	16966	0	-3.7497
HTR1A	4	0.0001133	0.00042448	0.205941	39	4	-2.5403	0.98058	0.98076	1	18495	0	-2.5403
PGD	4	0.00011436	0.00043095	0.205941	40	4	-4.3999	0.99507	0.99511	1	18920	0	-4.3999
OVOL1	4	0.00011957	0.00045814	0.21016	41	4	-4.6287	0.98355	0.98375	1	18592	0	-4.6287
TNNC2	4	0.00012043	0.00046177	0.21016	42	4	-3.3937	0.99988	0.9999	1	19099	0	-3.3937
LHFPL1	4	0.00012846	0.00048974	0.213884	43	4	-2.8467	0.99987	0.9999	1	19098	0	-2.8467
OR1K1	4	0.00012912	0.00049233	0.213884	44	2	-0.1699	0.059349	0.13348	0.956311	2666	2	-0.1699
STC1	4	0.00014084	0.00054361	0.230913	45	4	-3.74	0.99711	0.99717	1	18997	0	-3.74
STRADB	4	0.00014682	0.00056536	0.233516	46	4	-3.3777	0.99985	0.99988	1	19096	0	-3.3777
BOLA1	4	0.00014923	0.00057417	0.233516	47	3	-3.5991	0.36519	0.45171	1	8440	1	-3.5991
PMVK	4	0.00016555	0.00062856	0.250309	48	3	-5.0514	0.83779	0.83777	1	15407	0	-5.0514
SLC25A34	4	0.00018077	0.00068553	0.265446	49	2	-2.2729	0.57792	0.59265	1	10978	1	-2.2729
KRR1	4	0.0001836	0.00069434	0.265446	50	4	-4.114	0.99982	0.99984	1	19094	0	-4.114
POP7	4	0.0001966	0.00074303	0.265677	51	4	-4.1297	0.9998	0.99983	1	19093	0	-4.1297
ZNF43	4	0.00019705	0.00074614	0.265677	52	3	-3.2798	0.81848	0.8185	1	15059	0	-3.2798
MRPL54	4	0.00019881	0.00075339	0.265677	53	3	-3.2583	0.075914	0.15481	0.961031	3074	1	-3.2583
GTF3C6	4	0.00020011	0.00075701	0.265677	54	4	-4.7113	0.98943	0.98957	1	18754	0	-4.7113
TAF8	4	0.00020857	0.00078602	0.265677	55	4	-3.1675	0.99979	0.99982	1	19092	0	-3.1675
RSL1D1	4	0.00021146	0.00079638	0.265677	56	4	-4.0654	0.99979	0.99982	1	19091	0	-4.0654
OR6S1	4	0.00021707	0.00081399	0.265677	57	3	-3.9935	0.66344	0.66484	1	12295	1	-3.9935
RFT1	4	0.00022124	0.00082953	0.265677	58	3	-3.334	0.2128	0.32503	1	6146	1	-3.334
CRB2	4	0.00022434	0.00083989	0.265677	59	3	-4.196	0.78296	0.78284	1	14439	0	-4.196
GTF3C3	4	0.00023152	0.00086734	0.265677	60	4	-4.5739	0.99977	0.9998	1	19090	0	-4.5739
ZW10	4	0.00023241	0.00086993	0.265677	61	4	-4.2741	0.99663	0.9967	1	18982	0	-4.2741
PIGH	4	0.0002329	0.00087045	0.265677	62	3	-2.7499	0.648	0.65102	1	12036	1	-2.7499
DDX59	4	0.00023424	0.00087563	0.265677	63	4	-3.699	0.99977	0.9998	1	19089	0	-3.699
DOT1L	4	0.00023957	0.0008979	0.268178	64	4	-4.1058	0.99976	0.99979	1	19088	0	-4.1058
CDIPT	4	0.0002463	0.00092224	0.271211	65	4	-4.4158	0.99975	0.99978	1	19087	0	-4.4158
TADA3	4	0.00025443	0.00095022	0.273952	66	3	-2.9601	0.82374	0.82379	1	15160	0	-2.9601
COX17	4	0.00025967	0.00096627	0.273952	67	4	-4.6761	0.99974	0.99977	1	19086	0	-4.6761
HN1L	4	0.0002621	0.00097456	0.273952	68	3	-1.5127	0.21736	0.33069	1	6233	1	-1.5127
MCAT	4	0.0002676	0.0009958	0.275865	69	4	-2.6498	0.9871	0.98724	1	18686	0	-2.6498
PPP4C	4	0.00028202	0.0010398	0.279634	70	4	-4.4493	0.99972	0.99975	1	19085	0	-4.4493
TNFRSF9	4	0.00028215	0.0010406	0.279634	71	3	-2.8577	0.38444	0.46283	1	8639	1	-2.8577
GATB	4	0.00028406	0.0010533	0.279634	72	3	-4.1685	0.64437	0.64778	1	11974	1	-4.1685
SLC16A1	4	0.00029808	0.001103	0.279992	73	4	-2.9202	0.9997	0.99974	1	19084	0	-2.9202
AP3D1	4	0.0003003	0.0011123	0.279992	74	3	-4.0202	0.20321	0.3132	1	5936	1	-4.0202
TIMMDC1	4	0.00030251	0.0011191	0.279992	75	3	-2.5819	0.93023	0.93019	1	17279	0	-2.5819
NDUFS3	4	0.00030382	0.0011232	0.279992	76	3	-3.5504	0.86583	0.86574	1	15895	0	-3.5504
WDR59	4	0.00030518	0.0011279	0.279992	77	4	-3.7986	0.99969	0.99973	1	19083	0	-3.7986
OSGEP	4	0.00031167	0.001147	0.281099	78	4	-3.8455	0.99969	0.99972	1	19082	0	-3.8455
VPS53	4	0.00032172	0.0011786	0.285186	79	4	-2.9796	0.99968	0.99971	1	19080	0	-2.9796
TP63	4	0.00033067	0.0012108	0.289295	80	3	-3.3256	0.86497	0.86489	1	15877	0	-3.3256
TXNIP	4	0.0003357	0.001233	0.290979	81	1	-0.22747	0.71975	0.71981	1	13281	0	-0.22747
TTI1	4	0.000343	0.0012615	0.294071	82	3	-4.3866	0.60682	0.6157	1	11382	1	-4.3866
CIAO1	4	0.0003497	0.0012838	0.295658	83	4	-4.6279	0.98871	0.98887	1	18725	0	-4.6279
TCEANC	4	0.00036781	0.0013491	0.30699	84	4	-3.6995	0.99963	0.99967	1	19079	0	-3.6995
ACAP3	4	0.00037502	0.001377	0.309406	85	2	-1.4642	0.92504	0.92492	1	17176	0	-1.4642
SLC39A7	4	0.00038164	0.0014055	0.309406	86	3	-2.6714	0.91604	0.91588	1	16983	0	-2.6714
VAT1	4	0.00038734	0.0014273	0.309406	87	1	0.24771	0.23174	0.34836	1	6560	2	0.24771
ARFGAP2	4	0.00039184	0.0014433	0.309406	88	3	-3.1009	0.85068	0.85072	1	15633	0	-3.1009
PPP1R11	4	0.00039429	0.0014521	0.309406	89	4	-4.6969	0.99961	0.99964	1	19078	0	-4.6969
ATP5D	4	0.0003959	0.0014568	0.309406	90	3	-3.8251	0.82552	0.82553	1	15186	0	-3.8251
TPRX1	4	0.00040451	0.0014822	0.311337	91	3	-1.8962	0.15584	0.25464	0.995946	4873	1	-1.8962
PPAT	4	0.00043236	0.0016013	0.32484	92	4	-4.2609	0.98343	0.98361	1	18590	0	-4.2609
NOP10	4	0.00043837	0.0016293	0.32484	93	4	-4.8922	0.99956	0.9996	1	19077	0	-4.8922
WSCD1	4	0.00043897	0.0016308	0.32484	94	2	-1.1012	0.51203	0.54432	1	10090	1	-1.1012
GTF3C4	4	0.00044119	0.0016381	0.32484	95	4	-4.7795	0.99956	0.9996	1	19076	0	-4.7795
VPS52	4	0.00044329	0.0016458	0.32484	96	3	-2.663	0.83455	0.83458	1	15346	0	-2.663
CENPJ	4	0.00044413	0.0016495	0.32484	97	3	-3.0669	0.6359	0.64027	1	11850	1	-3.0669
MCM2	4	0.00045044	0.0016717	0.32484	98	4	-2.3317	0.99386	0.99392	1	18889	0	-2.3317
TAF7	4	0.00045966	0.0017036	0.32484	99	3	-4.4786	0.89488	0.89474	1	16535	0	-4.4786
RGPD2	4	0.00046326	0.001721	0.32484	100	3	-2.5196	0.78376	0.78365	1	14457	0	-2.5196
RAD1	4	0.00046542	0.0017334	0.32484	101	4	-3.5836	0.99953	0.99957	1	19075	0	-3.5836
LLGL1	4	0.00048229	0.0017981	0.333702	102	4	-1.1489	0.98044	0.98061	1	18493	0	-1.1489
COQ3	4	0.00049061	0.0018328	0.335172	103	3	-3.0014	0.12593	0.21752	0.985571	4218	1	-3.0014
STX11	4	0.00049333	0.0018411	0.335172	104	2	-1.5212	0.26519	0.38924	1	7296	2	-1.5212
SNF8	4	0.00051684	0.0019287	0.347784	105	4	-4.1463	0.99655	0.99659	1	18979	0	-4.1463
CAND1	4	0.00052226	0.0019468	0.347784	106	4	-2.1281	0.97603	0.97615	1	18376	0	-2.1281
POT1	4	0.00052869	0.0019779	0.350064	107	4	-4.1419	0.96537	0.96544	1	18101	0	-4.1419
HERC5	4	0.00054112	0.0020183	0.35144	108	3	-4.0529	0.51609	0.54719	1	10148	1	-4.0529
XRCC6	4	0.00054224	0.0020224	0.35144	109	4	-5.0465	0.98167	0.98184	1	18535	0	-5.0465
ELAC2	4	0.00056662	0.0021239	0.36364	110	3	-3.5552	0.72703	0.7271	1	13420	0	-3.5552
MED16	4	0.00056811	0.0021307	0.36364	111	4	-3.9868	0.98613	0.9863	1	18660	0	-3.9868
ANKRD20A3	4	0.00058602	0.0021887	0.36777	112	4	-4.0683	0.97643	0.97653	1	18388	0	-4.0683
ZNF414	4	0.00058762	0.0021933	0.36777	113	2	-1.8844	0.26571	0.3899	1	7315	2	-1.8844
MT1G	4	0.00060899	0.0022721	0.377658	114	2	-1.44	0.78553	0.78538	1	14492	0	-1.44
SPDYE5	4	0.00062321	0.0023259	0.383279	115	4	-3.8681	0.99694	0.997	1	18991	0	-3.8681
MRPL52	4	0.00064304	0.0023912	0.388866	116	3	-4.386	0.089181	0.1715	0.9675	3379	1	-4.386
CNTFR	4	0.0006455	0.0024005	0.388866	117	4	-1.2464	0.98665	0.9868	1	18676	0	-1.2464
HOXB1	4	0.0006598	0.0024544	0.393125	118	4	-3.0772	0.99934	0.99938	1	19072	0	-3.0772
ATRIP	4	0.00066513	0.0024715	0.393125	119	4	-4.1427	0.99933	0.99938	1	19071	0	-4.1427
TRMT5	4	0.00068512	0.0025347	0.393125	120	3	-3.2838	0.82184	0.8219	1	15124	0	-3.2838
DCAF4	4	0.00068579	0.0025378	0.393125	121	4	-4.5992	0.96053	0.96055	1	17990	0	-4.5992
DHODH	4	0.00068672	0.0025399	0.393125	122	4	-4.192	0.96592	0.96598	1	18114	0	-4.192
TARS2	4	0.00068998	0.0025502	0.393125	123	4	-4.1116	0.99644	0.99649	1	18975	0	-4.1116
STRIP1	4	0.00071878	0.0026559	0.406139	124	4	-3.2	0.99928	0.99933	1	19070	0	-3.2
KRTAP7-1	4	0.00074875	0.0027527	0.41761	125	3	-2.312	0.73479	0.73484	1	13564	0	-2.312
GOLGA8J	4	0.00076118	0.0027921	0.420246	126	4	-3.606	0.99924	0.99928	1	19069	0	-3.606
DEFB126	4	0.00078089	0.0028688	0.4277	127	4	-4.3558	0.99922	0.99926	1	19068	0	-4.3558
NHP2	4	0.00078515	0.0028864	0.4277	128	4	-5.3861	0.95215	0.95218	1	17780	0	-5.3861
WASL	4	0.00080037	0.0029423	0.432635	129	2	0.24511	0.060486	0.13494	0.957412	2693	2	0.24511
KCTD14	4	0.00081075	0.0029734	0.433867	130	4	-3.6612	0.99919	0.99923	1	19067	0	-3.6612
NDUFA1	4	0.00081834	0.0030003	0.434481	131	4	-4.0697	0.98628	0.98645	1	18665	0	-4.0697
OCM2	4	0.00083752	0.0030708	0.437992	132	3	-4.2941	0.71154	0.71167	1	13122	0	-4.2941
GPD1L	4	0.00084375	0.0030894	0.437992	133	4	-1.7985	0.99916	0.99919	1	19066	0	-1.7985
MBTD1	4	0.00085199	0.0031179	0.437992	134	3	-2.7581	0.50372	0.53855	1	9990	1	-2.7581
PEX10	4	0.00085248	0.0031195	0.437992	135	4	-2.0563	0.99915	0.99918	1	19065	0	-2.0563
VPS26A	4	0.00085807	0.0031392	0.437992	136	3	-3.6861	0.27764	0.40403	1	7577	1	-3.6861
PSMG4	4	0.00086563	0.0031713	0.439267	137	3	-3.8872	0.81373	0.8137	1	14964	0	-3.8872
AMPD3	4	0.00087184	0.0031961	0.439526	138	4	-4.1693	0.99913	0.99916	1	19064	0	-4.1693
MPZL3	4	0.00090361	0.0033241	0.450042	139	2	-1.9198	0.61878	0.62567	1	11573	1	-1.9198
UQCRC2	4	0.00090879	0.0033432	0.450042	140	4	-2.8547	0.94875	0.94876	1	17702	0	-2.8547
NCBP1	4	0.00090879	0.0033432	0.450042	141	4	-4.5782	0.98485	0.98501	1	18625	0	-4.5782
TRIM49C	4	0.00093957	0.0034479	0.460881	142	3	-3.2964	0.6701	0.67103	1	12423	1	-3.2964
LAX1	4	0.00095522	0.0035064	0.462303	143	3	-1.8112	0.88082	0.88069	1	16231	0	-1.8112
ATP6AP2	4	0.00095738	0.0035136	0.462303	144	4	-3.0544	0.97204	0.97206	1	18277	0	-3.0544
C10orf2	4	0.00096297	0.0035401	0.462303	145	4	-3.287	0.99569	0.99573	1	18944	0	-3.287
LYRM4	4	0.00097459	0.0035758	0.462303	146	4	-3.626	0.95144	0.95149	1	17765	0	-3.626
UBE2G2	4	0.00097592	0.0035794	0.462303	147	4	-2.0166	0.99902	0.99905	1	19063	0	-2.0166
MRPS11	4	0.0010068	0.0036939	0.473102	148	3	-0.4864	0.8811	0.88098	1	16236	0	-0.4864
ARPC4	4	0.0010109	0.0037125	0.473102	149	4	-5.2348	0.99843	0.99848	1	19042	0	-5.2348
TRIP12	4	0.0010377	0.0038068	0.475863	150	3	-2.2854	0.88106	0.88094	1	16234	0	-2.2854
PCIF1	4	0.0010406	0.0038182	0.475863	151	3	-3.4883	0.89601	0.89588	1	16557	0	-3.4883
DIO2	4	0.0010585	0.003885	0.475863	152	2	0.046048	0.030608	0.075523	0.929283	1552	2	0.046048
SSR2	4	0.0010751	0.0039436	0.475863	153	4	-4.6193	0.9819	0.98208	1	18547	0	-4.6193
TAF6L	4	0.0010786	0.003957	0.475863	154	4	-4.061	0.99892	0.99896	1	19062	0	-4.061
MRPL41	4	0.0010851	0.0039858	0.475863	155	4	-2.7444	0.99649	0.99653	1	18978	0	-2.7444
SPATA5	4	0.0010934	0.0040181	0.475863	156	4	-4.2057	0.98613	0.9863	1	18662	0	-4.2057
TCL1B	4	0.0010979	0.0040363	0.475863	157	4	-2.8141	0.9989	0.99894	1	19061	0	-2.8141
IKBKAP	4	0.0011043	0.0040591	0.475863	158	4	-3.9997	0.9989	0.99894	1	19060	0	-3.9997
COG7	4	0.0011099	0.0040751	0.475863	159	4	-3.7243	0.99889	0.99893	1	19059	0	-3.7243
LAIR1	4	0.0011101	0.0040756	0.475863	160	3	-0.69555	0.19723	0.30585	1	5798	1	-0.69555
MRPL53	4	0.0011183	0.0041047	0.475863	161	4	-1.6499	0.99888	0.99892	1	19058	0	-1.6499
MGAT1	4	0.0011234	0.0041202	0.475863	162	3	-1.3028	0.80786	0.80784	1	14861	0	-1.3028
ALG1	4	0.0011322	0.0041502	0.475863	163	4	-4.0962	0.99789	0.99792	1	19024	0	-4.0962
YIPF2	4	0.001134	0.0041554	0.475863	164	4	-3.4923	0.99887	0.9989	1	19057	0	-3.4923
TMEM44	4	0.0011359	0.0041606	0.475863	165	3	-2.371	0.76107	0.76101	1	14032	0	-2.371
MED10	4	0.0011367	0.0041637	0.475863	166	4	-3.9757	0.99772	0.99776	1	19019	0	-3.9757
CDK5RAP3	4	0.0011463	0.0042067	0.475863	167	4	-3.2614	0.99885	0.99889	1	19056	0	-3.2614
HAS1	4	0.0011464	0.0042072	0.475863	168	3	-2.35	0.70995	0.71008	1	13098	0	-2.35
CD4	4	0.0011556	0.0042429	0.477082	169	3	-2.9434	0.82788	0.82787	1	15227	0	-2.9434
MAP2K7	4	0.001176	0.0043209	0.481216	170	2	-1.463	0.40191	0.47331	1	8832	1	-1.463
DDX41	4	0.0011841	0.0043486	0.481216	171	4	-3.9928	0.99882	0.99885	1	19055	0	-3.9928
MTG1	4	0.0011906	0.0043735	0.481216	172	3	-1.4708	0.65834	0.66018	1	12199	1	-1.4708
DTX3	4	0.0011965	0.0043999	0.481216	173	4	-3.2629	0.9988	0.99883	1	19054	0	-3.2629
C7orf26	4	0.0011985	0.0044056	0.481216	174	4	-3.5119	0.9988	0.99883	1	19053	0	-3.5119
HSCB	4	0.0012133	0.0044657	0.485008	175	3	-4.5804	0.56608	0.58347	1	10819	1	-4.5804
DDX17	4	0.0012344	0.0045423	0.489014	176	3	-2.4114	0.91372	0.91354	1	16935	0	-2.4114
DHX33	4	0.0012385	0.0045537	0.489014	177	4	-3.8943	0.99876	0.99879	1	19052	0	-3.8943
WDR18	4	0.0012449	0.0045833	0.489435	178	4	-4.5389	0.99876	0.99879	1	19051	0	-4.5389
SOX18	4	0.0012635	0.0046439	0.490646	179	4	-1.7843	0.99874	0.99878	1	19050	0	-1.7843
C16orf92	4	0.0012649	0.0046459	0.490646	180	2	-0.87279	0.1681	0.26978	0.998116	5161	1	-0.87279
SSU72	4	0.0012848	0.0047143	0.494914	181	3	-3.565	0.8225	0.82254	1	15133	0	-3.565
SIGLEC7	4	0.0012906	0.0047381	0.494914	182	3	-3.0262	0.51315	0.54505	1	10105	1	-3.0262
TF	4	0.0013011	0.0047718	0.495722	183	3	-4.58	0.33749	0.43609	1	8141	1	-4.58
DCT	4	0.0013165	0.0048329	0.497205	184	1	0.26046	0.050042	0.11689	0.94592	2359	2	0.26046
SLCO6A1	4	0.0013184	0.0048381	0.497205	185	3	-2.2748	0.021645	0.055616	0.927394	1142	1	-2.2748
MICU2	4	0.0013289	0.0048723	0.498041	186	3	-1.3006	0.6171	0.62423	1	11550	1	-1.3006
TBL2	4	0.0013592	0.0049629	0.504608	187	3	-2.7009	0.86854	0.86839	1	15957	0	-2.7009
TAMM41	4	0.0013681	0.0049899	0.504662	188	3	-4.0397	0.64705	0.65016	1	12017	1	-4.0397
TECR	4	0.0014197	0.0051706	0.515283	189	3	-2.1289	0.69957	0.69968	1	12921	0	-2.1289
KRT76	4	0.0014219	0.0051794	0.515283	190	4	-3.4914	0.99858	0.9986	1	19049	0	-3.4914
KANSL3	4	0.0014225	0.0051836	0.515283	191	4	-4.5076	0.99858	0.9986	1	19048	0	-4.5076
UBOX5	4	0.0014309	0.0052126	0.515283	192	4	-2.3975	0.98585	0.98602	1	18655	0	-2.3975
SEC61A1	4	0.0014373	0.0052364	0.515283	193	4	-4.6575	0.99856	0.99858	1	19047	0	-4.6575
MAK16	4	0.0014415	0.0052566	0.515283	194	4	-4.1319	0.99856	0.99858	1	19046	0	-4.1319
AKR1C4	4	0.0014713	0.005355	0.522252	195	1	0.1305	0.16082	0.26076	0.996103	5004	2	0.1305
CSNK1G2	4	0.0014965	0.0054426	0.523342	196	4	-3.9972	0.9526	0.95262	1	17793	0	-3.9972
MRPS12	4	0.0015047	0.0054669	0.523342	197	4	-4.0134	0.97586	0.97599	1	18369	0	-4.0134
PCDHGB7	4	0.0015052	0.0054674	0.523342	198	4	-2.259	0.99849	0.99852	1	19045	0	-2.259
PRKRIP1	4	0.0015074	0.0054757	0.523342	199	3	-2.536	0.47361	0.51825	1	9628	1	-2.536
TELO2	4	0.0015189	0.0055161	0.52365	200	3	-4.3735	0.92321	0.92313	1	17132	0	-4.3735
TRAM1	4	0.0015229	0.0055337	0.52365	201	2	-0.2502	0.11107	0.1991	0.98293	3871	2	-0.2502
PRPF31	4	0.0015352	0.0055731	0.524205	202	4	-4.1473	0.99846	0.9985	1	19044	0	-4.1473
PNMA3	4	0.0015471	0.0056114	0.524205	203	4	-1.2234	0.99845	0.9985	1	19043	0	-1.2234
NPHP4	4	0.0015578	0.0056451	0.524205	204	3	-3.0378	0.91812	0.91795	1	17031	0	-3.0378
MRPS17	4	0.00157	0.0056803	0.524205	205	4	-1.7117	0.95482	0.95484	1	17846	0	-1.7117
ISL1	4	0.0015745	0.0056969	0.524205	206	4	-2.9093	0.94065	0.94065	1	17520	0	-2.9093
FAM213A	4	0.001576	0.0057041	0.524205	207	4	-2.4637	0.95316	0.9532	1	17806	0	-2.4637
ALDOA	4	0.0015845	0.0057342	0.524445	208	4	-4.6195	0.99842	0.99846	1	19041	0	-4.6195
BTF3	4	0.0016107	0.0058176	0.528886	209	4	-2.7933	0.99381	0.99387	1	18888	0	-2.7933
FABP1	4	0.0016261	0.0058637	0.528886	210	1	-0.093398	0.14882	0.246	0.995406	4723	1	-0.093398
RGP1	4	0.0016267	0.0058657	0.528886	211	4	-4.1504	0.99837	0.99842	1	19040	0	-4.1504
CAMKV	4	0.001641	0.0059248	0.531702	212	4	-3.9067	0.99836	0.99841	1	19039	0	-3.9067
HAUS5	4	0.0016545	0.0059781	0.533983	213	3	-3.9665	0.70881	0.70892	1	13081	0	-3.9665
TAF13	4	0.0016651	0.006016	0.534861	214	4	-1.9485	0.99833	0.99838	1	19038	0	-1.9485
EIF3CL	4	0.0016776	0.0060595	0.53495	215	4	-3.116	0.97626	0.97637	1	18381	0	-3.116
RPL21	4	0.001681	0.0060729	0.53495	216	4	-4.5154	0.99832	0.99837	1	19037	0	-4.5154
MOB3B	4	0.0017068	0.0061667	0.540717	217	4	-3.4107	0.99829	0.99835	1	19036	0	-3.4107
DEFB107B	1	0.001711	0.0016826	0.32484	218	1	-2.2938	0.99829	0.99831	1	19035	0	-2.2938
SLC5A11	4	0.0017292	0.006248	0.544172	219	1	-0.048384	0.53621	0.56144	1	10416	1	-0.048384
TBRG1	4	0.0017341	0.006263	0.544172	220	4	-1.2199	0.99827	0.99832	1	19034	0	-1.2199
OGDH	4	0.001748	0.0063122	0.545966	221	4	-2.452	0.99825	0.99831	1	19033	0	-2.452
HDAC1	4	0.0017808	0.0064381	0.554344	222	2	-1.32	0.84196	0.84197	1	15472	0	-1.32
TRRAP	4	0.0018095	0.0065298	0.55465	223	4	-4.4014	0.99819	0.99824	1	19032	0	-4.4014
PPIL1	4	0.0018193	0.0065624	0.55465	224	3	-1.9927	0.91748	0.91734	1	17016	0	-1.9927
PSMG3	4	0.0018195	0.0065629	0.55465	225	4	-3.8326	0.99818	0.99823	1	19031	0	-3.8326
CBLN1	4	0.0018288	0.0065925	0.55465	226	4	-3.4248	0.99817	0.99822	1	19030	0	-3.4248
ATP12A	4	0.0018324	0.0066018	0.55465	227	3	-0.50258	0.92967	0.92961	1	17265	0	-0.50258
ACTR2	4	0.0018404	0.0066277	0.55465	228	4	-4.6925	0.94976	0.94978	1	17723	0	-4.6925
C19orf68	4	0.0018457	0.0066448	0.55465	229	3	-1.1737	0.42237	0.48558	1	9071	1	-1.1737
EMC2	4	0.0018745	0.0067411	0.55772	230	4	-4.0979	0.99813	0.99818	1	19029	0	-4.0979
HUS1	4	0.00188	0.0067572	0.55772	231	4	-2.4505	0.99812	0.99817	1	19028	0	-2.4505
ZNF287	4	0.001884	0.0067691	0.55772	232	3	-0.43974	0.058263	0.1321	0.956297	2639	1	-0.43974
ANKRD49	4	0.0019049	0.0068514	0.561436	233	4	-2.1307	0.9981	0.99813	1	19027	0	-2.1307
SEMA4B	4	0.0019262	0.0069209	0.561436	234	4	-3.305	0.99807	0.99812	1	19026	0	-3.305
SMC6	4	0.0019356	0.0069522	0.561436	235	4	-2.6908	0.96378	0.96383	1	18070	0	-2.6908
DAP3	4	0.0019397	0.006967	0.561436	236	3	-4.847	0.90325	0.9031	1	16724	0	-4.847
GIMAP5	4	0.0019528	0.0070125	0.561436	237	4	-2.5875	0.93789	0.9379	1	17448	0	-2.5875
SNX2	4	0.0019537	0.0070167	0.561436	238	3	-2.5642	0.92191	0.92175	1	17108	0	-2.5642
YARS2	4	0.0019547	0.0070198	0.561436	239	4	-3.7856	0.99014	0.99026	1	18774	0	-3.7856
FA2H	4	0.0019871	0.0071311	0.567966	240	1	-0.079117	0.43922	0.49602	1	9263	1	-0.079117
PPCDC	4	0.0020308	0.0072959	0.57603	241	4	-4.1557	0.99797	0.998	1	19025	0	-4.1557
USP7	4	0.0020321	0.0073021	0.57603	242	4	-1.715	0.95194	0.95198	1	17773	0	-1.715
FAM129B	4	0.0020387	0.0073228	0.57603	243	2	-2.4078	0.80159	0.80152	1	14753	0	-2.4078
ZNF684	4	0.0020528	0.0073751	0.577767	244	2	-1.2331	0.69616	0.69619	1	12858	1	-1.2331
FNDC4	4	0.0020724	0.0074456	0.580905	245	2	-1.114	0.49192	0.53047	1	9860	1	-1.114
DPH5	4	0.0021154	0.007588	0.587987	246	3	-4.1299	0.032826	0.080372	0.93556	1636	1	-4.1299
PFDN2	4	0.0021192	0.0075978	0.587987	247	4	-4.901	0.99788	0.99792	1	19023	0	-4.901
PGK1	4	0.0021403	0.0076678	0.588696	248	4	-1.7655	0.95304	0.95307	1	17803	0	-1.7655
GAK	4	0.0021418	0.0076755	0.588696	249	3	-1.7237	0.83874	0.83871	1	15425	0	-1.7237
HK1	4	0.0021574	0.0077335	0.588696	250	3	-2.2218	0.018949	0.049484	0.927394	1013	1	-2.2218
TGFBRAP1	4	0.002165	0.0077574	0.588696	251	4	-3.8151	0.99784	0.99788	1	19022	0	-3.8151
UCK1	4	0.002166	0.007761	0.588696	252	2	-1.7428	0.92293	0.92284	1	17127	0	-1.7428
S100B	4	0.0021934	0.0078597	0.591344	253	3	-0.81537	0.57499	0.59041	1	10938	1	-0.81537
TOP3A	4	0.0022247	0.0079811	0.591344	254	4	-1.524	0.99778	0.99781	1	19021	0	-1.524
ADAT3	4	0.0022296	0.0079987	0.591344	255	4	-2.389	0.9958	0.99584	1	18949	0	-2.389
LIAS	4	0.0022512	0.008079	0.591344	256	4	-1.5639	0.99775	0.99779	1	19020	0	-1.5639
RPUSD3	4	0.0022646	0.0081236	0.591344	257	3	-1.6786	0.6962	0.69624	1	12859	1	-1.6786
ABCG4	4	0.0022705	0.0081453	0.591344	258	4	-1.4072	0.94613	0.94613	1	17643	0	-1.4072
LYG1	4	0.0022734	0.0081567	0.591344	259	3	-1.6749	0.18099	0.28567	1	5439	1	-1.6749
PXN	4	0.0022823	0.0081842	0.591344	260	3	-1.3936	0.23018	0.34645	1	6519	1	-1.3936
SMARCA4	4	0.0022911	0.0082106	0.591344	261	3	-1.3897	0.85253	0.85254	1	15666	0	-1.3897
CALML6	4	0.0022913	0.0082116	0.591344	262	4	-3.9654	0.99771	0.99775	1	19018	0	-3.9654
ECSIT	4	0.0022965	0.008236	0.591344	263	4	-1.8448	0.94256	0.9426	1	17561	0	-1.8448
INTS4	4	0.0023037	0.0082639	0.591344	264	4	-4.1964	0.9977	0.99773	1	19017	0	-4.1964
HFE2	4	0.0023037	0.0082639	0.591344	265	4	-3.8701	0.9977	0.99773	1	19016	0	-3.8701
EEF1G	4	0.0023071	0.0082717	0.591344	266	4	-3.6921	0.98732	0.98746	1	18690	0	-3.6921
ABCF1	4	0.0023078	0.0082738	0.591344	267	4	-4.0092	0.99769	0.99773	1	19015	0	-4.0092
PLD2	4	0.0023116	0.0082909	0.591344	268	4	-1.3651	0.99769	0.99773	1	19014	0	-1.3651
APOA5	4	0.0023297	0.0083448	0.591639	269	4	-3.176	0.99767	0.99771	1	19013	0	-3.176
IMP4	4	0.0023339	0.0083644	0.591639	270	4	-4.3456	0.99189	0.99199	1	18828	0	-4.3456
ADAT2	4	0.0023481	0.0084131	0.591639	271	3	-2.7819	0.6007	0.61071	1	11290	1	-2.7819
PMM2	4	0.0023494	0.0084188	0.591639	272	4	-2.8012	0.99577	0.99581	1	18947	0	-2.8012
GOLPH3L	4	0.0023997	0.0086006	0.597253	273	4	-1.5712	0.9853	0.98546	1	18643	0	-1.5712
RTCB	4	0.0024028	0.0086131	0.597253	274	4	-3.306	0.9976	0.99763	1	19012	0	-3.306
ZNF319	4	0.002427	0.008697	0.597253	275	4	-3.4982	0.99757	0.99761	1	19011	0	-3.4982
MMP24	4	0.0024293	0.0087027	0.597253	276	4	-3.8209	0.99757	0.9976	1	19010	0	-3.8209
IGSF9B	4	0.0024463	0.0087648	0.597253	277	3	-3.8954	0.74667	0.74669	1	13763	0	-3.8954
PRKAA2	4	0.0024512	0.0087855	0.597253	278	4	-2.3644	0.94146	0.94149	1	17539	0	-2.3644
ARPC2	4	0.0024634	0.008828	0.597253	279	3	-1.7843	0.87156	0.87142	1	16006	0	-1.7843
SLC9A9	4	0.0024685	0.008842	0.597253	280	4	-3.0808	0.99753	0.99757	1	19008	0	-3.0808
DARS2	4	0.0024886	0.0089047	0.597253	281	4	-4.3537	0.9881	0.98825	1	18709	0	-4.3537
SNUPN	4	0.0025013	0.0089435	0.597253	282	4	-1.0436	0.9975	0.99754	1	19007	0	-1.0436
EGR3	4	0.0025028	0.0089482	0.597253	283	2	-0.036967	0.21647	0.32959	1	6212	2	-0.036967
SMARCD1	4	0.0025267	0.009028	0.597253	284	4	-1.3479	0.96436	0.96446	1	18086	0	-1.3479
LAMB3	4	0.0025314	0.009044	0.597253	285	3	-1.0619	0.91966	0.91951	1	17060	0	-1.0619
OR51M1	4	0.0025421	0.0090772	0.597253	286	3	-1.7483	0.68049	0.68083	1	12601	1	-1.7483
KCNE4	4	0.0025483	0.0090943	0.597253	287	3	-3.1208	0.3002	0.41585	1	7778	1	-3.1208
COL18A1	4	0.0025543	0.0091098	0.597253	288	2	-0.044496	0.084821	0.16601	0.966606	3279	2	-0.044496
GTF2H3	4	0.0025546	0.0091103	0.597253	289	3	-3.6108	0.8183	0.8183	1	15055	0	-3.6108
C12orf45	4	0.0025548	0.0091113	0.597253	290	4	-3.4589	0.99745	0.99749	1	19006	0	-3.4589
MAPT	4	0.0025577	0.0091202	0.597253	291	3	-2.7375	0.89792	0.89783	1	16599	0	-2.7375
LONRF1	4	0.0025621	0.0091357	0.597253	292	3	-1.9367	0.92677	0.92669	1	17212	0	-1.9367
TRAPPC4	4	0.0025681	0.0091549	0.597253	293	4	-3.4945	0.99743	0.99748	1	19005	0	-3.4945
MMP20	4	0.0026059	0.0092854	0.603708	294	2	-0.37148	0.48076	0.52304	1	9724	1	-0.37148
ADRBK1	4	0.0026185	0.0093227	0.604078	295	3	-2.8672	0.74408	0.74415	1	13713	0	-2.8672
RPP30	4	0.0026476	0.0094154	0.606103	296	4	-4.2643	0.99581	0.99585	1	18951	0	-4.2643
OBFC1	4	0.0026486	0.0094195	0.606103	297	3	-4.3592	0.93264	0.93259	1	17332	0	-4.3592
AARS	4	0.0026574	0.0094491	0.606103	298	3	-3.6646	0.60863	0.61718	1	11407	1	-3.6646
MYH9	4	0.0026867	0.0095454	0.606801	299	4	-2.0323	0.93962	0.93964	1	17503	0	-2.0323
HSPA8	4	0.0026916	0.0095615	0.606801	300	3	-3.63	0.90055	0.90042	1	16656	0	-3.63
RHOD	4	0.0026931	0.0095677	0.606801	301	3	-3.279	0.78424	0.78411	1	14463	0	-3.279
SLFN12L	4	0.0027064	0.0096158	0.606801	302	3	-3.7229	0.87285	0.87273	1	16032	0	-3.7229
HYOU1	4	0.002709	0.0096288	0.606801	303	4	-3.7654	0.98148	0.98165	1	18530	0	-3.7654
NEU3	4	0.0027155	0.0096521	0.606801	304	2	-1.5668	0.77757	0.77745	1	14335	0	-1.5668
TTC27	4	0.0027557	0.0097728	0.606801	305	4	-3.8594	0.99724	0.9973	1	19004	0	-3.8594
NARS2	4	0.0027605	0.0097837	0.606801	306	2	-2.1728	0.80495	0.80494	1	14809	0	-2.1728
PRAMEF11	4	0.0027734	0.0098308	0.606801	307	4	-2.1684	0.96217	0.96219	1	18024	0	-2.1684
RAD9A	4	0.0027737	0.0098313	0.606801	308	4	-4.5113	0.99723	0.99728	1	19003	0	-4.5113
TRIAP1	4	0.0027818	0.0098608	0.606801	309	4	-4.4423	0.99722	0.99727	1	19002	0	-4.4423
FBLN5	4	0.0027831	0.009864	0.606801	310	3	-1.5679	0.37374	0.45664	1	8523	1	-1.5679
ALG13	4	0.0027928	0.0098981	0.606801	311	4	-4.4073	0.99432	0.9944	1	18899	0	-4.4073
KIAA2018	4	0.0027953	0.0099044	0.606801	312	4	-3.2032	0.9972	0.99726	1	19001	0	-3.2032
PCYT1A	4	0.0028121	0.0099644	0.608531	313	4	-4.2922	0.9922	0.9923	1	18835	0	-4.2922
EBI3	4	0.0028294	0.010026	0.608597	314	4	-3.8498	0.99717	0.99722	1	19000	0	-3.8498
POLR1E	4	0.00283	0.010029	0.608597	315	4	-3.7056	0.99717	0.99722	1	18999	0	-3.7056
WDR4	4	0.0028636	0.01014	0.613223	316	3	-1.3262	0.92005	0.91988	1	17071	0	-1.3262
TFRC	4	0.0028775	0.010189	0.613223	317	4	-4.5582	0.99712	0.99718	1	18998	0	-4.5582
C17orf89	4	0.0028807	0.010202	0.613223	318	4	-2.9933	0.99167	0.99178	1	18818	0	-2.9933
PNPT1	4	0.0029208	0.010329	0.616613	319	4	-3.6586	0.99513	0.99518	1	18923	0	-3.6586
SEMA6B	4	0.0029211	0.010329	0.616613	320	4	-3.9278	0.99708	0.99714	1	18996	0	-3.9278
ZNF862	4	0.0029356	0.010381	0.616613	321	4	-3.4495	0.98526	0.98542	1	18641	0	-3.4495
ZPR1	4	0.0029374	0.010387	0.616613	322	4	-3.5055	0.98622	0.98639	1	18663	0	-3.5055
NECAB1	4	0.0029667	0.010486	0.620559	323	3	-1.1934	0.13676	0.23107	0.991483	4452	1	-1.1934
MON2	4	0.0029859	0.010553	0.621554	324	4	-2.0732	0.99701	0.99707	1	18995	0	-2.0732
PERM1	4	0.00299	0.010568	0.621554	325	3	-3.2017	0.92897	0.9289	1	17252	0	-3.2017
HSPA1B	4	0.003011	0.010633	0.622764	326	4	-2.4165	0.99699	0.99705	1	18994	0	-2.4165
RNF165	4	0.003025	0.010673	0.622764	327	4	-2.6576	0.99698	0.99704	1	18993	0	-2.6576
HOOK3	4	0.0030544	0.010768	0.622764	328	4	-2.8664	0.99695	0.99701	1	18992	0	-2.8664
NDOR1	4	0.0030668	0.010813	0.622764	329	4	-4.2674	0.99693	0.997	1	18990	0	-4.2674
ATP1A1	4	0.0030698	0.010823	0.622764	330	3	-3.2442	0.90755	0.90736	1	16814	0	-3.2442
PTDSS1	4	0.0030955	0.010918	0.622764	331	4	-4.3658	0.9969	0.99697	1	18989	0	-4.3658
BSCL2	4	0.0031078	0.010963	0.622764	332	4	-3.8342	0.99689	0.99696	1	18988	0	-3.8342
NOL6	4	0.0031146	0.010992	0.622764	333	4	-4.196	0.99689	0.99695	1	18987	0	-4.196
FAM107B	4	0.0031193	0.011006	0.622764	334	4	-1.8691	0.95014	0.95019	1	17733	0	-1.8691
PGS1	4	0.0031213	0.011011	0.622764	335	3	-1.98	0.91545	0.91529	1	16967	0	-1.98
KIAA1549L	4	0.0031368	0.011069	0.622764	336	3	-4.1443	0.43946	0.49617	1	9266	1	-4.1443
ECE2	4	0.0031419	0.011086	0.622764	337	4	-1.2293	0.99686	0.99693	1	18986	0	-1.2293
AGXT	4	0.0031456	0.011099	0.622764	338	4	-3.3872	0.96927	0.96936	1	18197	0	-3.3872
PRAMEF10	4	0.0031481	0.011107	0.622764	339	3	-4.005	0.87023	0.87011	1	15986	0	-4.005
DHPS	4	0.0031537	0.011127	0.622764	340	4	-4.4438	0.99258	0.99268	1	18851	0	-4.4438
GART	4	0.0031594	0.011149	0.622764	341	4	-3.8902	0.99301	0.99311	1	18863	0	-3.8902
SSSCA1	4	0.0031747	0.011206	0.622764	342	3	-1.097	0.80489	0.80488	1	14807	0	-1.097
ZRSR2	4	0.0031816	0.011233	0.622764	343	3	-1.8678	0.77273	0.7726	1	14248	0	-1.8678
KRTAP2-4	4	0.0031885	0.011261	0.622764	344	4	-4.1474	0.98094	0.9811	1	18512	0	-4.1474
ICOS	4	0.0031902	0.011267	0.622764	345	4	-3.456	0.99681	0.99687	1	18985	0	-3.456
TMEM120B	4	0.0031989	0.0113	0.622764	346	2	-1.4042	0.39016	0.46628	1	8694	1	-1.4042
ZNF385A	4	0.0032126	0.011347	0.622764	347	3	-2.9637	0.77824	0.7781	1	14351	0	-2.9637
GBX2	4	0.0032244	0.011392	0.622764	348	1	-0.17466	0.68966	0.68971	1	12750	1	-0.17466
SLC25A39	4	0.0032302	0.011413	0.622764	349	2	-2.2628	0.85171	0.85174	1	15645	0	-2.2628
PFDN5	4	0.0032337	0.011423	0.622764	350	4	-1.9551	0.96186	0.96186	1	18015	0	-1.9551
TRMT6	4	0.0032445	0.011456	0.622764	351	4	-2.9445	0.99604	0.99607	1	18962	0	-2.9445
MOB1A	4	0.0032476	0.011468	0.622764	352	2	-1.7111	0.13746	0.23193	0.991483	4464	1	-1.7111
CCDC136	4	0.0032676	0.01153	0.622972	353	3	-4.5335	0.77884	0.77867	1	14366	0	-4.5335
TAPT1	4	0.0032759	0.011552	0.622972	354	1	0.077908	0.079219	0.159	0.962323	3157	2	0.077908
FAM71F1	4	0.0032932	0.011606	0.622972	355	2	-1.5635	0.66809	0.66917	1	12383	1	-1.5635
RPL35A	4	0.0032947	0.011611	0.622972	356	3	-3.9373	0.53236	0.55867	1	10358	1	-3.9373
HPCA	4	0.0033025	0.011635	0.622972	357	4	-3.1356	0.9967	0.99676	1	18984	0	-3.1356
TPRG1L	4	0.0033274	0.011715	0.624189	358	2	-0.58266	0.092163	0.17531	0.9675	3453	1	-0.58266
ATP5O	4	0.0033336	0.011734	0.624189	359	3	-1.8827	0.62518	0.63106	1	11675	1	-1.8827
C7orf57	4	0.0033411	0.011756	0.624189	360	4	-3.3693	0.99666	0.99673	1	18983	0	-3.3693
TMPRSS13	4	0.0033519	0.01179	0.624297	361	3	-2.3802	0.47224	0.51734	1	9610	1	-2.3802
CLK3	4	0.0033757	0.011878	0.624427	362	4	-2.4267	0.99662	0.99669	1	18981	0	-2.4267
RNFT2	4	0.0033789	0.011892	0.624427	363	2	-0.23546	0.44489	0.49959	1	9319	1	-0.23546
SEMA3B	4	0.0033834	0.011907	0.624427	364	3	-2.4677	0.88537	0.88521	1	16324	0	-2.4677
DDX6	4	0.0033874	0.011923	0.624427	365	4	-4.4054	0.98473	0.9849	1	18619	0	-4.4054
MTL5	4	0.0034351	0.012074	0.627469	366	4	-3.1228	0.99656	0.99662	1	18980	0	-3.1228
C9orf131	4	0.0034377	0.012084	0.627469	367	3	-2.3114	0.89562	0.89548	1	16546	0	-2.3114
LETM1	4	0.0034443	0.012105	0.627469	368	4	-3.4071	0.97692	0.97699	1	18397	0	-3.4071
TLK1	4	0.0034496	0.012121	0.627469	369	4	-1.9989	0.98916	0.9893	1	18742	0	-1.9989
FAM122C	4	0.0034563	0.012146	0.627469	370	3	-1.6795	0.68386	0.68409	1	12655	1	-1.6795
SVOPL	4	0.003482	0.012244	0.629136	371	3	-4.176	0.65688	0.6589	1	12171	1	-4.176
TAS2R20	4	0.0035113	0.012338	0.629136	372	3	-1.4273	0.13338	0.22685	0.989161	4383	1	-1.4273
LDHD	4	0.00354	0.01244	0.629136	373	4	-2.1464	0.99646	0.99651	1	18977	0	-2.1464
NXPE1	4	0.0035437	0.012453	0.629136	374	3	-2.4664	0.067218	0.14366	0.957412	2865	1	-2.4664
COPE	4	0.0035508	0.012474	0.629136	375	4	-4.2011	0.99645	0.9965	1	18976	0	-4.2011
TTC24	4	0.0035629	0.012506	0.629136	376	4	-3.9809	0.99644	0.99649	1	18974	0	-3.9809
SCGB1A1	4	0.0035637	0.012509	0.629136	377	3	-2.384	0.87387	0.87374	1	16052	0	-2.384
SNRPE	4	0.0035637	0.012509	0.629136	378	3	-4.2192	0.48319	0.52465	1	9757	1	-4.2192
PMF1-BGLAP	4	0.0035764	0.012551	0.629136	379	4	-4.7335	0.98503	0.9852	1	18628	0	-4.7335
FCGR2B	4	0.003585	0.012581	0.629136	380	2	-1.7562	0.61816	0.62517	1	11560	1	-1.7562
ASH2L	4	0.0035875	0.012591	0.629136	381	4	-3.5814	0.98917	0.98931	1	18744	0	-3.5814
AGPAT9	4	0.0036041	0.012641	0.629136	382	4	-1.971	0.9964	0.99644	1	18973	0	-1.971
TPSB2	4	0.0036169	0.01268	0.629136	383	2	-1.7681	0.2119	0.32392	1	6126	2	-1.7681
XKR4	4	0.0036193	0.012684	0.629136	384	4	-3.5813	0.99638	0.99643	1	18972	0	-3.5813
LARS2	4	0.0036206	0.012687	0.629136	385	4	-2.1185	0.93943	0.93944	1	17497	0	-2.1185
CAPS	4	0.0036242	0.012705	0.629136	386	3	-1.8449	0.33582	0.43513	1	8121	1	-1.8449
MAPK14	4	0.0036723	0.012868	0.633094	387	3	-1.5188	0.69871	0.69879	1	12903	0	-1.5188
HIST1H4G	4	0.0036825	0.012903	0.633094	388	3	-3.024	0.71925	0.7193	1	13270	0	-3.024
OR10T2	4	0.0036834	0.012907	0.633094	389	4	-2.9135	0.9626	0.96263	1	18037	0	-2.9135
NUDT2	4	0.003688	0.012924	0.633094	390	2	-0.17053	0.26984	0.39487	1	7412	1	-0.17053
KLF17	4	0.0036961	0.01295	0.633094	391	4	-0.71934	0.9963	0.99635	1	18971	0	-0.71934
ZNF3	4	0.0037094	0.012995	0.633651	392	4	-2.6606	0.96625	0.9663	1	18122	0	-2.6606
HEXIM2	4	0.0037299	0.013059	0.634907	393	3	-2.8477	0.52413	0.55286	1	10249	1	-2.8477
CXXC5	4	0.0037395	0.013087	0.634907	394	2	-0.32318	0.91495	0.91478	1	16956	0	-0.32318
C9orf139	4	0.003791	0.013269	0.635314	395	2	-0.51463	0.1527	0.25076	0.995946	4808	1	-0.51463
ZNF7	4	0.0037917	0.013272	0.635314	396	2	-0.34513	0.082348	0.16295	0.965529	3224	2	-0.34513
PIGL	4	0.0037948	0.013279	0.635314	397	3	-1.5156	0.93209	0.93204	1	17320	0	-1.5156
CCDC105	4	0.0037976	0.013286	0.635314	398	3	-2.6093	0.35153	0.44398	1	8284	1	-2.6093
MRPL27	4	0.0038002	0.013296	0.635314	399	4	-4.32	0.9962	0.99624	1	18970	0	-4.32
WDR25	4	0.0038332	0.013403	0.635314	400	4	-3.4248	0.94684	0.94683	1	17657	0	-3.4248
NDUFV2	4	0.0038425	0.013434	0.635314	401	3	-3.5144	0.23804	0.35611	1	6692	1	-3.5144
NDUFA11	4	0.0038563	0.013477	0.635314	402	4	-4.2267	0.99614	0.99618	1	18969	0	-4.2267
FCER1G	4	0.0038799	0.013561	0.635314	403	4	-3.79	0.99612	0.99615	1	18968	0	-3.79
KRTAP5-2	4	0.0038895	0.013591	0.635314	404	4	-3.1184	0.99611	0.99615	1	18966	0	-3.1184
SYNGR3	4	0.0038903	0.013592	0.635314	405	4	-3.448	0.99611	0.99614	1	18965	0	-3.448
NAGK	4	0.0038905	0.013593	0.635314	406	3	-2.4798	0.66419	0.66556	1	12306	1	-2.4798
MMP10	4	0.003892	0.013595	0.635314	407	3	-2.7062	0.027172	0.067982	0.927806	1388	1	-2.7062
PPOX	4	0.003894	0.013601	0.635314	408	2	-2.0815	0.85857	0.85855	1	15768	0	-2.0815
METTL6	4	0.003894	0.013601	0.635314	409	3	-1.6945	0.92084	0.92066	1	17087	0	-1.6945
SLC10A1	4	0.0039097	0.013657	0.635314	410	4	-1.0618	0.99609	0.99612	1	18964	0	-1.0618
KLHL12	4	0.0039117	0.01366	0.635314	411	4	-3.7373	0.99609	0.99612	1	18963	0	-3.7373
POLRMT	4	0.0039514	0.013798	0.637196	412	3	-3.0188	0.87711	0.87694	1	16091	0	-3.0188
PPCS	4	0.0039557	0.013817	0.637196	413	4	-4.494	0.96802	0.96808	1	18169	0	-4.494
DOCK5	4	0.0039706	0.013868	0.637196	414	3	-1.2257	0.22941	0.34549	1	6504	1	-1.2257
ATP6V1C1	4	0.0039861	0.013925	0.637196	415	4	-4.2581	0.99601	0.99605	1	18959	0	-4.2581
COX11	4	0.0039861	0.013925	0.637196	416	4	-3.0324	0.99601	0.99605	1	18961	0	-3.0324
GARS	4	0.0039861	0.013925	0.637196	417	4	-4.2632	0.99601	0.99605	1	18960	0	-4.2632
EMG1	4	0.0039976	0.013961	0.637196	418	3	-2.6529	0.91431	0.91411	1	16942	0	-2.6529
SELT	4	0.0039997	0.013967	0.637196	419	4	-3.5781	0.996	0.99604	1	18958	0	-3.5781
NDUFA6	4	0.0040178	0.014033	0.638673	420	4	-3.649	0.99598	0.99602	1	18957	0	-3.649
GRIK4	4	0.0040322	0.014079	0.639225	421	4	-2.877	0.99597	0.99601	1	18956	0	-2.877
ZBTB7B	4	0.0040485	0.014135	0.639834	422	1	0.021708	0.2755	0.4019	1	7538	2	0.021708
MRPS16	4	0.0040579	0.014165	0.639834	423	4	-2.1328	0.99594	0.99598	1	18955	0	-2.1328
IARS2	4	0.0040762	0.014217	0.639834	424	4	-4.5159	0.99592	0.99597	1	18954	0	-4.5159
ZIC1	4	0.0041	0.014297	0.639834	425	2	-1.9177	0.68406	0.68428	1	12659	1	-1.9177
UROD	4	0.0041024	0.014303	0.639834	426	2	-2.5234	0.58266	0.59629	1	11035	1	-2.5234
MUC7	4	0.004122	0.014374	0.639834	427	3	-2.3381	0.91007	0.90986	1	16868	0	-2.3381
PTN	4	0.0041337	0.014416	0.639834	428	2	-1.3651	0.14982	0.24722	0.995946	4743	2	-1.3651
RIOK1	4	0.0041345	0.014417	0.639834	429	4	-3.4172	0.993	0.9931	1	18862	0	-3.4172
UBA6	4	0.0041377	0.014426	0.639834	430	3	-2.7588	0.76026	0.76022	1	14018	0	-2.7588
MKNK1	4	0.0041488	0.014467	0.639834	431	4	-4.0223	0.99585	0.99588	1	18953	0	-4.0223
FAM26F	4	0.0041515	0.014477	0.639834	432	3	-0.86972	0.90959	0.90939	1	16858	0	-0.86972
RPS16	4	0.004164	0.014512	0.639834	433	4	-3.9069	0.99584	0.99587	1	18952	0	-3.9069
SNRNP40	4	0.0041691	0.014527	0.639834	434	4	-4.2279	0.99567	0.99571	1	18942	0	-4.2279
SAMD8	4	0.0041916	0.014609	0.641937	435	4	-3.0858	0.99581	0.99584	1	18950	0	-3.0858
TGM5	4	0.004203	0.014652	0.642349	436	4	-1.749	0.95955	0.95959	1	17960	0	-1.749
GALNTL6	4	0.0042146	0.01469	0.642579	437	4	-3.9383	0.99579	0.99583	1	18948	0	-3.9383
CC2D1B	4	0.0042437	0.014784	0.645203	438	4	-3.9224	0.99576	0.99579	1	18946	0	-3.9224
CTRC	4	0.0042881	0.01494	0.649301	439	2	-1.3591	0.72353	0.72359	1	13353	0	-1.3591
UROS	4	0.0042985	0.014972	0.649301	440	4	-1.7443	0.9957	0.99575	1	18945	0	-1.7443
SWT1	4	0.0043001	0.01498	0.649301	441	3	-2.4606	0.25885	0.38153	1	7135	1	-2.4606
SPOPL	4	0.0043575	0.015164	0.65526	442	3	-3.1805	0.30048	0.416	1	7779	1	-3.1805
ZCRB1	4	0.0043683	0.015201	0.65526	443	2	-2.8988	0.74434	0.74441	1	13719	0	-2.8988
GTF2B	4	0.0043758	0.01522	0.65526	444	4	-3.7628	0.99562	0.99567	1	18941	0	-3.7628
GOSR2	4	0.004409	0.015334	0.655889	445	4	-3.2831	0.95637	0.9564	1	17877	0	-3.2831
BIRC7	4	0.0044155	0.015362	0.655889	446	4	-3.5569	0.99558	0.99563	1	18940	0	-3.5569
THOC6	4	0.0044161	0.015365	0.655889	447	4	-1.2762	0.987	0.98714	1	18683	0	-1.2762
USE1	4	0.004455	0.015492	0.655889	448	4	-3.844	0.99555	0.99559	1	18939	0	-3.844
HAO1	4	0.004475	0.015551	0.655889	449	4	-2.3711	0.99552	0.99558	1	18938	0	-2.3711
C6orf58	4	0.004479	0.015562	0.655889	450	3	-2.2805	0.17854	0.2827	1	5388	1	-2.2805
CANT1	4	0.0044867	0.015597	0.655889	451	4	-3.6759	0.99551	0.99557	1	18937	0	-3.6759
PTPRN2	4	0.0044869	0.0156	0.655889	452	3	-2.371	0.80378	0.80373	1	14786	0	-2.371
PPIF	4	0.0044899	0.015613	0.655889	453	2	-2.0195	0.57338	0.58912	1	10912	1	-2.0195
MRE11A	4	0.004501	0.015655	0.655889	454	4	-3.7744	0.9955	0.99555	1	18936	0	-3.7744
SYAP1	4	0.0045119	0.015692	0.655889	455	1	0.35968	0.050819	0.11854	0.94638	2393	3	0.35968
FCHO1	4	0.0045226	0.015728	0.655889	456	4	-2.6817	0.99548	0.99552	1	18935	0	-2.6817
KIAA1586	4	0.004547	0.015808	0.655889	457	4	-3.4311	0.99545	0.99549	1	18934	0	-3.4311
AFF3	4	0.0045479	0.015813	0.655889	458	4	-3.8987	0.99545	0.99549	1	18933	0	-3.8987
SDHB	4	0.0045515	0.015822	0.655889	459	4	-3.5971	0.99545	0.99549	1	18932	0	-3.5971
DAPK3	4	0.0045551	0.015836	0.655889	460	4	-2.0959	0.99544	0.99549	1	18931	0	-2.0959
SEC16B	4	0.0045634	0.015866	0.655889	461	3	-1.0409	0.70932	0.70945	1	13089	0	-1.0409
ELK1	4	0.0045714	0.015893	0.655889	462	4	-3.4879	0.99543	0.99547	1	18930	0	-3.4879
MAGEA1	4	0.0046015	0.016006	0.655889	463	4	-3.461	0.99252	0.99261	1	18847	0	-3.461
SPINK7	4	0.0046149	0.016051	0.655889	464	2	-0.90536	0.38332	0.46215	1	8628	1	-0.90536
CARS	4	0.0046207	0.016069	0.655889	465	4	-4.1254	0.99538	0.99542	1	18929	0	-4.1254
SMAD9	4	0.0046298	0.0161	0.655889	466	3	-1.5499	0.065304	0.14119	0.957412	2812	1	-1.5499
LY6G5C	4	0.0046339	0.016114	0.655889	467	3	-3.226	0.31284	0.4226	1	7898	1	-3.226
PGK2	4	0.004638	0.016127	0.655889	468	4	-3.8175	0.99481	0.99488	1	18911	0	-3.8175
TMEM183B	4	0.0046515	0.016177	0.655889	469	3	-3.8211	0.66689	0.66807	1	12356	1	-3.8211
MRPS34	4	0.0046565	0.016191	0.655889	470	4	-3.9277	0.99534	0.99538	1	18928	0	-3.9277
USP2	4	0.0046588	0.016199	0.655889	471	3	-1.1982	0.58032	0.59452	1	11009	1	-1.1982
SERPINB12	4	0.0046663	0.01622	0.655889	472	3	-0.75618	0.93017	0.93013	1	17277	0	-0.75618
MBTPS2	4	0.0046806	0.016277	0.655889	473	4	-5.0046	0.98462	0.98478	1	18614	0	-5.0046
TRPM1	4	0.0046855	0.016295	0.655889	474	3	-2.7902	0.757	0.75699	1	13963	0	-2.7902
KCTD10	4	0.0046925	0.016319	0.655889	475	4	-2.4847	0.99531	0.99535	1	18927	0	-2.4847
FYB	4	0.0046962	0.016333	0.655889	476	4	-3.0318	0.9953	0.99535	1	18926	0	-3.0318
DKC1	4	0.0047171	0.016418	0.656603	477	4	-3.4847	0.97626	0.97637	1	18382	0	-3.4847
COX7C	4	0.0047178	0.016419	0.656603	478	4	-2.6609	0.9828	0.98297	1	18571	0	-2.6609
HUWE1	4	0.0047385	0.016486	0.657878	479	4	-2.8944	0.99526	0.9953	1	18925	0	-2.8944
RBFA	4	0.004759	0.016555	0.658992	480	3	-2.782	0.3601	0.44886	1	8374	1	-2.782
RAB42	4	0.0047693	0.016583	0.658992	481	2	-0.38274	0.33734	0.43601	1	8139	1	-0.38274
NIP7	4	0.0048282	0.01678	0.661199	482	4	-3.5002	0.94384	0.94385	1	17592	0	-3.5002
MRPS21	4	0.004831	0.016789	0.661199	483	4	-3.6224	0.99517	0.99522	1	18924	0	-3.6224
AGAP5	4	0.0048614	0.016892	0.661199	484	4	-2.6733	0.96226	0.96228	1	18028	0	-2.6733
PEX2	4	0.0048666	0.016909	0.661199	485	3	-2.7303	0.089036	0.1713	0.9675	3376	1	-2.7303
MRPL42	4	0.0048747	0.016936	0.661199	486	3	-3.5212	0.92339	0.92332	1	17135	0	-3.5212
SNIP1	4	0.0048772	0.016944	0.661199	487	3	-2.7164	0.26259	0.38609	1	7221	1	-2.7164
CCDC181	4	0.0048797	0.016952	0.661199	488	3	-3.5773	0.81246	0.81243	1	14941	0	-3.5773
ALDH3B1	4	0.0048814	0.016958	0.661199	489	4	-2.9969	0.99512	0.99517	1	18922	0	-2.9969
DR1	4	0.0048857	0.016969	0.661199	490	4	-3.6071	0.99218	0.99229	1	18834	0	-3.6071
FARP2	4	0.004889	0.016984	0.661199	491	4	-3.217	0.99511	0.99516	1	18921	0	-3.217
LCN12	4	0.0049237	0.017096	0.664222	492	2	-2.2873	0.77422	0.77409	1	14274	0	-2.2873
RSPH9	4	0.0049751	0.01726	0.664497	493	3	-3.5729	0.6941	0.69413	1	12827	1	-3.5729
SDHA	4	0.0050149	0.017388	0.664497	494	4	-3.5141	0.99499	0.99503	1	18919	0	-3.5141
KARS	4	0.0050163	0.017395	0.664497	495	4	-3.0722	0.99498	0.99503	1	18918	0	-3.0722
VPS33A	4	0.0050183	0.017403	0.664497	496	4	-2.601	0.99498	0.99503	1	18917	0	-2.601
ZDHHC20	4	0.0050266	0.017426	0.664497	497	3	-0.75859	0.79508	0.79488	1	14653	0	-0.75859
MIR1-1HG	4	0.0050358	0.017455	0.664497	498	4	-1.1513	0.99496	0.99501	1	18916	0	-1.1513
ERCC2	4	0.0050364	0.017458	0.664497	499	3	-3.2551	0.75341	0.75339	1	13905	0	-3.2551
COG6	4	0.005055	0.017518	0.664497	500	3	-0.93806	0.51239	0.54457	1	10096	1	-0.93806
PIGA	4	0.0050583	0.017525	0.664497	501	4	-3.3343	0.99494	0.99499	1	18915	0	-3.3343
TSEN54	4	0.0050997	0.017671	0.664497	502	3	-2.4105	0.78609	0.78596	1	14498	0	-2.4105
NDUFB3	4	0.0051014	0.017677	0.664497	503	3	-2.9922	0.91486	0.91468	1	16954	0	-2.9922
MIPEP	4	0.005107	0.017699	0.664497	504	4	-3.9778	0.99489	0.99495	1	18914	0	-3.9778
KMT2A	4	0.005107	0.017699	0.664497	505	4	-3.5398	0.99489	0.99495	1	18913	0	-3.5398
NT5DC2	4	0.0051092	0.017705	0.664497	506	3	-2.3311	0.4089	0.47745	1	8903	1	-2.3311
PPP2CB	4	0.0051265	0.017765	0.664497	507	3	-1.1297	0.76213	0.76204	1	14049	0	-1.1297
WDR83	4	0.0051289	0.017771	0.664497	508	3	-3.9805	0.7276	0.72768	1	13433	0	-3.9805
TANGO2	4	0.0051295	0.017772	0.664497	509	3	-2.3714	0.62654	0.63218	1	11705	1	-2.3714
UPK3BL	4	0.0051396	0.017805	0.664497	510	2	-2.1736	0.30434	0.41803	1	7814	1	-2.1736
ZNF703	4	0.005159	0.017873	0.664497	511	4	-3.878	0.99484	0.9949	1	18912	0	-3.878
ID3	4	0.0051651	0.017898	0.664497	512	3	-2.2873	0.50946	0.54252	1	10060	1	-2.2873
TTC5	4	0.005172	0.017921	0.664497	513	4	-2.4699	0.96976	0.96983	1	18210	0	-2.4699
NUDT8	4	0.005181	0.01795	0.664497	514	2	-0.02361	0.22065	0.33477	1	6306	2	-0.02361
PLA2G2A	4	0.0051859	0.017968	0.664497	515	3	-1.798	0.88798	0.88783	1	16384	0	-1.798
AHDC1	4	0.0051869	0.017971	0.664497	516	4	-3.9297	0.99481	0.99488	1	18910	0	-3.9297
EIF4E2	4	0.0052089	0.01804	0.664497	517	4	-2.4041	0.99479	0.99485	1	18909	0	-2.4041
TSPAN16	4	0.0052183	0.018064	0.664497	518	2	-1.2247	0.031749	0.078031	0.93556	1588	2	-1.2247
LOX	4	0.0052189	0.018065	0.664497	519	4	-1.4952	0.99478	0.99484	1	18908	0	-1.4952
XKR8	4	0.0052227	0.018078	0.664497	520	3	-0.81038	0.075086	0.15372	0.961031	3052	1	-0.81038
RAD17	4	0.0052324	0.018112	0.664497	521	3	-3.1399	0.65769	0.65962	1	12186	1	-3.1399
NAE1	4	0.0052446	0.018158	0.664867	522	3	-4.429	0.39793	0.47087	1	8783	1	-4.429
SLC24A2	4	0.0052581	0.018202	0.664867	523	4	-3.8308	0.99474	0.9948	1	18907	0	-3.8308
C14orf105	4	0.0052839	0.018297	0.664867	524	2	-2.2085	0.1672	0.26863	0.998116	5139	1	-2.2085
CARD10	4	0.0052854	0.018305	0.664867	525	3	-3.6177	0.81726	0.81723	1	15026	0	-3.6177
OR11H2	4	0.0052931	0.018331	0.664867	526	2	-0.61697	0.13967	0.23463	0.993186	4514	2	-0.61697
SEC14L6	4	0.0052959	0.018341	0.664867	527	3	-2.8279	0.78182	0.78173	1	14419	0	-2.8279
PGM3	4	0.0053109	0.018387	0.664867	528	3	-4.3673	0.87711	0.87694	1	16115	0	-4.3673
TMEM41B	4	0.0053179	0.018403	0.664867	529	4	-1.9538	0.99468	0.99474	1	18906	0	-1.9538
FAM157A	4	0.0053281	0.018443	0.664867	530	4	-3.8121	0.99467	0.99473	1	18905	0	-3.8121
FAM96A	4	0.0053353	0.01847	0.664867	531	1	0.24075	0.14281	0.23855	0.993833	4581	2	0.24075
ABCC12	4	0.0053559	0.018538	0.665892	532	4	-1.6417	0.99354	0.99362	1	18881	0	-1.6417
ARID4A	4	0.0053807	0.01862	0.665892	533	3	-3.4665	0.81814	0.81812	1	15050	0	-3.4665
RASL12	4	0.0053825	0.018624	0.665892	534	4	-1.7136	0.94878	0.94879	1	17703	0	-1.7136
NEDD4	4	0.0053867	0.018637	0.665892	535	3	-3.3562	0.65772	0.65964	1	12187	1	-3.3562
PCBP2	4	0.0054309	0.018774	0.667848	536	3	-3.9588	0.85998	0.85994	1	15792	0	-3.9588
PDCD1	4	0.0054382	0.018794	0.667848	537	2	-0.95069	0.50503	0.53945	1	10005	1	-0.95069
FSCN2	4	0.0054389	0.018797	0.667848	538	4	-3.4583	0.99456	0.99463	1	18904	0	-3.4583
GNAT3	4	0.0054577	0.018865	0.669015	539	3	-2.3343	0.43698	0.49462	1	9237	1	-2.3343
PPP4R4	4	0.0054712	0.018907	0.669261	540	2	-2.3371	0.62128	0.62778	1	11616	1	-2.3371
ITIH1	4	0.0054896	0.018967	0.670156	541	3	-0.85209	0.2361	0.35375	1	6659	1	-0.85209
MRPS25	4	0.0055071	0.019032	0.67071	542	3	-2.5928	0.81161	0.81156	1	14928	0	-2.5928
RAB10	4	0.0055201	0.019067	0.67071	543	4	-3.1707	0.99448	0.99455	1	18903	0	-3.1707
EMC1	4	0.0055258	0.019088	0.67071	544	4	-3.5953	0.99447	0.99455	1	18902	0	-3.5953
TRIM45	4	0.0055613	0.019195	0.671852	545	2	-1.7268	0.087754	0.16972	0.9675	3344	2	-1.7268
MED22	4	0.0055749	0.019239	0.671852	546	3	-2.9102	0.90946	0.90926	1	16854	0	-2.9102
MRPL4	4	0.005581	0.019259	0.671852	547	4	-3.3657	0.99442	0.99448	1	18901	0	-3.3657
CHRDL2	4	0.005582	0.019263	0.671852	548	3	-1.7548	0.57586	0.5911	1	10949	1	-1.7548
C22orf39	4	0.0055925	0.019296	0.671852	549	2	-1.2504	0.59852	0.60898	1	11251	1	-1.2504
RGS20	4	0.0056386	0.019462	0.67443	550	3	-1.2768	0.84817	0.84818	1	15586	0	-1.2768
C5orf15	4	0.0056439	0.019477	0.67443	551	2	-1.3316	0.56666	0.58391	1	10825	1	-1.3316
CDKN1B	4	0.0056552	0.019515	0.67443	552	4	-4.0996	0.99434	0.99442	1	18900	0	-4.0996
EIF4B	4	0.0056703	0.019567	0.67443	553	2	-1.7858	0.51962	0.54967	1	10191	1	-1.7858
CACNA2D2	4	0.005684	0.019613	0.67443	554	4	-3.7722	0.99432	0.9944	1	18898	0	-3.7722
DISC1	4	0.0056954	0.019663	0.67443	555	2	-0.71527	0.098487	0.18324	0.972704	3601	1	-0.71527
NELFB	4	0.0056964	0.019668	0.67443	556	4	-3.8734	0.9907	0.99083	1	18786	0	-3.8734
DCTN4	4	0.0056992	0.019676	0.67443	557	3	-2.5341	0.70425	0.70434	1	13006	0	-2.5341
DROSHA	4	0.0057029	0.019688	0.67443	558	3	-4.1125	0.49154	0.53021	1	9853	1	-4.1125
PTCD3	4	0.0057436	0.019806	0.674562	559	2	-1.0858	0.89792	0.89782	1	16598	0	-1.0858
GMIP	4	0.0057468	0.019819	0.674562	560	2	-0.31027	0.15948	0.25907	0.995946	4965	1	-0.31027
DNAJC2	4	0.0057472	0.019821	0.674562	561	3	-3.8939	0.58985	0.60198	1	11143	1	-3.8939
ADGRB2	4	0.0057528	0.019833	0.674562	562	3	-2.3731	0.85465	0.85461	1	15709	0	-2.3731
MRPS33	4	0.0057804	0.019928	0.676548	563	3	-0.96933	0.84127	0.84128	1	15463	0	-0.96933
TFAP2A	4	0.0057982	0.019978	0.676548	564	3	-2.0953	0.29242	0.41175	1	7707	1	-2.0953
LUC7L3	4	0.0058319	0.020097	0.676548	565	4	-3.7756	0.99417	0.99425	1	18897	0	-3.7756
SCAP	4	0.0058401	0.020122	0.676548	566	4	-3.8287	0.99416	0.99424	1	18896	0	-3.8287
NPC1L1	4	0.0058497	0.020158	0.676548	567	3	-1.7316	0.90275	0.90262	1	16713	0	-1.7316
IGSF23	4	0.0058538	0.020169	0.676548	568	4	-3.651	0.99415	0.99422	1	18895	0	-3.651
HSPA13	4	0.0058775	0.020255	0.676548	569	4	-3.1839	0.97692	0.97699	1	18396	0	-3.1839
TRIM74	4	0.0058822	0.020272	0.676548	570	3	-2.0973	0.44029	0.49669	1	9276	1	-2.0973
GCGR	4	0.0058866	0.020294	0.676548	571	4	-3.2755	0.99411	0.99419	1	18894	0	-3.2755
COG2	4	0.0058866	0.020294	0.676548	572	4	-3.9252	0.99411	0.99419	1	18893	0	-3.9252
CCDC87	4	0.0059008	0.020339	0.676548	573	4	-1.3368	0.94685	0.94685	1	17658	0	-1.3368
GAGE12C	4	0.0059011	0.02034	0.676548	574	2	-1.7305	0.27858	0.40452	1	7585	1	-1.7305
COQ2	4	0.0059042	0.020351	0.676548	575	4	-4.2958	0.98148	0.98165	1	18529	0	-4.2958
MAN2B1	4	0.0059334	0.020448	0.67857	576	2	-1.7952	0.12135	0.21185	0.98517	4106	2	-1.7952
KAT2B	4	0.0059525	0.020501	0.678603	577	2	-0.10458	0.49918	0.53546	1	9941	1	-0.10458
SBDS	4	0.00596	0.02052	0.678603	578	4	-3.5325	0.97101	0.97108	1	18244	0	-3.5325
TCP11X2	4	0.0059754	0.020565	0.678919	579	3	-3.5859	0.36335	0.45068	1	8413	1	-3.5859
ODC1	4	0.0059941	0.020629	0.679036	580	2	-0.98196	0.063041	0.13823	0.957412	2749	2	-0.98196
CCDC15	4	0.0059971	0.020639	0.679036	581	3	-1.3811	0.90799	0.9078	1	16825	0	-1.3811
FECH	4	0.0060139	0.020688	0.679485	582	4	-3.4518	0.99399	0.99406	1	18892	0	-3.4518
NDUFB6	4	0.0060284	0.020741	0.680035	583	4	-2.4761	0.99397	0.99404	1	18891	0	-2.4761
OR9A4	4	0.0060552	0.020841	0.68216	584	2	-0.3449	0.24146	0.36031	1	6760	2	-0.3449
HRC	4	0.0060889	0.020962	0.684954	585	3	-3.3905	0.84992	0.84996	1	15618	0	-3.3905
CCDC61	4	0.0061068	0.021017	0.685366	586	2	-1.5819	0.14154	0.23698	0.993833	4552	2	-1.5819
GOLGA6L6	4	0.0061213	0.021058	0.685366	587	2	-1.9922	0.26886	0.39365	1	7388	1	-1.9922
PANK4	4	0.0061285	0.021083	0.685366	588	4	-3.5553	0.99387	0.99393	1	18890	0	-3.5553
ABTB2	4	0.0061582	0.021178	0.686594	589	2	-0.42357	0.75072	0.75073	1	13850	0	-0.42357
SLITRK1	4	0.006164	0.021196	0.686594	590	2	-2.3214	0.3525	0.44451	1	8296	1	-2.3214
KLHDC4	4	0.0061735	0.021228	0.686594	591	2	-0.97955	0.47696	0.5205	1	9678	1	-0.97955
NIFK	4	0.0062286	0.0214	0.690399	592	4	-3.773	0.99377	0.99383	1	18887	0	-3.773
ACSL3	4	0.0062519	0.021471	0.690399	593	3	-2.2004	0.84968	0.84972	1	15615	0	-2.2004
TSSC4	4	0.006261	0.021497	0.690399	594	1	-0.3002	0.8898	0.88963	1	16420	0	-0.3002
TAF1B	4	0.0062675	0.021515	0.690399	595	4	-3.3443	0.9781	0.9782	1	18425	0	-3.3443
NUP107	4	0.0062844	0.021571	0.690399	596	4	-3.8102	0.99372	0.99378	1	18886	0	-3.8102
C9orf114	4	0.0062994	0.021622	0.690399	597	4	-4.2006	0.9937	0.99377	1	18885	0	-4.2006
BEND5	4	0.0063124	0.021659	0.690399	598	2	0.027061	0.21068	0.32236	1	6101	2	0.027061
RAB8B	4	0.0063206	0.021686	0.690399	599	3	-1.8429	0.84722	0.84722	1	15565	0	-1.8429
PLA1A	4	0.0063344	0.021734	0.690399	600	3	-2.4447	0.63571	0.6401	1	11848	1	-2.4447
FBL	4	0.0063428	0.021766	0.690399	601	4	-3.6557	0.99366	0.99372	1	18884	0	-3.6557
CACNB1	4	0.0063554	0.021811	0.690399	602	4	-3.9622	0.98627	0.98644	1	18664	0	-3.9622
SLC4A11	4	0.0063638	0.021839	0.690399	603	2	-0.17128	0.29961	0.41554	1	7774	1	-0.17128
UAP1	4	0.0063742	0.021873	0.690399	604	4	-1.1334	0.99363	0.9937	1	18883	0	-1.1334
SLC36A3	4	0.0063844	0.021918	0.690399	605	3	-2.592	0.11928	0.20924	0.983908	4064	1	-2.592
R3HDM4	4	0.0063977	0.021957	0.690399	606	3	-3.6619	0.43428	0.49297	1	9202	1	-3.6619
RER1	4	0.0063997	0.021964	0.690399	607	4	-1.0273	0.97753	0.9776	1	18414	0	-1.0273
DOLK	4	0.0064146	0.022006	0.690399	608	4	-4.795	0.9755	0.97561	1	18363	0	-4.795
ABCB6	4	0.0064152	0.022007	0.690399	609	4	-2.3934	0.9648	0.96489	1	18093	0	-2.3934
FAM71F2	4	0.0064233	0.022032	0.690399	610	4	-1.1013	0.99358	0.99366	1	18882	0	-1.1013
PCDHGA1	4	0.0064619	0.022161	0.692576	611	2	-1.0787	0.075248	0.15392	0.961031	3057	2	-1.0787
OXA1L	4	0.0064667	0.022174	0.692576	612	4	-2.2862	0.99317	0.99326	1	18867	0	-2.2862
OR2T29	4	0.0064868	0.022238	0.692948	613	4	-3.241	0.99351	0.99359	1	18880	0	-3.241
TSFM	4	0.0064951	0.022258	0.692948	614	4	-2.6834	0.9935	0.99358	1	18879	0	-2.6834
ARSK	4	0.006518	0.022352	0.693123	615	3	-1.8502	0.32049	0.42676	1	7976	1	-1.8502
MZT2A	4	0.0065545	0.022471	0.693123	616	2	-0.84037	0.24652	0.36647	1	6884	2	-0.84037
ASNA1	4	0.0065694	0.022517	0.693123	617	4	-3.9403	0.94578	0.94577	1	17634	0	-3.9403
CCDC12	4	0.0065734	0.022531	0.693123	618	4	-3.1243	0.99343	0.99351	1	18878	0	-3.1243
GNB1	4	0.0066093	0.022651	0.693123	619	4	-4.1769	0.98705	0.98719	1	18684	0	-4.1769
SF1	4	0.0066093	0.022651	0.693123	620	4	-4.4082	0.99311	0.9932	1	18865	0	-4.4082
GRK7	4	0.0066327	0.022717	0.693123	621	4	-1.2333	0.98326	0.98344	1	18584	0	-1.2333
BHMT	4	0.006633	0.022718	0.693123	622	3	-3.2233	0.57297	0.5888	1	10906	1	-3.2233
DHDDS	4	0.0066652	0.022826	0.693123	623	4	-4.1274	0.97189	0.97192	1	18272	0	-4.1274
EMC7	4	0.0066717	0.022845	0.693123	624	4	-4.1531	0.99333	0.99341	1	18876	0	-4.1531
COX10	4	0.0066722	0.022846	0.693123	625	3	-0.61048	0.4768	0.5204	1	9673	1	-0.61048
SHANK3	4	0.0066856	0.022889	0.693123	626	3	-3.0889	0.92411	0.92403	1	17152	0	-3.0889
TP53RK	4	0.0067134	0.022981	0.693123	627	4	-4.1189	0.99329	0.99337	1	18875	0	-4.1189
COL5A3	4	0.0067236	0.023014	0.693123	628	2	-0.23382	0.42021	0.48423	1	9041	1	-0.23382
TSPAN11	4	0.0067286	0.02303	0.693123	629	4	-3.6484	0.98158	0.98176	1	18534	0	-3.6484
AGL	4	0.0067365	0.02306	0.693123	630	4	-2.8589	0.99326	0.99334	1	18874	0	-2.8589
C11orf45	4	0.0067416	0.023082	0.693123	631	2	-1.2934	0.17459	0.27786	0.999167	5313	2	-1.2934
FAM103A1	4	0.0067517	0.023108	0.693123	632	4	-4.2995	0.99325	0.99333	1	18873	0	-4.2995
TLE6	4	0.0067635	0.023147	0.693123	633	3	-3.7339	0.93472	0.93472	1	17383	0	-3.7339
PRSS33	4	0.006775	0.023184	0.693123	634	2	-1.4624	0.096718	0.18102	0.971716	3561	1	-1.4624
EIF6	4	0.0067759	0.023189	0.693123	635	3	-4.5468	0.69062	0.69068	1	12767	1	-4.5468
RAD51C	4	0.006776	0.02319	0.693123	636	4	-4.0173	0.99322	0.99331	1	18871	0	-4.0173
SKP1	4	0.006776	0.02319	0.693123	637	4	-4.4065	0.99322	0.99331	1	18872	0	-4.4065
ZSCAN20	4	0.006776	0.02319	0.693123	638	4	-3.5453	0.99322	0.99331	1	18870	0	-3.5453
NR1D2	4	0.0067943	0.023235	0.693123	639	4	-2.4668	0.99321	0.9933	1	18869	0	-2.4668
ITGA7	4	0.0067944	0.023235	0.693123	640	3	-1.6842	0.80308	0.80302	1	14776	0	-1.6842
WDR88	4	0.0067968	0.023243	0.693123	641	4	-2.9596	0.9932	0.99329	1	18868	0	-2.9596
SCO1	4	0.0068446	0.023413	0.697102	642	4	-2.9301	0.99316	0.99325	1	18866	0	-2.9301
ZNF784	4	0.0068778	0.023516	0.698143	643	3	-2.3592	0.80584	0.80581	1	14829	0	-2.3592
MTG2	4	0.0068908	0.023558	0.698143	644	3	-4.0815	0.88948	0.88932	1	16416	0	-4.0815
SARS2	4	0.0068908	0.023558	0.698143	645	4	-3.3948	0.97262	0.97265	1	18289	0	-3.3948
DDX31	4	0.0069212	0.023664	0.698432	646	3	-2.5433	0.72968	0.72973	1	13473	0	-2.5433
METTL21B	4	0.0069262	0.023675	0.698432	647	2	-0.96429	0.6619	0.66345	1	12265	1	-0.96429
FXYD6	4	0.0069291	0.023683	0.698432	648	3	-0.5086	0.58027	0.59448	1	11008	1	-0.5086
ARHGAP1	4	0.0069373	0.023713	0.698432	649	4	-3.4811	0.99306	0.99316	1	18864	0	-3.4811
MRPL15	4	0.0069513	0.023754	0.698451	650	4	-1.9	0.94427	0.94428	1	17600	0	-1.9
PEX14	4	0.0069805	0.023846	0.698451	651	2	-0.53057	0.24549	0.3652	1	6858	2	-0.53057
ACER2	4	0.0069922	0.023882	0.698451	652	4	-3.6876	0.94939	0.94941	1	17717	0	-3.6876
MFN2	4	0.0069943	0.023888	0.698451	653	4	-4.207	0.98751	0.98766	1	18695	0	-4.207
GK5	4	0.0069967	0.023897	0.698451	654	2	-1.7326	0.76952	0.76943	1	14188	0	-1.7326
CPSF4	4	0.0070154	0.023958	0.699165	655	3	-2.82	0.83901	0.839	1	15429	0	-2.82
GEMIN8	4	0.0070333	0.024018	0.699165	656	4	-2.7884	0.99297	0.99307	1	18861	0	-2.7884
SUN5	4	0.0070396	0.024031	0.699165	657	4	-3.4693	0.99296	0.99306	1	18860	0	-3.4693
FGF1	4	0.0070745	0.024163	0.701925	658	3	-2.6557	0.80874	0.80869	1	14878	0	-2.6557
OR5D18	4	0.0070979	0.024255	0.703534	659	4	-1.0333	0.97476	0.97483	1	18346	0	-1.0333
KRTAP3-2	4	0.0071347	0.024362	0.703815	660	3	-1.1309	0.89929	0.89918	1	16626	0	-1.1309
NDUFC2-KCTD14	4	0.0071355	0.024368	0.703815	661	4	-3.4659	0.99286	0.99295	1	18859	0	-3.4659
UBE3C	4	0.0071386	0.024375	0.703815	662	3	-1.6002	0.32515	0.42936	1	8025	1	-1.6002
DCPS	4	0.0071615	0.024454	0.703977	663	4	-3.2985	0.99284	0.99292	1	18857	0	-3.2985
GPR179	4	0.0071615	0.024454	0.703977	664	4	-4.0865	0.99284	0.99292	1	18858	0	-4.0865
NUDT16L1	4	0.007186	0.024527	0.705003	665	1	0.091482	0.29031	0.41061	1	7689	1	0.091482
CEP350	4	0.0072119	0.024615	0.706471	666	4	-3.3845	0.99279	0.99289	1	18856	0	-3.3845
MPDU1	4	0.0072463	0.024728	0.708417	667	3	-3.5518	0.31913	0.42601	1	7959	1	-3.5518
UGT3A1	4	0.0072645	0.024786	0.708417	668	4	-3.2442	0.99274	0.99283	1	18855	0	-3.2442
USP17L18	4	0.0072665	0.024794	0.708417	669	3	-3.5572	0.73812	0.73815	1	13609	0	-3.5572
TMEM19	4	0.007296	0.024881	0.709864	670	4	-3.0979	0.9927	0.9928	1	18854	0	-3.0979
AHR	4	0.0073402	0.025038	0.712334	671	2	-0.58899	0.50393	0.53871	1	9992	1	-0.58899
PODNL1	4	0.0073424	0.025043	0.712334	672	4	-3.6755	0.96045	0.96047	1	17986	0	-3.6755
PARS2	4	0.0073639	0.025114	0.713305	673	4	-2.1457	0.99264	0.99273	1	18853	0	-2.1457
CNIH2	4	0.0073915	0.025203	0.714774	674	2	-2.0054	0.90992	0.9097	1	16864	0	-2.0054
MT1E	4	0.0074069	0.025255	0.714975	675	4	-3.0934	0.99259	0.99269	1	18852	0	-3.0934
COG4	4	0.0074245	0.02532	0.714975	676	4	-3.9889	0.99258	0.99267	1	18850	0	-3.9889
PYCRL	4	0.0074318	0.025345	0.714975	677	3	-2.3732	0.73586	0.73588	1	13579	0	-2.3732
ANAPC4	4	0.0074448	0.025393	0.714975	678	4	-3.7397	0.96783	0.96789	1	18162	0	-3.7397
TNFRSF14	4	0.0074474	0.025405	0.714975	679	4	-1.3098	0.99255	0.99265	1	18849	0	-1.3098
ARL5C	4	0.0074579	0.025435	0.714975	680	4	-3.3496	0.96364	0.96367	1	18064	0	-3.3496
MRPS18A	4	0.007471	0.025478	0.715132	681	4	-2.5209	0.99253	0.99262	1	18848	0	-2.5209
C16orf71	4	0.0075038	0.025589	0.717205	682	4	-2.4971	0.9925	0.99259	1	18846	0	-2.4971
DLK1	4	0.0075456	0.025723	0.719895	683	4	-3.347	0.97453	0.9746	1	18340	0	-3.347
ILDR2	4	0.0075746	0.025818	0.720799	684	3	-1.0844	0.36147	0.44963	1	8397	1	-1.0844
WDR55	4	0.0075792	0.02583	0.720799	685	4	-3.513	0.99242	0.99252	1	18845	0	-3.513
WISP3	4	0.007597	0.025891	0.721444	686	4	-0.82141	0.93923	0.93923	1	17492	0	-0.82141
FAM159B	4	0.0076198	0.02596	0.721875	687	2	-1.8664	0.14811	0.2451	0.995265	4703	2	-1.8664
UTS2R	4	0.0076483	0.026045	0.721875	688	2	-0.36014	0.63488	0.6394	1	11841	1	-0.36014
TMEM251	4	0.0076645	0.026102	0.721875	689	4	-1.5209	0.99234	0.99243	1	18844	0	-1.5209
MYSM1	4	0.0076685	0.026115	0.721875	690	4	-3.4865	0.99233	0.99242	1	18843	0	-3.4865
USP36	4	0.0076832	0.026167	0.721875	691	4	-3.7697	0.99232	0.99241	1	18842	0	-3.7697
CABP2	4	0.0076902	0.026185	0.721875	692	3	-3.5851	0.77231	0.77217	1	14241	0	-3.5851
SPDYE1	4	0.0076997	0.026206	0.721875	693	2	-0.27089	0.2372	0.35509	1	6679	1	-0.27089
G6PC	4	0.0077101	0.026234	0.721875	694	4	-3.6375	0.99229	0.99239	1	18841	0	-3.6375
OPLAH	4	0.0077358	0.026325	0.721875	695	3	-1.6497	0.89005	0.88988	1	16425	0	-1.6497
ZNFX1	4	0.0077437	0.026354	0.721875	696	4	-2.095	0.99226	0.99236	1	18840	0	-2.095
SH2D3A	4	0.007751	0.026372	0.721875	697	3	-0.59347	0.55726	0.57681	1	10691	1	-0.59347
NUDC	4	0.0077707	0.026431	0.721875	698	4	-3.772	0.99223	0.99234	1	18839	0	-3.772
LEMD2	4	0.0077721	0.026438	0.721875	699	4	-1.053	0.99223	0.99234	1	18838	0	-1.053
VMP1	4	0.0077822	0.026473	0.721875	700	4	-3.9728	0.99222	0.99233	1	18837	0	-3.9728
SPCS2	4	0.0077822	0.026473	0.721875	701	4	-2.7934	0.99222	0.99233	1	18836	0	-2.7934
DPAGT1	4	0.0078069	0.026553	0.723033	702	4	-3.0222	0.97812	0.97823	1	18426	0	-3.0222
GGPS1	4	0.0078501	0.026689	0.724959	703	4	-4.1484	0.99215	0.99226	1	18833	0	-4.1484
LRCH1	4	0.0078537	0.0267	0.724959	704	3	-2.0928	0.88927	0.88909	1	16411	0	-2.0928
BRAT1	4	0.0078972	0.026833	0.72649	705	4	-3.2281	0.9921	0.99221	1	18832	0	-3.2281
WRB	4	0.0079051	0.026869	0.72649	706	3	-3.5581	0.91534	0.91518	1	16964	0	-3.5581
HINFP	4	0.0079054	0.02687	0.72649	707	4	-3.0187	0.99209	0.9922	1	18831	0	-3.0187
PPP1CC	4	0.0079381	0.02697	0.728149	708	2	-2.1863	0.56017	0.57894	1	10731	1	-2.1863
MEF2B	4	0.0079564	0.027019	0.728213	709	2	-0.3142	0.21839	0.33197	1	6252	2	-0.3142
LYSMD1	4	0.0079886	0.027122	0.728213	710	4	-3.2097	0.98907	0.98921	1	18735	0	-3.2097
ISCA2	4	0.0080003	0.027157	0.728213	711	4	-3.4745	0.992	0.99211	1	18830	0	-3.4745
SLC7A6OS	4	0.0080078	0.027178	0.728213	712	2	-0.84816	0.67357	0.67428	1	12474	1	-0.84816
GKN2	4	0.0080488	0.027298	0.728213	713	4	-2.7103	0.99195	0.99206	1	18829	0	-2.7103
NAA25	4	0.008051	0.027306	0.728213	714	4	-3.2706	0.97137	0.97144	1	18250	0	-3.2706
MAP4K1	4	0.0080644	0.027348	0.728213	715	4	-1.8392	0.95113	0.95119	1	17755	0	-1.8392
DCAF12L2	4	0.0080672	0.027354	0.728213	716	2	-1.9773	0.18826	0.29462	1	5590	1	-1.9773
MRPS23	4	0.0080726	0.027375	0.728213	717	4	-3.234	0.99167	0.99179	1	18819	0	-3.234
TNFAIP8L2	4	0.0080782	0.027397	0.728213	718	3	-3.1404	0.6072	0.61599	1	11389	1	-3.1404
PPFIA4	4	0.008117	0.02751	0.728213	719	4	-0.98751	0.99188	0.99198	1	18827	0	-0.98751
TCN1	4	0.0081244	0.027533	0.728213	720	4	-4.2108	0.96791	0.96797	1	18166	0	-4.2108
CCT7	4	0.0081268	0.027543	0.728213	721	4	-4.1807	0.99187	0.99197	1	18826	0	-4.1807
ITIH2	4	0.0081291	0.027549	0.728213	722	3	-3.5663	0.9058	0.90557	1	16779	0	-3.5663
NDUFA2	4	0.0081383	0.027588	0.728213	723	4	-3.438	0.96016	0.96017	1	17979	0	-3.438
TGOLN2	4	0.0081618	0.027659	0.728213	724	2	-0.54346	0.49854	0.535	1	9930	1	-0.54346
TTC37	4	0.0081723	0.027696	0.728213	725	4	-3.5381	0.99183	0.99193	1	18824	0	-3.5381
JADE2	4	0.0081723	0.027696	0.728213	726	4	-3.8753	0.99183	0.99193	1	18825	0	-3.8753
SS18L2	4	0.0081723	0.027696	0.728213	727	4	-3.1027	0.99183	0.99193	1	18823	0	-3.1027
RPP14	4	0.0081987	0.027781	0.72943	728	3	-1.2406	0.092211	0.17537	0.9675	3454	1	-1.2406
GPR143	4	0.0082299	0.027899	0.729688	729	2	-2.0031	0.78976	0.7896	1	14556	0	-2.0031
PCDHGB2	4	0.0082353	0.027918	0.729688	730	3	-1.0495	0.6743	0.67497	1	12488	1	-1.0495
GANAB	4	0.0082463	0.027949	0.729688	731	4	-2.404	0.99175	0.99186	1	18822	0	-2.404
WDHD1	4	0.008257	0.027976	0.729688	732	3	-4.8276	0.90843	0.90825	1	16837	0	-4.8276
DDOST	4	0.008271	0.028015	0.729688	733	3	-3.9429	0.9301	0.93005	1	17276	0	-3.9429
BCR	4	0.0082774	0.028042	0.729688	734	4	-2.6551	0.99172	0.99183	1	18821	0	-2.6551
NEK9	4	0.008303	0.028129	0.729688	735	4	-1.2187	0.9917	0.99181	1	18820	0	-1.2187
CLEC4G	4	0.0083118	0.028151	0.729688	736	4	-1.7852	0.9377	0.93769	1	17442	0	-1.7852
CFI	4	0.0083158	0.028163	0.729688	737	1	0.79884	0.00098422	0.0036105	0.838155	77	3	0.79884
SOX7	4	0.0083179	0.028172	0.729688	738	3	-4.0805	0.69942	0.69951	1	12917	0	-4.0805
IFNA4	4	0.00834	0.028247	0.73063	739	4	-2.7432	0.99166	0.99178	1	18817	0	-2.7432
DPH3	4	0.0083986	0.028442	0.73153	740	4	-3.1667	0.9916	0.99173	1	18816	0	-3.1667
FAM162A	4	0.0084184	0.028506	0.73153	741	2	-0.51735	0.60417	0.61356	1	11343	1	-0.51735
NUBPL	4	0.0084244	0.028525	0.73153	742	4	-3.0328	0.99158	0.99171	1	18815	0	-3.0328
AMOTL2	4	0.0084258	0.028529	0.73153	743	4	-3.0626	0.99157	0.99171	1	18814	0	-3.0626
FOXO6	4	0.0084323	0.028548	0.73153	744	3	-3.2167	0.5751	0.59048	1	10940	1	-3.2167
RPE	4	0.0084366	0.028557	0.73153	745	4	-4.04	0.99156	0.99169	1	18813	0	-4.04
KIAA0391	4	0.008446	0.028586	0.73153	746	4	-3.4793	0.99155	0.99169	1	18812	0	-3.4793
TSLP	4	0.008451	0.0286	0.73153	747	4	-3.2288	0.99155	0.99168	1	18811	0	-3.2288
PTP4A3	4	0.0084596	0.028627	0.73153	748	4	-3.5981	0.95939	0.95943	1	17958	0	-3.5981
SULT2B1	4	0.0084698	0.028664	0.73153	749	2	-0.1962	0.69034	0.69042	1	12761	1	-0.1962
WDR36	4	0.0085211	0.028843	0.735033	750	3	-2.2851	0.72195	0.72202	1	13320	0	-2.2851
STIP1	4	0.0085454	0.028919	0.735033	751	4	-1.8329	0.95992	0.95994	1	17970	0	-1.8329
OIP5	4	0.0085515	0.028941	0.735033	752	4	-3.5729	0.99145	0.99157	1	18810	0	-3.5729
GNE	4	0.0085864	0.029052	0.735033	753	4	-2.4311	0.99141	0.99154	1	18809	0	-2.4311
LMX1A	4	0.008621	0.029157	0.735033	754	2	-0.52477	0.1463	0.24291	0.995145	4660	2	-0.52477
GFM1	4	0.0086273	0.029179	0.735033	755	4	-4.3217	0.99137	0.9915	1	18808	0	-4.3217
TCEB1	4	0.0086463	0.029234	0.735033	756	4	-3.7242	0.99135	0.99148	1	18807	0	-3.7242
MFSD4	4	0.0086624	0.029281	0.735033	757	4	-3.604	0.99134	0.99147	1	18806	0	-3.604
CRIP1	4	0.0086712	0.029314	0.735033	758	3	-1.3027	0.70388	0.70398	1	12998	0	-1.3027
UTP18	4	0.008675	0.029322	0.735033	759	4	-3.0334	0.99112	0.99123	1	18798	0	-3.0334
FAM72A	4	0.0086798	0.029342	0.735033	760	3	-2.279	0.43603	0.49405	1	9223	1	-2.279
GNB1L	4	0.0086824	0.029348	0.735033	761	3	-3.8011	0.88119	0.88107	1	16237	0	-3.8011
BPTF	4	0.0086962	0.029396	0.735033	762	4	-2.8601	0.9913	0.99143	1	18805	0	-2.8601
LRP10	4	0.0087264	0.029501	0.735033	763	2	-0.19769	0.020448	0.052935	0.927394	1080	2	-0.19769
CD160	4	0.0087331	0.029523	0.735033	764	4	-1.1769	0.99127	0.99139	1	18804	0	-1.1769
CHAF1B	4	0.0087596	0.029607	0.735033	765	4	-3.5427	0.99124	0.99136	1	18803	0	-3.5427
C19orf25	4	0.008772	0.029655	0.735033	766	3	-2.7966	0.82909	0.82909	1	15246	0	-2.7966
HYKK	4	0.0087777	0.029672	0.735033	767	3	-2.7526	0.79674	0.79657	1	14679	0	-2.7526
KLF3	4	0.0087777	0.029672	0.735033	768	2	-0.39701	0.87711	0.87694	1	16118	0	-0.39701
HES6	4	0.0087945	0.029727	0.735033	769	3	-2.22	0.36831	0.45351	1	8468	1	-2.22
ZNF155	4	0.0088123	0.029785	0.735033	770	4	-4.0087	0.99119	0.9913	1	18802	0	-4.0087
CRTAC1	4	0.0088279	0.029839	0.735033	771	3	-1.3777	0.033431	0.08172	0.936501	1666	1	-1.3777
ISCA1	4	0.008829	0.02984	0.735033	772	3	-3.6126	0.78543	0.78527	1	14489	0	-3.6126
ADSL	4	0.0088338	0.02985	0.735033	773	4	-4.4913	0.99117	0.99128	1	18801	0	-4.4913
SBNO2	4	0.0088487	0.029897	0.735033	774	4	-1.9869	0.99115	0.99126	1	18800	0	-1.9869
LIPT2	4	0.0088696	0.029963	0.735033	775	4	-2.6153	0.99113	0.99124	1	18799	0	-2.6153
ARL2	4	0.0088803	0.029997	0.735033	776	4	-3.136	0.95653	0.95655	1	17883	0	-3.136
SSH2	4	0.0089316	0.030156	0.735033	777	3	-2.6296	0.56384	0.58174	1	10785	1	-2.6296
CEP72	4	0.0089611	0.030252	0.735033	778	3	-2.8443	0.34173	0.43845	1	8183	1	-2.8443
ARMC5	4	0.0089627	0.030255	0.735033	779	4	-2.3536	0.97112	0.97118	1	18245	0	-2.3536
MYBBP1A	4	0.0089781	0.030305	0.735033	780	2	-2.6116	0.92375	0.92367	1	17144	0	-2.6116
GPN1	4	0.0089781	0.030305	0.735033	781	3	-3.7726	0.0090855	0.026764	0.89799	567	1	-3.7726
GPR148	4	0.0089829	0.030317	0.735033	782	3	-1.2044	0.85225	0.85227	1	15658	0	-1.2044
PTK2	4	0.0089997	0.030376	0.735033	783	3	-2.5952	0.93204	0.93199	1	17319	0	-2.5952
RNF14	4	0.0090037	0.030385	0.735033	784	2	-1.5798	0.089461	0.17184	0.9675	3385	2	-1.5798
DHFR	4	0.0090145	0.03042	0.735033	785	4	-3.8008	0.98893	0.98907	1	18730	0	-3.8008
PFAS	4	0.0090176	0.030431	0.735033	786	4	-3.6349	0.99098	0.9911	1	18796	0	-3.6349
ITGB4	4	0.0090244	0.030455	0.735033	787	3	-3.4866	0.065009	0.1408	0.957412	2804	1	-3.4866
PRM2	4	0.0090342	0.030492	0.735033	788	3	-0.55373	0.77429	0.77414	1	14277	0	-0.55373
NUDT21	4	0.0090357	0.030494	0.735033	789	4	-3.6751	0.99096	0.99109	1	18793	0	-3.6751
SUPT3H	4	0.0090357	0.030494	0.735033	790	4	-3.426	0.99096	0.99109	1	18792	0	-3.426
HIST2H2AC	4	0.0090357	0.030494	0.735033	791	4	-3.4556	0.99096	0.99109	1	18795	0	-3.4556
RSRC1	4	0.0090357	0.030494	0.735033	792	4	-3.9679	0.99096	0.99109	1	18794	0	-3.9679
SCN5A	4	0.0090492	0.030537	0.735033	793	3	-3.8172	0.77719	0.77707	1	14326	0	-3.8172
ERC1	4	0.0090492	0.030537	0.735033	794	2	-2.0543	0.66437	0.66573	1	12310	1	-2.0543
HSPE1-MOB4	4	0.0090566	0.03057	0.735033	795	3	-4.1981	0.50265	0.53781	1	9979	1	-4.1981
CUL5	4	0.0090855	0.030666	0.735802	796	1	0.86221	0.002	0.0071736	0.838155	157	3	0.86221
SRRD	4	0.0091078	0.030737	0.735802	797	4	-2.619	0.99089	0.99101	1	18791	0	-2.619
NR2C1	4	0.0091094	0.03074	0.735802	798	4	-2.8657	0.99089	0.99101	1	18790	0	-2.8657
WDR3	4	0.0091138	0.030756	0.735802	799	4	-4.3428	0.97363	0.97371	1	18315	0	-4.3428
LILRA2	4	0.0091635	0.030924	0.737311	800	3	-2.9439	0.75301	0.75302	1	13897	0	-2.9439
TIAM2	4	0.009175	0.030962	0.737311	801	4	-3.1141	0.99082	0.99095	1	18789	0	-3.1141
DOPEY1	4	0.0091881	0.031005	0.737311	802	1	0.3371	0.18451	0.28996	1	5515	2	0.3371
RTTN	4	0.009198	0.031041	0.737311	803	3	-0.93603	0.18582	0.2916	1	5543	1	-0.93603
KRT14	4	0.0092012	0.031052	0.737311	804	3	-2.9666	0.67953	0.67993	1	12583	1	-2.9666
SBF2	4	0.0092157	0.031089	0.737311	805	4	-3.4849	0.99078	0.99091	1	18787	0	-3.4849
POLE3	4	0.0092157	0.031089	0.737311	806	4	-3.4306	0.99078	0.99091	1	18788	0	-3.4306
LGALS9C	4	0.0092907	0.03133	0.741555	807	3	-0.70473	0.8546	0.85456	1	15707	0	-0.70473
CMTM4	4	0.0093074	0.03138	0.741555	808	3	-1.3793	0.84528	0.84525	1	15526	0	-1.3793
CEP295NL	4	0.0093229	0.031422	0.741555	809	4	-1.2681	0.99068	0.9908	1	18785	0	-1.2681
CRLS1	4	0.0093305	0.031448	0.741555	810	2	-0.61708	0.4011	0.47283	1	8820	1	-0.61708
CLNS1A	4	0.0093363	0.031462	0.741555	811	3	-4.1994	0.57854	0.59314	1	10989	1	-4.1994
ASB18	4	0.0093478	0.031504	0.741617	812	3	-3.3683	0.17974	0.28415	1	5415	1	-3.3683
C6orf229	4	0.0093624	0.031559	0.741996	813	4	-3.2627	0.96827	0.96834	1	18172	0	-3.2627
TBC1D12	4	0.0093933	0.031665	0.742496	814	1	-0.068653	0.62993	0.63511	1	11762	1	-0.068653
CFL1	4	0.0094406	0.031816	0.742496	815	3	-2.5313	0.79481	0.7946	1	14649	0	-2.5313
MBTPS1	4	0.0094445	0.031831	0.742496	816	3	-3.6487	0.90274	0.9026	1	16712	0	-3.6487
EVI5	4	0.0094522	0.031852	0.742496	817	4	-1.5543	0.99055	0.99067	1	18784	0	-1.5543
NDUFS8	4	0.0094565	0.031866	0.742496	818	4	-4.7065	0.98944	0.98958	1	18755	0	-4.7065
MRPS18C	4	0.0094565	0.031866	0.742496	819	3	-3.8716	0.65647	0.6585	1	12167	1	-3.8716
HAND1	4	0.0094843	0.031943	0.742496	820	4	-3.238	0.98968	0.98981	1	18763	0	-3.238
FAM78A	4	0.0094958	0.031983	0.742496	821	1	0.0076798	0.0078537	0.023817	0.875486	520	1	0.0076798
HLA-DPB1	4	0.0095024	0.032001	0.742496	822	4	-1.829	0.9905	0.99062	1	18783	0	-1.829
EWSR1	4	0.009504	0.032005	0.742496	823	4	-2.2404	0.9905	0.99062	1	18782	0	-2.2404
TRAPPC11	4	0.0095111	0.032029	0.742496	824	4	-2.6467	0.99049	0.99061	1	18781	0	-2.6467
AIFM1	4	0.0095166	0.032055	0.742496	825	4	-3.7575	0.99048	0.9906	1	18780	0	-3.7575
FNBP1L	4	0.009526	0.032085	0.742496	826	4	-2.6089	0.99047	0.99059	1	18779	0	-2.6089
EZH1	4	0.0095471	0.032149	0.743071	827	3	-2.429	0.88675	0.88658	1	16352	0	-2.429
SLC16A6	4	0.0095665	0.032219	0.7438	828	3	-2.6198	0.85335	0.85337	1	15684	0	-2.6198
TNFRSF10C	4	0.0095984	0.032297	0.744706	829	3	-2.0469	0.10592	0.19264	0.979404	3759	1	-2.0469
CKMT1B	4	0.0096497	0.032465	0.747674	830	2	-1.5879	0.12157	0.21214	0.98517	4114	2	-1.5879
MED7	4	0.0096869	0.032587	0.748816	831	4	-3.5772	0.99031	0.99042	1	18778	0	-3.5772
CCDC47	4	0.0096893	0.032593	0.748816	832	4	-3.0467	0.99031	0.99042	1	18777	0	-3.0467
ESRRB	4	0.0097522	0.032791	0.752137	833	1	0.39238	0.041349	0.098748	0.941876	1993	3	0.39238
MID2	4	0.0097629	0.032816	0.752137	834	3	-2.2112	0.92963	0.92957	1	17263	0	-2.2112
MCTS1	4	0.0098161	0.032979	0.753247	835	2	-1.5383	0.098406	0.18315	0.972463	3600	2	-1.5383
RPL32	4	0.0098352	0.033038	0.753247	836	4	-3.6428	0.99016	0.99028	1	18776	0	-3.6428
HMX2	4	0.0098398	0.033048	0.753247	837	2	-1.965	0.33605	0.43524	1	8124	1	-1.965
VWA1	4	0.0098465	0.033069	0.753247	838	4	-1.818	0.99015	0.99027	1	18775	0	-1.818
METTL11B	4	0.0098517	0.033085	0.753247	839	4	-3.419	0.95467	0.9547	1	17842	0	-3.419
VSIG10	4	0.0098576	0.033101	0.753247	840	3	-2.3092	0.88926	0.88908	1	16410	0	-2.3092
CDC42	4	0.0098983	0.033234	0.754219	841	4	-4.369	0.9901	0.99021	1	18773	0	-4.369
LY6G6C	4	0.009906	0.033254	0.754219	842	2	-0.15443	0.58327	0.59679	1	11042	1	-0.15443
SNRK	4	0.0099093	0.033262	0.754219	843	3	-3.5318	0.37141	0.45526	1	8497	1	-3.5318
AQP3	4	0.0099573	0.033417	0.755381	844	3	-1.0759	0.044361	0.10502	0.941876	2126	1	-1.0759
FCRL4	4	0.0099778	0.033485	0.755381	845	3	-2.2158	0.92976	0.9297	1	17266	0	-2.2158
SNRPD1	4	0.0099812	0.033498	0.755381	846	4	-3.5909	0.99002	0.99012	1	18772	0	-3.5909
BCL2L13	4	0.009991	0.033521	0.755381	847	4	-1.9431	0.98315	0.98334	1	18582	0	-1.9431
MSGN1	4	0.010009	0.033568	0.755381	848	2	-0.61268	0.69474	0.69476	1	12837	1	-0.61268
EIF2B2	4	0.010014	0.03359	0.755381	849	4	-4.2622	0.98999	0.99008	1	18771	0	-4.2622
TXN2	4	0.010014	0.03359	0.755381	850	4	-3.93	0.98999	0.99008	1	18770	0	-3.93
PCNXL3	4	0.010049	0.033705	0.756029	851	3	-2.7272	0.78889	0.78876	1	14540	0	-2.7272
CCDC112	4	0.01006	0.03373	0.756029	852	3	-2.583	0.13194	0.22504	0.989092	4349	1	-2.583
NLRP5	4	0.010072	0.033766	0.756029	853	3	-2.4451	0.62578	0.63156	1	11687	1	-2.4451
NDUFS5	4	0.010077	0.033777	0.756029	854	4	-3.4849	0.98858	0.98874	1	18721	0	-3.4849
TPCN2	4	0.010111	0.033886	0.756432	855	1	-0.21805	0.65841	0.66025	1	12200	1	-0.21805
CCR3	4	0.010114	0.033896	0.756432	856	2	-1.6334	0.050325	0.11749	0.94592	2372	2	-1.6334
DNAJC11	4	0.01014	0.03398	0.756432	857	4	-3.1424	0.97092	0.971	1	18238	0	-3.1424
SLC4A4	4	0.010162	0.034034	0.756432	858	2	-0.3312	0.64972	0.65253	1	12063	1	-0.3312
DIS3L2	4	0.010174	0.03407	0.756432	859	3	-2.7116	0.55143	0.57247	1	10619	1	-2.7116
CYC1	4	0.010195	0.034136	0.756432	860	4	-2.7911	0.98981	0.98992	1	18769	0	-2.7911
PRR23D1	4	0.010199	0.034147	0.756432	861	2	-2.2103	0.5333	0.55933	1	10372	1	-2.2103
NKAPL	4	0.010204	0.034165	0.756432	862	3	-2.4758	0.83596	0.83595	1	15370	0	-2.4758
RAPGEF1	4	0.010205	0.034168	0.756432	863	3	-2.0505	0.68146	0.68178	1	12616	1	-2.0505
SLC9A4	4	0.010214	0.034196	0.756432	864	3	-3.0617	0.7795	0.77937	1	14379	0	-3.0617
FAM46B	4	0.010235	0.03426	0.756432	865	2	-2.0241	0.85957	0.85951	1	15785	0	-2.0241
SULT6B1	4	0.010253	0.034321	0.756432	866	4	-3.3777	0.98975	0.98987	1	18767	0	-3.3777
CCDC6	4	0.010265	0.034357	0.756432	867	3	-2.226	0.46794	0.51447	1	9563	1	-2.226
SLC22A18AS	4	0.010271	0.034373	0.756432	868	4	-1.142	0.98973	0.98985	1	18766	0	-1.142
ERBB3	4	0.010283	0.034406	0.756432	869	4	-3.6565	0.98972	0.98984	1	18765	0	-3.6565
COG1	4	0.010307	0.034478	0.756432	870	3	-1.633	0.74708	0.7471	1	13774	0	-1.633
CRCP	4	0.010311	0.034491	0.756432	871	4	-3.906	0.98969	0.98982	1	18764	0	-3.906
SMYD3	4	0.010316	0.034507	0.756432	872	2	-0.21781	0.71024	0.71036	1	13103	0	-0.21781
MBD3L2	4	0.010385	0.034722	0.758715	873	4	-2.9351	0.98961	0.98975	1	18762	0	-2.9351
TFAP2C	4	0.010404	0.034789	0.758715	874	2	-1.8864	0.27394	0.39997	1	7500	2	-1.8864
ATG14	4	0.010417	0.034831	0.758715	875	2	-1.6783	0.8167	0.81667	1	15017	0	-1.6783
PRPS1L1	4	0.010429	0.034864	0.758715	876	4	-1.1537	0.97752	0.97759	1	18413	0	-1.1537
LSM11	4	0.01047	0.03501	0.758715	877	4	-2.8262	0.95782	0.95786	1	17912	0	-2.8262
ARHGEF7	4	0.010479	0.035037	0.758715	878	3	-3.8683	0.54945	0.57102	1	10599	1	-3.8683
CNBP	4	0.010484	0.03505	0.758715	879	2	-2.2503	0.25251	0.37379	1	7005	1	-2.2503
SRSF10	4	0.010485	0.035051	0.758715	880	4	-1.3414	0.98952	0.98965	1	18761	0	-1.3414
CDK7	4	0.010517	0.035139	0.758715	881	4	-4.2628	0.98948	0.98962	1	18760	0	-4.2628
SSRP1	4	0.010525	0.035175	0.758715	882	4	-3.4131	0.98947	0.98961	1	18758	0	-3.4131
RBM18	4	0.010525	0.035175	0.758715	883	4	-3.422	0.98947	0.98961	1	18759	0	-3.422
ORC6	4	0.010536	0.035208	0.758715	884	3	-3.1143	0.55822	0.57751	1	10703	1	-3.1143
ZNF891	4	0.010537	0.035211	0.758715	885	4	-2.6627	0.98946	0.98961	1	18757	0	-2.6627
SLC30A4	4	0.010551	0.035254	0.758715	886	4	-3.1903	0.98945	0.98959	1	18756	0	-3.1903
OR10H3	4	0.010573	0.03532	0.758715	887	4	-2.4081	0.98943	0.98957	1	18753	0	-2.4081
TUBA1A	4	0.010613	0.035452	0.758715	888	4	-1.8035	0.98939	0.98953	1	18752	0	-1.8035
YARS	4	0.010616	0.035459	0.758715	889	4	-3.9513	0.98938	0.98953	1	18751	0	-3.9513
FGD1	4	0.010624	0.035483	0.758715	890	3	-1.5016	0.57161	0.5877	1	10890	1	-1.5016
MANEA	4	0.010657	0.035585	0.758715	891	4	-1.3736	0.98934	0.98949	1	18750	0	-1.3736
SNX14	4	0.010675	0.035635	0.758715	892	3	-3.0094	0.36022	0.44892	1	8375	1	-3.0094
API5	4	0.010686	0.035676	0.758715	893	3	-2.3521	0.12915	0.22155	0.986778	4291	1	-2.3521
BCKDK	4	0.010715	0.035766	0.758715	894	3	-3.3829	0.090384	0.17302	0.9675	3409	1	-3.3829
LTA	4	0.01072	0.03578	0.758715	895	4	-3.5676	0.98928	0.98942	1	18749	0	-3.5676
TMEM68	4	0.010726	0.0358	0.758715	896	3	-1.3345	0.086915	0.16867	0.9675	3327	1	-1.3345
CYSLTR2	4	0.010729	0.035806	0.758715	897	2	-1.5919	0.3561	0.44658	1	8333	1	-1.5919
FBLIM1	4	0.010755	0.035877	0.758715	898	4	-1.3048	0.98925	0.98938	1	18748	0	-1.3048
TRMT112	4	0.010773	0.035921	0.758715	899	4	-4.1276	0.9891	0.98925	1	18738	0	-4.1276
KCNMA1	4	0.010778	0.035943	0.758715	900	3	-2.1019	0.87711	0.87694	1	16106	0	-2.1019
ENSA	4	0.010784	0.035963	0.758715	901	4	-3.297	0.98922	0.98935	1	18746	0	-3.297
B4GALNT4	4	0.010784	0.035963	0.758715	902	4	-3.4779	0.98922	0.98935	1	18747	0	-3.4779
TAS2R5	4	0.010809	0.036034	0.758715	903	3	-3.1071	0.7261	0.72614	1	13403	0	-3.1071
TRIM64	4	0.01082	0.036063	0.758715	904	3	-2.723	0.58156	0.59544	1	11023	1	-2.723
TPP2	4	0.010828	0.036092	0.758715	905	4	-2.7713	0.98917	0.98931	1	18745	0	-2.7713
CENPO	4	0.010829	0.036093	0.758715	906	4	-1.45	0.96706	0.96714	1	18146	0	-1.45
ATP5E	4	0.010843	0.036141	0.758715	907	4	-2.7363	0.98916	0.9893	1	18743	0	-2.7363
GINS2	4	0.010866	0.036207	0.758715	908	4	-3.9408	0.98913	0.98928	1	18739	0	-3.9408
IVNS1ABP	4	0.010866	0.036207	0.758715	909	4	-3.4423	0.98913	0.98928	1	18741	0	-3.4423
DHX35	4	0.010866	0.036207	0.758715	910	4	-3.8134	0.98913	0.98928	1	18740	0	-3.8134
ARHGAP24	4	0.01088	0.036254	0.758715	911	2	-0.48292	0.18923	0.29585	1	5613	1	-0.48292
DDX28	4	0.010896	0.036306	0.758715	912	3	-4.3729	0.74104	0.74108	1	13655	0	-4.3729
CEBPZ	4	0.010899	0.03631	0.758715	913	4	-3.7623	0.9891	0.98925	1	18736	0	-3.7623
MARCH5	4	0.010899	0.03631	0.758715	914	4	-4.2311	0.9891	0.98925	1	18737	0	-4.2311
CSTL1	4	0.010915	0.036354	0.758715	915	3	-1.1368	0.092883	0.1762	0.9675	3476	1	-1.1368
PTPMT1	4	0.010921	0.03638	0.758715	916	2	-1.1698	0.18773	0.29398	1	5580	1	-1.1698
SPATS2	4	0.010931	0.036409	0.758715	917	2	-0.52072	0.37447	0.45704	1	8535	1	-0.52072
DNASE1L2	4	0.01094	0.036437	0.758715	918	3	-2.1273	0.81134	0.8113	1	14924	0	-2.1273
ZNF117	4	0.010975	0.036547	0.759339	919	4	-1.9745	0.98902	0.98917	1	18734	0	-1.9745
FAAH	4	0.010978	0.036554	0.759339	920	3	-2.9188	0.87711	0.87694	1	16163	0	-2.9188
TMEM132B	4	0.010989	0.036587	0.759339	921	4	-3.2303	0.98901	0.98915	1	18733	0	-3.2303
SPANXA2	4	0.011033	0.036728	0.759534	922	3	-3.7174	0.88367	0.8835	1	16292	0	-3.7174
LINS	4	0.011035	0.036737	0.759534	923	4	-3.1058	0.98896	0.98911	1	18732	0	-3.1058
TEK	4	0.011054	0.036804	0.759534	924	4	-2.7274	0.98895	0.98909	1	18731	0	-2.7274
NTF4	4	0.011075	0.036871	0.759534	925	4	-3.2826	0.98893	0.98907	1	18729	0	-3.2826
OR8K1	4	0.011078	0.036881	0.759534	926	3	-2.0571	0.003894	0.013601	0.843494	306	1	-2.0571
MVD	4	0.011085	0.036897	0.759534	927	3	-2.0288	0.74135	0.7414	1	13661	0	-2.0288
CES4A	4	0.011089	0.036914	0.759534	928	3	-3.5385	0.62538	0.63123	1	11679	1	-3.5385
XRCC3	4	0.011102	0.036958	0.759534	929	4	-3.5513	0.9889	0.98905	1	18728	0	-3.5513
GPR45	4	0.011103	0.03696	0.759534	930	3	-1.0205	0.57133	0.58751	1	10886	1	-1.0205
CLEC1A	4	0.011122	0.037019	0.759534	931	3	-1.2188	0.78085	0.78075	1	14402	0	-1.2188
ARHGAP18	4	0.011125	0.037033	0.759534	932	3	-2.284	0.84943	0.84947	1	15610	0	-2.284
ZDHHC16	4	0.011147	0.037095	0.759983	933	2	-1.0709	0.63111	0.63611	1	11781	1	-1.0709
WWP2	4	0.011168	0.037159	0.760495	934	3	-2.8841	0.33048	0.43228	1	8072	1	-2.8841
CDX4	4	0.011187	0.03722	0.76092	935	2	-0.21652	0.19526	0.30343	1	5745	1	-0.21652
TBCB	4	0.011211	0.037301	0.761757	936	4	-3.972	0.98879	0.98894	1	18727	0	-3.972
TMEM249	4	0.011246	0.037398	0.762561	937	4	-1.8996	0.98875	0.98891	1	18726	0	-1.8996
TRMT61A	4	0.011252	0.03742	0.762561	938	4	-4.6641	0.94822	0.94821	1	17689	0	-4.6641
OTX1	4	0.01129	0.037544	0.764269	939	3	-1.2101	0.86268	0.86259	1	15837	0	-1.2101
RNF182	4	0.011347	0.037723	0.765622	940	4	-3.8366	0.9851	0.98528	1	18636	0	-3.8366
MAGEA2	4	0.011359	0.037763	0.765622	941	3	-1.8704	0.78251	0.78239	1	14430	0	-1.8704
TTC31	4	0.011372	0.037808	0.765622	942	4	-3.551	0.98863	0.98878	1	18724	0	-3.551
MCCC1	4	0.011372	0.037808	0.765622	943	4	-3.7509	0.98863	0.98878	1	18723	0	-3.7509
RNF214	4	0.011374	0.03781	0.765622	944	2	-2.1453	0.8885	0.88837	1	16393	0	-2.1453
MDFIC	4	0.011392	0.037861	0.765828	945	4	-0.57769	0.93891	0.9389	1	17482	0	-0.57769
C2orf70	4	0.011416	0.037935	0.766526	946	4	-3.3898	0.98858	0.98874	1	18722	0	-3.3898
SLC25A26	4	0.01146	0.038063	0.76822	947	4	-4.7054	0.98681	0.98696	1	18677	0	-4.7054
PVRIG	4	0.011471	0.0381	0.76822	948	3	-2.8224	0.74678	0.74679	1	13766	0	-2.8224
VPS37B	4	0.011494	0.038168	0.768787	949	3	-3.691	0.85915	0.85912	1	15777	0	-3.691
TOMM70A	4	0.011508	0.038213	0.768828	950	4	-3.6247	0.9551	0.95512	1	17849	0	-3.6247
MED24	4	0.011546	0.038345	0.768828	951	4	-3.8641	0.9828	0.98297	1	18570	0	-3.8641
KRT33A	4	0.011567	0.038395	0.768828	952	4	-3.9624	0.98843	0.98857	1	18720	0	-3.9624
SH3TC2	4	0.011571	0.038404	0.768828	953	3	-2.8579	0.28623	0.40848	1	7658	1	-2.8579
GLP1R	4	0.011576	0.038415	0.768828	954	4	-2.2085	0.98842	0.98856	1	18719	0	-2.2085
DUSP5	4	0.011597	0.038486	0.768828	955	2	-0.61504	0.18769	0.29393	1	5579	2	-0.61504
RPTOR	4	0.011642	0.038611	0.768828	956	4	-3.2975	0.98836	0.9885	1	18718	0	-3.2975
P2RY13	4	0.011645	0.038623	0.768828	957	4	-3.3042	0.98835	0.9885	1	18717	0	-3.3042
FIBIN	4	0.011648	0.038628	0.768828	958	3	-2.5882	0.45773	0.50783	1	9443	1	-2.5882
TROVE2	4	0.011668	0.038689	0.768828	959	2	-2.0521	0.79621	0.79599	1	14674	0	-2.0521
DCTN5	4	0.011674	0.038706	0.768828	960	4	-4.5476	0.9382	0.9382	1	17457	0	-4.5476
PKIG	4	0.011699	0.038781	0.768828	961	2	-0.62995	0.27379	0.39978	1	7497	2	-0.62995
ANKAR	4	0.011706	0.0388	0.768828	962	2	-1.8715	0.77745	0.77733	1	14333	0	-1.8715
CHST1	4	0.011711	0.038817	0.768828	963	4	-1.1668	0.98829	0.98844	1	18716	0	-1.1668
ZSCAN5B	4	0.011719	0.038838	0.768828	964	3	-3.3141	0.69163	0.69167	1	12779	1	-3.3141
GRID2	4	0.011722	0.038848	0.768828	965	4	-0.67683	0.98828	0.98842	1	18715	0	-0.67683
ELP2	4	0.011725	0.038854	0.768828	966	3	-2.5446	0.39549	0.46945	1	8751	1	-2.5446
IL16	4	0.011777	0.039025	0.770564	967	3	-2.2924	0.7837	0.78359	1	14455	0	-2.2924
PKHD1L1	4	0.011802	0.039101	0.770564	968	2	-0.9082	0.268	0.3926	1	7366	1	-0.9082
IFNL2	4	0.011803	0.039106	0.770564	969	3	-2.2559	0.32769	0.43072	1	8045	1	-2.2559
HSD11B2	4	0.011809	0.039126	0.770564	970	4	-2.7382	0.98819	0.98834	1	18714	0	-2.7382
COL27A1	4	0.011837	0.039212	0.770564	971	4	-1.996	0.98816	0.98832	1	18713	0	-1.996
BCCIP	4	0.011853	0.039255	0.770564	972	2	-0.70614	0.069813	0.14694	0.957412	2932	1	-0.70614
TFDP1	4	0.011855	0.039264	0.770564	973	4	-3.2006	0.98815	0.9883	1	18711	0	-3.2006
DHX9	4	0.011855	0.039264	0.770564	974	4	-3.5999	0.98815	0.9883	1	18712	0	-3.5999
SAMM50	4	0.011884	0.039354	0.770843	975	4	-4.0698	0.98812	0.98827	1	18710	0	-4.0698
AKAP6	4	0.011904	0.039416	0.770843	976	1	-0.056918	0.78905	0.78891	1	14542	0	-0.056918
GP2	4	0.011914	0.039446	0.770843	977	3	-3.4466	0.0067236	0.02107	0.874683	460	1	-3.4466
LASP1	4	0.011938	0.03952	0.770843	978	3	-1.3367	0.82777	0.82777	1	15223	0	-1.3367
SNN	4	0.011939	0.039523	0.770843	979	4	-3.0345	0.98806	0.98821	1	18708	0	-3.0345
TMEM189	4	0.011945	0.039536	0.770843	980	4	-1.5208	0.98806	0.98821	1	18707	0	-1.5208
KBTBD7	4	0.011967	0.039606	0.770843	981	3	-1.9896	0.69552	0.69555	1	12849	1	-1.9896
PCDHA5	4	0.012012	0.039742	0.770843	982	3	-3.3759	0.75724	0.75722	1	13968	0	-3.3759
CD3EAP	4	0.012052	0.039874	0.770843	983	3	-4.2624	0.43889	0.49582	1	9258	1	-4.2624
PRR5L	4	0.012056	0.039881	0.770843	984	2	-1.8177	0.67372	0.67443	1	12478	1	-1.8177
WDR61	4	0.012058	0.039888	0.770843	985	3	-0.67363	0.7208	0.72085	1	13301	0	-0.67363
FOXA2	4	0.012071	0.039927	0.770843	986	3	-1.6559	0.18485	0.29038	1	5520	1	-1.6559
MRPL38	4	0.0121	0.040013	0.770843	987	4	-3.6323	0.96338	0.9634	1	18050	0	-3.6323
CXCR4	4	0.012109	0.040037	0.770843	988	1	0.25293	0.13896	0.23377	0.993	4500	2	0.25293
YY1	4	0.01213	0.040095	0.770843	989	4	-4.2762	0.95409	0.95412	1	17821	0	-4.2762
VMA21	4	0.012134	0.040112	0.770843	990	2	-1.7811	0.16419	0.26491	0.998055	5071	2	-1.7811
RINL	4	0.012155	0.040171	0.770843	991	4	-3.1756	0.98784	0.988	1	18706	0	-3.1756
CCNE1	4	0.01216	0.040186	0.770843	992	1	-0.024845	0.76437	0.76422	1	14098	0	-0.024845
TP53TG3D	4	0.012178	0.040234	0.770843	993	4	-2.7602	0.98782	0.98798	1	18705	0	-2.7602
METTL3	4	0.012201	0.040299	0.770843	994	4	-1.1075	0.9878	0.98796	1	18704	0	-1.1075
AK8	4	0.012211	0.040337	0.770843	995	4	-2.9566	0.98779	0.98795	1	18703	0	-2.9566
THRA	4	0.012227	0.040392	0.770843	996	4	-3.255	0.98777	0.98793	1	18702	0	-3.255
MIB2	4	0.01223	0.0404	0.770843	997	3	-3.0642	0.80244	0.80237	1	14765	0	-3.0642
NDUFAF4	4	0.012248	0.040448	0.770843	998	4	-3.4	0.97663	0.97672	1	18392	0	-3.4
TIAL1	4	0.012262	0.040493	0.770843	999	1	0.35592	0.0040712	0.014205	0.843494	320	2	0.35592
VPS11	4	0.012263	0.040497	0.770843	1000	3	-1.3383	0.66478	0.66609	1	12323	1	-1.3383
METTL16	4	0.012285	0.04056	0.770843	1001	3	-2.6737	0.84452	0.84451	1	15510	0	-2.6737
DNTTIP1	4	0.012287	0.040566	0.770843	1002	3	-3.2196	0.73949	0.73954	1	13635	0	-3.2196
LRRTM1	4	0.012305	0.04062	0.770843	1003	4	-1.7565	0.94294	0.94298	1	17573	0	-1.7565
HIST1H2BF	4	0.012318	0.040656	0.770843	1004	4	-2.1126	0.95022	0.95028	1	17734	0	-2.1126
SDCCAG8	4	0.012349	0.040759	0.770843	1005	4	-1.6736	0.98765	0.9878	1	18701	0	-1.6736
DENND4A	4	0.012365	0.040807	0.770843	1006	2	-0.0082971	0.20892	0.32017	1	6057	2	-0.0082971
GPHN	4	0.012366	0.040811	0.770843	1007	4	-3.2526	0.98763	0.98778	1	18700	0	-3.2526
SUMO1	4	0.012366	0.040811	0.770843	1008	4	-3.464	0.98763	0.98778	1	18699	0	-3.464
ST7	4	0.012368	0.040819	0.770843	1009	3	-4.0895	0.13921	0.23407	0.993186	4504	1	-4.0895
GOLGA8A	4	0.012384	0.040862	0.770843	1010	2	-1.0804	0.41321	0.48002	1	8955	1	-1.0804
TAL2	4	0.012386	0.040868	0.770843	1011	4	-2.2126	0.98761	0.98776	1	18698	0	-2.2126
LRRC75B	4	0.0124	0.040911	0.770843	1012	3	-3.6666	0.90544	0.90519	1	16771	0	-3.6666
MLLT10	4	0.012402	0.040919	0.770843	1013	4	-2.4189	0.9876	0.98774	1	18697	0	-2.4189
MRPL39	4	0.012411	0.040951	0.770843	1014	3	-3.1282	0.4746	0.51892	1	9645	1	-3.1282
NT5C2	4	0.012416	0.040963	0.770843	1015	3	-0.97299	0.49946	0.53565	1	9943	1	-0.97299
NRG1	4	0.012428	0.040999	0.770843	1016	4	-2.9771	0.98757	0.98772	1	18696	0	-2.9771
MIS12	4	0.012432	0.041016	0.770843	1017	4	-2.9257	0.98521	0.98538	1	18639	0	-2.9257
MTSS1	4	0.012443	0.041052	0.770843	1018	2	-1.9976	0.79003	0.78986	1	14565	0	-1.9976
TMEM184A	4	0.012467	0.041119	0.77134	1019	2	-0.60455	0.88331	0.88316	1	16283	0	-0.60455
SAMD13	4	0.012518	0.041288	0.772109	1020	4	-3.2732	0.98169	0.98186	1	18537	0	-3.2732
FCHO2	4	0.012522	0.041296	0.772109	1021	4	-2.3583	0.98748	0.98762	1	18694	0	-2.3583
KCNV2	4	0.012529	0.04132	0.772109	1022	3	-1.5016	0.14969	0.24705	0.995946	4741	1	-1.5016
BSND	4	0.012548	0.041378	0.772109	1023	4	-2.5707	0.98745	0.98759	1	18693	0	-2.5707
MYO3B	4	0.012557	0.041402	0.772109	1024	4	-1.0674	0.95615	0.95616	1	17870	0	-1.0674
MRPS26	4	0.012559	0.041416	0.772109	1025	4	-1.4231	0.98744	0.98758	1	18692	0	-1.4231
OOSP2	4	0.012569	0.041457	0.772109	1026	2	-0.42567	0.77446	0.77431	1	14281	0	-0.42567
GPM6A	4	0.012578	0.041483	0.772109	1027	3	-2.5752	0.80679	0.80678	1	14842	0	-2.5752
MRPL11	4	0.012606	0.04156	0.772773	1028	3	-3.3311	0.9333	0.93329	1	17353	0	-3.3311
PRUNE	4	0.01262	0.041603	0.772821	1029	2	-0.50866	0.2614	0.38463	1	7191	2	-0.50866
PEX13	4	0.012652	0.041695	0.773166	1030	4	-3.0991	0.98735	0.98748	1	18691	0	-3.0991
PHYHIPL	4	0.012656	0.041702	0.773166	1031	2	-1.0358	0.56939	0.58599	1	10864	1	-1.0358
CDK5R1	4	0.012672	0.041744	0.773203	1032	3	-3.0458	0.67765	0.67811	1	12547	1	-3.0458
MC2R	4	0.012702	0.041833	0.774094	1033	3	-2.5677	0.046107	0.10874	0.941876	2197	1	-2.5677
PIH1D2	4	0.012719	0.041883	0.774264	1034	3	-2.7716	0.29878	0.41507	1	7769	1	-2.7716
TTC4	4	0.012773	0.042052	0.775729	1035	3	-3.5351	0.01395	0.038014	0.904304	799	1	-3.5351
CWF19L1	4	0.012774	0.042053	0.775729	1036	3	-2.3068	0.93276	0.93272	1	17336	0	-2.3068
KDM3B	4	0.012784	0.042084	0.775729	1037	3	-2.0305	0.77529	0.77513	1	14297	0	-2.0305
BOD1L1	4	0.012805	0.042143	0.775792	1038	4	-0.95628	0.98719	0.98733	1	18689	0	-0.95628
C9orf173	4	0.012825	0.042211	0.775792	1039	2	-1.5698	0.69573	0.69577	1	12852	1	-1.5698
HIST3H3	4	0.012843	0.042267	0.775792	1040	2	-2.0758	0.43499	0.49339	1	9210	1	-2.0758
SQSTM1	4	0.012858	0.042316	0.775792	1041	3	-3.3146	0.02884	0.071683	0.927806	1472	1	-3.3146
ICMT	4	0.01286	0.042323	0.775792	1042	4	-2.1712	0.98714	0.98728	1	18688	0	-2.1712
PBX2	4	0.012876	0.042359	0.775792	1043	1	-0.047149	0.49033	0.52939	1	9839	1	-0.047149
DMRTC1	4	0.012888	0.04239	0.775792	1044	4	-3.048	0.98711	0.98725	1	18687	0	-3.048
PIPOX	4	0.012911	0.042456	0.775792	1045	3	-3.6003	0.59907	0.6094	1	11258	1	-3.6003
ZNF217	4	0.012932	0.042519	0.775792	1046	4	-4.0897	0.98707	0.98721	1	18685	0	-4.0897
ORMDL2	4	0.012944	0.042557	0.775792	1047	2	-0.68963	0.21896	0.33269	1	6268	2	-0.68963
DECR2	4	0.012957	0.0426	0.775792	1048	3	-2.3811	0.83245	0.83248	1	15305	0	-2.3811
ZNF479	4	0.012964	0.042619	0.775792	1049	3	-3.6176	0.038606	0.092869	0.941876	1877	1	-3.6176
MALSU1	4	0.012973	0.042643	0.775792	1050	3	-3.9251	0.84999	0.85003	1	15619	0	-3.9251
DEFB119	4	0.012978	0.042656	0.775792	1051	2	-2.0432	0.5009	0.53661	1	9959	1	-2.0432
GABRA4	4	0.012991	0.042696	0.775792	1052	2	-1.3178	0.066972	0.14334	0.957412	2858	1	-1.3178
AGO3	4	0.013036	0.042845	0.776021	1053	4	-3.0873	0.98696	0.98712	1	18682	0	-3.0873
CRAMP1L	4	0.013045	0.042879	0.776021	1054	4	-4.0404	0.96326	0.96326	1	18047	0	-4.0404
TINF2	4	0.013073	0.042955	0.776021	1055	4	-3.7817	0.98693	0.98708	1	18681	0	-3.7817
WDR24	4	0.013081	0.042982	0.776021	1056	3	-1.5748	0.83387	0.83387	1	15336	0	-1.5748
PKM	4	0.013101	0.043039	0.776021	1057	4	-2.9816	0.9869	0.98706	1	18680	0	-2.9816
TMPRSS4	4	0.013123	0.043098	0.776021	1058	3	-2.7159	0.072843	0.15085	0.961031	3000	1	-2.7159
CDKL2	4	0.01313	0.043117	0.776021	1059	3	-2.1399	0.90815	0.90796	1	16828	0	-2.1399
NFYB	4	0.013133	0.043126	0.776021	1060	3	-1.9043	0.85349	0.85351	1	15687	0	-1.9043
OR8H3	4	0.013141	0.043156	0.776021	1061	4	-2.4791	0.98686	0.98701	1	18679	0	-2.4791
SEC63	4	0.013151	0.043188	0.776021	1062	4	-1.3027	0.98685	0.987	1	18678	0	-1.3027
NFXL1	4	0.013161	0.043216	0.776021	1063	3	-1.4214	0.49319	0.53136	1	9871	1	-1.4214
PGPEP1	4	0.013164	0.043225	0.776021	1064	3	-1.0309	0.88511	0.88495	1	16320	0	-1.0309
YPEL3	4	0.013174	0.043258	0.776021	1065	4	-3.5794	0.97881	0.97892	1	18446	0	-3.5794
ZNF578	4	0.013183	0.043291	0.776021	1066	1	0.091351	0.23636	0.35407	1	6664	1	0.091351
NDUFS2	4	0.01319	0.043318	0.776021	1067	4	-2.799	0.97474	0.9748	1	18344	0	-2.799
FUT2	4	0.013234	0.043455	0.777752	1068	2	-0.080118	0.56977	0.5863	1	10870	1	-0.080118
BPIFB3	4	0.013285	0.043616	0.77949	1069	4	-1.5149	0.96374	0.96377	1	18068	0	-1.5149
TMEM187	4	0.013291	0.043634	0.77949	1070	3	-1.3492	0.57336	0.5891	1	10911	1	-1.3492
CALCOCO1	4	0.013322	0.04374	0.780072	1071	3	-2.9168	0.54748	0.56962	1	10575	1	-2.9168
SLC29A3	4	0.013337	0.043788	0.780072	1072	2	-2.0573	0.17331	0.27627	0.999027	5286	1	-2.0573
OR5K3	4	0.013351	0.043842	0.780072	1073	3	-2.7978	0.62689	0.63249	1	11712	1	-2.7978
MED26	4	0.013388	0.043943	0.780072	1074	2	-0.72946	0.62402	0.63007	1	11658	1	-0.72946
ARSI	4	0.013426	0.044058	0.780072	1075	4	-3.1596	0.98657	0.98672	1	18675	0	-3.1596
MINOS1	4	0.013433	0.044079	0.780072	1076	4	-2.3632	0.98402	0.98419	1	18599	0	-2.3632
OFD1	4	0.013435	0.044083	0.780072	1077	4	-2.8791	0.98657	0.98671	1	18674	0	-2.8791
CNDP2	4	0.01344	0.044102	0.780072	1078	2	-1.5083	0.79166	0.79147	1	14593	0	-1.5083
WDR87	4	0.013456	0.044144	0.780072	1079	4	-3.215	0.98654	0.98669	1	18673	0	-3.215
GTF2A2	4	0.013466	0.044179	0.780072	1080	4	-3.7616	0.98653	0.98668	1	18672	0	-3.7616
CRIP2	4	0.013468	0.044184	0.780072	1081	2	-1.8896	0.51312	0.54504	1	10104	1	-1.8896
FRMPD3	4	0.013474	0.044207	0.780072	1082	2	-1.4231	0.79934	0.79924	1	14717	0	-1.4231
SPRR2A	4	0.013481	0.04423	0.780072	1083	2	-1.0323	0.31385	0.42313	1	7906	1	-1.0323
SLC17A6	4	0.01349	0.044249	0.780072	1084	2	-0.20015	0.74619	0.7462	1	13751	0	-0.20015
FBXO16	4	0.013511	0.044318	0.780072	1085	4	-1.212	0.98649	0.98664	1	18671	0	-1.212
LAGE3	4	0.013536	0.0444	0.780072	1086	4	-4.0923	0.97938	0.97954	1	18461	0	-4.0923
TUBA1B	4	0.013536	0.0444	0.780072	1087	4	-3.1654	0.98141	0.98157	1	18524	0	-3.1654
NSD1	4	0.013536	0.044401	0.780072	1088	4	-2.6586	0.98646	0.98661	1	18670	0	-2.6586
FRG1	4	0.013574	0.044529	0.780586	1089	3	-3.6965	0.77806	0.77791	1	14346	0	-3.6965
TOE1	4	0.013592	0.044584	0.780586	1090	3	-3.6839	0.7727	0.77256	1	14246	0	-3.6839
DDR2	4	0.013619	0.044654	0.780586	1091	3	-0.82974	0.90501	0.90478	1	16762	0	-0.82974
TXNDC11	4	0.013643	0.044727	0.780586	1092	1	-0.17701	0.53983	0.56405	1	10471	1	-0.17701
TAF4	4	0.013645	0.04473	0.780586	1093	3	-3.2161	0.72006	0.72012	1	13284	0	-3.2161
LOC729159	4	0.013649	0.04474	0.780586	1094	4	-1.0554	0.98635	0.98652	1	18669	0	-1.0554
MKRN2OS	4	0.013674	0.044824	0.780586	1095	3	-2.4175	0.043711	0.1037	0.941876	2094	1	-2.4175
ORAOV1	4	0.013687	0.044866	0.780586	1096	4	-3.7952	0.98631	0.98648	1	18667	0	-3.7952
IFIH1	4	0.013694	0.044888	0.780586	1097	1	0.27316	0.24874	0.36924	1	6927	2	0.27316
AP3B2	4	0.013704	0.044911	0.780586	1098	4	-3.3	0.9863	0.98647	1	18666	0	-3.3
BBS5	4	0.013705	0.044914	0.780586	1099	3	-2.5043	0.55157	0.57257	1	10621	1	-2.5043
CD2BP2	4	0.01373	0.044977	0.780586	1100	4	-2.2874	0.96434	0.96443	1	18085	0	-2.2874
STOML3	4	0.013737	0.044998	0.780586	1101	2	-0.67572	0.71881	0.71888	1	13256	0	-0.67572
ARC	4	0.013746	0.045024	0.780586	1102	3	-0.68001	0.69988	0.70002	1	12926	0	-0.68001
HOXD11	4	0.013756	0.045059	0.780586	1103	3	-2.3425	0.86601	0.8659	1	15899	0	-2.3425
AGO2	4	0.013764	0.045083	0.780586	1104	3	-2.0011	0.42082	0.48462	1	9048	1	-2.0011
ANKRD13D	4	0.013789	0.045163	0.78111	1105	4	-3.1294	0.95727	0.9573	1	17899	0	-3.1294
ARHGEF3	4	0.013834	0.045309	0.78111	1106	3	-2.0529	0.30909	0.42056	1	7857	1	-2.0529
ATP5A1	4	0.013839	0.04533	0.78111	1107	4	-3.9735	0.98223	0.9824	1	18552	0	-3.9735
RPS6KA4	4	0.013848	0.045349	0.78111	1108	2	-0.6179	0.40531	0.47531	1	8866	1	-0.6179
PGGT1B	4	0.013874	0.045421	0.78111	1109	4	-3.825	0.98613	0.9863	1	18661	0	-3.825
PLXNA1	4	0.013875	0.045423	0.78111	1110	3	-2.3531	0.90945	0.90925	1	16853	0	-2.3531
HBEGF	4	0.013896	0.045491	0.78111	1111	4	-1.0719	0.9861	0.98628	1	18659	0	-1.0719
OR5AU1	4	0.013899	0.045497	0.78111	1112	3	-0.80337	0.92515	0.92503	1	17181	0	-0.80337
KRTAP9-9	4	0.013943	0.045657	0.78111	1113	4	-3.2781	0.98606	0.98624	1	18658	0	-3.2781
ANGEL1	4	0.013945	0.04566	0.78111	1114	3	-2.2614	0.79888	0.79875	1	14712	0	-2.2614
COX8C	4	0.01395	0.045672	0.78111	1115	3	-2.7772	0.39842	0.47118	1	8789	1	-2.7772
GPR83	4	0.013966	0.045715	0.78111	1116	3	-1.0157	0.91219	0.91199	1	16909	0	-1.0157
MTMR11	4	0.013972	0.045735	0.78111	1117	3	-3.7207	0.47438	0.51878	1	9642	1	-3.7207
MRPS35	4	0.01398	0.04576	0.78111	1118	4	-2.5758	0.94459	0.94459	1	17603	0	-2.5758
ACTR3	4	0.013994	0.045803	0.78111	1119	3	-3.1328	0.58895	0.60128	1	11127	1	-3.1328
LENG8	4	0.014005	0.045836	0.78111	1120	4	-3.1103	0.98599	0.98617	1	18657	0	-3.1103
PPP1R16A	4	0.014008	0.045844	0.78111	1121	4	-1.0179	0.93944	0.93945	1	17498	0	-1.0179
GPR89B	4	0.014025	0.045902	0.78111	1122	3	-4.175	0.84499	0.84498	1	15522	0	-4.175
IMPG1	4	0.014028	0.045909	0.78111	1123	3	-2.9457	0.46122	0.51014	1	9493	1	-2.9457
SPANXN1	4	0.01405	0.045976	0.78111	1124	4	-1.7398	0.98595	0.98612	1	18656	0	-1.7398
LARP4B	4	0.014052	0.045982	0.78111	1125	1	0.25356	0.20969	0.32114	1	6077	2	0.25356
SLC20A1	4	0.014064	0.046013	0.78111	1126	2	-0.46365	0.055315	0.12781	0.951938	2566	2	-0.46365
DEFA5	4	0.014154	0.046297	0.784998	1127	4	-0.80434	0.95056	0.95061	1	17741	0	-0.80434
MCM3	4	0.014165	0.046334	0.784998	1128	4	-3.7774	0.98584	0.986	1	18654	0	-3.7774
CHSY1	4	0.014206	0.046447	0.784998	1129	2	-1.8543	0.61154	0.61955	1	11462	1	-1.8543
RSAD1	4	0.014232	0.046527	0.784998	1130	3	-1.1085	0.65788	0.65978	1	12189	1	-1.1085
RMI1	4	0.014254	0.046596	0.784998	1131	3	-2.4861	0.28043	0.40548	1	7603	1	-2.4861
MTX1	4	0.014255	0.046598	0.784998	1132	3	-3.5792	0.90308	0.90293	1	16718	0	-3.5792
IMPACT	4	0.014257	0.046599	0.784998	1133	2	-0.60099	0.11075	0.19871	0.982266	3867	1	-0.60099
TSHR	4	0.014261	0.046611	0.784998	1134	4	-1.7176	0.98574	0.9859	1	18653	0	-1.7176
CD300LB	4	0.01428	0.046668	0.784998	1135	4	-1.8528	0.98572	0.98589	1	18652	0	-1.8528
EID2	4	0.014291	0.046705	0.784998	1136	4	-3.6501	0.95058	0.95064	1	17742	0	-3.6501
C14orf80	4	0.014296	0.046716	0.784998	1137	4	-3.7471	0.98229	0.98246	1	18557	0	-3.7471
SPRYD4	4	0.01431	0.046757	0.784998	1138	3	-3.8066	0.92174	0.92159	1	17103	0	-3.8066
SLC25A3	4	0.01434	0.046854	0.784998	1139	4	-3.8602	0.95814	0.95817	1	17919	0	-3.8602
CALN1	4	0.014345	0.046867	0.784998	1140	3	-1.1637	0.29636	0.41377	1	7749	1	-1.1637
APOA4	4	0.014359	0.04691	0.784998	1141	2	-1.0433	0.43969	0.49631	1	9270	1	-1.0433
OTOGL	4	0.014366	0.046935	0.784998	1142	3	-2.2651	0.37075	0.45488	1	8492	1	-2.2651
CAMLG	4	0.014368	0.04694	0.784998	1143	4	-2.4352	0.96196	0.96197	1	18018	0	-2.4352
PREX1	4	0.01441	0.047069	0.786467	1144	3	-1.2499	0.87395	0.87381	1	16057	0	-1.2499
CADM1	4	0.014433	0.047139	0.786947	1145	4	-1.4707	0.98557	0.98574	1	18651	0	-1.4707
S1PR3	4	0.014461	0.047243	0.787154	1146	1	0.038148	0.18273	0.28781	1	5473	2	0.038148
FAM160A2	4	0.014466	0.047264	0.787154	1147	2	-0.96407	0.065198	0.14105	0.957412	2811	2	-0.96407
ZKSCAN5	4	0.014473	0.047289	0.787154	1148	4	-2.2465	0.98553	0.9857	1	18650	0	-2.2465
PROM2	4	0.014483	0.04732	0.787154	1149	2	-1.9383	0.26238	0.38582	1	7216	2	-1.9383
SLC38A9	4	0.014508	0.047403	0.787154	1150	3	-2.1867	0.02545	0.064149	0.927806	1319	1	-2.1867
ANXA4	4	0.014512	0.047414	0.787154	1151	2	-1.0069	0.49052	0.52954	1	9841	1	-1.0069
MRPL17	4	0.014523	0.04745	0.787154	1152	4	-1.1055	0.98548	0.98564	1	18649	0	-1.1055
ATP5B	4	0.014535	0.04748	0.787154	1153	3	-4.0944	0.87711	0.87694	1	16179	0	-4.0944
SLC10A3	4	0.014558	0.047553	0.787223	1154	2	-2.1198	0.71885	0.71891	1	13257	0	-2.1198
NRN1L	4	0.014563	0.047567	0.787223	1155	4	-1.3164	0.96224	0.96227	1	18027	0	-1.3164
FAM127A	4	0.014583	0.047616	0.787233	1156	3	-1.7571	0.91276	0.91257	1	16917	0	-1.7571
PSMG1	4	0.014614	0.047695	0.787233	1157	4	-4.1298	0.96786	0.96793	1	18164	0	-4.1298
MRTO4	4	0.014623	0.047718	0.787233	1158	4	-2.0297	0.98538	0.98555	1	18648	0	-2.0297
AGAP2	4	0.014651	0.047798	0.787233	1159	4	-2.3803	0.98535	0.98552	1	18647	0	-2.3803
ZIM2	4	0.014665	0.047847	0.787233	1160	2	-0.15912	0.71373	0.71382	1	13162	0	-0.15912
PRKD2	4	0.014666	0.047851	0.787233	1161	4	-2.8659	0.98533	0.9855	1	18646	0	-2.8659
POU3F1	4	0.01469	0.047924	0.787233	1162	4	-2.8532	0.98531	0.98547	1	18645	0	-2.8532
PGA3	4	0.014699	0.047945	0.787233	1163	4	-1.3438	0.9853	0.98546	1	18644	0	-1.3438
ZFP41	4	0.014716	0.047996	0.787233	1164	3	-1.437	0.39909	0.4716	1	8797	1	-1.437
OR10J1	4	0.01474	0.048063	0.787233	1165	4	-2.9714	0.98526	0.98542	1	18642	0	-2.9714
ESM1	4	0.014764	0.048123	0.787233	1166	4	-1.2574	0.98524	0.9854	1	18640	0	-1.2574
SIGMAR1	4	0.014819	0.048284	0.787233	1167	3	-1.1434	0.63796	0.64204	1	11887	1	-1.1434
UBE2C	4	0.014848	0.048367	0.787233	1168	4	-3.3901	0.9702	0.97029	1	18220	0	-3.3901
MYNN	4	0.014865	0.048421	0.787233	1169	4	-2.7839	0.98513	0.98531	1	18638	0	-2.7839
LOC400863	4	0.014873	0.048443	0.787233	1170	2	-0.82065	0.83355	0.83356	1	15329	0	-0.82065
ZIM3	4	0.014879	0.048469	0.787233	1171	4	-3.7222	0.98512	0.9853	1	18637	0	-3.7222
ARHGEF11	4	0.014913	0.048576	0.787233	1172	3	-2.9091	0.81346	0.81344	1	14958	0	-2.9091
PCGF6	4	0.014916	0.048582	0.787233	1173	2	-0.85041	0.5872	0.5999	1	11102	1	-0.85041
DOK3	4	0.014921	0.048592	0.787233	1174	3	-0.68449	0.3488	0.44242	1	8258	1	-0.68449
MLST8	4	0.014927	0.048613	0.787233	1175	4	-3.5505	0.98507	0.98525	1	18633	0	-3.5505
KPNA6	4	0.014927	0.048613	0.787233	1176	4	-3.7254	0.98507	0.98525	1	18635	0	-3.7254
PSMC4	4	0.014927	0.048613	0.787233	1177	4	-3.688	0.98507	0.98525	1	18632	0	-3.688
STARD4	4	0.014927	0.048613	0.787233	1178	4	-3.761	0.98507	0.98525	1	18634	0	-3.761
WTH3DI	4	0.014959	0.048713	0.787233	1179	3	-3.863	0.92105	0.92088	1	17091	0	-3.863
SLC36A1	4	0.014967	0.048744	0.787233	1180	3	-1.3488	0.60373	0.6132	1	11337	1	-1.3488
SDCBP2	4	0.014972	0.04876	0.787233	1181	2	-0.33895	0.058707	0.13267	0.956297	2650	1	-0.33895
ATIC	4	0.014972	0.048762	0.787233	1182	4	-3.5552	0.98503	0.9852	1	18631	0	-3.5552
GRB7	4	0.014972	0.048762	0.787233	1183	4	-3.58	0.98503	0.9852	1	18630	0	-3.58
RNF8	4	0.014972	0.048762	0.787233	1184	4	-2.3716	0.98503	0.9852	1	18629	0	-2.3716
KIDINS220	4	0.015023	0.048915	0.788886	1185	2	-0.041395	0.23153	0.3481	1	6553	2	-0.041395
OPA1	4	0.015032	0.048947	0.788886	1186	4	-4.0529	0.98497	0.98514	1	18627	0	-4.0529
ACBD5	4	0.015074	0.04908	0.789725	1187	2	-0.22608	0.23047	0.34682	1	6524	2	-0.22608
HSD17B4	4	0.015074	0.049082	0.789725	1188	4	-3.1469	0.98493	0.98509	1	18626	0	-3.1469
DMAP1	4	0.015111	0.04918	0.790097	1189	3	-3.9977	0.52006	0.54999	1	10196	1	-3.9977
ORM1	4	0.015121	0.04921	0.790097	1190	3	-1.6024	0.89397	0.89378	1	16505	0	-1.6024
EPHB1	4	0.015125	0.049229	0.790097	1191	3	-0.93699	0.43064	0.49072	1	9157	1	-0.93699
NELFCD	4	0.015171	0.04935	0.790525	1192	4	-4.0822	0.98483	0.98499	1	18624	0	-4.0822
FUS	4	0.015198	0.049431	0.790525	1193	4	-3.1432	0.9848	0.98497	1	18623	0	-3.1432
RPA1	4	0.015204	0.049457	0.790525	1194	4	-3.56	0.96837	0.96845	1	18173	0	-3.56
CXorf51A	4	0.015216	0.049494	0.790525	1195	4	-1.0823	0.98478	0.98496	1	18622	0	-1.0823
TBKBP1	4	0.015223	0.049509	0.790525	1196	4	-2.7654	0.98478	0.98495	1	18621	0	-2.7654
INTS10	4	0.015247	0.049573	0.790525	1197	4	-3.4915	0.98475	0.98492	1	18620	0	-3.4915
ASF1B	4	0.015256	0.049607	0.790525	1198	2	-2.3837	0.058362	0.13222	0.956297	2641	1	-2.3837
WBSCR16	4	0.015276	0.049661	0.790525	1199	4	-3.612	0.98472	0.98488	1	18618	0	-3.612
PRAMEF19	4	0.015278	0.049667	0.790525	1200	3	-2.0066	0.41925	0.48366	1	9031	1	-2.0066
ABHD14B	4	0.015278	0.049669	0.790525	1201	3	-0.63107	0.7969	0.79674	1	14682	0	-0.63107
UBR4	4	0.01531	0.04978	0.791022	1202	4	-3.3755	0.98469	0.98484	1	18617	0	-3.3755
ARMC2	4	0.015311	0.049783	0.791022	1203	3	-2.6058	0.92993	0.92988	1	17271	0	-2.6058
WRN	4	0.015328	0.049833	0.791162	1204	4	-3.223	0.98467	0.98483	1	18616	0	-3.223
TSPAN12	4	0.015348	0.049887	0.79136	1205	4	-1.7392	0.98465	0.98481	1	18615	0	-1.7392
TNFRSF17	4	0.01538	0.049986	0.791665	1206	2	-0.35874	0.60705	0.61588	1	11385	1	-0.35874
GALE	4	0.015387	0.050009	0.791665	1207	3	-1.0402	0.87711	0.87694	1	16101	0	-1.0402
KLC1	4	0.015394	0.05003	0.791665	1208	2	-0.65166	0.27521	0.40152	1	7531	1	-0.65166
TEFM	4	0.015418	0.0501	0.791691	1209	4	-3.658	0.98458	0.98474	1	18613	0	-3.658
KCND3	4	0.015431	0.050136	0.791691	1210	2	-1.1255	0.027071	0.067749	0.927806	1384	1	-1.1255
ADAMTSL3	4	0.015436	0.050156	0.791691	1211	4	-3.266	0.98456	0.98472	1	18612	0	-3.266
USP17L15	4	0.015461	0.050238	0.791724	1212	4	-3.9324	0.98454	0.9847	1	18611	0	-3.9324
PABPC1	4	0.015473	0.05027	0.791724	1213	4	-2.6561	0.98453	0.98469	1	18610	0	-2.6561
TARDBP	4	0.015477	0.050283	0.791724	1214	4	-2.4269	0.98452	0.98469	1	18609	0	-2.4269
UMAD1	4	0.015502	0.050362	0.79232	1215	4	-2.992	0.9845	0.98467	1	18608	0	-2.992
ADO	4	0.015516	0.050404	0.792336	1216	4	-2.4109	0.98448	0.98465	1	18607	0	-2.4109
ALDH1B1	4	0.015533	0.050467	0.792661	1217	3	-1.4259	0.23914	0.35751	1	6719	1	-1.4259
STX4	4	0.015585	0.050621	0.794222	1218	3	-0.46802	0.79064	0.79047	1	14575	0	-0.46802
MCM7	4	0.015612	0.050704	0.794222	1219	4	-4.2259	0.97444	0.97451	1	18337	0	-4.2259
B3GALT5	4	0.015612	0.050704	0.794222	1220	3	-2.4914	0.41238	0.47952	1	8946	1	-2.4914
INTS7	4	0.015635	0.050773	0.794222	1221	4	-3.7922	0.98436	0.98453	1	18606	0	-3.7922
DOK5	4	0.015636	0.050774	0.794222	1222	2	-0.91694	0.11849	0.20823	0.983587	4046	1	-0.91694
AGO4	4	0.015658	0.050844	0.794474	1223	3	-2.1973	0.43145	0.49122	1	9169	1	-2.1973
CYP2F1	4	0.015687	0.050934	0.794474	1224	3	-0.55299	0.91513	0.91496	1	16960	0	-0.55299
USP17L17	4	0.015688	0.050937	0.794474	1225	4	-3.1804	0.98431	0.98449	1	18605	0	-3.1804
GPR89A	4	0.015717	0.051033	0.794474	1226	3	-2.275	0.93142	0.93136	1	17307	0	-2.275
SMS	4	0.015723	0.05105	0.794474	1227	4	-1.8105	0.97926	0.97942	1	18458	0	-1.8105
TAF6	4	0.015738	0.051097	0.794474	1228	4	-3.8702	0.98426	0.98445	1	18604	0	-3.8702
SZRD1	4	0.015738	0.051097	0.794474	1229	4	-3.5644	0.98426	0.98445	1	18603	0	-3.5644
NME6	4	0.015772	0.051202	0.794474	1230	4	-2.902	0.98423	0.98442	1	18602	0	-2.902
NUDCD3	4	0.015776	0.051213	0.794474	1231	2	-2.1127	0.57322	0.58899	1	10909	1	-2.1127
MDH1B	4	0.015789	0.05125	0.794474	1232	1	0.21051	0.072159	0.14997	0.959776	2984	2	0.21051
GLI3	4	0.015797	0.051276	0.794474	1233	4	-2.519	0.9842	0.98439	1	18601	0	-2.519
PIH1D1	4	0.015809	0.051319	0.794474	1234	3	-3.0019	0.25711	0.37942	1	7101	1	-3.0019
MCMBP	4	0.015813	0.051333	0.794474	1235	4	-2.3012	0.93998	0.93998	1	17510	0	-2.3012
JMJD4	4	0.015829	0.051372	0.794474	1236	3	-2.8816	0.75743	0.75741	1	13970	0	-2.8816
OR2M5	4	0.015887	0.051548	0.79609	1237	3	-3.4403	0.89454	0.89438	1	16527	0	-3.4403
GALNT16	4	0.015891	0.051559	0.79609	1238	2	-0.40916	0.8671	0.86697	1	15919	0	-0.40916
ARSE	4	0.015907	0.051612	0.796255	1239	3	-2.3762	0.39361	0.4683	1	8726	1	-2.3762
MTA2	4	0.015938	0.051711	0.796574	1240	3	-2.4663	0.82084	0.8209	1	15106	0	-2.4663
RBM39	4	0.015942	0.051721	0.796574	1241	4	-2.1895	0.98406	0.98423	1	18600	0	-2.1895
DNM1L	4	0.015991	0.05186	0.796574	1242	4	-3.2158	0.94141	0.94143	1	17536	0	-3.2158
WDR37	4	0.015992	0.051863	0.796574	1243	3	-3.0718	0.89174	0.89153	1	16461	0	-3.0718
CACNA1D	4	0.015993	0.051864	0.796574	1244	4	-2.7241	0.94594	0.94595	1	17638	0	-2.7241
EDA2R	4	0.016013	0.051914	0.796574	1245	2	-2.2877	0.57545	0.59077	1	10944	1	-2.2877
SERTAD4	4	0.01602	0.051944	0.796574	1246	3	-2.1202	0.67513	0.67571	1	12509	1	-2.1202
SETD9	4	0.016059	0.052061	0.796574	1247	3	-4.0445	0.85729	0.85728	1	15748	0	-4.0445
PAQR6	4	0.016062	0.052069	0.796574	1248	4	-3.3419	0.98394	0.98411	1	18597	0	-3.3419
PAK1IP1	4	0.016062	0.052069	0.796574	1249	4	-3.7983	0.98394	0.98411	1	18598	0	-3.7983
RLF	4	0.016073	0.052091	0.796574	1250	2	-2.1383	0.28358	0.4071	1	7633	1	-2.1383
CLUL1	4	0.016095	0.052154	0.796895	1251	2	-0.36183	0.22821	0.34398	1	6476	2	-0.36183
KDM4C	4	0.01611	0.052203	0.797018	1252	3	-3.3324	0.70838	0.70847	1	13077	0	-3.3324
TRAPPC10	4	0.016146	0.052324	0.798223	1253	3	-1.3372	0.33495	0.43465	1	8111	1	-1.3372
NOA1	4	0.016246	0.052644	0.801441	1254	3	-3.9457	0.42278	0.48584	1	9075	1	-3.9457
MAGEB18	4	0.016248	0.05265	0.801441	1255	3	-0.69615	0.45515	0.50615	1	9423	1	-0.69615
CTU2	4	0.016265	0.052696	0.801441	1256	4	-2.6297	0.98374	0.9839	1	18596	0	-2.6297
PPP2R4	4	0.016267	0.052703	0.801441	1257	2	-2.2426	0.86283	0.86275	1	15842	0	-2.2426
CELF5	4	0.016289	0.052768	0.801803	1258	2	-2.1733	0.19236	0.29975	1	5688	1	-2.1733
PER1	4	0.016312	0.052829	0.802079	1259	2	-1.8213	0.16355	0.26415	0.998055	5059	2	-1.8213
OR51F1	4	0.016326	0.052873	0.802102	1260	4	-2.3722	0.98367	0.98385	1	18595	0	-2.3722
EXOC3L4	4	0.016342	0.052914	0.802102	1261	2	-1.6079	0.78195	0.78185	1	14422	0	-1.6079
NDUFB1	4	0.016401	0.053091	0.803755	1262	3	-2.0524	0.91724	0.9171	1	17007	0	-2.0524
PCDH11X	4	0.016427	0.053176	0.803755	1263	4	-2.9669	0.98357	0.98377	1	18594	0	-2.9669
TMUB2	4	0.016435	0.053194	0.803755	1264	4	-1.1853	0.98357	0.98376	1	18593	0	-1.1853
HSPD1	4	0.016452	0.053244	0.803755	1265	3	-2.9016	0.91017	0.90995	1	16870	0	-2.9016
RHOBTB3	4	0.016455	0.053251	0.803755	1266	2	-2.2169	0.87211	0.87199	1	16017	0	-2.2169
CWC25	4	0.01647	0.053296	0.803755	1267	4	-3.4934	0.98353	0.98373	1	18591	0	-3.4934
MMD2	4	0.016485	0.053341	0.803755	1268	2	-0.73972	0.13737	0.23182	0.991483	4463	2	-0.73972
FAM220A	4	0.016491	0.053359	0.803755	1269	3	-2.5888	0.88133	0.88119	1	16239	0	-2.5888
TMEM38B	4	0.016527	0.053462	0.804556	1270	4	-1.6498	0.9417	0.94173	1	17546	0	-1.6498
PI4KB	4	0.016591	0.053639	0.804556	1271	3	-2.5213	0.35648	0.44678	1	8336	1	-2.5213
ATP2B1	4	0.016605	0.053688	0.804556	1272	3	-2.9377	0.7387	0.73873	1	13619	0	-2.9377
YTHDF2	4	0.016613	0.05371	0.804556	1273	4	-2.9798	0.9491	0.94911	1	17709	0	-2.9798
RCL1	4	0.016627	0.05375	0.804556	1274	4	-3.8381	0.98337	0.98355	1	18589	0	-3.8381
BNC1	4	0.016647	0.053797	0.804556	1275	4	-2.1063	0.98335	0.98353	1	18588	0	-2.1063
SMR3A	4	0.016656	0.053831	0.804556	1276	2	-0.35662	0.57439	0.58992	1	10930	1	-0.35662
TPT1	4	0.016662	0.053849	0.804556	1277	4	-3.6725	0.98285	0.98302	1	18573	0	-3.6725
ANXA9	4	0.016666	0.053862	0.804556	1278	4	-3.526	0.98333	0.98351	1	18587	0	-3.526
TXNDC12	4	0.01668	0.053905	0.804556	1279	3	-3.5657	0.35276	0.44465	1	8297	1	-3.5657
DNAI1	4	0.016681	0.053907	0.804556	1280	2	-2.1148	0.69208	0.6921	1	12787	1	-2.1148
DPH2	4	0.016687	0.053927	0.804556	1281	4	-2.2979	0.98331	0.98349	1	18586	0	-2.2979
ASPG	4	0.016699	0.05396	0.804556	1282	4	-3.8834	0.9833	0.98348	1	18585	0	-3.8834
SRP9	4	0.016758	0.054142	0.806637	1283	2	-1.7508	0.81062	0.81056	1	14912	0	-1.7508
SNRNP35	4	0.016798	0.054262	0.807806	1284	4	-1.2539	0.9832	0.98339	1	18583	0	-1.2539
TUBGCP5	4	0.016845	0.054409	0.808015	1285	4	-4.0254	0.94634	0.94634	1	17649	0	-4.0254
GPBP1	4	0.016853	0.054427	0.808015	1286	3	-3.0315	0.071671	0.14933	0.959776	2972	1	-3.0315
GAPDHS	4	0.01686	0.054448	0.808015	1287	2	-1.7892	0.87346	0.87334	1	16045	0	-1.7892
CEACAM8	4	0.016867	0.05447	0.808015	1288	3	-1.0276	0.50704	0.54083	1	10030	1	-1.0276
GNRH1	4	0.016887	0.054537	0.808015	1289	4	-2.0222	0.98311	0.98331	1	18581	0	-2.0222
MRPL43	4	0.016908	0.0546	0.808015	1290	4	-4.7045	0.97243	0.97244	1	18283	0	-4.7045
ETNK1	4	0.016909	0.054608	0.808015	1291	3	-3.9473	0.87086	0.87071	1	15994	0	-3.9473
ZNF254	4	0.016911	0.054614	0.808015	1292	1	0.15338	0.43148	0.49125	1	9170	1	0.15338
SLC7A10	4	0.016955	0.054752	0.808149	1293	3	-1.0916	0.71943	0.71948	1	13275	0	-1.0916
RMI2	4	0.016962	0.054775	0.808149	1294	2	-0.29954	0.51291	0.5449	1	10101	1	-0.29954
DSCR3	4	0.016967	0.054786	0.808149	1295	4	-2.4293	0.98303	0.98322	1	18580	0	-2.4293
HDAC4	4	0.01697	0.054793	0.808149	1296	3	-1.0732	0.66992	0.67086	1	12420	1	-1.0732
CAB39L	4	0.017023	0.054949	0.808903	1297	4	-1.54	0.98298	0.98317	1	18579	0	-1.54
SERP2	4	0.017039	0.054998	0.808903	1298	3	-2.6728	0.21581	0.32877	1	6200	1	-2.6728
GINS4	4	0.01705	0.055026	0.808903	1299	4	-1.7895	0.98295	0.98313	1	18578	0	-1.7895
POM121C	4	0.01706	0.055058	0.808903	1300	4	-2.0908	0.98294	0.98313	1	18577	0	-2.0908
PDE11A	4	0.017062	0.055065	0.808903	1301	2	-1.898	0.20536	0.31583	1	5989	2	-1.898
KHDC3L	4	0.017077	0.055114	0.808903	1302	3	-3.0364	0.92366	0.92358	1	17142	0	-3.0364
SLC2A10	4	0.017093	0.055152	0.808903	1303	2	-0.88755	0.23234	0.3491	1	6576	1	-0.88755
MYL6	4	0.017121	0.055237	0.808903	1304	4	-2.7132	0.98288	0.98306	1	18576	0	-2.7132
BICD1	4	0.017139	0.055288	0.808903	1305	4	-1.1018	0.96428	0.96438	1	18082	0	-1.1018
SRRM1	4	0.017143	0.055302	0.808903	1306	4	-3.5158	0.98286	0.98303	1	18575	0	-3.5158
ANAPC1	4	0.017153	0.055334	0.808903	1307	4	-3.7191	0.98285	0.98302	1	18574	0	-3.7191
SDC3	4	0.017166	0.055375	0.808903	1308	2	-0.18974	0.8091	0.80905	1	14882	0	-0.18974
KLHL34	4	0.017189	0.055442	0.808903	1309	3	-3.5933	0.88234	0.88219	1	16260	0	-3.5933
PLEKHD1	4	0.017203	0.055477	0.808903	1310	4	-2.4893	0.9828	0.98297	1	18572	0	-2.4893
C6orf132	4	0.017254	0.055624	0.808903	1311	2	-0.54952	0.0034676	0.012182	0.843494	271	2	-0.54952
SUPT20HL1	4	0.017263	0.055648	0.808903	1312	4	-2.5518	0.98274	0.98291	1	18568	0	-2.5518
HNF1B	4	0.017263	0.055648	0.808903	1313	4	-3.5285	0.98274	0.98291	1	18567	0	-3.5285
PRIM1	4	0.017263	0.055648	0.808903	1314	4	-3.3489	0.98274	0.98291	1	18569	0	-3.3489
KTI12	4	0.017263	0.055648	0.808903	1315	4	-3.4905	0.98274	0.98291	1	18566	0	-3.4905
GUCY1A2	4	0.017323	0.055837	0.811042	1316	3	-1.1451	0.89023	0.89006	1	16430	0	-1.1451
JSRP1	4	0.017393	0.056049	0.811084	1317	2	-1.6558	0.15593	0.25474	0.995946	4874	2	-1.6558
UBFD1	4	0.017397	0.056063	0.811084	1318	4	-3.5428	0.9826	0.98278	1	18564	0	-3.5428
COMMD3	4	0.017397	0.056063	0.811084	1319	4	-3.1925	0.9826	0.98278	1	18565	0	-3.1925
TIGD3	4	0.017404	0.056088	0.811084	1320	4	-3.04	0.9826	0.98277	1	18563	0	-3.04
RBPMS2	4	0.017409	0.056102	0.811084	1321	4	-1.9913	0.98259	0.98277	1	18562	0	-1.9913
MYO19	4	0.017414	0.056111	0.811084	1322	4	-2.7011	0.98259	0.98276	1	18561	0	-2.7011
EIF2AK4	4	0.017421	0.056137	0.811084	1323	3	-2.2317	0.39012	0.46625	1	8693	1	-2.2317
EPPK1	4	0.017453	0.056228	0.81178	1324	4	-3.9453	0.98255	0.98272	1	18560	0	-3.9453
RNF168	4	0.017472	0.056282	0.811848	1325	1	-0.1921	0.73222	0.73229	1	13518	0	-0.1921
SAXO2	4	0.017485	0.056318	0.811848	1326	3	-3.3108	0.65162	0.65419	1	12091	1	-3.3108
EIF3D	4	0.01751	0.056399	0.812243	1327	4	-2.8904	0.98249	0.98266	1	18559	0	-2.8904
PTPN9	4	0.017523	0.05643	0.812243	1328	2	-0.33731	0.39574	0.4696	1	8756	1	-0.33731
ZBTB5	4	0.017553	0.056516	0.812345	1329	4	-3.1557	0.98245	0.98262	1	18558	0	-3.1557
SOX10	4	0.017574	0.056584	0.812345	1330	1	0.38423	0.020266	0.052519	0.927394	1073	2	0.38423
FLII	4	0.017579	0.056598	0.812345	1331	3	-3.6146	0.70915	0.70928	1	13086	0	-3.6146
SUPT20HL2	4	0.017586	0.056623	0.812345	1332	2	-1.5901	0.072387	0.15026	0.959776	2991	2	-1.5901
ANG	4	0.017594	0.05665	0.812345	1333	3	-1.0938	0.22247	0.33695	1	6340	1	-1.0938
BANF2	4	0.017625	0.056743	0.813072	1334	2	-0.118	0.16004	0.25979	0.995946	4984	2	-0.118
PTPRJ	4	0.017676	0.056894	0.814629	1335	3	-2.985	0.71103	0.71117	1	13113	0	-2.985
FBXW11	4	0.01771	0.057005	0.814821	1336	4	-3.5492	0.98229	0.98246	1	18556	0	-3.5492
PDCD2	4	0.01771	0.057005	0.814821	1337	4	-3.4904	0.98229	0.98246	1	18555	0	-3.4904
DDX20	4	0.017727	0.057055	0.814821	1338	3	-3.7833	0.42598	0.48782	1	9106	1	-3.7833
NUP133	4	0.017744	0.057106	0.814821	1339	4	-3.7054	0.97773	0.9778	1	18418	0	-3.7054
XRCC5	4	0.017769	0.057171	0.814821	1340	4	-3.7934	0.98223	0.9824	1	18554	0	-3.7934
KRT33B	4	0.017769	0.057171	0.814821	1341	4	-3.7089	0.98223	0.9824	1	18553	0	-3.7089
CAPN15	4	0.017789	0.057233	0.814821	1342	3	-2.4205	0.52858	0.55598	1	10308	1	-2.4205
SPINT1	4	0.017803	0.057278	0.814821	1343	4	-3.155	0.9822	0.98236	1	18551	0	-3.155
UBE2K	4	0.017824	0.057347	0.814821	1344	3	-4.428	0.81148	0.81144	1	14926	0	-4.428
MRPS24	4	0.017829	0.057359	0.814821	1345	2	-0.94238	0.47997	0.52252	1	9716	1	-0.94238
AATK	4	0.017851	0.057424	0.814821	1346	3	-1.0366	0.80516	0.80515	1	14815	0	-1.0366
JAKMIP2	4	0.017863	0.057455	0.814821	1347	4	-1.4754	0.9813	0.98146	1	18521	0	-1.4754
UGT2B17	4	0.01787	0.057469	0.814821	1348	3	-3.3309	0.33571	0.43508	1	8119	1	-3.3309
NR2C2AP	4	0.01788	0.057504	0.814821	1349	4	-3.5056	0.9381	0.9381	1	17455	0	-3.5056
NEURL3	4	0.017931	0.057649	0.816263	1350	2	-1.7451	0.88721	0.88707	1	16371	0	-1.7451
CEBPD	4	0.017982	0.057805	0.817831	1351	1	0.18226	0.10668	0.19357	0.98032	3774	2	0.18226
NCAPG	4	0.018022	0.057924	0.817831	1352	4	-3.3785	0.98198	0.98216	1	18550	0	-3.3785
COL13A1	4	0.018036	0.057964	0.817831	1353	4	-2.8137	0.98196	0.98215	1	18549	0	-2.8137
BTNL3	4	0.018047	0.057998	0.817831	1354	3	-0.83188	0.70369	0.7038	1	12993	0	-0.83188
HSF2	4	0.018089	0.058106	0.817831	1355	4	-1.3654	0.98191	0.98209	1	18548	0	-1.3654
PACS1	4	0.018102	0.058143	0.817831	1356	4	-2.666	0.9819	0.98208	1	18546	0	-2.666
LOC643802	4	0.018124	0.058211	0.817831	1357	3	-1.0697	0.5302	0.55712	1	10332	1	-1.0697
GOLGA3	4	0.018127	0.058215	0.817831	1358	4	-1.654	0.98187	0.98205	1	18545	0	-1.654
PRPF19	4	0.01813	0.058224	0.817831	1359	4	-3.5953	0.98187	0.98204	1	18544	0	-3.5953
KRT86	4	0.018134	0.058235	0.817831	1360	4	-1.5453	0.97055	0.97065	1	18229	0	-1.5453
PCDHA10	4	0.018182	0.058376	0.817831	1361	3	-3.4484	0.75006	0.75004	1	13834	0	-3.4484
ENDOG	4	0.01819	0.058395	0.817831	1362	3	-3.2557	0.39261	0.46774	1	8715	1	-3.2557
LONRF3	4	0.018228	0.058498	0.817831	1363	2	-2.1298	0.27428	0.40037	1	7509	1	-2.1298
P3H3	4	0.018236	0.058523	0.817831	1364	3	-3.0568	0.79257	0.79238	1	14613	0	-3.0568
PAICS	4	0.018258	0.05858	0.817831	1365	4	-1.6324	0.98174	0.98192	1	18543	0	-1.6324
RAVER2	4	0.018266	0.058597	0.817831	1366	4	-1.5346	0.98173	0.98192	1	18542	0	-1.5346
SLC22A17	4	0.018273	0.058617	0.817831	1367	4	-3.1191	0.98173	0.98191	1	18541	0	-3.1191
MCM5	4	0.018287	0.05866	0.817831	1368	4	-2.6697	0.95459	0.95461	1	17841	0	-2.6697
SUGT1	4	0.018294	0.058678	0.817831	1369	4	-3.4397	0.98171	0.98188	1	18540	0	-3.4397
DNM2	4	0.018296	0.058685	0.817831	1370	4	-3.3869	0.9817	0.98188	1	18539	0	-3.3869
LXN	4	0.018299	0.058691	0.817831	1371	2	-1.645	0.11764	0.2072	0.983539	4026	2	-1.645
MCM4	4	0.018302	0.058701	0.817831	1372	4	-3.4729	0.9817	0.98187	1	18538	0	-3.4729
DDX54	4	0.018325	0.058779	0.818079	1373	4	-3.0593	0.98168	0.98185	1	18536	0	-3.0593
BMPER	4	0.018402	0.059015	0.818079	1374	4	-2.5888	0.97037	0.97047	1	18226	0	-2.5888
CDCA8	4	0.018425	0.059079	0.818079	1375	4	-2.9014	0.98157	0.98175	1	18533	0	-2.9014
SMNDC1	4	0.018465	0.059196	0.818079	1376	2	-2.1698	0.83157	0.83161	1	15293	0	-2.1698
CHURC1-FNTB	4	0.018491	0.059267	0.818079	1377	3	-1.858	0.87711	0.87694	1	16123	0	-1.858
CGB2	4	0.018493	0.05927	0.818079	1378	4	-3.269	0.98151	0.98168	1	18532	0	-3.269
PLEKHA7	4	0.018495	0.05928	0.818079	1379	4	-1.0246	0.9815	0.98167	1	18531	0	-1.0246
ETFA	4	0.018516	0.05934	0.818079	1380	3	-1.1514	0.047452	0.11146	0.941876	2261	1	-1.1514
KDM4E	4	0.01852	0.059347	0.818079	1381	4	-1.7065	0.98148	0.98165	1	18528	0	-1.7065
ZBTB8OS	4	0.018533	0.059383	0.818079	1382	3	-4.6757	0.80076	0.80066	1	14740	0	-4.6757
LRRC37A2	4	0.018546	0.059414	0.818079	1383	4	-3.2971	0.98145	0.98162	1	18527	0	-3.2971
EXOC2	4	0.018563	0.05947	0.818079	1384	3	-3.8859	0.16351	0.2641	0.998055	5058	1	-3.8859
CCT4	4	0.018566	0.059481	0.818079	1385	4	-3.2957	0.98143	0.9816	1	18526	0	-3.2957
S100A4	4	0.018583	0.059528	0.818079	1386	4	-0.95914	0.98142	0.98158	1	18525	0	-0.95914
NOL10	4	0.018586	0.059538	0.818079	1387	4	-3.4751	0.96456	0.96465	1	18089	0	-3.4751
RAMP2	4	0.018593	0.05956	0.818079	1388	2	-0.29911	0.22015	0.33416	1	6294	2	-0.29911
RARS2	4	0.018599	0.059575	0.818079	1389	4	-3.1358	0.9814	0.98156	1	18523	0	-3.1358
UBXN10	4	0.018602	0.059579	0.818079	1390	3	-3.4869	0.87711	0.87694	1	16121	0	-3.4869
PIK3R5	4	0.018607	0.059598	0.818079	1391	3	-2.6068	0.67149	0.67234	1	12446	1	-2.6068
SRPR	4	0.018644	0.059703	0.818079	1392	2	-1.4399	0.61976	0.62652	1	11587	1	-1.4399
COQ6	4	0.018654	0.059736	0.818079	1393	4	-1.2316	0.98135	0.98151	1	18522	0	-1.2316
MLLT3	4	0.018656	0.059741	0.818079	1394	4	-2.8875	0.97952	0.97967	1	18464	0	-2.8875
ZNF787	4	0.018688	0.059839	0.818079	1395	3	-0.96361	0.72046	0.72053	1	13293	0	-0.96361
HRH4	4	0.018715	0.059915	0.818079	1396	3	-3.071	0.35302	0.44481	1	8300	1	-3.071
NCOA5	4	0.018728	0.059958	0.818079	1397	3	-2.963	0.90474	0.90452	1	16758	0	-2.963
RNASE1	4	0.018743	0.060006	0.818079	1398	3	-2.3903	0.46807	0.51456	1	9564	1	-2.3903
MAEA	4	0.018746	0.060014	0.818079	1399	4	-0.7633	0.97084	0.97092	1	18236	0	-0.7633
KLRB1	4	0.018752	0.060037	0.818079	1400	3	-2.1427	0.22614	0.34145	1	6430	1	-2.1427
DNAJB13	4	0.018753	0.060038	0.818079	1401	3	-3.5569	0.6493	0.65216	1	12056	1	-3.5569
PCBP3	4	0.018768	0.060083	0.818079	1402	2	-2.3201	0.27833	0.4044	1	7583	1	-2.3201
CHRM1	4	0.018779	0.06011	0.818079	1403	4	-1.9789	0.98122	0.98139	1	18520	0	-1.9789
USP17L2	4	0.018798	0.060162	0.818079	1404	4	-2.9522	0.96302	0.96303	1	18044	0	-2.9522
BCAM	4	0.018801	0.060175	0.818079	1405	4	-2.652	0.9812	0.98136	1	18519	0	-2.652
VMAC	4	0.018808	0.060196	0.818079	1406	4	-2.6515	0.98119	0.98136	1	18518	0	-2.6515
HJURP	4	0.018839	0.060287	0.818079	1407	4	-4.069	0.98116	0.98132	1	18517	0	-4.069
XAGE1B	4	0.018847	0.060307	0.818079	1408	3	-2.2281	0.051231	0.1194	0.948592	2406	1	-2.2281
GORASP1	4	0.018876	0.060384	0.818079	1409	4	-2.5409	0.98112	0.98128	1	18516	0	-2.5409
TEKT4	4	0.018889	0.060417	0.818079	1410	3	-2.1864	0.86387	0.86377	1	15858	0	-2.1864
PMPCB	4	0.018898	0.060448	0.818079	1411	4	-2.5199	0.9507	0.95075	1	17745	0	-2.5199
ANKRD60	4	0.018924	0.060526	0.818079	1412	3	-2.3686	0.1174	0.20692	0.983539	4021	1	-2.3686
CADM3	4	0.018949	0.060603	0.818079	1413	2	-1.6126	0.76019	0.76015	1	14016	0	-1.6126
GPR174	4	0.018966	0.060667	0.818079	1414	4	-0.89901	0.98103	0.9812	1	18515	0	-0.89901
VPS39	4	0.018985	0.060726	0.818079	1415	3	-2.1792	0.65235	0.65483	1	12102	1	-2.1792
COA5	4	0.019009	0.060799	0.818079	1416	4	-1.9803	0.98099	0.98115	1	18514	0	-1.9803
LINGO1	4	0.019016	0.06082	0.818079	1417	4	-3.1618	0.98098	0.98114	1	18513	0	-3.1618
THEG	4	0.019037	0.060886	0.818079	1418	3	-1.7945	0.92641	0.92633	1	17204	0	-1.7945
CLUH	4	0.019051	0.060926	0.818079	1419	2	-0.66037	0.72912	0.7292	1	13457	0	-0.66037
CCNC	4	0.019061	0.06096	0.818079	1420	4	-3.2637	0.98094	0.9811	1	18508	0	-3.2637
MMS19	4	0.019061	0.06096	0.818079	1421	4	-3.6092	0.98094	0.9811	1	18511	0	-3.6092
CLTC	4	0.019061	0.06096	0.818079	1422	4	-3.6385	0.98094	0.9811	1	18507	0	-3.6385
RHPN1	4	0.019061	0.06096	0.818079	1423	4	-3.3358	0.98094	0.9811	1	18509	0	-3.3358
POLR2C	4	0.019061	0.06096	0.818079	1424	4	-3.2637	0.98094	0.9811	1	18510	0	-3.2637
ZNF587B	4	0.019089	0.061042	0.818079	1425	3	-2.8779	0.93057	0.93051	1	17286	0	-2.8779
DHX40	4	0.019098	0.06106	0.818079	1426	4	-2.9917	0.9809	0.98107	1	18506	0	-2.9917
LOC100129083	4	0.019127	0.061146	0.818079	1427	3	-2.1754	0.50158	0.53708	1	9964	1	-2.1754
HTR3C	4	0.019131	0.061158	0.818079	1428	4	-2.4309	0.98087	0.98103	1	18503	0	-2.4309
JAK3	4	0.019131	0.061158	0.818079	1429	4	-3.6373	0.98087	0.98103	1	18504	0	-3.6373
ZBTB17	4	0.019154	0.061228	0.818448	1430	4	-3.282	0.96682	0.96688	1	18140	0	-3.282
OR5AN1	4	0.019172	0.061277	0.818527	1431	3	-3.8873	0.86811	0.86796	1	15944	0	-3.8873
CDH11	4	0.019202	0.061364	0.8186	1432	2	-0.71752	0.86094	0.86087	1	15808	0	-0.71752
BIN1	4	0.019204	0.061368	0.8186	1433	1	0.34586	0.04158	0.099235	0.941876	2003	3	0.34586
CHRND	4	0.019255	0.061531	0.819276	1434	2	-0.30321	0.785	0.78485	1	14479	0	-0.30321
SLC25A25	4	0.019255	0.061532	0.819276	1435	4	-1.9915	0.98074	0.9809	1	18502	0	-1.9915
RAD23B	4	0.019282	0.061612	0.819276	1436	3	-3.3285	0.92418	0.9241	1	17154	0	-3.3285
SNAPC2	4	0.019301	0.061667	0.819276	1437	4	-1.2719	0.9807	0.98086	1	18501	0	-1.2719
GRIN2A	4	0.019306	0.061686	0.819276	1438	2	-0.14559	0.042862	0.10195	0.941876	2061	2	-0.14559
SPATA31A1	4	0.019306	0.061689	0.819276	1439	4	-1.8822	0.98069	0.98086	1	18500	0	-1.8822
LSG1	4	0.019315	0.061719	0.819276	1440	4	-2.2002	0.98068	0.98085	1	18499	0	-2.2002
SLC38A2	4	0.019335	0.061785	0.81958	1441	4	-2.8783	0.98066	0.98083	1	18498	0	-2.8783
HHLA1	4	0.019364	0.061868	0.819842	1442	2	-0.7252	0.58	0.59427	1	11004	1	-0.7252
BAGE2	4	0.019381	0.061919	0.819842	1443	4	-3.5686	0.98062	0.98079	1	18497	0	-3.5686
ZNF75A	4	0.019403	0.062001	0.819842	1444	4	-1.9256	0.9806	0.98078	1	18496	0	-1.9256
AMDHD2	4	0.019405	0.062008	0.819842	1445	3	-2.1455	0.12854	0.22076	0.986778	4274	1	-2.1455
ZIK1	4	0.019414	0.062037	0.819842	1446	3	-1.6718	0.6141	0.62167	1	11501	1	-1.6718
BCAT2	4	0.019427	0.062062	0.819842	1447	3	-1.6254	0.77412	0.77398	1	14271	0	-1.6254
TMEM200C	4	0.019458	0.062162	0.819901	1448	1	0.1344	0.37806	0.45909	1	8568	1	0.1344
TMEM47	4	0.01946	0.062167	0.819901	1449	4	-3.0355	0.98054	0.98072	1	18494	0	-3.0355
USP14	4	0.01947	0.062195	0.819901	1450	3	-0.92224	0.26931	0.39422	1	7397	1	-0.92224
SEC61B	4	0.019495	0.062273	0.820363	1451	3	-3.5099	0.90843	0.90824	1	16836	0	-3.5099
HIST1H3G	4	0.019543	0.062419	0.821377	1452	2	-1.8835	0.81733	0.8173	1	15028	0	-1.8835
SPDYE4	4	0.01956	0.062464	0.821377	1453	1	0.25348	0.1515	0.24929	0.995946	4780	2	0.25348
POLM	4	0.019568	0.062479	0.821377	1454	3	-2.3114	0.4266	0.48819	1	9113	1	-2.3114
TTC3	4	0.019632	0.062666	0.821446	1455	4	-2.7064	0.98037	0.98054	1	18492	0	-2.7064
EPC1	4	0.019646	0.062705	0.821446	1456	3	-3.1385	0.68679	0.68693	1	12705	1	-3.1385
HIST1H2BJ	4	0.019662	0.062748	0.821446	1457	4	-3.0288	0.98034	0.98052	1	18491	0	-3.0288
POLR2F	4	0.019662	0.062749	0.821446	1458	3	-3.6153	0.87711	0.87694	1	16155	0	-3.6153
PRPF3	4	0.019681	0.062801	0.821446	1459	3	-3.2031	0.67477	0.6754	1	12501	1	-3.2031
MAP1LC3A	4	0.0197	0.062858	0.821446	1460	4	-1.9015	0.9803	0.98048	1	18490	0	-1.9015
IQCG	4	0.019701	0.062862	0.821446	1461	3	-3.4655	0.62513	0.63101	1	11673	1	-3.4655
GPX2	4	0.019713	0.062899	0.821446	1462	2	-0.107	0.15701	0.25606	0.995946	4905	2	-0.107
THOC2	4	0.019764	0.063043	0.821446	1463	3	-0.83782	0.87246	0.87234	1	16023	0	-0.83782
IMPDH2	4	0.01978	0.063083	0.821446	1464	4	-1.7999	0.94277	0.94281	1	17565	0	-1.7999
KIAA1841	4	0.019789	0.063114	0.821446	1465	4	-2.2529	0.98021	0.98039	1	18489	0	-2.2529
MAFF	4	0.019815	0.063181	0.821446	1466	3	-1.5403	0.87711	0.87694	1	16148	0	-1.5403
SLCO1C1	4	0.01983	0.063227	0.821446	1467	4	-3.268	0.98017	0.98034	1	18488	0	-3.268
NEB	4	0.019837	0.063248	0.821446	1468	2	-1.8373	0.71239	0.7125	1	13137	0	-1.8373
ZNF20	4	0.019839	0.063254	0.821446	1469	3	-2.583	0.81469	0.81466	1	14981	0	-2.583
CXorf36	4	0.019846	0.063275	0.821446	1470	2	-0.83607	0.10933	0.19694	0.981566	3831	1	-0.83607
CRLF1	4	0.019849	0.063285	0.821446	1471	4	-3.4745	0.98015	0.98032	1	18487	0	-3.4745
ASIC4	4	0.019878	0.063386	0.821446	1472	2	-0.37008	0.035634	0.086561	0.937781	1758	2	-0.37008
CPEB4	4	0.019885	0.063409	0.821446	1473	4	-2.5412	0.98012	0.98029	1	18486	0	-2.5412
GALR2	4	0.01991	0.063483	0.821446	1474	4	-1.3922	0.98009	0.98027	1	18485	0	-1.3922
SUSD6	4	0.019916	0.063503	0.821446	1475	3	-1.796	0.49406	0.53194	1	9880	1	-1.796
SLC27A5	4	0.019949	0.063606	0.821446	1476	4	-2.1052	0.94477	0.94476	1	17608	0	-2.1052
LOC389602	4	0.019952	0.063612	0.821446	1477	2	-1.0471	0.20968	0.32114	1	6076	1	-1.0471
SNRNP25	4	0.019956	0.063621	0.821446	1478	4	-2.6445	0.98004	0.98021	1	18484	0	-2.6445
NOD2	4	0.019962	0.063644	0.821446	1479	4	-2.099	0.98004	0.9802	1	18483	0	-2.099
LOC100130451	4	0.019986	0.063718	0.821446	1480	4	-0.68155	0.98001	0.98018	1	18482	0	-0.68155
TRA2B	4	0.019989	0.063726	0.821446	1481	4	-3.0085	0.98001	0.98017	1	18481	0	-3.0085
DENND3	4	0.020002	0.063758	0.821446	1482	3	-2.6725	0.83466	0.83468	1	15348	0	-2.6725
PAQR3	4	0.020023	0.063811	0.821446	1483	4	-3.0864	0.97998	0.98014	1	18480	0	-3.0864
FARS2	4	0.020066	0.063934	0.821446	1484	4	-3.175	0.97993	0.98009	1	18477	0	-3.175
WDR82	4	0.020066	0.063934	0.821446	1485	4	-3.1285	0.97993	0.98009	1	18479	0	-3.1285
ACTR10	4	0.020066	0.063934	0.821446	1486	4	-2.3585	0.97993	0.98009	1	18476	0	-2.3585
MEAF6	4	0.020066	0.063934	0.821446	1487	4	-2.8349	0.97993	0.98009	1	18478	0	-2.8349
MARCH10	4	0.020069	0.063945	0.821446	1488	2	-0.43476	0.12224	0.21297	0.98517	4127	1	-0.43476
VPS25	4	0.020154	0.064188	0.822362	1489	4	-3.8667	0.97985	0.98001	1	18474	0	-3.8667
TUBGCP4	4	0.020154	0.064188	0.822362	1490	4	-3.0136	0.97985	0.98001	1	18473	0	-3.0136
RBM8A	4	0.020154	0.064188	0.822362	1491	4	-3.7333	0.97985	0.98001	1	18475	0	-3.7333
GNG8	4	0.020171	0.064231	0.822362	1492	3	-1.9796	0.71827	0.71835	1	13245	0	-1.9796
VAMP8	4	0.020171	0.064232	0.822362	1493	3	-2.0409	0.49328	0.53142	1	9873	1	-2.0409
ZNF701	4	0.020204	0.064324	0.822992	1494	4	-2.5368	0.94721	0.9472	1	17664	0	-2.5368
PFDN6	4	0.020221	0.064374	0.823084	1495	4	-3.2004	0.97978	0.97994	1	18472	0	-3.2004
MED27	4	0.020276	0.064528	0.82433	1496	4	-1.6651	0.97972	0.97989	1	18471	0	-1.6651
NOB1	4	0.020299	0.064588	0.82433	1497	3	-2.3202	0.89567	0.89553	1	16547	0	-2.3202
NFYC	4	0.020304	0.064601	0.82433	1498	4	-2.1653	0.9797	0.97986	1	18470	0	-2.1653
REXO2	4	0.020323	0.06465	0.824401	1499	3	-0.88771	0.81077	0.81071	1	14917	0	-0.88771
EHBP1L1	4	0.020343	0.06471	0.82444	1500	4	-2.5096	0.97966	0.97982	1	18469	0	-2.5096
RYR2	4	0.020371	0.064802	0.82444	1501	4	-3.7082	0.97963	0.97978	1	18468	0	-3.7082
PARP1	4	0.020374	0.064812	0.82444	1502	4	-1.9224	0.96917	0.96925	1	18196	0	-1.9224
SHROOM1	4	0.020379	0.064825	0.82444	1503	4	-1.5807	0.97962	0.97977	1	18467	0	-1.5807
HOXA1	4	0.020401	0.064888	0.824689	1504	4	-2.7351	0.9796	0.97975	1	18466	0	-2.7351
RNF44	4	0.02044	0.065008	0.825316	1505	4	-0.93252	0.97956	0.97971	1	18465	0	-0.93252
RPLP0	4	0.020489	0.065142	0.825316	1506	4	-3.5064	0.97951	0.97966	1	18463	0	-3.5064
PITRM1	4	0.02049	0.065143	0.825316	1507	3	-2.1324	0.86709	0.86695	1	15918	0	-2.1324
BRCA2	4	0.020498	0.065162	0.825316	1508	3	-3.5932	0.85306	0.85307	1	15679	0	-3.5932
OGT	4	0.02051	0.065204	0.825316	1509	4	-3.7505	0.97949	0.97963	1	18462	0	-3.7505
MRPL21	4	0.020578	0.065394	0.825316	1510	3	-2.2587	0.67933	0.67975	1	12577	1	-2.2587
UBE2O	4	0.020628	0.06555	0.825316	1511	3	-1.2394	0.60352	0.61305	1	11334	1	-1.2394
TRIM5	4	0.020632	0.065557	0.825316	1512	3	-2.2396	0.33018	0.43211	1	8068	1	-2.2396
TOMM40	4	0.020648	0.065603	0.825316	1513	4	-2.9612	0.97935	0.97951	1	18460	0	-2.9612
GABRR2	4	0.020652	0.065615	0.825316	1514	3	-3.5798	0.44579	0.50014	1	9330	1	-3.5798
POLG2	4	0.02066	0.065643	0.825316	1515	3	-3.3458	0.91343	0.91325	1	16931	0	-3.3458
UTP20	4	0.02067	0.065663	0.825316	1516	4	-3.4658	0.97933	0.97949	1	18459	0	-3.4658
MTF2	4	0.020679	0.065693	0.825316	1517	2	-0.23228	0.19297	0.30056	1	5699	1	-0.23228
TTC30B	4	0.020707	0.065776	0.825316	1518	2	-1.424	0.71799	0.71808	1	13238	0	-1.424
TGFBI	4	0.02073	0.065844	0.825316	1519	3	-0.61218	0.61151	0.61953	1	11461	1	-0.61218
AQP6	4	0.020746	0.065897	0.825316	1520	4	-2.6403	0.97925	0.97941	1	18457	0	-2.6403
TRIM49B	4	0.020757	0.065927	0.825316	1521	4	-1.69	0.97003	0.9701	1	18216	0	-1.69
TACR3	4	0.020775	0.065976	0.825316	1522	4	-2.2785	0.97923	0.97936	1	18456	0	-2.2785
SAA2-SAA4	4	0.020781	0.065994	0.825316	1523	1	0.13088	0.17925	0.28359	1	5403	1	0.13088
TRDMT1	4	0.020796	0.066038	0.825316	1524	3	-2.0284	0.62809	0.63353	1	11731	1	-2.0284
SMR3B	4	0.020796	0.066038	0.825316	1525	3	-3.5802	0.077811	0.15719	0.962323	3121	1	-3.5802
CDT1	4	0.020832	0.066142	0.825316	1526	2	-1.2595	0.24426	0.36369	1	6827	1	-1.2595
SLC37A1	4	0.020853	0.066193	0.825316	1527	4	-1.0333	0.9395	0.93953	1	17500	0	-1.0333
STAC2	4	0.020866	0.066231	0.825316	1528	3	-3.692	0.52505	0.55349	1	10261	1	-3.692
TRIM64C	4	0.020879	0.066264	0.825316	1529	4	-0.9665	0.97912	0.97926	1	18455	0	-0.9665
CYP11A1	4	0.020883	0.066272	0.825316	1530	2	-1.1479	0.14685	0.24358	0.995145	4673	1	-1.1479
SRP68	4	0.020899	0.066318	0.825316	1531	4	-2.9761	0.9791	0.97923	1	18454	0	-2.9761
OR10J5	4	0.020906	0.066332	0.825316	1532	4	-3.15	0.97909	0.97923	1	18453	0	-3.15
ARTN	4	0.020934	0.066414	0.825316	1533	1	-0.27872	0.75759	0.75757	1	13973	0	-0.27872
ILF2	4	0.02095	0.066461	0.825316	1534	3	-3.3476	0.86817	0.86802	1	15946	0	-3.3476
RNF207	4	0.020975	0.066524	0.825316	1535	3	-1.9628	0.85713	0.85712	1	15745	0	-1.9628
RCE1	4	0.020984	0.066549	0.825316	1536	2	-0.54063	0.86205	0.86196	1	15827	0	-0.54063
SH3BGRL3	4	0.021026	0.066657	0.825316	1537	2	-1.152	0.71195	0.71206	1	13132	0	-1.152
MSL1	4	0.021033	0.066678	0.825316	1538	4	-3.3109	0.97897	0.97909	1	18452	0	-3.3109
IQCJ	4	0.021034	0.06668	0.825316	1539	3	-2.213	0.36757	0.45308	1	8462	1	-2.213
GPR32	4	0.021034	0.06668	0.825316	1540	3	-1.1248	0.011033	0.031294	0.89799	654	1	-1.1248
C21orf59	4	0.021059	0.066754	0.825316	1541	4	-2.697	0.97894	0.97907	1	18451	0	-2.697
MARS2	4	0.021077	0.0668	0.825316	1542	4	-3.6469	0.97592	0.97605	1	18372	0	-3.6469
GCC2	4	0.021093	0.066848	0.825316	1543	4	-2.3305	0.97891	0.97903	1	18450	0	-2.3305
MPI	4	0.02111	0.066901	0.825316	1544	3	-2.3089	0.30764	0.41977	1	7843	1	-2.3089
RNF138	4	0.021136	0.066983	0.825316	1545	4	-2.1727	0.97886	0.97899	1	18449	0	-2.1727
ING5	4	0.021149	0.06702	0.825316	1546	3	-4.0211	0.60264	0.61232	1	11319	1	-4.0211
TEX10	4	0.021152	0.067031	0.825316	1547	4	-4.0229	0.97885	0.97896	1	18448	0	-4.0229
GPX5	4	0.021152	0.067031	0.825316	1548	3	-1.6587	0.93311	0.9331	1	17345	0	-1.6587
SLC25A32	4	0.021188	0.067139	0.825316	1549	3	-1.2153	0.18303	0.2882	1	5482	1	-1.2153
LCE1C	4	0.021193	0.067156	0.825316	1550	4	-3.1032	0.97881	0.97892	1	18444	0	-3.1032
POLE2	4	0.021193	0.067156	0.825316	1551	4	-3.7611	0.97881	0.97892	1	18445	0	-3.7611
LRRC41	4	0.021193	0.067156	0.825316	1552	4	-3.3215	0.97881	0.97892	1	18443	0	-3.3215
PSMA1	4	0.021193	0.067156	0.825316	1553	4	-3.42	0.97881	0.97892	1	18447	0	-3.42
POU5F1	4	0.02122	0.067219	0.825316	1554	3	-3.0466	0.34988	0.44306	1	8271	1	-3.0466
CCT8	4	0.021228	0.067248	0.825316	1555	3	-2.7877	0.55681	0.57646	1	10685	1	-2.7877
BCL2A1	4	0.021239	0.067275	0.825316	1556	1	-0.10234	0.73456	0.73463	1	13560	0	-0.10234
HSD17B10	4	0.021251	0.067314	0.825316	1557	4	-3.8886	0.97875	0.97886	1	18442	0	-3.8886
CRH	4	0.021257	0.067324	0.825316	1558	3	-3.2574	0.42034	0.48432	1	9043	1	-3.2574
MTR	4	0.021289	0.067421	0.825316	1559	4	-0.92204	0.96328	0.96329	1	18048	0	-0.92204
TIMM22	4	0.021311	0.067483	0.825316	1560	4	-1.7798	0.97869	0.9788	1	18441	0	-1.7798
TSPAN15	4	0.021313	0.067485	0.825316	1561	2	-1.7938	0.65698	0.65898	1	12173	1	-1.7938
AIF1	4	0.021322	0.067508	0.825316	1562	3	-2.2437	0.16378	0.26443	0.998055	5063	1	-2.2437
FAM132B	4	0.021334	0.06755	0.825316	1563	3	-1.4101	0.2334	0.35041	1	6600	1	-1.4101
ABCA3	4	0.02134	0.067564	0.825316	1564	1	0.203	0.22349	0.33823	1	6367	2	0.203
CASC1	4	0.021343	0.067574	0.825316	1565	4	-2.1029	0.97866	0.97877	1	18440	0	-2.1029
RAB35	4	0.02136	0.067625	0.825316	1566	2	-2.3613	0.46387	0.51186	1	9521	1	-2.3613
VSTM2L	4	0.021406	0.067762	0.825316	1567	3	-0.97133	0.59654	0.60734	1	11221	1	-0.97133
NEURL1B	4	0.021408	0.067767	0.825316	1568	4	-2.4857	0.96522	0.96528	1	18099	0	-2.4857
CDH2	4	0.021415	0.067791	0.825316	1569	4	-3.0756	0.97858	0.97869	1	18439	0	-3.0756
PM20D2	4	0.02143	0.067846	0.825316	1570	4	-1.4829	0.97857	0.97869	1	18438	0	-1.4829
FATE1	4	0.02144	0.067883	0.825316	1571	2	-1.6767	0.16554	0.26658	0.998116	5099	1	-1.6767
MTCL1	4	0.021442	0.067888	0.825316	1572	3	-2.4232	0.91769	0.91754	1	17020	0	-2.4232
OGFOD1	4	0.02145	0.067916	0.825316	1573	4	-1.3117	0.97855	0.97867	1	18437	0	-1.3117
NOL9	4	0.021493	0.06804	0.826047	1574	3	-4.0022	0.17008	0.27223	0.998116	5212	1	-4.0022
UTP14A	4	0.021522	0.068124	0.826047	1575	4	-2.3842	0.97848	0.9786	1	18436	0	-2.3842
MRPL18	4	0.021543	0.068188	0.826047	1576	2	-2.2144	0.33067	0.43238	1	8076	1	-2.2144
STRN4	4	0.02156	0.068236	0.826047	1577	4	-2.5224	0.97844	0.97856	1	18435	0	-2.5224
LEO1	4	0.021564	0.068248	0.826047	1578	3	-3.3941	0.92618	0.9261	1	17199	0	-3.3941
ZDHHC19	4	0.021573	0.068281	0.826047	1579	4	-3.1074	0.96569	0.96575	1	18109	0	-3.1074
CD84	4	0.021585	0.068309	0.826047	1580	3	-2.9326	0.45838	0.50827	1	9456	1	-2.9326
CHPF2	4	0.021594	0.068334	0.826047	1581	3	-1.5145	0.5241	0.55283	1	10248	1	-1.5145
SAMD12	4	0.021607	0.068366	0.826047	1582	4	-2.2007	0.97839	0.97851	1	18434	0	-2.2007
GEMIN7	4	0.021639	0.068443	0.826123	1583	4	-1.85	0.97836	0.97848	1	18433	0	-1.85
ATP6V0C	4	0.021645	0.068458	0.826123	1584	4	-4.2637	0.95697	0.957	1	17890	0	-4.2637
FAM53B	4	0.021696	0.068628	0.826639	1585	4	-0.72512	0.94639	0.9464	1	17651	0	-0.72512
GAS2L3	4	0.021696	0.068628	0.826639	1586	2	-0.61131	0.7881	0.78796	1	14525	0	-0.61131
TRAFD1	4	0.021697	0.068631	0.826639	1587	4	-2.0473	0.9783	0.97841	1	18432	0	-2.0473
CDCA5	4	0.021732	0.068737	0.826726	1588	4	-3.3453	0.97827	0.97838	1	18431	0	-3.3453
CLEC14A	4	0.021765	0.06883	0.826726	1589	3	-2.6476	0.071769	0.14945	0.959776	2976	1	-2.6476
RBBP5	4	0.021769	0.068839	0.826726	1590	4	-2.9344	0.97823	0.97834	1	18430	0	-2.9344
PTX4	4	0.021798	0.06893	0.826726	1591	1	-0.065113	0.63023	0.63536	1	11768	1	-0.065113
ZNF852	4	0.021816	0.06898	0.826726	1592	3	-2.1734	0.068736	0.14559	0.957412	2902	1	-2.1734
FXN	4	0.021816	0.068981	0.826726	1593	3	-3.0605	0.88031	0.88017	1	16222	0	-3.0605
RFWD2	4	0.021818	0.068984	0.826726	1594	4	-3.3376	0.97818	0.9783	1	18429	0	-3.3376
SNRNP48	4	0.021818	0.068984	0.826726	1595	4	-3.1615	0.97818	0.9783	1	18428	0	-3.1615
PANX1	4	0.021858	0.069105	0.827415	1596	3	-0.88241	0.59646	0.60728	1	11220	1	-0.88241
AIPL1	4	0.021867	0.069128	0.827415	1597	4	-2.1036	0.97813	0.97825	1	18427	0	-2.1036
SCO2	4	0.021894	0.069216	0.827612	1598	3	-4.0727	0.62721	0.63277	1	11717	1	-4.0727
ZNF131	4	0.021899	0.069231	0.827612	1599	3	-2.4877	0.085998	0.16751	0.966851	3309	1	-2.4877
FBXL18	4	0.021976	0.069451	0.828431	1600	4	-2.8372	0.97802	0.97812	1	18424	0	-2.8372
PPP1R16B	4	0.021979	0.069455	0.828431	1601	3	-2.8844	0.37061	0.45478	1	8490	1	-2.8844
EIF5B	4	0.02199	0.069497	0.828431	1602	4	-1.4037	0.97801	0.97811	1	18423	0	-1.4037
ZNRF2	4	0.022002	0.069537	0.828431	1603	4	-2.3269	0.978	0.9781	1	18422	0	-2.3269
TMEM189-UBE2V1	4	0.022052	0.069674	0.828431	1604	3	-0.65579	0.42349	0.4863	1	9079	1	-0.65579
CEACAM18	4	0.022065	0.06971	0.828431	1605	3	-1.5779	0.47877	0.52172	1	9701	1	-1.5779
TBR1	4	0.022103	0.069817	0.828431	1606	4	-3.6167	0.9779	0.97799	1	18421	0	-3.6167
PDE4A	4	0.022103	0.069817	0.828431	1607	3	-2.6734	0.5438	0.56691	1	10523	1	-2.6734
ACOX2	4	0.022125	0.069866	0.828431	1608	3	-3.0108	0.90885	0.90864	1	16842	0	-3.0108
DGAT2L6	4	0.022133	0.069893	0.828431	1609	3	-2.5225	0.91554	0.91539	1	16970	0	-2.5225
FAM214B	4	0.022147	0.069925	0.828431	1610	4	-2.6463	0.97785	0.97793	1	18420	0	-2.6463
RNH1	4	0.022153	0.069941	0.828431	1611	4	-2.9039	0.97027	0.97035	1	18221	0	-2.9039
C20orf194	4	0.022204	0.070079	0.828431	1612	4	-1.0378	0.94503	0.94501	1	17616	0	-1.0378
ZNF30	4	0.022221	0.070122	0.828431	1613	3	-1.8881	0.23327	0.35026	1	6595	1	-1.8881
GDPD4	4	0.022229	0.070147	0.828431	1614	4	-1.3229	0.94158	0.94161	1	17543	0	-1.3229
GNL3	4	0.02223	0.070148	0.828431	1615	4	-3.7527	0.97777	0.97785	1	18419	0	-3.7527
TMEM151A	4	0.022246	0.070205	0.828431	1616	3	-1.6782	0.84962	0.84966	1	15613	0	-1.6782
RNF146	4	0.022255	0.070234	0.828431	1617	1	-0.14846	0.5376	0.56245	1	10436	1	-0.14846
RAB3A	4	0.022263	0.070256	0.828431	1618	3	-2.2232	0.81074	0.81068	1	14916	0	-2.2232
WDFY4	4	0.022289	0.070333	0.828431	1619	2	-0.94202	0.18873	0.29524	1	5601	2	-0.94202
OR52B4	4	0.022306	0.07038	0.828431	1620	3	-0.75763	0.20195	0.31165	1	5909	1	-0.75763
USP44	4	0.022306	0.07038	0.828431	1621	4	-2.3774	0.95155	0.9516	1	17766	0	-2.3774
CNOT1	4	0.02232	0.070409	0.828431	1622	4	-2.7881	0.97768	0.97775	1	18417	0	-2.7881
CDH23	4	0.02233	0.070447	0.828431	1623	3	-3.3392	0.60003	0.61019	1	11279	1	-3.3392
CNOT2	4	0.022333	0.070452	0.828431	1624	4	-2.8322	0.97767	0.97775	1	18416	0	-2.8322
PARD6G	4	0.022339	0.070465	0.828431	1625	3	-2.844	0.74122	0.74127	1	13658	0	-2.844
MRPS31	4	0.022349	0.070494	0.828431	1626	3	-2.2196	0.772	0.77186	1	14236	0	-2.2196
DESI2	4	0.022357	0.070513	0.828431	1627	3	-3.0585	0.29386	0.41246	1	7726	1	-3.0585
NDUFS6	4	0.022393	0.070606	0.828982	1628	4	-1.803	0.94902	0.94903	1	17706	0	-1.803
SLC17A2	4	0.022407	0.070647	0.828982	1629	1	0.47634	0.053244	0.12353	0.94935	2482	3	0.47634
TLR4	4	0.022436	0.070739	0.829093	1630	4	-0.81513	0.97756	0.97764	1	18415	0	-0.81513
BTNL10	4	0.022471	0.07085	0.829093	1631	3	-2.3468	0.24781	0.36808	1	6905	1	-2.3468
MRPL33	4	0.022497	0.070926	0.829093	1632	3	-3.4993	0.89872	0.89862	1	16612	0	-3.4993
DCST1	4	0.022509	0.070957	0.829093	1633	2	-0.91306	0.79325	0.79304	1	14627	0	-0.91306
GPR17	4	0.022515	0.070978	0.829093	1634	3	-2.4194	0.92136	0.92118	1	17097	0	-2.4194
FAM200A	4	0.02252	0.070997	0.829093	1635	4	-3.2035	0.97748	0.97755	1	18412	0	-3.2035
WDR44	4	0.022544	0.071065	0.829093	1636	3	-1.4222	0.56087	0.57945	1	10741	1	-1.4222
RPRD1B	4	0.022544	0.071065	0.829093	1637	3	-4.419	0.93681	0.93678	1	17421	0	-4.419
ZNF727	4	0.022559	0.071116	0.829093	1638	2	-1.57	0.70291	0.703	1	12980	0	-1.57
RAB18	4	0.022586	0.071194	0.829093	1639	3	-3.5686	0.78695	0.78685	1	14508	0	-3.5686
CLCA4	4	0.02261	0.071259	0.829093	1640	2	-0.44808	0.21676	0.32993	1	6219	1	-0.44808
LSM10	4	0.022616	0.071278	0.829093	1641	4	-2.3479	0.97738	0.97746	1	18411	0	-2.3479
EXOSC3	4	0.022659	0.071397	0.829093	1642	4	-3.4684	0.97734	0.97742	1	18410	0	-3.4684
GDA	4	0.022661	0.071403	0.829093	1643	2	-1.5328	0.28092	0.40575	1	7608	1	-1.5328
TPPP3	4	0.022671	0.07143	0.829093	1644	2	-0.50993	0.64067	0.64449	1	11915	1	-0.50993
RBM17	4	0.022697	0.071505	0.829093	1645	3	-3.8933	0.81746	0.81744	1	15035	0	-3.8933
NXPE4	4	0.022707	0.071531	0.829093	1646	4	-3.3322	0.97729	0.97738	1	18409	0	-3.3322
TAL1	4	0.022712	0.071546	0.829093	1647	3	-0.68101	0.6145	0.62204	1	11510	1	-0.68101
CBWD6	4	0.022732	0.071609	0.829093	1648	3	-2.6714	0.19784	0.30659	1	5815	1	-2.6714
IPO13	4	0.022749	0.071661	0.829093	1649	3	-3.8002	0.53539	0.56083	1	10404	1	-3.8002
GTPBP3	4	0.022762	0.071702	0.829093	1650	2	-0.22216	0.51405	0.54569	1	10118	1	-0.22216
GSG1	4	0.022799	0.071813	0.829093	1651	4	-2.2232	0.9772	0.97728	1	18408	0	-2.2232
COX5A	4	0.022816	0.071863	0.829093	1652	4	-2.0444	0.96727	0.96735	1	18150	0	-2.0444
GJD3	4	0.02282	0.071877	0.829093	1653	3	-3.47	0.56126	0.57974	1	10747	1	-3.47
CCDC160	4	0.022829	0.071907	0.829093	1654	3	-2.3338	0.87265	0.87253	1	16025	0	-2.3338
MED29	4	0.022831	0.071911	0.829093	1655	4	-2.7681	0.97717	0.97725	1	18407	0	-2.7681
NDC1	4	0.022852	0.071961	0.829093	1656	4	-0.92713	0.97715	0.97723	1	18406	0	-0.92713
RAB3GAP2	4	0.022864	0.072008	0.829093	1657	2	-0.82675	0.41411	0.48055	1	8963	1	-0.82675
TSR3	4	0.022874	0.072034	0.829093	1658	4	-2.6325	0.9393	0.9393	1	17495	0	-2.6325
FAM135B	4	0.022907	0.07212	0.829093	1659	2	-0.8376	0.096383	0.1806	0.970566	3556	2	-0.8376
KCNE2	4	0.022927	0.072172	0.829093	1660	3	-1.6583	0.0015745	0.0056969	0.838155	123	1	-1.6583
OSCP1	4	0.022928	0.072174	0.829093	1661	4	-2.7694	0.97707	0.97716	1	18405	0	-2.7694
ZNF436	4	0.022944	0.072214	0.829093	1662	4	-3.4433	0.97706	0.97715	1	18404	0	-3.4433
NPIPB9	4	0.022946	0.072221	0.829093	1663	3	-2.9057	0.11033	0.19819	0.981586	3858	1	-2.9057
POLQ	4	0.022968	0.072288	0.829093	1664	3	-2.4872	0.79066	0.79048	1	14576	0	-2.4872
LOC730183	4	0.022971	0.072297	0.829093	1665	4	-2.8491	0.97703	0.97712	1	18403	0	-2.8491
KCNQ4	4	0.022992	0.072363	0.829093	1666	4	-0.7933	0.97701	0.9771	1	18402	0	-0.7933
SSR4	4	0.023016	0.072441	0.829093	1667	1	0.2767	0.046179	0.10889	0.941876	2201	3	0.2767
ATP5H	4	0.023023	0.07246	0.829093	1668	4	-2.9469	0.97698	0.97707	1	18401	0	-2.9469
GOT1L1	4	0.023038	0.072506	0.829093	1669	3	-1.4195	0.81422	0.81418	1	14972	0	-1.4195
VHLL	4	0.023067	0.072583	0.829093	1670	1	0.38598	0.037857	0.091268	0.941505	1850	3	0.38598
POLR2D	4	0.023084	0.072642	0.829093	1671	4	-3.1629	0.97692	0.97699	1	18398	0	-3.1629
GPS2	4	0.023084	0.072642	0.829093	1672	4	-3.7246	0.97692	0.97699	1	18399	0	-3.7246
HSPA9	4	0.023084	0.072642	0.829093	1673	4	-3.5316	0.97692	0.97699	1	18400	0	-3.5316
TMEM140	4	0.023102	0.072687	0.829093	1674	3	-3.1591	0.90248	0.90237	1	16706	0	-3.1591
C7orf62	4	0.023118	0.072744	0.829093	1675	2	-0.41755	0.51854	0.5489	1	10178	1	-0.41755
CABP4	4	0.02313	0.072783	0.829093	1676	4	-3.492	0.97687	0.97695	1	18395	0	-3.492
NRG3	4	0.023135	0.0728	0.829093	1677	2	-2.0004	0.071378	0.14894	0.959776	2965	1	-2.0004
PLOD1	4	0.023157	0.072859	0.829093	1678	4	-0.84025	0.97684	0.97692	1	18394	0	-0.84025
SUFU	4	0.023176	0.072912	0.829093	1679	4	-4.2334	0.94552	0.94551	1	17626	0	-4.2334
PSG4	4	0.023219	0.073051	0.829093	1680	3	-1.9397	0.053365	0.12377	0.94935	2490	1	-1.9397
DEPTOR	4	0.02327	0.07319	0.829093	1681	4	-1.7203	0.95003	0.95007	1	17730	0	-1.7203
MARK2	4	0.023302	0.073299	0.829093	1682	4	-2.8103	0.96547	0.96553	1	18104	0	-2.8103
KIR2DL4	4	0.023321	0.07336	0.829093	1683	4	-1.6585	0.96902	0.96909	1	18190	0	-1.6585
CTRB1	4	0.023322	0.073362	0.829093	1684	3	-1.2939	0.88135	0.88121	1	16240	0	-1.2939
TMEM258	4	0.023327	0.073375	0.829093	1685	4	-3.0563	0.97667	0.97676	1	18393	0	-3.0563
C19orf40	4	0.023337	0.073403	0.829093	1686	3	-1.7354	0.58002	0.5943	1	11005	1	-1.7354
MYBPH	4	0.023372	0.073514	0.829093	1687	1	0.73712	0.017641	0.046515	0.927394	953	3	0.73712
PCDHB11	4	0.02338	0.073543	0.829093	1688	3	-2.7746	0.066874	0.14322	0.957412	2856	1	-2.7746
OR2F1	4	0.023382	0.073546	0.829093	1689	3	-1.0352	0.7654	0.76523	1	14117	0	-1.0352
ARMCX2	4	0.023426	0.073665	0.829093	1690	3	-2.6436	0.93498	0.93497	1	17389	0	-2.6436
LSM2	4	0.023435	0.07369	0.829093	1691	3	-3.1575	0.8469	0.84689	1	15558	0	-3.1575
ABCA4	4	0.023447	0.07372	0.829093	1692	4	-2.7552	0.97655	0.97664	1	18391	0	-2.7552
TGS1	4	0.023471	0.073785	0.829093	1693	4	-2.7229	0.95076	0.95081	1	17747	0	-2.7229
BCL6B	4	0.023473	0.073793	0.829093	1694	2	-0.8526	0.73921	0.73925	1	13630	0	-0.8526
GSDMC	4	0.023489	0.073837	0.829093	1695	4	-3.2845	0.94516	0.94514	1	17619	0	-3.2845
ELL	4	0.0235	0.073864	0.829093	1696	4	-3.8423	0.9765	0.97659	1	18390	0	-3.8423
DDB1	4	0.023509	0.073887	0.829093	1697	4	-3.4708	0.97649	0.97658	1	18389	0	-3.4708
ACADL	4	0.023511	0.073898	0.829093	1698	4	-3.4613	0.97153	0.9716	1	18256	0	-3.4613
TMEM176B	4	0.023521	0.073926	0.829093	1699	3	-2.7257	0.54219	0.56575	1	10503	1	-2.7257
SPINK13	4	0.023524	0.073938	0.829093	1700	1	0.26072	0.041712	0.099495	0.941876	2009	2	0.26072
KCNA4	4	0.023575	0.0741	0.829093	1701	2	-0.26063	0.20226	0.31203	1	5918	2	-0.26063
ENY2	4	0.02358	0.074113	0.829093	1702	4	-3.5678	0.97642	0.97652	1	18387	0	-3.5678
FAM170B	4	0.023607	0.074192	0.829093	1703	2	-1.0855	0.749	0.74902	1	13810	0	-1.0855
FARSB	4	0.023621	0.074234	0.829093	1704	4	-3.0293	0.97638	0.97648	1	18386	0	-3.0293
CSN3	4	0.023625	0.07425	0.829093	1705	3	-0.92439	0.91002	0.9098	1	16866	0	-0.92439
ZNHIT1	4	0.023671	0.074371	0.829093	1706	4	-3.0418	0.97633	0.97643	1	18385	0	-3.0418
CD24	4	0.023676	0.074384	0.829093	1707	1	1.3834	0.0001605	0.00061612	0.692778	17	3	1.3834
NLGN1	4	0.023683	0.074408	0.829093	1708	4	-1.5455	0.97632	0.97642	1	18384	0	-1.5455
CCM2L	4	0.023686	0.074415	0.829093	1709	4	-2.0363	0.97631	0.97642	1	18383	0	-2.0363
MIS18A	4	0.023723	0.074523	0.829093	1710	3	-3.6802	0.85072	0.85076	1	15634	0	-3.6802
GATA2	4	0.023727	0.074531	0.829093	1711	4	-2.4176	0.95275	0.95278	1	17796	0	-2.4176
RAC1	4	0.023742	0.07457	0.829093	1712	4	-3.5137	0.97626	0.97637	1	18380	0	-3.5137
PCDHGC5	4	0.023757	0.074609	0.829093	1713	3	-1.7119	0.77512	0.77496	1	14294	0	-1.7119
RHBDD3	4	0.023763	0.074625	0.829093	1714	2	-0.81811	0.91536	0.91521	1	16965	0	-0.81811
RUFY4	4	0.023777	0.074665	0.829093	1715	1	0.49635	0.026576	0.066647	0.927806	1360	3	0.49635
HILPDA	4	0.023802	0.074731	0.829093	1716	3	-1.3431	0.80484	0.80483	1	14806	0	-1.3431
WNT1	4	0.023816	0.074767	0.829093	1717	3	-1.486	0.68316	0.68342	1	12644	1	-1.486
ATP10A	4	0.023816	0.074767	0.829093	1718	3	-2.1161	0.70211	0.70222	1	12964	0	-2.1161
CTAGE6	4	0.023825	0.074786	0.829093	1719	4	-3.2023	0.97617	0.97629	1	18379	0	-3.2023
TBX20	4	0.023839	0.074818	0.829093	1720	3	-2.6197	0.72016	0.72021	1	13288	0	-2.6197
TMEM25	4	0.023853	0.074861	0.829093	1721	3	-3.551	0.13718	0.23157	0.991483	4461	1	-3.551
KCNJ5	4	0.023861	0.074883	0.829093	1722	4	-1.0674	0.97614	0.97626	1	18378	0	-1.0674
BRWD3	4	0.023879	0.074937	0.829093	1723	2	0.019758	0.16637	0.2676	0.998116	5122	2	0.019758
ZNF517	4	0.023908	0.075011	0.829093	1724	3	-2.8767	0.81781	0.8178	1	15044	0	-2.8767
MBNL1	4	0.023919	0.07504	0.829093	1725	4	-3.996	0.97608	0.9762	1	18377	0	-3.996
CCZ1	4	0.023923	0.075046	0.829093	1726	3	-2.5938	0.81648	0.81645	1	15014	0	-2.5938
CUX2	4	0.02393	0.075063	0.829093	1727	1	-0.0059482	0.69073	0.69079	1	12770	1	-0.0059482
CHRNB2	4	0.023932	0.075068	0.829093	1728	3	-1.8736	0.91987	0.9197	1	17067	0	-1.8736
FOXB1	4	0.023986	0.075213	0.829093	1729	4	-1.8893	0.95438	0.95441	1	17835	0	-1.8893
KRTAP5-9	4	0.024014	0.075289	0.829093	1730	4	-1.4773	0.97599	0.97611	1	18375	0	-1.4773
PSMA2	4	0.024014	0.075289	0.829093	1731	4	-2.692	0.97599	0.97611	1	18373	0	-2.692
UBL5	4	0.024014	0.075289	0.829093	1732	4	-3.1712	0.97599	0.97611	1	18374	0	-3.1712
STIL	4	0.024018	0.075298	0.829093	1733	3	-3.4051	0.84275	0.84279	1	15483	0	-3.4051
TRIM43B	4	0.024022	0.075311	0.829093	1734	2	-0.92962	0.75355	0.75354	1	13908	0	-0.92962
NFIC	4	0.02403	0.075335	0.829093	1735	3	-1.8026	0.57811	0.59281	1	10980	1	-1.8026
DCAF16	4	0.024068	0.075425	0.829093	1736	3	-1.2469	0.42189	0.48528	1	9064	1	-1.2469
MRGPRD	4	0.024077	0.075448	0.829093	1737	4	-3.2927	0.96237	0.9624	1	18032	0	-3.2927
HPS1	4	0.024097	0.075512	0.829093	1738	4	-2.2601	0.9759	0.97604	1	18371	0	-2.2601
SUGP1	4	0.024098	0.075512	0.829093	1739	3	-4.2937	0.87711	0.87694	1	16143	0	-4.2937
C16orf59	4	0.024098	0.075512	0.829093	1740	3	-3.2487	0.80566	0.80563	1	14826	0	-3.2487
UBE2B	4	0.024101	0.075514	0.829093	1741	4	-2.0306	0.9759	0.97603	1	18370	0	-2.0306
RXRG	4	0.024133	0.075608	0.829424	1742	2	-0.37418	0.66073	0.66239	1	12248	1	-0.37418
FGFR1	4	0.024153	0.075649	0.829424	1743	3	-4.3066	0.68584	0.68599	1	12684	1	-4.3066
PPP6R1	4	0.024165	0.075674	0.829424	1744	3	-1.9862	0.86068	0.86062	1	15803	0	-1.9862
C4BPB	4	0.024205	0.075779	0.829691	1745	4	-1.9705	0.97579	0.97592	1	18368	0	-1.9705
NARFL	4	0.024228	0.07585	0.829691	1746	3	-3.5457	0.92494	0.92482	1	17173	0	-3.5457
IL17B	4	0.024234	0.075872	0.829691	1747	2	-0.68432	0.30501	0.41839	1	7818	1	-0.68432
GMPS	4	0.02425	0.075914	0.829691	1748	3	-4.4308	0.9331	0.93309	1	17344	0	-4.4308
OVGP1	4	0.024255	0.075934	0.829691	1749	2	-0.53796	0.40454	0.47487	1	8857	1	-0.53796
FAM185A	4	0.024282	0.076025	0.829691	1750	3	-1.3819	0.41224	0.47945	1	8944	1	-1.3819
MMP17	4	0.024289	0.076045	0.829691	1751	4	-2.4466	0.97571	0.97583	1	18367	0	-2.4466
FAM60A	4	0.024289	0.076046	0.829691	1752	3	-2.3531	0.88686	0.8867	1	16354	0	-2.3531
DOCK4	4	0.024336	0.076172	0.830261	1753	3	-1.3374	0.90181	0.9017	1	16686	0	-1.3374
ECHDC2	4	0.024358	0.076236	0.830261	1754	4	-1.8032	0.95989	0.95992	1	17969	0	-1.8032
MBD6	4	0.024377	0.076279	0.830261	1755	4	-2.6373	0.97562	0.97573	1	18366	0	-2.6373
STX2	4	0.024386	0.076308	0.830261	1756	2	-0.10062	0.52517	0.55358	1	10263	1	-0.10062
WARS2	4	0.0244	0.076344	0.830261	1757	3	-1.8153	0.86515	0.86506	1	15884	0	-1.8153
TMEM206	4	0.024405	0.076359	0.830261	1758	3	-3.7635	0.86189	0.86181	1	15824	0	-3.7635
TSSK1B	4	0.024431	0.076439	0.830662	1759	4	-2.5302	0.97557	0.97568	1	18365	0	-2.5302
FBXW7	4	0.024456	0.07652	0.831067	1760	4	-3.3358	0.97554	0.97565	1	18364	0	-3.3358
ZBTB34	4	0.024487	0.076601	0.831478	1761	2	-0.14299	0.10963	0.19733	0.981566	3841	2	-0.14299
AKT1	4	0.024558	0.076814	0.832877	1762	3	-1.1563	0.88048	0.88035	1	16228	0	-1.1563
COPS6	4	0.024581	0.07688	0.832877	1763	4	-3.3968	0.97542	0.97552	1	18362	0	-3.3968
YME1L1	4	0.024589	0.076905	0.832877	1764	3	-3.4638	0.34999	0.44312	1	8272	1	-3.4638
NAT10	4	0.024615	0.076986	0.832877	1765	3	-3.9599	0.12271	0.21353	0.98517	4140	1	-3.9599
ENPP5	4	0.024633	0.077043	0.832877	1766	4	-2.9364	0.97537	0.97547	1	18361	0	-2.9364
ZACN	4	0.02464	0.07706	0.832877	1767	2	-0.43372	0.34467	0.44011	1	8207	1	-0.43372
UHRF1	4	0.024658	0.077108	0.832877	1768	4	-3.6994	0.97534	0.97544	1	18360	0	-3.6994
KCNJ15	4	0.024678	0.077168	0.832877	1769	4	-1.9164	0.97532	0.97542	1	18359	0	-1.9164
SLC12A9	4	0.024724	0.077296	0.832877	1770	3	-1.2833	0.82266	0.8227	1	15137	0	-1.2833
IQSEC2	4	0.024741	0.077345	0.832877	1771	3	-1.9807	0.9151	0.91493	1	16958	0	-1.9807
GIMAP1	4	0.024752	0.077384	0.832877	1772	4	-1.1999	0.97525	0.97534	1	18358	0	-1.1999
OR10Q1	4	0.024768	0.077434	0.832877	1773	3	-2.4337	0.70384	0.70394	1	12997	0	-2.4337
AADACL2	4	0.024773	0.07745	0.832877	1774	4	-3.3162	0.93864	0.93863	1	17475	0	-3.3162
CLEC3B	4	0.024803	0.077534	0.832877	1775	4	-3.2268	0.9752	0.97528	1	18357	0	-3.2268
ID2	4	0.02481	0.077548	0.832877	1776	3	-3.7107	0.92183	0.92167	1	17106	0	-3.7107
GET4	4	0.024815	0.077556	0.832877	1777	3	-3.1729	0.57613	0.5913	1	10954	1	-3.1729
KCNN2	4	0.024832	0.077613	0.832877	1778	3	-2.733	0.57174	0.5878	1	10892	1	-2.733
MARCKS	4	0.024855	0.077676	0.832877	1779	4	-1.8861	0.97515	0.97523	1	18356	0	-1.8861
PYCR2	4	0.024861	0.077695	0.832877	1780	4	-0.99682	0.97514	0.97523	1	18355	0	-0.99682
YPEL2	4	0.024887	0.077757	0.832877	1781	2	-0.93154	0.77842	0.77827	1	14356	0	-0.93154
MYL1	4	0.024893	0.077781	0.832877	1782	2	-1.7207	0.69107	0.69114	1	12776	1	-1.7207
KIF2A	4	0.024909	0.077823	0.832877	1783	3	-3.4118	0.84439	0.84438	1	15507	0	-3.4118
SLC7A3	4	0.024923	0.077866	0.832877	1784	3	-2.3388	0.9208	0.92063	1	17086	0	-2.3388
HS6ST1	4	0.024942	0.077914	0.832877	1785	2	-1.728	0.17327	0.27621	0.998995	5285	2	-1.728
ASPHD2	4	0.024944	0.077919	0.832877	1786	1	0.21155	0.4898	0.52904	1	9835	1	0.21155
AURKAIP1	4	0.024949	0.077937	0.832877	1787	4	-1.5516	0.97505	0.97513	1	18354	0	-1.5516
CDC42SE2	4	0.024978	0.078013	0.832877	1788	3	-2.1073	0.78133	0.78123	1	14413	0	-2.1073
PET117	4	0.024988	0.078038	0.832877	1789	4	-3.8777	0.97501	0.97509	1	18353	0	-3.8777
RASA2	4	0.024994	0.078057	0.832877	1790	2	-0.37326	0.43165	0.49136	1	9174	1	-0.37326
C1QTNF4	4	0.025007	0.078096	0.832877	1791	4	-1.7753	0.97499	0.97508	1	18352	0	-1.7753
PCDHB8	4	0.025014	0.078112	0.832877	1792	4	-2.1998	0.95666	0.95667	1	17886	0	-2.1998
UGT1A4	4	0.025027	0.07815	0.832877	1793	4	-1.1313	0.97497	0.97505	1	18351	0	-1.1313
BCL2L2	4	0.025045	0.078198	0.832877	1794	1	0.0054766	0.032725	0.080164	0.93556	1630	1	0.0054766
TMEM97	4	0.02505	0.078212	0.832877	1795	3	-2.3172	0.39584	0.46967	1	8759	1	-2.3172
UNC93B1	4	0.025102	0.078369	0.833348	1796	4	-3.6311	0.97355	0.97363	1	18312	0	-3.6311
P2RY12	4	0.025102	0.078369	0.833348	1797	3	-4.3187	0.23989	0.35842	1	6732	1	-4.3187
CMKLR1	4	0.025124	0.078427	0.833348	1798	3	-3.1695	0.32415	0.4288	1	8015	1	-3.1695
SLC6A9	4	0.025146	0.078488	0.833348	1799	2	-1.2374	0.12542	0.21689	0.985304	4207	1	-1.2374
MTUS2	4	0.02515	0.078496	0.833348	1800	4	-3.4487	0.97485	0.97492	1	18350	0	-3.4487
NTRK3	4	0.025186	0.078596	0.833348	1801	4	-1.888	0.97481	0.97488	1	18349	0	-1.888
ABHD1	4	0.025197	0.078628	0.833348	1802	3	-3.2037	0.19552	0.30374	1	5750	1	-3.2037
OR51L1	4	0.025199	0.078636	0.833348	1803	4	-2.8232	0.9748	0.97487	1	18348	0	-2.8232
RBPJ	4	0.025215	0.078676	0.833348	1804	3	-3.2836	0.60894	0.61743	1	11416	1	-3.2836
CXCL17	4	0.025219	0.078692	0.833348	1805	4	-1.0147	0.97478	0.97484	1	18347	0	-1.0147
CCR4	4	0.025242	0.07876	0.833605	1806	2	-2.1459	0.36442	0.45127	1	8431	1	-2.1459
LENG1	4	0.02526	0.078806	0.833637	1807	4	-2.8003	0.97474	0.9748	1	18345	0	-2.8003
EXOC7	4	0.025284	0.07887	0.833849	1808	4	-1.9746	0.97472	0.97477	1	18343	0	-1.9746
NABP2	4	0.025307	0.078935	0.833896	1809	3	-3.0767	0.9202	0.92004	1	17075	0	-3.0767
ACTR1A	4	0.025316	0.078962	0.833896	1810	2	-1.4047	0.81655	0.81652	1	15015	0	-1.4047
DLC1	4	0.02534	0.079037	0.834074	1811	4	-1.5901	0.97466	0.97471	1	18342	0	-1.5901
ATP1B1	4	0.025349	0.079066	0.834074	1812	2	-0.33111	0.85692	0.8569	1	15741	0	-0.33111
RFC3	4	0.02537	0.079116	0.834143	1813	4	-3.4384	0.97463	0.97469	1	18341	0	-3.4384
KCTD21	4	0.025389	0.079171	0.834262	1814	3	-1.617	0.72185	0.72191	1	13318	0	-1.617
APOBEC3F	4	0.02545	0.079339	0.835072	1815	2	-0.15418	0.12706	0.21892	0.985901	4242	2	-0.15418
AAGAB	4	0.025488	0.07946	0.835072	1816	4	-2.5118	0.97451	0.97458	1	18339	0	-2.5118
KRT34	4	0.025501	0.079501	0.835072	1817	3	-1.7843	0.91729	0.91716	1	17010	0	-1.7843
NUP155	4	0.025514	0.079548	0.835072	1818	4	-3.4471	0.97289	0.97295	1	18292	0	-3.4471
IK	4	0.025528	0.079585	0.835072	1819	4	-2.7594	0.97447	0.97454	1	18338	0	-2.7594
OSTF1	4	0.025548	0.079633	0.835072	1820	4	-0.82484	0.95094	0.951	1	17751	0	-0.82484
MAST2	4	0.025552	0.079641	0.835072	1821	2	-0.36042	0.25163	0.37273	1	6985	2	-0.36042
LRCOL1	4	0.025564	0.079675	0.835072	1822	4	-2.0699	0.97444	0.9745	1	18336	0	-2.0699
MARCH6	4	0.0256	0.079776	0.835072	1823	3	-3.6528	0.87711	0.87694	1	16114	0	-3.6528
TMEM208	4	0.025619	0.079821	0.835072	1824	3	-1.7348	0.87388	0.87375	1	16053	0	-1.7348
GEMIN6	4	0.025627	0.079847	0.835072	1825	4	-3.1596	0.97437	0.97444	1	18335	0	-3.1596
CCDC151	4	0.025628	0.079848	0.835072	1826	3	-2.1069	0.85907	0.85904	1	15774	0	-2.1069
SRSF9	4	0.025633	0.07986	0.835072	1827	4	-1.4554	0.97437	0.97443	1	18334	0	-1.4554
UBA3	4	0.025653	0.079916	0.835072	1828	4	-2.3782	0.97435	0.97442	1	18333	0	-2.3782
KCTD20	4	0.025655	0.079922	0.835072	1829	2	-1.4027	0.5721	0.58809	1	10898	1	-1.4027
C2orf66	4	0.025683	0.079997	0.835072	1830	2	-1.6565	0.18241	0.28742	1	5466	2	-1.6565
UBE2R2	4	0.025696	0.080027	0.835072	1831	4	-2.5119	0.9743	0.97438	1	18332	0	-2.5119
DENR	4	0.025713	0.080073	0.835072	1832	4	-2.4301	0.97429	0.97437	1	18331	0	-2.4301
UNC80	4	0.025744	0.080166	0.835072	1833	4	-2.0965	0.97426	0.97434	1	18330	0	-2.0965
KCNH2	4	0.025754	0.080196	0.835072	1834	2	-0.75676	0.26633	0.39063	1	7332	2	-0.75676
ANKFY1	4	0.025756	0.080201	0.835072	1835	4	-3.1427	0.97424	0.97433	1	18329	0	-3.1427
SCHIP1	4	0.025759	0.080209	0.835072	1836	4	-2.6605	0.97424	0.97433	1	18328	0	-2.6605
TOMM20	4	0.025856	0.080489	0.835618	1837	3	-2.2183	0.76462	0.76443	1	14105	0	-2.2183
CADPS	4	0.025936	0.080697	0.835618	1838	3	-2.7025	0.21448	0.3271	1	6180	1	-2.7025
BPIFA3	4	0.025957	0.080758	0.835618	1839	2	-0.59845	0.60497	0.61419	1	11352	1	-0.59845
F13A1	4	0.02596	0.080764	0.835618	1840	2	-1.7335	0.56337	0.58138	1	10778	1	-1.7335
NT5C	4	0.025965	0.080773	0.835618	1841	4	-3.6218	0.95613	0.95613	1	17869	0	-3.6218
OR2V1	4	0.026008	0.080911	0.835618	1842	2	0.38787	0.01344	0.036809	0.901059	777	2	0.38787
ACADVL	4	0.026008	0.080912	0.835618	1843	4	-2.5798	0.95861	0.95864	1	17927	0	-2.5798
DND1	4	0.026011	0.080922	0.835618	1844	4	-2.6771	0.97399	0.97409	1	18327	0	-2.6771
C7orf55-LUC7L2	4	0.026011	0.080922	0.835618	1845	4	-1.9401	0.97399	0.97409	1	18326	0	-1.9401
IMP3	4	0.026016	0.08093	0.835618	1846	4	-2.7451	0.97398	0.97408	1	18325	0	-2.7451
TFF3	4	0.026036	0.080985	0.835618	1847	4	-1.8111	0.97396	0.97406	1	18324	0	-1.8111
VPS45	4	0.026053	0.081032	0.835618	1848	4	-3.0233	0.97395	0.97404	1	18323	0	-3.0233
TECRL	4	0.026058	0.081046	0.835618	1849	2	-0.32269	0.82302	0.82307	1	15144	0	-0.32269
AP4B1	4	0.026109	0.081183	0.835618	1850	1	0.38128	0.18047	0.28507	1	5431	2	0.38128
U2AF2	4	0.026143	0.08129	0.835618	1851	4	-2.8726	0.97386	0.97394	1	18322	0	-2.8726
ARMC7	4	0.026143	0.08129	0.835618	1852	4	-3.39	0.97386	0.97394	1	18320	0	-3.39
TMEM30A	4	0.026143	0.08129	0.835618	1853	4	-3.103	0.97386	0.97394	1	18321	0	-3.103
INAFM1	4	0.02616	0.081331	0.835618	1854	2	-1.0653	0.89752	0.89742	1	16590	0	-1.0653
MEPCE	4	0.026207	0.081464	0.835618	1855	4	-3.103	0.97379	0.97388	1	18319	0	-3.103
LRRC24	4	0.02621	0.081474	0.835618	1856	2	-0.20252	0.04476	0.10587	0.941876	2139	2	-0.20252
ACAD11	4	0.026251	0.081575	0.835618	1857	4	-3.1236	0.97375	0.97384	1	18318	0	-3.1236
CDH6	4	0.026261	0.081599	0.835618	1858	2	-0.22626	0.050089	0.117	0.94592	2361	2	-0.22626
SLC39A2	4	0.026267	0.081612	0.835618	1859	2	-1.0877	0.30225	0.41694	1	7799	1	-1.0877
IL17F	4	0.026284	0.081671	0.835618	1860	3	-2.3323	0.74811	0.7481	1	13796	0	-2.3323
NRP2	4	0.026288	0.081684	0.835618	1861	4	-2.2294	0.97371	0.9738	1	18317	0	-2.2294
MYH7	4	0.026298	0.081718	0.835618	1862	4	-2.7185	0.9737	0.97379	1	18316	0	-2.7185
SPANXN2	4	0.026311	0.081764	0.835618	1863	1	0.046519	0.74897	0.74899	1	13809	0	0.046519
GALT	4	0.026337	0.081844	0.835618	1864	3	-3.3159	0.11891	0.20876	0.983908	4055	1	-3.3159
NXT1	4	0.026362	0.081916	0.835618	1865	3	-0.71251	0.83306	0.83308	1	15314	0	-0.71251
SNRPD2	4	0.026386	0.081987	0.835618	1866	3	-4.0651	0.88001	0.87987	1	16218	0	-4.0651
CELA1	4	0.026413	0.082061	0.835618	1867	2	-0.54853	0.89901	0.89889	1	16620	0	-0.54853
NOC4L	4	0.026418	0.082074	0.835618	1868	4	-4.077	0.96787	0.96794	1	18165	0	-4.077
U2SURP	4	0.026437	0.082116	0.835618	1869	4	-3.5571	0.97356	0.97365	1	18314	0	-3.5571
GRAPL	4	0.02644	0.082126	0.835618	1870	4	-1.4942	0.97356	0.97365	1	18313	0	-1.4942
TCTE1	4	0.026463	0.082191	0.835618	1871	1	0.045928	0.73433	0.7344	1	13555	0	0.045928
CCT2	4	0.026472	0.082215	0.835618	1872	4	-2.9889	0.97353	0.97361	1	18311	0	-2.9889
PFKFB4	4	0.026493	0.082276	0.835618	1873	4	-3.157	0.97008	0.97017	1	18217	0	-3.157
C18orf32	4	0.026514	0.082329	0.835618	1874	2	-1.4818	0.93321	0.93319	1	17349	0	-1.4818
CENPU	4	0.026515	0.082331	0.835618	1875	4	-1.5175	0.97349	0.97357	1	18310	0	-1.5175
SKA2	4	0.026547	0.082423	0.835618	1876	3	-3.2605	0.47686	0.52044	1	9675	1	-3.2605
STON2	4	0.026549	0.082429	0.835618	1877	4	-1.8929	0.97345	0.97354	1	18309	0	-1.8929
DEGS2	4	0.026559	0.082452	0.835618	1878	4	-1.8477	0.97344	0.97353	1	18308	0	-1.8477
RAP2C	4	0.026581	0.082515	0.835618	1879	3	-1.3177	0.75178	0.75179	1	13867	0	-1.3177
RD3	4	0.026586	0.08253	0.835618	1880	4	-2.0979	0.97341	0.97349	1	18307	0	-2.0979
NSMCE1	4	0.026591	0.082543	0.835618	1881	3	-2.1109	0.64722	0.6503	1	12021	1	-2.1109
YBEY	4	0.026603	0.082576	0.835618	1882	4	-1.3529	0.9734	0.97348	1	18306	0	-1.3529
OR6C70	4	0.026615	0.082609	0.835618	1883	3	-0.87187	0.12163	0.21222	0.98517	4115	1	-0.87187
SFTPA2	4	0.026621	0.08262	0.835618	1884	2	-2.4599	0.119	0.20888	0.983908	4057	1	-2.4599
DPP4	4	0.026628	0.082636	0.835618	1885	4	-3.5382	0.94031	0.94029	1	17514	0	-3.5382
LEMD3	4	0.02664	0.082679	0.835618	1886	4	-1.1277	0.97151	0.97158	1	18255	0	-1.1277
DCLK2	4	0.026659	0.082735	0.835618	1887	2	-0.45871	0.091588	0.17458	0.9675	3441	2	-0.45871
CYCS	4	0.026666	0.082752	0.835618	1888	3	-3.4884	0.18817	0.29451	1	5588	1	-3.4884
PRKCG	4	0.026668	0.08276	0.835618	1889	3	-1.947	0.49533	0.53279	1	9895	1	-1.947
NMB	4	0.026675	0.082775	0.835618	1890	4	-1.3287	0.97333	0.9734	1	18305	0	-1.3287
GPR34	4	0.026716	0.082905	0.835618	1891	1	0.0069552	0.24898	0.36953	1	6932	2	0.0069552
CENPA	4	0.026722	0.082921	0.835618	1892	4	-3.8607	0.97328	0.97335	1	18304	0	-3.8607
EMB	4	0.026725	0.082927	0.835618	1893	2	-0.68975	0.86198	0.8619	1	15825	0	-0.68975
OR5A2	4	0.02675	0.083004	0.835618	1894	4	-2.0456	0.97325	0.97332	1	18303	0	-2.0456
OR10K2	4	0.026762	0.083034	0.835618	1895	2	-1.9749	0.11382	0.20251	0.982967	3934	1	-1.9749
PFDN4	4	0.026767	0.083056	0.835618	1896	2	-0.45319	0.60182	0.61165	1	11304	1	-0.45319
FGFBP1	4	0.026818	0.083197	0.835618	1897	3	-1.4552	0.83318	0.8332	1	15317	0	-1.4552
SDHC	4	0.026837	0.083255	0.835618	1898	4	-2.7059	0.97316	0.97323	1	18301	0	-2.7059
GPR160	4	0.026837	0.083255	0.835618	1899	4	-2.3399	0.97316	0.97323	1	18302	0	-2.3399
TCEA2	4	0.026841	0.083261	0.835618	1900	3	-2.3666	0.23737	0.35529	1	6680	1	-2.3666
ACTB	4	0.026856	0.083306	0.835618	1901	4	-3.5346	0.97314	0.97321	1	18300	0	-3.5346
STEAP2	4	0.026868	0.083349	0.835618	1902	3	-1.1525	0.078054	0.1575	0.962323	3126	1	-1.1525
CAD	4	0.026904	0.083452	0.835618	1903	4	-3.659	0.9731	0.97316	1	18299	0	-3.659
CHD4	4	0.026919	0.083488	0.835618	1904	4	-3.326	0.94384	0.94385	1	17591	0	-3.326
HERPUD1	4	0.026944	0.083557	0.835618	1905	3	-1.2943	0.81223	0.81219	1	14935	0	-1.2943
APOLD1	4	0.026945	0.083562	0.835618	1906	4	-1.6493	0.97305	0.97312	1	18298	0	-1.6493
AGMO	4	0.026952	0.08358	0.835618	1907	4	-2.5966	0.97305	0.97311	1	18297	0	-2.5966
CNTNAP3	4	0.026959	0.083599	0.835618	1908	4	-2.1813	0.97304	0.9731	1	18296	0	-2.1813
ARL1	4	0.026969	0.083625	0.835618	1909	2	-0.87293	0.31475	0.42361	1	7919	1	-0.87293
MR1	4	0.026978	0.083648	0.835618	1910	4	-1.8217	0.96185	0.96186	1	18014	0	-1.8217
PPM1G	4	0.026988	0.083674	0.835618	1911	3	-2.6785	0.87312	0.873	1	16035	0	-2.6785
C12orf79	4	0.02699	0.08368	0.835618	1912	4	-2.6396	0.97301	0.97307	1	18295	0	-2.6396
APOBEC4	4	0.02701	0.083729	0.835618	1913	4	-2.888	0.97299	0.97304	1	18294	0	-2.888
KATNB1	4	0.027013	0.083737	0.835618	1914	3	-3.4079	0.39969	0.47197	1	8803	1	-3.4079
MTX3	4	0.027013	0.083737	0.835618	1915	3	-3.3676	0.54646	0.56885	1	10563	1	-3.3676
LAMC2	4	0.02702	0.083759	0.835618	1916	3	-0.66941	0.91612	0.91597	1	16987	0	-0.66941
COL14A1	4	0.027044	0.083825	0.835843	1917	3	-1.8828	0.91958	0.91942	1	17058	0	-1.8828
ATP5SL	4	0.027071	0.083903	0.836182	1918	2	-1.8095	0.71891	0.71898	1	13260	0	-1.8095
MCRS1	4	0.027107	0.084007	0.836778	1919	4	-2.3604	0.97289	0.97295	1	18293	0	-2.3604
TMC1	4	0.027121	0.084053	0.836778	1920	3	-1.9455	0.89829	0.89817	1	16604	0	-1.9455
BACH2	4	0.027137	0.084094	0.836778	1921	3	-2.3146	0.24831	0.36871	1	6916	1	-2.3146
USP5	4	0.027167	0.084178	0.837182	1922	2	-0.2664	0.52218	0.55148	1	10225	1	-0.2664
RPL4	4	0.027204	0.084284	0.837367	1923	4	-2.9478	0.9728	0.97284	1	18291	0	-2.9478
SRSF1	4	0.027204	0.084284	0.837367	1924	4	-2.9959	0.9728	0.97284	1	18290	0	-2.9959
GAS8	4	0.027224	0.084343	0.837511	1925	2	-0.5638	0.20995	0.32148	1	6084	2	-0.5638
YIPF4	4	0.027318	0.084603	0.839398	1926	2	-1.932	0.83682	0.83682	1	15384	0	-1.932
TAF1C	4	0.027324	0.08462	0.839398	1927	3	-1.6884	0.90867	0.90848	1	16841	0	-1.6884
CHORDC1	4	0.027353	0.084704	0.839794	1928	4	-3.5308	0.97123	0.9713	1	18248	0	-3.5308
C2CD3	4	0.027374	0.084765	0.839965	1929	3	-2.2939	0.76831	0.76822	1	14162	0	-2.2939
GRN	4	0.027425	0.084906	0.840238	1930	2	-0.76262	0.15103	0.2487	0.995946	4770	2	-0.76262
NPIPA8	4	0.027443	0.084948	0.840238	1931	4	-2.8917	0.97256	0.97257	1	18288	0	-2.8917
FBXL17	4	0.027475	0.085044	0.840238	1932	2	-0.5792	0.12186	0.21251	0.98517	4119	2	-0.5792
TIMELESS	4	0.02748	0.085055	0.840238	1933	4	-2.968	0.97252	0.97253	1	18287	0	-2.968
GTF2E1	4	0.027485	0.085071	0.840238	1934	4	-1.9723	0.97252	0.97253	1	18286	0	-1.9723
TTC14	4	0.027488	0.085081	0.840238	1935	4	-1.8638	0.97251	0.97253	1	18285	0	-1.8638
NISCH	4	0.02752	0.085174	0.840238	1936	3	-3.023	0.862	0.86192	1	15826	0	-3.023
WRAP53	4	0.027523	0.085183	0.840238	1937	4	-2.9105	0.97248	0.97249	1	18284	0	-2.9105
FAM3C	4	0.027526	0.085189	0.840238	1938	1	-0.072797	0.64781	0.65086	1	12032	1	-0.072797
GRIP2	4	0.027577	0.085339	0.841285	1939	3	-0.82456	0.76528	0.7651	1	14116	0	-0.82456
KIAA0753	4	0.027594	0.085385	0.841311	1940	3	-1.6421	0.029396	0.072869	0.928591	1499	1	-1.6421
COMMD9	4	0.027627	0.085497	0.841714	1941	2	-0.4399	0.46148	0.51029	1	9498	1	-0.4399
UBE2G1	4	0.027632	0.085514	0.841714	1942	4	-2.3867	0.97237	0.97237	1	18282	0	-2.3867
CENPC	4	0.027678	0.085623	0.842166	1943	3	-3.1517	0.8317	0.83174	1	15295	0	-3.1517
KDM1A	4	0.027698	0.08569	0.842166	1944	4	-2.3202	0.9723	0.97231	1	18281	0	-2.3202
ANKEF1	4	0.027716	0.085739	0.842166	1945	4	-2.5823	0.97228	0.97229	1	18280	0	-2.5823
INTS5	4	0.027728	0.085776	0.842166	1946	4	-3.2837	0.93848	0.93847	1	17467	0	-3.2837
PDLIM1	4	0.027737	0.085804	0.842166	1947	2	-1.3361	0.025371	0.06398	0.927806	1316	2	-1.3361
PNMAL1	4	0.027745	0.085825	0.842166	1948	3	-3.1609	0.56606	0.58345	1	10818	1	-3.1609
VBP1	4	0.027779	0.085917	0.842414	1949	3	-0.74475	0.78098	0.78088	1	14406	0	-0.74475
HOMEZ	4	0.027786	0.085938	0.842414	1950	3	-3.4396	0.39421	0.46867	1	8735	1	-3.4396
WDR19	4	0.02788	0.086204	0.843293	1951	3	-1.0575	0.37932	0.45983	1	8580	1	-1.0575
CDK12	4	0.027888	0.086221	0.843293	1952	4	-3.1178	0.97211	0.97213	1	18279	0	-3.1178
TMEM262	4	0.027909	0.086276	0.843293	1953	4	-1.2827	0.97209	0.97211	1	18278	0	-1.2827
IFITM2	4	0.027928	0.086333	0.843293	1954	2	-1.338	0.62674	0.63235	1	11709	1	-1.338
WAC	4	0.027966	0.086434	0.843293	1955	4	-2.1667	0.97203	0.97206	1	18276	0	-2.1667
NDRG3	4	0.027985	0.086488	0.843293	1956	3	-3.2816	0.17756	0.28147	1	5369	1	-3.2816
KLF5	4	0.028001	0.086533	0.843293	1957	4	-3.0888	0.972	0.97202	1	18275	0	-3.0888
REEP6	4	0.02804	0.086648	0.843293	1958	4	-0.88326	0.97196	0.97198	1	18274	0	-0.88326
GDPD1	4	0.028082	0.086761	0.843293	1959	1	0.53296	0.020523	0.053101	0.927394	1087	2	0.53296
CTTNBP2	4	0.02809	0.086787	0.843293	1960	4	-1.0367	0.97191	0.97193	1	18273	0	-1.0367
NKPD1	4	0.028118	0.086875	0.843293	1961	3	-1.7644	0.91978	0.91962	1	17063	0	-1.7644
C6orf10	4	0.028133	0.086906	0.843293	1962	2	-0.19587	0.015125	0.040755	0.90739	857	2	-0.19587
CCNH	4	0.028183	0.087028	0.843293	1963	3	-3.4924	0.80845	0.8084	1	14872	0	-3.4924
BSPH1	4	0.028185	0.087036	0.843293	1964	4	-2.9021	0.97181	0.97184	1	18271	0	-2.9021
RTF1	4	0.028192	0.087051	0.843293	1965	4	-2.8987	0.97181	0.97184	1	18270	0	-2.8987
BUB3	4	0.0282	0.087064	0.843293	1966	4	-3.8263	0.9718	0.97183	1	18269	0	-3.8263
ZNHIT3	4	0.028202	0.087073	0.843293	1967	3	-3.6608	0.88978	0.88961	1	16419	0	-3.6608
CXCL1	4	0.028203	0.087074	0.843293	1968	4	-2.4248	0.9718	0.97183	1	18268	0	-2.4248
ABL2	4	0.028263	0.087226	0.843293	1969	3	-3.7905	0.84902	0.84907	1	15601	0	-3.7905
HAUS2	4	0.028263	0.087226	0.843293	1970	3	-4.1198	0.92977	0.92971	1	17267	0	-4.1198
GEMIN5	4	0.028274	0.087261	0.843293	1971	4	-3.1838	0.97173	0.97177	1	18267	0	-3.1838
VEGFC	4	0.028284	0.087293	0.843293	1972	2	-0.40949	0.12003	0.2102	0.985134	4077	2	-0.40949
SPDYE2	4	0.028303	0.087343	0.843293	1973	4	-2.8406	0.9717	0.97174	1	18266	0	-2.8406
RBM46	4	0.028311	0.087364	0.843293	1974	3	-3.3133	0.4673	0.51407	1	9556	1	-3.3133
FRK	4	0.028317	0.087384	0.843293	1975	4	-1.6177	0.97168	0.97173	1	18265	0	-1.6177
BOD1L2	4	0.028331	0.087423	0.843293	1976	2	-1.1799	0.43415	0.49289	1	9199	1	-1.1799
POU2AF1	4	0.028335	0.087432	0.843293	1977	4	-1.598	0.97167	0.97171	1	18264	0	-1.598
PRR30	4	0.028335	0.087433	0.843293	1978	1	0.32204	0.07873	0.15838	0.962323	3142	2	0.32204
KALRN	4	0.028346	0.087468	0.843293	1979	4	-1.0246	0.97165	0.9717	1	18263	0	-1.0246
KLC3	4	0.028349	0.087479	0.843293	1980	4	-1.9349	0.97165	0.9717	1	18262	0	-1.9349
LZTS2	4	0.028353	0.087494	0.843293	1981	4	-0.51859	0.97165	0.97169	1	18261	0	-0.51859
TMED4	4	0.028356	0.087501	0.843293	1982	4	-1.7403	0.97164	0.97169	1	18260	0	-1.7403
VPS35	4	0.028363	0.087515	0.843293	1983	4	-2.3717	0.97164	0.97168	1	18259	0	-2.3717
NOC2L	4	0.028371	0.087528	0.843293	1984	4	-4.0086	0.97163	0.97168	1	18258	0	-4.0086
B3GALNT2	4	0.028392	0.087582	0.843387	1985	4	-1.2542	0.97161	0.97165	1	18257	0	-1.2542
TMEM127	4	0.028433	0.0877	0.844028	1986	3	-0.76006	0.17667	0.28038	1	5354	1	-0.76006
LACTB2	4	0.0285	0.08788	0.844028	1987	3	-3.064	0.76594	0.7658	1	14130	0	-3.064
FOXD4L5	4	0.028503	0.08789	0.844028	1988	4	-2.1275	0.9715	0.97157	1	18254	0	-2.1275
ASCL5	4	0.02851	0.087907	0.844028	1989	4	-0.98201	0.97149	0.97156	1	18253	0	-0.98201
MCF2L2	4	0.02853	0.087957	0.844028	1990	3	-3.0702	0.69592	0.69594	1	12855	1	-3.0702
SLC25A36	4	0.028537	0.087976	0.844028	1991	1	0.208	0.20138	0.31096	1	5892	1	0.208
CTPS2	4	0.028553	0.088028	0.844028	1992	2	-2.5229	0.25835	0.38092	1	7124	1	-2.5229
HSDL1	4	0.028557	0.088037	0.844028	1993	4	-1.0469	0.97144	0.97151	1	18252	0	-1.0469
SLC2A13	4	0.028572	0.088075	0.844028	1994	3	-3.1815	0.87005	0.86994	1	15983	0	-3.1815
MRPL30	4	0.0286	0.088148	0.844028	1995	4	-1.8034	0.9714	0.97146	1	18251	0	-1.8034
PM20D1	4	0.028611	0.088179	0.844028	1996	2	-1.0829	0.25917	0.38192	1	7144	2	-1.0829
RNF135	4	0.028638	0.088253	0.844028	1997	2	-0.89958	0.57139	0.58755	1	10887	1	-0.89958
ADCK3	4	0.02864	0.088255	0.844028	1998	2	-1.7294	0.51098	0.54356	1	10074	1	-1.7294
ARL4A	4	0.028645	0.088266	0.844028	1999	4	-2.8019	0.97136	0.97142	1	18249	0	-2.8019
[truncated: 17,116 more rows]
