# Supplementary material for: Genome-wide CRISPR screens identify GATA6 as a proviral host factor for SARS-CoV-2 via modulation of ACE2
Source: Nat Commun. 2022 Apr 25;13:2237. doi: 10.1038/s41467-022-29896-z (PMC9039069; doi:10.1038/s41467-022-29896-z)
Supplement: Supplementary file 8 — Source data [file 41467_2022_29896_MOESM8_ESM.xlsx]

## Sheet: 1b
sgRNA	Gene	Scaled directed score
GATA6_4	GATA6	20.898
ACE2_2	ACE2	13.0743
TAF4B_2	TAF4B	10.6685
ACE2_1	ACE2	8.4266
APOL6_1	APOL6	8.15237
SH3BP4_2	SH3BP4	8.13259
SOHLH2_2	SOHLH2	7.89407
LUZP4_3	LUZP4	7.74698
C5orf46_1	C5orf46	6.86726
AMBP_2	AMBP	6.77146
DRAM2_3	DRAM2	6.76735
OMA1_3	OMA1	6.58952
CLVS1_4	CLVS1	6.47882
NonTargetControl_994	NonTargetControl	6.40014
CHMP2B_1	CHMP2B	6.30254
C6orf106_1	C6orf106	6.2849
GPR37L1_1	GPR37L1	6.25262
FAM155B_2	FAM155B	6.16033
OAS3_4	OAS3	6.09346
BLOC1S2_1	BLOC1S2	6.09141
KDELR2_4	KDELR2	6.00485
ZSCAN31_4	ZSCAN31	5.97659
ATP5G1_3	ATP5G1	5.93515
LRP8_4	LRP8	5.79543
PDE1C_3	PDE1C	5.69269
SEPT9_4	SEPT9	5.66144
ANKH_4	ANKH	5.58712
ZNF469_4	ZNF469	5.53164
GATA6_2	GATA6	5.47556
AKNAD1_4	AKNAD1	5.43481
HELLS_4	HELLS	5.41632
ZNF792_4	ZNF792	5.4093
ARAP3_1	ARAP3	5.40699
CCNE2_1	CCNE2	5.38601
ZNF566_4	ZNF566	5.3539
CHMP4A_1	CHMP4A	5.33096
LEAP2_4	LEAP2	5.31837
DEFB115_4	DEFB115	5.30733
AP1G1_3	AP1G1	5.30519
DCAF7_3	DCAF7	5.29252
MSTO1_2	MSTO1	5.28087
SLC35F4_1	SLC35F4	5.27556
ATF1_2	ATF1	5.2694
FAM173B_2	FAM173B	5.21366
KMT2C_4	KMT2C	5.21101
MAMSTR_1	MAMSTR	5.21092
ZNF208_1	ZNF208	5.16075
AGAP6_1	AGAP6	5.06375
PCNXL4_1	PCNXL4	5.05912
C6orf62_2	C6orf62	5.0343
SIAH3_3	SIAH3	5.0283
POU1F1_1	POU1F1	5.01041
NonTargetControl_750	NonTargetControl	5.00861
SLC40A1_3	SLC40A1	4.97068
RNF7_1	RNF7	4.95852
NonTargetControl_725	NonTargetControl	4.94337
GYPE_1	GYPE	4.91777
KCNV1_4	KCNV1	4.89757
CLDN2_2	CLDN2	4.8813
GALK2_2	GALK2	4.87248
AXIN1_3	AXIN1	4.85972
CLDN4_1	CLDN4	4.84945
RDX_3	RDX	4.84465
ZAR1_1	ZAR1	4.84046
ZMYM5_2	ZMYM5	4.82993
NUDT16_3	NUDT16	4.82753
FAM91A1_2	FAM91A1	4.82539
NCK2_4	NCK2	4.81426
ELF1_4	ELF1	4.81375
CLDN22_4	CLDN22	4.81161
LUC7L_2	LUC7L	4.80835
PLEKHG1_4	PLEKHG1	4.8075
SNTB2_2	SNTB2	4.80604
GPD2_2	GPD2	4.79851
CD99_2	CD99	4.79106
TTBK2_1	TTBK2	4.79046
UFL1_2	UFL1	4.78669
RGS13_4	RGS13	4.77359
SLIT2_4	SLIT2	4.76888
MAP4K5_3	MAP4K5	4.75972
CD34_4	CD34	4.74928
IQCF3_3	IQCF3	4.74363
ACTL10_3	ACTL10	4.74132
ZNF729_2	ZNF729	4.73378
ZSCAN5B_1	ZSCAN5B	4.73233
VIP_2	VIP	4.72257
WWC1_2	WWC1	4.70801
PSMB2_3	PSMB2	4.70322
IL32_1	IL32	4.6962
CTDSPL2_2	CTDSPL2	4.6962
KHDC1_4	KHDC1	4.69585
CALB2_3	CALB2	4.67924
GOLM1_1	GOLM1	4.67727
CTSK_3	CTSK	4.64919
PPP1R14D_1	PPP1R14D	4.64868
CH25H_2	CH25H	4.6444
PRR18_3	PRR18	4.63258
BZRAP1_1	BZRAP1	4.61888
SCN4B_4	SCN4B	4.61143
NCAPH2_3	NCAPH2	4.60989
CPNE1_4	CPNE1	4.60887
WNT3A_3	WNT3A	4.60296
AGER_2	AGER	4.6015
NonTargetControl_850	NonTargetControl	4.57111
FAHD2A_4	FAHD2A	4.56606
CCDC80_3	CCDC80	4.56109
NDUFB10_1	NDUFB10	-3.03705
FIBCD1_1	FIBCD1	4.55262
PCK2_1	PCK2	4.55185
NonTargetControl_155	NonTargetControl	4.54945
CA6_3	CA6	4.54697
CD82_2	CD82	4.54012
TNS4_1	TNS4	4.53387
CLCN3_1	CLCN3	4.52779
NANOGNB_2	NANOGNB	4.51058
ZCWPW2_1	ZCWPW2	4.50724
NonTargetControl_86	NonTargetControl	4.50013
CUL5_4	CUL5	4.4896
FBLN1_3	FBLN1	4.48738
TRIQK_2	TRIQK	4.48506
NonTargetControl_250	NonTargetControl	4.46486
CUL5_3	CUL5	4.4563
FBXO8_1	FBXO8	4.45493
PRODH2_1	PRODH2	4.45441
RP2_3	RP2	4.45339
CARF_2	CARF	4.45116
HECTD3_1	HECTD3	-2.92917
PDZD4_2	PDZD4	4.44679
PRORY_2	PRORY	4.44277
U2AF1L4_1	U2AF1L4	4.4396
NT5E_3	NT5E	4.43335
SLC46A2_4	SLC46A2	4.42616
EBP_2	EBP	4.42599
BTG4_2	BTG4	4.42488
NonTargetControl_191	NonTargetControl	4.42402
MGA_4	MGA	4.41375
PGR_3	PGR	4.40989
HMX1_4	HMX1	4.40304
SSB_3	SSB	4.40262
IGSF5_3	IGSF5	4.39731
OR5AC2_2	OR5AC2	4.3932
TLR2_2	TLR2	4.38327
MGAT4C_2	MGAT4C	4.38121
GSTM2_2	GSTM2	4.37993
VWCE_3	VWCE	4.36297
TPPP3_4	TPPP3	4.35399
FRAS1_3	FRAS1	4.34996
CCNO_2	CCNO	4.3432
NonTargetControl_916	NonTargetControl	4.34131
MAP1A_2	MAP1A	4.33832
EHF_2	EHF	4.33643
ZMYND15_2	ZMYND15	4.33387
SETDB1_1	SETDB1	4.32573
ANAPC7_2	ANAPC7	4.32342
RAP1GAP_4	RAP1GAP	4.32291
ANKRD18B_2	ANKRD18B	4.32059
RBM34_1	RBM34	4.3182
TSC22D1_3	TSC22D1	4.317
CHST8_4	CHST8	4.31315
ZIM2_3	ZIM2	4.30809
EBLN2_1	EBLN2	4.30399
CBL_1	CBL	4.30099
ZADH2_2	ZADH2	4.29534
OR2G6_1	OR2G6	4.29363
PAX1_2	PAX1	4.28772
KRTAP9-8_3	KRTAP9-8	4.28601
LRSAM1_1	LRSAM1	4.28421
SPATA12_3	SPATA12	4.28284
NonTargetControl_965	NonTargetControl	-2.75631
INO80C_1	INO80C	4.27539
CFAP43_1	CFAP43	4.27522
PIK3R3_2	PIK3R3	4.26554
TRH_4	TRH	4.26066
CT47A2_4	CT47A2	4.25501
NOX5_4	NOX5	4.25287
IER5_2	IER5	4.24791
MBNL1_1	MBNL1	4.24585
SHC2_2	SHC2	4.24525
ATXN7L3_1	ATXN7L3	4.24388
TRAP1_1	TRAP1	4.23909
PDLIM2_2	PDLIM2	4.21922
NOL3_1	NOL3	4.21374
EFHB_1	EFHB	4.21297
MINPP1_2	MINPP1	4.21092
PLXDC2_2	PLXDC2	4.20373
RBM22_4	RBM22	4.19482
AAGAB_1	AAGAB	4.19405
SETD1B_1	SETD1B	4.19131
ZBTB48_2	ZBTB48	4.1878
HES1_1	HES1	4.18746
NONO_3	NONO	4.18703
LRP5L_3	LRP5L	4.18703
SMYD1_2	SMYD1	4.18446
TNMD_3	TNMD	4.18284
C2orf47_1	C2orf47	4.18001
CPO_1	CPO	4.17222
NonTargetControl_225	NonTargetControl	4.17136
CCDC102B_2	CCDC102B	4.16691
ICK_2	ICK	4.16683
ZNF25_4	ZNF25	4.15321
DUSP7_4	DUSP7	4.15313
GLMN_4	GLMN	-2.6302
C4orf46_2	C4orf46	4.14577
TMEM50A_3	TMEM50A	4.14268
C5orf67_4	C5orf67	4.13609
COPS7B_1	COPS7B	4.136
SSBP3_1	SSBP3	4.12847
TEX13A_3	TEX13A	4.12248
GATB_1	GATB	-2.60049
C19orf25_1	C19orf25	-2.60015
PPAP2A_2	PPAP2A	4.12042
MARCH4_1	MARCH4	4.10458
ADRBK2_4	ADRBK2	4.10313
MAGI1_1	MAGI1	4.09551
CTDSPL2_1	CTDSPL2	4.09208
ELAC2_2	ELAC2	-2.56616
ZNF700_1	ZNF700	4.08746
ZBTB38_2	ZBTB38	4.08635
C1orf94_1	C1orf94	-2.55939
CTSD_3	CTSD	4.08053
ARHGAP11B_2	ARHGAP11B	4.0783
HINT1_1	HINT1	4.07633
HOXA9_1	HOXA9	4.07231
NonTargetControl_469	NonTargetControl	4.07136
VTI1A_1	VTI1A	4.07128
C2CD5_3	C2CD5	4.0688
PRPS1L1_1	PRPS1L1	4.06409
C11orf49_3	C11orf49	4.06015
GPX2_4	GPX2	4.05741
C10orf2_4	C10orf2	-2.53268
PIK3C3_3	PIK3C3	-2.52677
GOLGA7_4	GOLGA7	4.04482
RFXAP_3	RFXAP	4.04337
MRPS33_2	MRPS33	-2.52104
AVPI1_4	AVPI1	4.04088
KCNA3_4	KCNA3	4.04011
COPG1_1	COPG1	-2.5171
UTY_2	UTY	4.03686
OR1K1_4	OR1K1	-2.51239
DYNLT3_3	DYNLT3	4.0307
ZNF563_4	ZNF563	4.02547
KIAA0753_1	KIAA0753	4.02273
MURC_3	MURC	4.02059
ESRRG_1	ESRRG	4.01974
NonTargetControl_878	NonTargetControl	4.01614
TIGD2_4	TIGD2	4.01537
DIAPH1_4	DIAPH1	4.01374
BRWD3_4	BRWD3	3.99551
HYAL3_1	HYAL3	3.99551
MYOCD_1	MYOCD	3.99303
GAR1_2	GAR1	-2.4707
LRRC39_1	LRRC39	3.989
KDF1_3	KDF1	3.98755
NonTargetControl_789	NonTargetControl	3.98609
MTERF3_3	MTERF3	-2.45991
ARG1_2	ARG1	3.97539
CFAP97_2	CFAP97	3.97539
ASB6_4	ASB6	3.97376
NLGN2_3	NLGN2	3.97213
PCF11_1	PCF11	3.97128
PCP4L1_3	PCP4L1	3.97119
CYR61_3	CYR61	3.96349
RFFL_2	RFFL	3.96229
DEFB104B_3	DEFB104B	3.95587
FAM198A_4	FAM198A	3.95347
ECSIT_1	ECSIT	-2.43054
CST9L_2	CST9L	3.95193
STK24_1	STK24	3.94927
NonTargetControl_390	NonTargetControl	3.94919
SEC14L3_3	SEC14L3	3.94833
SASH3_1	SASH3	-2.42532
GPATCH4_2	GPATCH4	3.94576
GATSL3_1	GATSL3	3.94302
PRKAR1B_2	PRKAR1B	3.93669
DYNC1LI1_1	DYNC1LI1	3.936
SLC34A3_2	SLC34A3	3.93249
RPP14_2	RPP14	-2.40914
NonTargetControl_329	NonTargetControl	-2.40588
TBCA_1	TBCA	3.92633
CFHR1_2	CFHR1	3.92513
B3GALT6_2	B3GALT6	3.92427
ZNF558_1	ZNF558	3.92076
TSPAN5_3	TSPAN5	3.91862
ECM2_1	ECM2	3.9158
FABP1_4	FABP1	-2.39167
SLC37A1_4	SLC37A1	-2.38987
HOOK3_1	HOOK3	3.90844
PDZD2_1	PDZD2	-2.38337
MRPS7_3	MRPS7	-2.38328
SLC35F4_2	SLC35F4	3.90407
RIBC2_1	RIBC2	3.90167
NonTargetControl_987	NonTargetControl	-2.37712
SLC51B_2	SLC51B	3.89713
NAIF1_4	NAIF1	3.89559
TMEM86B_4	TMEM86B	3.89354
DEFA3_4	DEFA3	-2.37027
RNASEK_2	RNASEK	-2.36958
OR14A16_3	OR14A16	3.89114
USF1_1	USF1	-2.36907
CCDC138_2	CCDC138	3.88986
SMAD1_3	SMAD1	3.88951
PTPRS_2	PTPRS	3.88883
NXPE1_4	NXPE1	3.8872
SLC25A17_1	SLC25A17	3.88284
FAM89A_3	FAM89A	3.88267
C9orf135_2	C9orf135	3.88112
POLE4_3	POLE4	-2.35665
NonTargetControl_18	NonTargetControl	3.87753
DEFB129_1	DEFB129	3.87744
NonTargetControl_52	NonTargetControl	3.87607
MINOS1-NBL1_1	MINOS1-NBL1	3.8759
PRPF31_4	PRPF31	-2.3534
C2orf74_1	C2orf74	3.87479
KIRREL3_1	KIRREL3	-2.35058
CBX6_1	CBX6	3.86948
FAM110B_4	FAM110B	-2.3415
HNRNPR_3	HNRNPR	3.85955
ZNF280C_2	ZNF280C	3.85535
DENND4C_3	DENND4C	3.85527
PLEKHM2_2	PLEKHM2	3.8545
OR4A15_3	OR4A15	3.85107
ICAM1_1	ICAM1	3.85056
RET_3	RET	-2.32772
UQCRC1_4	UQCRC1	-2.32652
ANKRD46_2	ANKRD46	3.84499
ULBP2_1	ULBP2	3.84328
DNAH14_4	DNAH14	-2.31975
FZD5_1	FZD5	-2.31727
C12orf29_4	C12orf29	3.83891
HIST1H2AL_1	HIST1H2AL	3.83891
SEPT11_2	SEPT11	-2.3165
CLDN4_2	CLDN4	-2.31136
MDH2_1	MDH2	-2.31128
SIRT1_2	SIRT1	3.83292
HIPK4_1	HIPK4	3.83172
PRIMPOL_1	PRIMPOL	3.83035
DYRK1A_3	DYRK1A	3.82744
MFSD2A_2	MFSD2A	3.82701
BTBD18_4	BTBD18	3.82624
MZT2A_2	MZT2A	3.82582
FAM171A2_3	FAM171A2	-2.3028
HMCN2_3	HMCN2	3.82008
BBS12_1	BBS12	3.81785
CCDC169_2	CCDC169	3.81537
ZNF44_1	ZNF44	3.81383
TAMM41_4	TAMM41	-2.29073
NDUFV2_3	NDUFV2	-2.29064
NonTargetControl_1	NonTargetControl	3.81058
OR2T12_4	OR2T12	3.81032
PRPF39_3	PRPF39	3.80844
FAM169A_1	FAM169A	3.80715
DLK2_2	DLK2	-2.28414
RER1_1	RER1	-2.28157
CD302_2	CD302	-2.28114
NINL_3	NINL	-2.27763
KLC1_3	KLC1	-2.27737
HAO2_1	HAO2	3.79833
COL6A1_3	COL6A1	3.79765
TMEM55B_3	TMEM55B	-2.27515
UBQLNL_2	UBQLNL	3.79696
TUSC5_2	TUSC5	-2.27463
GTF3C5_4	GTF3C5	-2.27429
IL1RAP_3	IL1RAP	3.79431
NonTargetControl_576	NonTargetControl	3.79046
MYCBPAP_3	MYCBPAP	3.79011
PIGX_3	PIGX	-2.26736
SWI5_3	SWI5	-2.26547
WARS2_4	WARS2	-2.26307
LIPM_1	LIPM	-2.26093
APPL2_3	APPL2	3.77958
GEM_1	GEM	3.77753
ACE2_3	ACE2	3.77727
PLSCR3_4	PLSCR3	-2.25451
FAM160A1_4	FAM160A1	3.77402
SLC29A4_1	SLC29A4	-2.25194
PCDHGB4_4	PCDHGB4	-2.25177
STPG2_4	STPG2	3.77136
AMBRA1_4	AMBRA1	3.76982
HFE2_1	HFE2	3.76939
LDB2_1	LDB2	-2.24604
NonTargetControl_990	NonTargetControl	3.76631
FAM73A_4	FAM73A	3.76546
PLCZ1_2	PLCZ1	3.76503
MAEA_1	MAEA	-2.24313
ETV7_4	ETV7	3.76391
LFNG_1	LFNG	3.76349
MRPL34_3	MRPL34	-2.23756
POU4F3_1	POU4F3	-2.23696
BFAR_4	BFAR	-2.22926
ISM1_1	ISM1	-2.2284
LSM11_2	LSM11	-2.22806
TRIM45_1	TRIM45	3.74885
C16orf87_4	C16orf87	3.74867
RNF125_1	RNF125	3.74414
MARK3_2	MARK3	-2.22138
FASTKD5_4	FASTKD5	-2.22129
FBXO11_1	FBXO11	3.742
IGSF21_3	IGSF21	3.742
PKLR_4	PKLR	3.74114
XPO5_3	XPO5	-2.2189
KIAA1143_3	KIAA1143	-2.2177
LOC100507462_1	LOC100507462	-2.21676
KLHL32_4	KLHL32	-2.2165
YBEY_1	YBEY	-2.21333
CARHSP1_4	CARHSP1	-2.21299
PLD3_4	PLD3	-2.20708
SWAP70_1	SWAP70	3.72821
DCAF6_1	DCAF6	3.72761
ADAT2_2	ADAT2	-2.2052
CHRND_4	CHRND	-2.2046
THOC6_1	THOC6	-2.20374
ARIH2_1	ARIH2	3.7241
RPL39L_4	RPL39L	-2.19989
COMMD6_4	COMMD6	3.72171
ZNF267_3	ZNF267	3.72153
SYCP2_3	SYCP2	3.72085
LOC643355_2	LOC643355	3.72016
MRPL48_3	MRPL48	-2.19801
HSD17B8_4	HSD17B8	-2.19535
NonTargetControl_138	NonTargetControl	-2.19458
ZNF330_3	ZNF330	3.71314
LOC100505478_3	LOC100505478	-2.1909
NHEJ1_4	NHEJ1	-2.19047
PMCH_3	PMCH	3.70467
NR4A3_1	NR4A3	3.70227
ZFPM2_2	ZFPM2	3.70167
FST_4	FST	3.70133
SLC22A8_4	SLC22A8	3.6997
SH2D4A_3	SH2D4A	3.69893
RHOXF1_2	RHOXF1	3.69799
ZW10_1	ZW10	-2.176
SURF2_3	SURF2	3.69739
TMIGD3_1	TMIGD3	3.69662
NonTargetControl_665	NonTargetControl	-2.17369
CUTC_3	CUTC	3.69474
ALLC_3	ALLC	3.69439
DNAH6_1	DNAH6	-2.17181
C2orf69_2	C2orf69	3.69183
SMCO1_2	SMCO1	-2.16967
MAPK15_2	MAPK15	3.69105
TMPRSS2_4	TMPRSS2	3.68703
KCNG3_3	KCNG3	-2.16376
C9orf16_4	C9orf16	3.68523
ADAMTS1_3	ADAMTS1	3.68498
MCAT_4	MCAT	-2.16248
UNCX_2	UNCX	3.68429
ZNF330_2	ZNF330	3.68224
IL21_1	IL21	3.6783
GP1BA_2	GP1BA	3.6777
FUCA2_3	FUCA2	-2.15571
ABCA12_2	ABCA12	3.67736
ZNF197_1	ZNF197	-2.1552
OR13D1_1	OR13D1	3.67427
PER1_4	PER1	3.67367
NPIPB9_4	NPIPB9	3.67153
PNLIPRP2_1	PNLIPRP2	-2.14527
APOA4_4	APOA4	-2.14518
ILVBL_1	ILVBL	3.66588
CD70_4	CD70	3.66417
IRF6_3	IRF6	3.66349
TSEN2_3	TSEN2	-2.14116
NonTargetControl_28	NonTargetControl	3.66237
RNF103-CHMP3_1	RNF103-CHMP3	3.66169
MEDAG_4	MEDAG	3.66152
MRPL53_4	MRPL53	-2.13859
SNRNP35_1	SNRNP35	-2.13816
KRT82_3	KRT82	-2.1379
SLC12A9_4	SLC12A9	-2.13722
SPAST_2	SPAST	3.65895
C1QA_2	C1QA	3.65792
CHTOP_2	CHTOP	-2.13602
HSBP1_4	HSBP1	3.65672
C8orf58_4	C8orf58	3.65621
SNF8_4	SNF8	-2.13422
HYKK_4	HYKK	3.65484
LOC101929372_3	LOC101929372	3.65373
FBXW12_3	FBXW12	3.65244
MAN1C1_4	MAN1C1	-2.13028
ZNF7_1	ZNF7	-2.12943
STS_1	STS	3.65013
CT47A5_4	CT47A5	-2.12823
SMC6_4	SMC6	-2.12703
CCDC159_2	CCDC159	3.64782
FOXO1_2	FOXO1	-2.12523
HSCB_4	HSCB	-2.12463
SMKR1_3	SMKR1	3.64559
CCND3_1	CCND3	3.64542
SLC25A34_3	SLC25A34	-2.12249
MXD3_4	MXD3	-2.12189
MBD4_4	MBD4	3.64362
PANX2_1	PANX2	3.64131
CEP83_2	CEP83	3.64063
CINP_1	CINP	-2.1177
HSD17B7_2	HSD17B7	3.63926
SLC2A1_4	SLC2A1	-2.11701
TLR10_2	TLR10	3.63806
CALML4_4	CALML4	-2.1147
DLG2_4	DLG2	3.63532
NCR2_1	NCR2	-2.1135
IFT80_1	IFT80	3.63498
PLXND1_3	PLXND1	3.6348
SV2C_4	SV2C	-2.11282
APBA1_3	APBA1	3.63361
DYNC1LI1_4	DYNC1LI1	-2.11162
PDE6C_3	PDE6C	-2.11162
TAF1B_2	TAF1B	-2.11162
USP2_1	USP2	-2.11145
LOC101929983_2	LOC101929983	-2.11128
OLFML2A_4	OLFML2A	3.63301
AP1AR_1	AP1AR	3.63155
CASP1_2	CASP1	3.63147
MEIS1_4	MEIS1	-2.10854
RPUSD4_2	RPUSD4	-2.10837
C19orf38_1	C19orf38	-2.10837
DCX_2	DCX	-2.10708
CDH10_4	CDH10	3.62838
UQCR10_4	UQCR10	-2.10614
MMP23B_2	MMP23B	-2.10391
PSMA8_2	PSMA8	3.62436
RAX_3	RAX	-2.10237
OR1Q1_3	OR1Q1	3.6241
KDELC1_1	KDELC1	3.62367
C12orf40_4	C12orf40	3.62299
HERC1_2	HERC1	3.62273
TNS1_4	TNS1	3.62188
ITPR2_4	ITPR2	3.62085
ACO2_1	ACO2	-2.09843
LAMC3_1	LAMC3	3.61999
SLC35G1_3	SLC35G1	3.61845
NonTargetControl_679	NonTargetControl	-2.09407
MCMBP_1	MCMBP	-2.09253
NonTargetControl_6	NonTargetControl	3.61306
C20orf78_3	C20orf78	3.61272
TRABD_3	TRABD	3.61237
ME3_2	ME3	3.61212
LYZL1_4	LYZL1	-2.0891
MDH1B_3	MDH1B	3.60946
GPR83_1	GPR83	-2.08722
PPBP_2	PPBP	3.60878
IMPA1_4	IMPA1	3.60595
STIM2_3	STIM2	-2.08328
PTPN13_4	PTPN13	3.60355
MRPS33_1	MRPS33	-2.08174
ANO9_3	ANO9	-2.08174
FAM83E_4	FAM83E	-2.08028
POU4F2_2	POU4F2	3.6021
MED9_4	MED9	-2.07951
CCR1_4	CCR1	3.60116
TTYH2_1	TTYH2	3.6009
NFIB_4	NFIB	-2.0772
SPRR2F_1	SPRR2F	3.59842
ROCK2_3	ROCK2	3.59713
ANKRD36B_4	ANKRD36B	-2.07206
PUSL1_4	PUSL1	3.59328
ASL_2	ASL	3.59251
ZFAND4_3	ZFAND4	3.59174
ITGBL1_4	ITGBL1	3.58968
ZNF429_4	ZNF429	3.58934
RPP21_2	RPP21	-2.0671
NR1H2_2	NR1H2	3.58737
PRDX5_2	PRDX5	3.58438
TAP1_2	TAP1	-2.06188
NonTargetControl_76	NonTargetControl	3.58335
TEX19_4	TEX19	3.58224
PBX3_1	PBX3	3.58147
CHUK_2	CHUK	3.58129
NET1_1	NET1	3.58112
IGDCC3_1	IGDCC3	-2.05879
THOC6_3	THOC6	-2.05862
CCL2_4	CCL2	3.57838
PCDHA3_2	PCDHA3	-2.05648
RHEBL1_3	RHEBL1	3.57701
POLQ_1	POLQ	-2.05434
CLCN6_4	CLCN6	3.57539
DSC3_4	DSC3	3.57539
TAOK1_1	TAOK1	3.57496
SLC2A1_3	SLC2A1	-2.05263
APOM_4	APOM	-2.05117
ZMIZ1_1	ZMIZ1	-2.0498
COG6_4	COG6	-2.04869
JKAMP_3	JKAMP	-2.04869
HMCN2_2	HMCN2	-2.04655
C18orf8_4	C18orf8	3.56819
MTA1_3	MTA1	3.56811
KBTBD4_1	KBTBD4	-2.04561
PCYT1A_3	PCYT1A	-2.04509
GNA15_2	GNA15	-2.0433
NARS2_3	NARS2	-2.04253
HMOX1_2	HMOX1	-2.04244
NonTargetControl_213	NonTargetControl	3.56417
CFTR_2	CFTR	3.56374
ZC3HC1_2	ZC3HC1	-2.04141
APOL4_3	APOL4	3.56306
ACTRT2_3	ACTRT2	3.56194
NUDT5_2	NUDT5	3.56177
MGAT2_2	MGAT2	-2.03944
SGPP1_3	SGPP1	-2.03807
TPRN_2	TPRN	3.55861
CHRFAM7A_3	CHRFAM7A	-2.03636
CAMKMT_1	CAMKMT	3.55818
CFAP52_4	CFAP52	3.55818
SLC27A6_1	SLC27A6	3.55792
UQCRC1_2	UQCRC1	-2.03388
RTCB_2	RTCB	-2.03362
ZNF729_1	ZNF729	3.55501
GATA6_3	GATA6	3.55415
SPINT4_1	SPINT4	3.55381
EMILIN1_4	EMILIN1	-2.03131
PLA2G4E_1	PLA2G4E	3.5515
NDUFAF6_1	NDUFAF6	-2.02926
ARSA_2	ARSA	-2.02849
NonTargetControl_187	NonTargetControl	3.54996
MESDC2_2	MESDC2	-2.0278
BRMS1_3	BRMS1	-2.02557
SPOCK3_3	SPOCK3	-2.0248
SPATA21_3	SPATA21	3.54619
HEPHL1_4	HEPHL1	3.54439
TARBP1_1	TARBP1	3.54405
NTSR1_4	NTSR1	-2.02164
RAP1GDS1_2	RAP1GDS1	-2.02044
ALDH8A1_4	ALDH8A1	3.54208
SKAP1_1	SKAP1	-2.01932
SCFD2_1	SCFD2	3.54088
SNAPC2_1	SNAPC2	-2.01753
CBFA2T3_1	CBFA2T3	-2.01693
OR1L1_3	OR1L1	3.53814
C10orf113_1	C10orf113	3.53806
PTTG2_1	PTTG2	3.53729
SCN3A_1	SCN3A	3.53635
MTG1_2	MTG1	-2.01307
ELP5_2	ELP5	-2.01282
MAK16_2	MAK16	-2.01247
AKR1D1_1	AKR1D1	-2.01213
GNAI2_3	GNAI2	3.52855
DCHS2_2	DCHS2	-2.00674
C5orf47_1	C5orf47	-2.0052
COL16A1_3	COL16A1	3.52659
PGK1_3	PGK1	-2.00477
FAM73B_2	FAM73B	-2.00468
NonTargetControl_848	NonTargetControl	-2.00451
PCDHB10_2	PCDHB10	-2.00443
MED15_4	MED15	-2.00434
LMX1A_3	LMX1A	-2.00349
KRTAP1-5_1	KRTAP1-5	-2.00314
TRIM49B_4	TRIM49B	-2.00306
AARS_3	AARS	-2.0028
ZYG11A_2	ZYG11A	3.52359
RSBN1_3	RSBN1	-2.001
ABHD13_1	ABHD13	-2.001
FOXE3_1	FOXE3	-2.00075
SLC16A1_2	SLC16A1	-2.00049
NonTargetControl_26	NonTargetControl	-2.00023
C11orf88_4	C11orf88	3.5217
SCN9A_2	SCN9A	-1.99929
MSMP_4	MSMP	-1.99878
E2F7_4	E2F7	3.51965
KIF13B_3	KIF13B	3.51879
LMNTD1_2	LMNTD1	3.51837
SRSF5_3	SRSF5	3.5176
SULT1A2_2	SULT1A2	-1.99569
MAGED2_3	MAGED2	3.51725
TEP1_3	TEP1	3.51674
RAD1_4	RAD1	-1.99458
CD63_4	CD63	-1.99295
SNX11_4	SNX11	-1.99253
PLXNB3_4	PLXNB3	-1.99116
PAX3_3	PAX3	3.51177
MTHFD1_2	MTHFD1	-1.98996
TMEM74_1	TMEM74	3.51126
MSI2_2	MSI2	3.51117
TRAPPC11_2	TRAPPC11	-1.98893
SNX27_3	SNX27	-1.98842
TNFRSF14_3	TNFRSF14	-1.98833
ZNF410_3	ZNF410	-1.98747
SDR42E1_4	SDR42E1	3.5092
VPS54_2	VPS54	3.5092
ITPK1_4	ITPK1	-1.98679
NTNG1_2	NTNG1	3.50835
SLC35D3_2	SLC35D3	3.50784
MLXIPL_1	MLXIPL	-1.98542
TWF2_3	TWF2	-1.98473
CCDC85A_4	CCDC85A	-1.98431
NonTargetControl_640	NonTargetControl	-1.98405
HIST1H3H_4	HIST1H3H	3.50578
TRMT6_2	TRMT6	-1.98122
KLF2_1	KLF2	3.50295
STOX2_2	STOX2	3.50218
C11orf94_4	C11orf94	-1.98028
CARD6_1	CARD6	3.50193
ALDOA_2	ALDOA	-1.9784
DGKE_1	DGKE	3.49927
PTH2_3	PTH2	3.49885
AMMECR1L_2	AMMECR1L	-1.97669
COX10_1	COX10	-1.97652
KCNMB1_3	KCNMB1	-1.97566
NonTargetControl_554	NonTargetControl	3.49593
CCDC65_2	CCDC65	3.49491
PIK3R6_4	PIK3R6	3.49465
OPN1LW_3	OPN1LW	3.4926
SLC16A5_4	SLC16A5	-1.97052
C10orf2_3	C10orf2	-1.96967
RABEP2_2	RABEP2	3.49123
XPNPEP1_2	XPNPEP1	3.49123
ZNHIT1_4	ZNHIT1	-1.96941
TRIP11_2	TRIP11	3.49114
CYP11B2_1	CYP11B2	-1.96898
COX6A1_2	COX6A1	-1.96804
ERVV-1_1	ERVV-1	-1.96787
MAP3K1_1	MAP3K1	-1.96684
FAM175A_2	FAM175A	3.48746
SMIM5_1	SMIM5	3.48694
RNF151_4	RNF151	3.48523
C2orf76_3	C2orf76	3.48489
FERD3L_1	FERD3L	3.48403
MRPL17_2	MRPL17	-1.96145
FGF7_1	FGF7	-1.96136
ORMDL2_4	ORMDL2	-1.96093
SEC14L1_2	SEC14L1	3.48258
TPTE2_3	TPTE2	3.48224
GPC4_3	GPC4	3.48206
SESN2_4	SESN2	-1.96008
SLC39A9_4	SLC39A9	-1.95922
SMIM9_3	SMIM9	-1.95879
LEO1_4	LEO1	3.47907
SCIMP_4	SCIMP	-1.95657
PPM1D_3	PPM1D	3.47821
NonTargetControl_838	NonTargetControl	-1.95631
AP3D1_2	AP3D1	-1.95537
GFRA4_4	GFRA4	3.47693
ARIH2_2	ARIH2	3.47556
GUCY2D_2	GUCY2D	-1.95271
NFAM1_2	NFAM1	3.47402
ATG101_3	ATG101	-1.95092
ZNF594_3	ZNF594	3.47222
ANTXR2_4	ANTXR2	-1.94997
TSC2_1	TSC2	-1.94912
CCR5_3	CCR5	3.47093
LSM12_3	LSM12	3.47059
SPTBN1_1	SPTBN1	-1.9486
SPAG6_2	SPAG6	3.46939
NDUFS7_1	NDUFS7	-1.94723
CEP55_2	CEP55	3.46785
ARPC2_3	ARPC2	-1.94595
RBM11_2	RBM11	-1.94518
RAD1_3	RAD1	-1.94509
PDYN_1	PDYN	-1.94415
NonTargetControl_937	NonTargetControl	3.4658
ZNF699_1	ZNF699	-1.94321
PEA15_2	PEA15	-1.94287
NonTargetControl_501	NonTargetControl	3.46468
F12_1	F12	-1.94261
ALKBH2_3	ALKBH2	3.46323
OR8K1_2	OR8K1	3.46314
PDIA2_2	PDIA2	-1.94056
NYNRIN_3	NYNRIN	-1.9403
PFDN5_1	PFDN5	-1.9403
LRP5_3	LRP5	-1.94021
CKS1B_1	CKS1B	-1.93996
ADAMTS15_2	ADAMTS15	-1.93987
DNAJC1_1	DNAJC1	-1.93893
EPHB1_1	EPHB1	-1.9379
C19orf40_1	C19orf40	-1.93739
PGS1_1	PGS1	-1.93636
ZNF134_1	ZNF134	-1.93294
DYNLL2_2	DYNLL2	3.4545
PHOX2A_2	PHOX2A	-1.93268
KCNK3_4	KCNK3	-1.93234
OR1E2_1	OR1E2	3.45407
NonTargetControl_803	NonTargetControl	-1.93165
MUM1L1_2	MUM1L1	-1.93165
ERI3_4	ERI3	-1.93071
LMX1A_2	LMX1A	-1.92951
IRF9_2	IRF9	3.45073
DOC2B_1	DOC2B	3.45013
NWD2_3	NWD2	-1.92823
CD74_2	CD74	-1.92797
BPIFB1_2	BPIFB1	-1.92797
PRTFDC1_4	PRTFDC1	3.44953
OTX1_4	OTX1	-1.92771
JAKMIP2_3	JAKMIP2	-1.92754
BCL2L11_2	BCL2L11	3.44876
FBXO32_2	FBXO32	-1.92669
NonTargetControl_470	NonTargetControl	-1.92532
ITGA10_4	ITGA10	3.4467
DTX2_3	DTX2	-1.92455
ARID4B_1	ARID4B	3.44602
SAMD12_1	SAMD12	3.44576
TAOK1_3	TAOK1	3.44508
MBTPS1_2	MBTPS1	-1.92318
CBS_3	CBS	-1.92198
CIAO1_2	CIAO1	-1.92181
WNT2_1	WNT2	-1.92164
CCL23_1	CCL23	-1.92129
PHLDB3_4	PHLDB3	3.44225
VSX2_2	VSX2	3.44165
ABHD13_3	ABHD13	3.44148
BPY2B_2	BPY2B	3.44097
ZDHHC24_2	ZDHHC24	-1.91907
SPDYE1_2	SPDYE1	-1.91838
CST7_3	CST7	-1.9183
MSMB_3	MSMB	3.43926
ZBTB7B_2	ZBTB7B	-1.91735
CCDC15_3	CCDC15	-1.91727
ATPIF1_4	ATPIF1	-1.91641
PTPN12_4	PTPN12	3.43806
PTCD3_4	PTCD3	-1.91598
USHBP1_1	USHBP1	-1.91598
HIST1H4A_1	HIST1H4A	-1.91547
NMRK2_3	NMRK2	-1.91504
WNK2_2	WNK2	3.4366
ACCS_4	ACCS	-1.91461
HNMT_3	HNMT	-1.91384
EPHA6_1	EPHA6	3.43557
FAM156A_2	FAM156A	3.43549
OR2T4_3	OR2T4	3.43549
CPA6_1	CPA6	3.43498
DNM1_1	DNM1	-1.91316
LOC100287036_3	LOC100287036	-1.91265
CLK3_4	CLK3	-1.91247
PABPC3_3	PABPC3	-1.9123
GART_1	GART	-1.91222
TMPRSS7_4	TMPRSS7	3.43403
ANKRD42_2	ANKRD42	-1.91145
FAM124B_1	FAM124B	3.43318
ZNF777_4	ZNF777	-1.91119
ISCA1_3	ISCA1	-1.91059
FAM53B_1	FAM53B	-1.91008
OR10C1_3	OR10C1	3.43189
LOC100506422_1	LOC100506422	3.43181
PDZK1IP1_3	PDZK1IP1	3.43112
CDK14_2	CDK14	-1.90879
CAPN6_1	CAPN6	-1.90871
LOC100129697_4	LOC100129697	-1.90854
LOC100287036_2	LOC100287036	-1.90828
PLEKHJ1_3	PLEKHJ1	-1.90674
SULT1B1_2	SULT1B1	3.42804
PDE4C_3	PDE4C	3.42778
ELP5_3	ELP5	-1.90563
VSIG1_1	VSIG1	-1.90554
NonTargetControl_615	NonTargetControl	3.4271
NPAP1_4	NPAP1	-1.90503
TBC1D25_1	TBC1D25	-1.9046
C10orf142_3	C10orf142	3.42616
PPARD_2	PPARD	-1.90434
DSG2_3	DSG2	-1.90408
NUDT8_4	NUDT8	-1.904
ACD_2	ACD	-1.90383
HIRA_3	HIRA	-1.90374
GSG2_1	GSG2	3.42504
LPIN1_4	LPIN1	-1.90297
RNF217_3	RNF217	3.4247
NGEF_2	NGEF	-1.90237
SPTLC3_2	SPTLC3	3.4235
DOHH_2	DOHH	-1.90126
PPT1_1	PPT1	3.4229
NonTargetControl_294	NonTargetControl	3.42222
MRPS9_2	MRPS9	-1.89997
GNB2_3	GNB2	3.4217
LYZ_3	LYZ	3.42162
CDK3_3	CDK3	-1.89972
GABRA5_2	GABRA5	-1.89963
OSMR_2	OSMR	3.42145
HTR3D_2	HTR3D	3.42119
NonTargetControl_234	NonTargetControl	3.42093
SERINC2_4	SERINC2	-1.8986
ADCK4_2	ADCK4	-1.89852
ITFG2_3	ITFG2	-1.89749
KCNA2_1	KCNA2	3.41862
TBC1D10B_4	TBC1D10B	3.41845
LAMP2_3	LAMP2	3.41845
SMARCA1_1	SMARCA1	3.41768
ANO3_1	ANO3	-1.89578
TIMMDC1_2	TIMMDC1	-1.89544
KCNH6_2	KCNH6	3.41691
ELMO2_2	ELMO2	-1.89501
SYCE1L_3	SYCE1L	-1.89484
PPARD_1	PPARD	-1.89449
PDLIM5_2	PDLIM5	3.41623
NDUFAF5_2	NDUFAF5	-1.89398
RTTN_4	RTTN	-1.89295
F8A1_4	F8A1	-1.89295
T_1	T	3.41374
FBLN1_1	FBLN1	-1.89193
ATRIP_2	ATRIP	-1.89184
DPH7_3	DPH7	-1.89158
VN1R4_3	VN1R4	-1.89141
TSTD2_4	TSTD2	-1.89098
STX4_1	STX4	-1.8909
MON2_4	MON2	-1.8909
GEMIN8_1	GEMIN8	-1.89056
MRPS24_3	MRPS24	3.41203
HYOU1_3	HYOU1	-1.88996
KXD1_3	KXD1	3.41092
HAPLN3_2	HAPLN3	-1.88893
UAP1_3	UAP1	-1.88816
TIMM17B_2	TIMM17B	3.40775
FUZ_1	FUZ	-1.88551
GSDMD_3	GSDMD	-1.88542
MPPED1_4	MPPED1	-1.88508
MMP16_3	MMP16	3.40681
IFIH1_2	IFIH1	3.40646
SPACA4_4	SPACA4	3.40578
MYO9B_4	MYO9B	3.40527
MRPL18_2	MRPL18	-1.88302
NTNG2_3	NTNG2	-1.88294
C9orf40_3	C9orf40	-1.88294
KLK3_3	KLK3	-1.88285
DNAJB14_1	DNAJB14	3.40321
RIMBP3_1	RIMBP3	-1.88131
WDFY2_2	WDFY2	3.40304
KRTAP3-2_4	KRTAP3-2	-1.88114
CSTL1_4	CSTL1	-1.8808
RYR3_1	RYR3	3.40218
COG2_2	COG2	-1.87985
PSMD5_3	PSMD5	3.40039
FAM26E_3	FAM26E	-1.87848
GRIPAP1_2	GRIPAP1	3.40021
ZNF160_4	ZNF160	3.39987
ZNF547_2	ZNF547	-1.8778
ZNRF4_2	ZNRF4	-1.87763
CENPO_1	CENPO	-1.87746
MUC7_2	MUC7	-1.87652
SAE1_1	SAE1	3.39799
ISOC2_3	ISOC2	-1.87455
ZNF670_3	ZNF670	-1.87455
MRPL54_2	MRPL54	-1.87446
ZFP1_1	ZFP1	-1.87446
CYTH1_4	CYTH1	-1.87301
NAA60_1	NAA60	3.39474
MVD_3	MVD	-1.87206
ARSH_2	ARSH	3.39268
MRPL17_3	MRPL17	-1.87009
ZNF692_1	ZNF692	-1.86967
FKBPL_2	FKBPL	-1.86881
CDRT4_1	CDRT4	-1.86872
ERC1_4	ERC1	3.39054
DCAF12L1_4	DCAF12L1	-1.86804
CNNM1_1	CNNM1	3.38943
HCFC1R1_1	HCFC1R1	3.38857
GNGT1_2	GNGT1	3.38814
ZNF486_4	ZNF486	3.38797
MEGF9_3	MEGF9	-1.86607
GOLGA8K_1	GOLGA8K	-1.86598
FSD1_3	FSD1	3.38652
ENDOV_4	ENDOV	-1.86453
SLC22A24_3	SLC22A24	-1.86402
PEAR1_1	PEAR1	-1.86265
PLB1_2	PLB1	3.38403
RMI2_4	RMI2	-1.86213
TMEM251_1	TMEM251	3.38352
RIC3_4	RIC3	-1.86093
PLAC8_2	PLAC8	-1.85982
ZNF367_2	ZNF367	-1.85914
SLC7A6OS_2	SLC7A6OS	-1.85914
NKX2-6_3	NKX2-6	-1.85811
BMP5_2	BMP5	-1.85785
MID1_2	MID1	3.37873
NonTargetControl_898	NonTargetControl	3.37838
SCAP_3	SCAP	-1.8564
AGAP11_2	AGAP11	3.37804
NonTargetControl_306	NonTargetControl	-1.85605
OVCH2_2	OVCH2	-1.85528
RDH13_3	RDH13	-1.85528
NonTargetControl_669	NonTargetControl	3.37616
GALNT6_4	GALNT6	-1.85383
SULT2B1_4	SULT2B1	-1.85152
GTF3C6_2	GTF3C6	-1.85134
GLRX5_4	GLRX5	-1.85109
CXCL3_2	CXCL3	3.37282
TWF2_2	TWF2	3.37222
KCTD20_4	KCTD20	-1.85006
PRSS46_4	PRSS46	3.37136
TSEN2_2	TSEN2	-1.84955
NDUFB4_4	NDUFB4	-1.84946
FOXK2_3	FOXK2	-1.84912
ANKHD1-EIF4EBP3_3	ANKHD1-EIF4EBP3	-1.84903
AKAP8_1	AKAP8	-1.84878
C17orf75_3	C17orf75	-1.84852
UTP18_2	UTP18	-1.84818
VSX2_1	VSX2	3.36922
COG1_4	COG1	-1.84732
PGPEP1_3	PGPEP1	-1.84698
MFN1_1	MFN1	3.36845
GABRR1_3	GABRR1	-1.84646
UBA3_4	UBA3	-1.84646
PON1_1	PON1	3.36777
PREX2_3	PREX2	-1.84569
TMEM5_3	TMEM5	-1.84527
AZIN2_3	AZIN2	-1.84501
MAP10_2	MAP10	-1.84484
SCGB2A1_2	SCGB2A1	-1.84441
SPRED3_2	SPRED3	-1.84398
WNT3A_4	WNT3A	-1.84372
SIAH2_4	SIAH2	-1.84364
SMIM3_1	SMIM3	3.3652
XCL1_4	XCL1	3.3652
MANSC4_4	MANSC4	3.36503
ELAVL1_3	ELAVL1	-1.84312
RXFP4_2	RXFP4	-1.84295
ZNF729_4	ZNF729	-1.84235
ZSWIM5_4	ZSWIM5	-1.84227
LPPR1_4	LPPR1	3.364
DRAM1_4	DRAM1	-1.84176
RER1_4	RER1	-1.8415
GAPDHS_2	GAPDHS	-1.84133
SH2B2_1	SH2B2	-1.8409
BCHE_1	BCHE	3.36254
CXCL5_4	CXCL5	3.36237
TYR_3	TYR	-1.83902
UQCRC1_3	UQCRC1	-1.83893
KAZN_3	KAZN	-1.83876
PMM2_3	PMM2	-1.83833
OR1L3_2	OR1L3	-1.83824
TIMP1_3	TIMP1	3.3592
FFAR1_2	FFAR1	-1.83722
DOCK5_2	DOCK5	-1.83722
LOC401052_3	LOC401052	-1.83705
LPO_4	LPO	-1.83696
ZNF621_4	ZNF621	3.35826
HERC1_1	HERC1	-1.83645
WDR1_3	WDR1	-1.83619
CEACAM5_3	CEACAM5	-1.83593
ATP5O_2	ATP5O	-1.83593
FBXO39_4	FBXO39	-1.83559
CMAS_1	CMAS	-1.8355
C8orf58_1	C8orf58	-1.83525
KCNF1_2	KCNF1	-1.83516
EPN3_2	EPN3	3.35655
LCN9_4	LCN9	-1.83473
MAPKAPK5_3	MAPKAPK5	3.35621
RHAG_4	RHAG	-1.83388
GPR3_3	GPR3	-1.83379
ELMO2_3	ELMO2	-1.83336
CPN2_4	CPN2	-1.83336
ATP5D_3	ATP5D	-1.83336
SLC6A2_2	SLC6A2	3.35475
RERG_2	RERG	3.35467
RAB1B_4	RAB1B	-1.83157
RPP21_3	RPP21	-1.83148
MYZAP_1	MYZAP	-1.83148
DDX1_4	DDX1	-1.83114
EDC4_1	EDC4	-1.83071
IQCF1_3	IQCF1	-1.83028
DMC1_1	DMC1	-1.83011
GAK_4	GAK	-1.82943
CCNB3_1	CCNB3	-1.82925
NOXA1_3	NOXA1	-1.829
GLMN_3	GLMN	-1.82891
COL18A1_4	COL18A1	-1.82848
SH2D1B_1	SH2D1B	-1.8284
PEAK1_4	PEAK1	-1.8284
OSBPL7_4	OSBPL7	3.34996
DCD_1	DCD	3.34987
PCSK4_3	PCSK4	-1.82789
MRPS23_2	MRPS23	-1.82763
KIRREL2_3	KIRREL2	-1.82746
SMIM10_2	SMIM10	-1.82729
BTD_1	BTD	3.34816
SRSF10_4	SRSF10	-1.82472
ALOX5AP_2	ALOX5AP	-1.82472
GOLGA8N_1	GOLGA8N	-1.82455
MSX1_4	MSX1	-1.8242
MED24_2	MED24	-1.82266
BEND4_3	BEND4	-1.82249
ASNA1_4	ASNA1	-1.82223
SLC4A11_1	SLC4A11	-1.82215
TSPY4_4	TSPY4	-1.82215
MARCH11_1	MARCH11	-1.82215
AVPR1A_4	AVPR1A	-1.82181
BTLA_1	BTLA	-1.82146
WDR48_1	WDR48	-1.82061
NonTargetControl_689	NonTargetControl	3.34174
CDCA8_1	CDCA8	-1.81958
ZNF17_4	ZNF17	3.34063
CDH9_1	CDH9	-1.81821
RETN_1	RETN	-1.81812
KCTD3_3	KCTD3	-1.81753
SCP2_3	SCP2	-1.81753
NELFB_1	NELFB	-1.81735
INADL_3	INADL	-1.81667
LOC100129520_3	LOC100129520	-1.8153
DPH3_2	DPH3	-1.81487
SLC43A3_1	SLC43A3	-1.81427
NDUFA10_4	NDUFA10	-1.81282
SNX12_4	SNX12	-1.81265
NHSL1_1	NHSL1	-1.81265
LMO7DN_3	LMO7DN	-1.8123
NonTargetControl_950	NonTargetControl	3.33403
TLX3_3	TLX3	-1.81205
FGF22_4	FGF22	3.33232
ACTL6B_2	ACTL6B	-1.81016
RELN_2	RELN	-1.80991
POMT2_4	POMT2	-1.80982
C2orf76_4	C2orf76	-1.80973
COQ6_4	COQ6	-1.80965
LRRC38_2	LRRC38	3.33129
OPTN_2	OPTN	-1.80939
CMPK1_4	CMPK1	-1.80939
OXCT2_4	OXCT2	3.33061
EPB41L4A_4	EPB41L4A	-1.80854
MYADML2_4	MYADML2	3.33027
POLR3K_3	POLR3K	-1.80828
RASL10B_4	RASL10B	-1.80794
NonTargetControl_475	NonTargetControl	3.3295
WDR19_1	WDR19	-1.80725
TSPAN4_4	TSPAN4	-1.80725
SMPDL3A_1	SMPDL3A	-1.80708
HADHB_4	HADHB	3.32855
DCLK2_1	DCLK2	3.32855
TWF2_4	TWF2	3.32847
MAFB_2	MAFB	-1.8064
ADIPOR2_2	ADIPOR2	-1.80631
TNFRSF10B_1	TNFRSF10B	3.32744
WDR36_2	WDR36	-1.80545
TARDBP_2	TARDBP	-1.80485
EIF4EBP3_3	EIF4EBP3	-1.80477
DMRTC1B_4	DMRTC1B	-1.80468
BTF3_2	BTF3	-1.8046
WWC1_4	WWC1	-1.80451
PTPRE_2	PTPRE	-1.80443
MMRN1_4	MMRN1	-1.80443
FAM126B_3	FAM126B	-1.804
PALM3_1	PALM3	-1.80391
PAX6_1	PAX6	3.32564
MFSD2A_4	MFSD2A	-1.80374
NUP155_4	NUP155	-1.80271
HSPA4_3	HSPA4	-1.80237
XYLB_2	XYLB	-1.80177
MIEF2_2	MIEF2	3.3235
NDUFB7_1	NDUFB7	-1.80143
TOPORS_2	TOPORS	-1.80134
POLE4_2	POLE4	-1.80134
COQ3_2	COQ3	-1.80092
TMEM123_1	TMEM123	3.32265
KHDC1_2	KHDC1	3.32265
LPGAT1_4	LPGAT1	-1.8004
MGAT1_2	MGAT1	-1.79963
GTF2H4_4	GTF2H4	-1.79946
XDH_4	XDH	-1.79929
RBBP7_1	RBBP7	-1.79903
RGPD2_1	RGPD2	-1.79886
MYNN_4	MYNN	-1.79852
GPCPD1_1	GPCPD1	-1.798
STAT5A_3	STAT5A	3.31922
HNRNPA3_1	HNRNPA3	-1.79723
LIAS_3	LIAS	-1.79663
PBX2_1	PBX2	-1.79552
NINJ1_1	NINJ1	3.31648
GLRA4_2	GLRA4	3.31597
SMYD1_4	SMYD1	3.31588
TRIM49D2_4	TRIM49D2	-1.79321
SYP_1	SYP	-1.79287
GNL3L_1	GNL3L	-1.79253
LAIR1_1	LAIR1	-1.79201
PFN2_2	PFN2	-1.79201
ARC_2	ARC	-1.79124
IL27_2	IL27	-1.79107
SENP2_3	SENP2	3.3128
MTUS1_2	MTUS1	3.31271
TRMT5_3	TRMT5	-1.79081
FUT3_2	FUT3	-1.79073
WWOX_4	WWOX	-1.78996
ZNF691_2	ZNF691	-1.78953
WNK2_4	WNK2	-1.78936
P2RX6_1	P2RX6	3.31109
PGA3_2	PGA3	-1.78893
DUSP4_1	DUSP4	3.31049
NonTargetControl_541	NonTargetControl	3.31032
PGC_1	PGC	3.3098
MGAM_4	MGAM	-1.78782
CENPQ_3	CENPQ	-1.78773
GLT8D1_3	GLT8D1	3.30955
TBPL1_2	TBPL1	-1.7873
CFC1B_2	CFC1B	-1.78713
AGRP_2	AGRP	-1.78628
SAMD4B_1	SAMD4B	-1.78593
PCGF6_3	PCGF6	-1.78533
TTC12_1	TTC12	-1.78516
HACD1_1	HACD1	-1.78499
FECH_3	FECH	-1.78482
TAL1_1	TAL1	-1.78482
CLIC1_4	CLIC1	-1.78473
CHST11_3	CHST11	-1.78448
KRTAP17-1_4	KRTAP17-1	-1.78422
NDUFB7_2	NDUFB7	-1.78371
NonTargetControl_909	NonTargetControl	-1.78336
OR5H14_1	OR5H14	3.30398
POFUT2_2	POFUT2	-1.78182
TENM4_1	TENM4	-1.78157
PRB3_4	PRB3	-1.78157
CXCL6_2	CXCL6	3.30261
RPE65_3	RPE65	3.30253
SLC25A23_3	SLC25A23	-1.78054
CCDC116_4	CCDC116	3.30227
KIR2DL4_3	KIR2DL4	-1.78045
ADCK5_3	ADCK5	-1.78037
MMP10_4	MMP10	-1.77977
DGCR8_2	DGCR8	-1.7796
XPO5_4	XPO5	-1.77917
DPP9_1	DPP9	-1.77891
TMEM150C_1	TMEM150C	-1.77874
TTC7B_2	TTC7B	3.29859
KLHL5_3	KLHL5	3.29825
GEMIN8_4	GEMIN8	-1.77634
DDX20_3	DDX20	-1.776
THEG_4	THEG	-1.77592
EBI3_3	EBI3	-1.77583
ATP6V1G2_2	ATP6V1G2	-1.77566
CTTNBP2NL_2	CTTNBP2NL	-1.77523
MEPE_1	MEPE	3.29705
STOML2_1	STOML2	-1.77455
TMEM106A_2	TMEM106A	-1.77429
TEX14_2	TEX14	-1.7742
AK9_3	AK9	-1.77412
GSTM2_3	GSTM2	3.29568
NGRN_1	NGRN	-1.77378
DDIAS_2	DDIAS	3.29491
ZNF736_3	ZNF736	3.29482
EDAR_1	EDAR	-1.77181
KRTAP5-6_3	KRTAP5-6	-1.77172
MRPL41_1	MRPL41	-1.77163
NDST1_1	NDST1	-1.77138
C3orf80_4	C3orf80	-1.77035
FEN1_4	FEN1	-1.77018
YWHAZ_3	YWHAZ	-1.7689
BATF_4	BATF	3.29054
ERICH4_1	ERICH4	-1.7683
UROD_2	UROD	-1.7683
HFE_3	HFE	-1.76804
MMP25_4	MMP25	3.28943
HS3ST5_3	HS3ST5	3.28883
GALNT8_1	GALNT8	3.28831
MEIOB_1	MEIOB	-1.76633
FOXL1_1	FOXL1	3.28797
NOP10_4	NOP10	-1.76581
PLK4_2	PLK4	-1.76581
NonTargetControl_287	NonTargetControl	-1.7653
HPX_2	HPX	-1.76487
EXPH5_3	EXPH5	3.28634
TLDC2_4	TLDC2	-1.76427
TBC1D32_3	TBC1D32	-1.76427
PNP_3	PNP	-1.76333
CYP2C18_1	CYP2C18	3.28446
LINS_2	LINS	3.28403
ZNF717_3	ZNF717	-1.76205
RGS9BP_3	RGS9BP	3.28343
DCP2_1	DCP2	-1.7605
C1orf185_1	C1orf185	-1.76033
GFI1_3	GFI1	-1.76016
CPXM2_2	CPXM2	-1.76008
FGL2_2	FGL2	3.28078
SMARCD1_4	SMARCD1	-1.75871
KMT2D_3	KMT2D	-1.75862
TMCO3_4	TMCO3	3.28009
SPANXN4_4	SPANXN4	-1.75785
CEACAM8_1	CEACAM8	-1.75777
SLC36A3_4	SLC36A3	-1.75742
CEBPB_4	CEBPB	-1.75742
CAND1_1	CAND1	-1.75742
SNURF_2	SNURF	-1.75734
NR0B2_2	NR0B2	3.27864
BCL2L15_1	BCL2L15	3.2783
PGAP2_1	PGAP2	-1.75648
ADD2_2	ADD2	-1.75614
OR2J2_3	OR2J2	-1.75605
NRSN1_3	NRSN1	-1.75588
PDE4D_1	PDE4D	3.27718
ARL2_4	ARL2	-1.75528
NOL4_4	NOL4	3.2759
NUDCD2_2	NUDCD2	-1.754
GNA14_4	GNA14	-1.75383
ACTL8_3	ACTL8	-1.75323
JAK1_3	JAK1	-1.75314
JAGN1_1	JAGN1	-1.75314
MTHFD1_3	MTHFD1	-1.75271
KIAA1210_4	KIAA1210	-1.75263
PRAMEF14_1	PRAMEF14	-1.75254
AP1AR_3	AP1AR	-1.75203
CABP5_2	CABP5	-1.75186
RBMX2_1	RBMX2	-1.75023
RPRD1B_4	RPRD1B	-1.75015
RPS5_3	RPS5	-1.75006
ABHD13_4	ABHD13	-1.7498
OR52W1_2	OR52W1	3.27102
BCCIP_1	BCCIP	-1.74869
DKC1_4	DKC1	-1.74852
C5orf49_4	C5orf49	3.26982
GCKR_1	GCKR	-1.74783
RBFOX3_4	RBFOX3	-1.74741
KRTAP10-5_2	KRTAP10-5	-1.74698
CAPN7_4	CAPN7	-1.74689
MYL3_1	MYL3	-1.74689
SLC17A4_2	SLC17A4	-1.74604
GABRB3_4	GABRB3	-1.74561
TMEM144_4	TMEM144	-1.74552
ZNF514_4	ZNF514	-1.74544
SRP9_3	SRP9	-1.74509
TMIGD3_4	TMIGD3	-1.74492
MRPS17_1	MRPS17	-1.74467
NUDT16L1_4	NUDT16L1	-1.74432
OR2W3_4	OR2W3	-1.74424
RNF31_4	RNF31	-1.7439
MPV17L_1	MPV17L	-1.74355
NMD3_4	NMD3	-1.74347
IFNLR1_2	IFNLR1	3.26503
NHP2_4	NHP2	-1.74278
IL17A_1	IL17A	-1.74261
SULT1C4_2	SULT1C4	3.26426
KCTD15_4	KCTD15	-1.7421
TGIF2_3	TGIF2	-1.74193
ZNF766_4	ZNF766	3.26348
OR9G4_1	OR9G4	-1.7415
RNH1_1	RNH1	-1.74081
TAPT1_3	TAPT1	-1.74038
ABLIM3_3	ABLIM3	3.26169
TACR2_4	TACR2	-1.73901
EIF2AK4_4	EIF2AK4	-1.73901
MEF2BNB-MEF2B_2	MEF2BNB-MEF2B	-1.73867
ZNF639_1	ZNF639	-1.73867
BTG1_3	BTG1	-1.73824
LRIT3_1	LRIT3	3.2598
ADGRL3_3	ADGRL3	3.25938
KDM1A_2	KDM1A	-1.73756
NonTargetControl_809	NonTargetControl	3.25895
LBX1_3	LBX1	-1.73705
CNKSR1_4	CNKSR1	-1.7367
PEX11G_4	PEX11G	3.25775
TMEM242_1	TMEM242	-1.73585
RUSC2_3	RUSC2	-1.73516
MMP7_4	MMP7	-1.73499
CEPT1_2	CEPT1	3.25646
LY75_2	LY75	-1.73465
NKG7_4	NKG7	-1.73448
CRYAA_1	CRYAA	3.25587
MOCS1_1	MOCS1	-1.73396
KRTAP12-3_2	KRTAP12-3	-1.73371
ZNF716_1	ZNF716	-1.73371
CHST11_4	CHST11	-1.73354
C11orf16_3	C11orf16	-1.73345
IGFL3_1	IGFL3	-1.73345
OPN1MW_4	OPN1MW	-1.73328
PTH2R_3	PTH2R	3.25475
MRPL30_2	MRPL30	-1.73276
RFX2_3	RFX2	-1.73251
RAPGEF1_1	RAPGEF1	-1.73251
CHCHD6_1	CHCHD6	-1.73242
BEX2_2	BEX2	3.25407
FAM71B_1	FAM71B	-1.7314
RGS1_4	RGS1	3.25261
ELAC2_1	ELAC2	-1.73054
ATP2B1_1	ATP2B1	-1.73011
TXNRD1_4	TXNRD1	-1.72968
VSX1_4	VSX1	3.25124
PRDM13_1	PRDM13	-1.72934
ZNF544_2	ZNF544	-1.72917
CBLC_4	CBLC	-1.72917
FMO5_4	FMO5	-1.729
AGAP1_2	AGAP1	-1.72891
RMI2_2	RMI2	-1.72891
CHURC1-FNTB_2	CHURC1-FNTB	-1.72866
SPON1_4	SPON1	3.25021
USMG5_1	USMG5	3.25013
THAP9_3	THAP9	3.25004
LRRC59_3	LRRC59	-1.72788
LYZL6_2	LYZL6	-1.72763
C11orf65_2	C11orf65	3.24867
YAF2_1	YAF2	3.24859
HBP1_4	HBP1	-1.7266
PCDHA11_2	PCDHA11	-1.726
LRIG1_1	LRIG1	3.24722
SNF8_1	SNF8	-1.72506
SLC39A7_1	SLC39A7	-1.72446
LVRN_1	LVRN	-1.72403
HCCS_2	HCCS	-1.72395
PRMT9_1	PRMT9	-1.72369
COL1A2_1	COL1A2	3.24533
CA5A_2	CA5A	-1.72343
SBF1_2	SBF1	-1.72335
NDST2_1	NDST2	-1.723
DHODH_2	DHODH	-1.72292
RPS6KA3_4	RPS6KA3	-1.72172
TACC3_2	TACC3	-1.72163
LEMD2_1	LEMD2	-1.72146
GP6_3	GP6	-1.72129
MTIF2_2	MTIF2	-1.72104
NonTargetControl_787	NonTargetControl	-1.72001
ASIC1_1	ASIC1	-1.71941
ARL4D_3	ARL4D	3.24063
OCA2_3	OCA2	-1.71872
DCTN3_1	DCTN3	-1.71753
NonTargetControl_141	NonTargetControl	-1.71744
ZNF215_1	ZNF215	-1.71744
FAM71A_4	FAM71A	3.23874
NonTargetControl_443	NonTargetControl	3.23874
DENND1A_4	DENND1A	-1.71624
C1orf186_1	C1orf186	-1.71624
FRS3_3	FRS3	3.2378
NAAA_2	NAAA	3.23763
MAGEB16_2	MAGEB16	-1.71521
DCP2_4	DCP2	-1.71513
PRPSAP2_4	PRPSAP2	-1.71487
BOLA1_2	BOLA1	-1.71453
COLGALT2_4	COLGALT2	-1.7141
CEACAM3_3	CEACAM3	-1.71367
NAA25_3	NAA25	-1.71359
CALCB_2	CALCB	-1.71359
VWF_4	VWF	-1.7135
NUTM1_4	NUTM1	-1.71307
TMEM52_2	TMEM52	-1.7129
PGK1_2	PGK1	-1.71282
RABEP2_3	RABEP2	-1.71273
HSD17B10_1	HSD17B10	-1.71247
TRIM50_3	TRIM50	-1.71222
NonTargetControl_379	NonTargetControl	-1.71213
WDR81_4	WDR81	-1.71213
DEFB106B_2	DEFB106B	-1.71187
DIABLO_2	DIABLO	3.2336
MSRB2_3	MSRB2	-1.71162
ZNF816_4	ZNF816	-1.71102
NPC1L1_2	NPC1L1	-1.7105
FAM83D_1	FAM83D	-1.71016
MACC1_1	MACC1	-1.70999
ZBED6CL_3	ZBED6CL	-1.70991
LCE1C_2	LCE1C	-1.70982
TMEM242_3	TMEM242	-1.70965
SLC39A11_4	SLC39A11	-1.70905
THNSL2_2	THNSL2	-1.70896
RAB2A_1	RAB2A	-1.70871
GTF2IRD2B_4	GTF2IRD2B	-1.70871
SLC35G3_3	SLC35G3	-1.70871
MMP23B_3	MMP23B	-1.70862
PKIA_3	PKIA	3.22992
CYB5R2_4	CYB5R2	-1.70811
MAEA_4	MAEA	-1.70811
LRRN4CL_3	LRRN4CL	-1.70794
DCST2_4	DCST2	-1.70776
PMPCB_4	PMPCB	-1.70759
ARPC2_1	ARPC2	-1.70717
GRID2_1	GRID2	-1.70708
BEND5_3	BEND5	-1.70699
ACOT7_1	ACOT7	3.22847
SLC39A14_4	SLC39A14	-1.70657
NDUFS5_4	NDUFS5	-1.70648
IRX6_3	IRX6	-1.70605
ADH7_2	ADH7	3.22744
CLEC18A_2	CLEC18A	3.22693
NOL9_1	NOL9	-1.70503
NAP1L2_1	NAP1L2	-1.70374
TMSB4Y_3	TMSB4Y	-1.70348
ACTL7B_1	ACTL7B	-1.70331
RORC_4	RORC	-1.70288
AXIN2_4	AXIN2	-1.7028
TBX19_2	TBX19	-1.7028
KRTAP3-1_1	KRTAP3-1	-1.70246
SWSAP1_2	SWSAP1	-1.70194
ZFY_3	ZFY	3.22367
SGOL2_2	SGOL2	3.22333
KCNG2_4	KCNG2	-1.70083
RDH8_2	RDH8	-1.70083
RNF168_2	RNF168	-1.70074
NonTargetControl_512	NonTargetControl	-1.70023
ZAR1L_4	ZAR1L	-1.70023
ZNF124_3	ZNF124	-1.70023
TAF8_1	TAF8	-1.69937
SEC63_4	SEC63	-1.69929
SYN1_1	SYN1	-1.69929
FBXL5_3	FBXL5	3.22093
AURKAIP1_1	AURKAIP1	-1.69912
PTPN9_3	PTPN9	-1.69895
ANKRD17_1	ANKRD17	-1.69886
CCDC64B_3	CCDC64B	-1.69852
MPHOSPH9_1	MPHOSPH9	-1.69843
CYBRD1_3	CYBRD1	-1.69835
LHX3_1	LHX3	-1.69826
MRPS12_1	MRPS12	-1.698
OR5AC2_1	OR5AC2	-1.69792
DENND3_4	DENND3	-1.69775
MIPOL1_4	MIPOL1	-1.69766
NonTargetControl_381	NonTargetControl	-1.69766
C19orf67_3	C19orf67	-1.69749
OR9A4_3	OR9A4	-1.69732
CD69_4	CD69	-1.69732
DOCK4_3	DOCK4	-1.69723
MPZ_3	MPZ	-1.69715
ANO6_2	ANO6	-1.69706
NDUFB10_4	NDUFB10	-1.69698
MRPS7_1	MRPS7	-1.69681
RTEL1_2	RTEL1	-1.69621
ARPIN_1	ARPIN	-1.69578
ZC3H8_4	ZC3H8	-1.69578
NRGN_4	NRGN	-1.69569
TNK2_2	TNK2	3.21742
DLC1_1	DLC1	-1.69552
RNFT2_2	RNFT2	-1.69518
BRDT_2	BRDT	-1.69518
COG3_2	COG3	-1.69518
CDHR2_3	CDHR2	-1.69467
PMFBP1_2	PMFBP1	-1.69467
PSMG1_4	PSMG1	-1.69467
CCKBR_1	CCKBR	-1.69458
FDXR_3	FDXR	-1.69441
CXorf51A_3	CXorf51A	-1.69321
DOHH_4	DOHH	-1.69287
CKS1B_2	CKS1B	-1.69287
DACH1_4	DACH1	-1.69278
PRSS36_1	PRSS36	-1.69253
WASL_4	WASL	-1.69218
DYRK4_4	DYRK4	3.21391
HUS1_1	HUS1	-1.69201
SDC1_3	SDC1	-1.69193
UGCG_3	UGCG	-1.69184
NCK1_1	NCK1	3.21297
ELP5_4	ELP5	-1.69038
ZNF514_1	ZNF514	3.21203
ZNF551_2	ZNF551	-1.6897
OR6B2_4	OR6B2	-1.68961
ALDOC_4	ALDOC	-1.68901
TFAM_2	TFAM	-1.68876
FXN_1	FXN	-1.68876
GOSR2_2	GOSR2	-1.68867
DEPDC4_1	DEPDC4	-1.68816
LRRIQ1_4	LRRIQ1	-1.68799
ACTL10_2	ACTL10	-1.6873
YARS2_4	YARS2	-1.6873
DNAJC11_4	DNAJC11	-1.68722
DAB1_4	DAB1	-1.68662
ABL1_4	ABL1	-1.68636
CACNA1D_1	CACNA1D	-1.68593
HFE_4	HFE	-1.68559
ANKRD30B_1	ANKRD30B	-1.6855
GABPA_2	GABPA	-1.6855
DYRK1A_1	DYRK1A	3.20698
PM20D1_1	PM20D1	-1.68491
TMEM187_3	TMEM187	-1.68491
NOSIP_4	NOSIP	-1.68482
GZMB_2	GZMB	-1.68431
NEK3_2	NEK3	3.20612
POLN_4	POLN	3.20595
C3orf84_2	C3orf84	3.20586
CYP26C1_3	CYP26C1	3.20586
SCGB1C1_2	SCGB1C1	-1.68405
ZFAT_4	ZFAT	-1.68354
DUOX1_3	DUOX1	-1.68345
PMPCB_2	PMPCB	-1.68311
C15orf53_2	C15orf53	3.20449
SLC30A7_1	SLC30A7	3.20432
NonTargetControl_582	NonTargetControl	-1.68251
MGP_4	MGP	-1.68217
HMGA2_1	HMGA2	-1.68208
AFF1_1	AFF1	3.20381
ZP3_4	ZP3	-1.68182
DOCK5_1	DOCK5	-1.68174
PHLDB1_3	PHLDB1	-1.68165
ALKBH8_3	ALKBH8	3.20287
SLC25A43_4	SLC25A43	-1.68105
HOXA6_1	HOXA6	-1.68097
TCTE3_1	TCTE3	3.20278
CDK5_1	CDK5	3.2027
NDNF_1	NDNF	-1.68045
CCDC83_3	CCDC83	3.20167
ZNF585B_4	ZNF585B	-1.67951
LRRIQ4_1	LRRIQ4	-1.67951
C14orf80_1	C14orf80	-1.67917
GAGE12C_3	GAGE12C	-1.67891
THNSL2_3	THNSL2	-1.67874
KCNJ2_3	KCNJ2	-1.67874
PRKAB1_3	PRKAB1	-1.67823
PLA2G6_3	PLA2G6	-1.67823
OAZ2_4	OAZ2	-1.67771
LCE1F_4	LCE1F	3.19944
EP300_4	EP300	3.19867
LYNX1_3	LYNX1	-1.67677
ALDH1A1_3	ALDH1A1	3.19859
WFDC5_1	WFDC5	-1.67651
PPM1K_3	PPM1K	-1.67643
SREK1_1	SREK1	-1.676
LATS2_3	LATS2	3.19765
GLI4_3	GLI4	-1.67549
NonTargetControl_567	NonTargetControl	3.19696
FLNA_1	FLNA	-1.67497
OVCA2_3	OVCA2	3.1961
NDUFS7_2	NDUFS7	3.19593
ZNF710_3	ZNF710	-1.67377
PHLPP2_4	PHLPP2	-1.67369
NCF2_2	NCF2	-1.67369
KRT6B_4	KRT6B	3.19525
RNF121_4	RNF121	-1.673
TMEM74_4	TMEM74	-1.673
WAC_1	WAC	-1.67275
FOXA1_2	FOXA1	-1.67275
PKIG_3	PKIG	-1.67215
ZNF563_1	ZNF563	-1.67215
THAP11_2	THAP11	-1.67181
EEF1G_2	EEF1G	-1.67163
SNAPIN_1	SNAPIN	-1.67138
ISX_2	ISX	3.19302
ARID3B_1	ARID3B	-1.67026
ABRA_2	ABRA	-1.67018
LONP1_3	LONP1	-1.66932
VPS26A_3	VPS26A	-1.66932
RPP21_4	RPP21	-1.6683
SPTSSB_4	SPTSSB	3.18977
ZPBP_4	ZPBP	-1.66787
HUS1_4	HUS1	-1.66778
AKAP14_2	AKAP14	-1.66735
NonTargetControl_745	NonTargetControl	3.18917
FAM65C_3	FAM65C	-1.66693
UNC13B_4	UNC13B	-1.66684
CYCS_4	CYCS	-1.66684
ABCG2_2	ABCG2	3.18866
LAP3_4	LAP3	-1.66616
DDN_1	DDN	3.18797
DNAJC11_1	DNAJC11	-1.66598
COX15_1	COX15	-1.66581
SYTL4_2	SYTL4	-1.66556
NBEAL2_1	NBEAL2	-1.66538
HUS1_3	HUS1	-1.66538
CAMKK1_3	CAMKK1	-1.66487
MPL_2	MPL	-1.66376
CDT1_4	CDT1	-1.66367
BMP6_3	BMP6	-1.66367
PRH1_4	PRH1	-1.6635
FMN2_1	FMN2	-1.6635
RRAGB_1	RRAGB	3.18532
PEX26_3	PEX26	-1.66333
NKIRAS1_2	NKIRAS1	-1.66299
TSPYL5_3	TSPYL5	-1.66282
LGALS9C_1	LGALS9C	-1.66239
RGS20_2	RGS20	-1.6623
PGAM1_1	PGAM1	-1.6623
CLLU1OS_2	CLLU1OS	-1.66213
EFCAB5_2	EFCAB5	-1.66213
CFI_3	CFI	-1.66162
CD1D_4	CD1D	3.18301
MAG_2	MAG	-1.6611
TTC33_1	TTC33	-1.66059
PPP2R3B_1	PPP2R3B	-1.66042
C12orf76_4	C12orf76	-1.66016
XKR9_1	XKR9	-1.66008
LIPT2_1	LIPT2	-1.65982
POLR2F_4	POLR2F	-1.65982
THG1L_2	THG1L	-1.65965
WDR61_2	WDR61	-1.65956
SLC14A2_2	SLC14A2	-1.65905
PCDHA11_3	PCDHA11	-1.65888
PEX3_2	PEX3	-1.65879
RNF212B_3	RNF212B	-1.65854
ADAMTSL2_1	ADAMTSL2	3.18035
JMJD4_4	JMJD4	3.18018
LMO4_3	LMO4	-1.65776
SYT16_3	SYT16	3.17949
TSTD3_4	TSTD3	-1.65768
WDSUB1_3	WDSUB1	-1.65759
AHR_2	AHR	-1.65734
HELZ2_3	HELZ2	-1.65717
DFNA5_2	DFNA5	3.17847
ATP5D_4	ATP5D	-1.65657
OR4C46_4	OR4C46	3.17787
ANO9_4	ANO9	3.1777
ITSN1_1	ITSN1	3.17684
CIAO1_1	CIAO1	-1.65485
CCAR1_3	CCAR1	-1.65477
C17orf89_1	C17orf89	-1.65477
GTF3C5_1	GTF3C5	-1.6546
PUM2_4	PUM2	3.17633
SLFN12L_2	SLFN12L	-1.654
SRPR_3	SRPR	-1.65374
FYCO1_4	FYCO1	-1.65366
HLTF_2	HLTF	3.17539
OR4K5_4	OR4K5	-1.6534
DENND1B_4	DENND1B	-1.65323
PREX1_3	PREX1	-1.65314
IFNA1_4	IFNA1	3.17487
PDCD4_3	PDCD4	-1.6528
FILIP1L_3	FILIP1L	3.17444
LXN_2	LXN	3.17427
OR10A6_1	OR10A6	-1.6522
TIMM21_3	TIMM21	-1.65194
GBX1_2	GBX1	-1.65194
AGAP6_4	AGAP6	-1.65186
NUGGC_3	NUGGC	3.17359
SMARCD1_3	SMARCD1	-1.65143
NDUFV1_1	NDUFV1	-1.65134
XRCC1_3	XRCC1	-1.65126
EMC4_3	EMC4	-1.651
LCE1E_1	LCE1E	-1.65092
ZNF746_4	ZNF746	-1.65066
SLC1A5_4	SLC1A5	-1.65066
SHPK_1	SHPK	3.1723
MDH1B_2	MDH1B	-1.65023
MYH4_2	MYH4	3.17188
MRPS18B_4	MRPS18B	-1.65006
THBS2_4	THBS2	-1.6498
ZFP41_2	ZFP41	3.17153
ECSIT_2	ECSIT	-1.64963
SNUPN_4	SNUPN	-1.64955
ORM2_3	ORM2	3.17119
CCL20_1	CCL20	-1.64877
TRPA1_4	TRPA1	-1.64826
C20orf194_2	C20orf194	-1.64809
KCTD3_2	KCTD3	-1.648
FGD6_3	FGD6	-1.64792
PAQR4_2	PAQR4	-1.64766
TOMM20_3	TOMM20	-1.64766
ASNSD1_4	ASNSD1	-1.64715
ARHGAP20_3	ARHGAP20	-1.64706
KEAP1_2	KEAP1	-1.64698
IGSF8_3	IGSF8	-1.64672
ERGIC2_1	ERGIC2	-1.64663
EXOSC6_3	EXOSC6	-1.64655
MRPS17_3	MRPS17	-1.64629
GTF3C1_4	GTF3C1	-1.64612
TRIM50_4	TRIM50	-1.64604
CMA1_1	CMA1	-1.64595
C17orf89_4	C17orf89	-1.64561
ACSBG1_1	ACSBG1	-1.64552
CCNL2_4	CCNL2	-1.64544
SERPINA10_4	SERPINA10	-1.64535
CEACAM5_4	CEACAM5	-1.64526
COL5A1_2	COL5A1	-1.64492
CCSER1_3	CCSER1	-1.64492
FBXW9_3	FBXW9	-1.64475
SLMAP_1	SLMAP	-1.64441
HDDC3_2	HDDC3	-1.64441
ZNF774_1	ZNF774	-1.64415
NMRK1_4	NMRK1	-1.64415
MRPL34_4	MRPL34	3.16588
DDX31_1	DDX31	-1.64398
LRRC4C_2	LRRC4C	-1.64347
SGSM1_4	SGSM1	-1.64338
HEMK1_4	HEMK1	-1.64304
RCOR2_4	RCOR2	-1.64304
ACTG1_1	ACTG1	-1.64261
NonTargetControl_634	NonTargetControl	3.16434
KCTD19_4	KCTD19	-1.64244
TBC1D21_4	TBC1D21	3.16383
CS_4	CS	-1.64124
VPS52_4	VPS52	-1.64116
FBXO15_4	FBXO15	3.16271
HGC6.3_1	HGC6.3	-1.64081
CCS_4	CCS	-1.64081
SH2D5_1	SH2D5	-1.64073
RPS16_4	RPS16	-1.64056
ACSF3_3	ACSF3	-1.64056
ABHD14B_3	ABHD14B	-1.63979
INTS12_3	INTS12	-1.63979
ZNF805_1	ZNF805	-1.63961
C17orf49_2	C17orf49	3.16134
C22orf42_1	C22orf42	-1.63944
GABRA3_2	GABRA3	-1.63936
OR9A2_2	OR9A2	-1.63893
OR7A17_2	OR7A17	3.16057
TAF7_3	TAF7	-1.6385
CD1C_4	CD1C	-1.63833
TSGA13_4	TSGA13	-1.63833
RNF135_2	RNF135	-1.63807
UTP18_1	UTP18	-1.63807
SNAPC1_2	SNAPC1	-1.6379
INO80B_3	INO80B	-1.63782
CHD4_1	CHD4	-1.63764
RTP3_3	RTP3	-1.63764
SUPV3L1_2	SUPV3L1	-1.63764
C12orf57_4	C12orf57	-1.6373
NDUFS2_3	NDUFS2	-1.63705
SSC5D_4	SSC5D	-1.6367
PDHB_1	PDHB	-1.63653
GRASP_4	GRASP	-1.63645
NDUFS1_1	NDUFS1	-1.63645
ARL1_2	ARL1	-1.63636
UCKL1_4	UCKL1	-1.63636
VPS33A_2	VPS33A	-1.63627
FXYD2_1	FXYD2	3.15801
CYP21A2_4	CYP21A2	3.15792
PRKCSH_4	PRKCSH	-1.63576
OR6N2_4	OR6N2	-1.63568
CEP112_4	CEP112	-1.63559
RSPO3_1	RSPO3	-1.63525
LOC389602_4	LOC389602	3.15655
SEC16B_4	SEC16B	-1.63473
PIM2_4	PIM2	-1.63465
GSTA5_1	GSTA5	-1.63448
C6orf10_2	C6orf10	-1.63396
TMEM258_2	TMEM258	-1.63345
CYP2C18_3	CYP2C18	3.15527
ANG_2	ANG	-1.63328
CD2BP2_1	CD2BP2	-1.63311
C5_3	C5	3.15484
PEX14_2	PEX14	-1.63251
PTK7_2	PTK7	-1.63251
RECQL5_3	RECQL5	3.15415
KCNQ5_3	KCNQ5	-1.63225
HDAC1_2	HDAC1	-1.63199
NonTargetControl_586	NonTargetControl	3.15372
UBE2T_4	UBE2T	-1.63174
UQCRC1_1	UQCRC1	-1.63165
SNPH_2	SNPH	-1.63148
TADA2B_2	TADA2B	-1.63122
ATG10_2	ATG10	-1.63122
ATF7_3	ATF7	3.15261
GOLGA8O_1	GOLGA8O	-1.63071
NME4_4	NME4	-1.63071
A1BG_4	A1BG	-1.6302
C4orf51_2	C4orf51	-1.62968
EDN3_4	EDN3	-1.62934
PTGES2_3	PTGES2	-1.6284
TTLL7_2	TTLL7	-1.62831
ACP1_3	ACP1	-1.62814
AKAP14_4	AKAP14	-1.62814
CATSPER4_3	CATSPER4	-1.62694
ZNF580_2	ZNF580	3.1485
NSUN5_3	NSUN5	-1.62651
LRFN1_4	LRFN1	-1.62626
KCNS2_2	KCNS2	3.14782
KCNK13_2	KCNK13	-1.6254
SLC43A1_4	SLC43A1	3.14722
NUDT17_4	NUDT17	-1.62506
FAM208B_2	FAM208B	3.14679
TTF2_3	TTF2	-1.62446
LRRC8D_4	LRRC8D	3.14559
MVB12B_1	MVB12B	-1.62369
KLF15_1	KLF15	3.14551
BICD1_1	BICD1	-1.62326
ZNRF1_2	ZNRF1	-1.62318
CLEC11A_3	CLEC11A	-1.623
FAM171A1_1	FAM171A1	-1.62266
CADM1_2	CADM1	-1.62215
GYLTL1B_4	GYLTL1B	-1.62172
EMD_4	EMD	-1.62155
LTBP4_1	LTBP4	-1.62155
TMEM65_2	TMEM65	-1.62146
SEC22C_1	SEC22C	-1.62129
CA13_1	CA13	-1.62061
PIN4_1	PIN4	-1.62052
KRT81_4	KRT81	-1.62044
ZNF814_2	ZNF814	-1.62044
INPPL1_1	INPPL1	-1.62026
HIST1H2BE_1	HIST1H2BE	-1.62026
GABRQ_4	GABRQ	-1.62009
ZBBX_1	ZBBX	-1.62009
PPID_4	PPID	-1.61975
NonTargetControl_296	NonTargetControl	-1.61975
CLCN5_3	CLCN5	-1.61967
SLC19A1_1	SLC19A1	-1.61932
TMEM259_4	TMEM259	-1.61864
CCL5_3	CCL5	-1.61838
CD244_2	CD244	-1.61838
STEAP1B_4	STEAP1B	-1.61838
C16orf74_2	C16orf74	-1.61838
RNF219_2	RNF219	3.14011
FAM132B_4	FAM132B	-1.61821
MRPL18_4	MRPL18	-1.61787
PDE6B_1	PDE6B	-1.6177
RGS7BP_3	RGS7BP	-1.6177
FRMPD4_3	FRMPD4	3.13943
C1QL3_3	C1QL3	3.13926
LCE1B_4	LCE1B	-1.61735
KIAA0319_2	KIAA0319	3.13883
OPN1MW_1	OPN1MW	-1.61675
SYT16_4	SYT16	-1.61675
RNF8_2	RNF8	-1.61658
SMAD3_2	SMAD3	-1.61658
TTI1_2	TTI1	-1.61633
CACNB2_1	CACNB2	-1.61598
TAGLN_1	TAGLN	3.13771
MAP2K7_4	MAP2K7	-1.61581
VIL1_4	VIL1	-1.61556
SSU72_3	SSU72	-1.61538
SUMO3_1	SUMO3	-1.6153
PTX4_3	PTX4	-1.61521
SEC61A2_1	SEC61A2	3.1366
NonTargetControl_997	NonTargetControl	3.13626
CASP14_2	CASP14	3.13592
C11orf80_1	C11orf80	3.13592
CDK2AP2_3	CDK2AP2	3.13557
CACNG5_1	CACNG5	-1.61342
POLE4_1	POLE4	-1.61299
CYP19A1_4	CYP19A1	3.13463
DCAF16_4	DCAF16	-1.61256
KLF17_3	KLF17	-1.6123
POLR2C_2	POLR2C	-1.61196
IFI27L1_1	IFI27L1	-1.61196
NEFH_2	NEFH	3.13369
GSKIP_2	GSKIP	3.1336
SOAT1_3	SOAT1	-1.61179
AKAP17A_3	AKAP17A	-1.6117
TBXAS1_4	TBXAS1	-1.61162
CALB1_2	CALB1	-1.61093
ADAT3_1	ADAT3	-1.61076
ASTN1_3	ASTN1	3.13241
SLAIN1_1	SLAIN1	3.13198
PCYT2_2	PCYT2	-1.61008
SLC17A2_4	SLC17A2	-1.60973
OPALIN_2	OPALIN	3.13129
SEC16B_1	SEC16B	-1.60879
ECHDC2_4	ECHDC2	-1.60862
SC5D_4	SC5D	3.13044
SIPA1_2	SIPA1	-1.60802
HOXA11_3	HOXA11	-1.60802
HMX2_1	HMX2	-1.60794
SLC35A1_3	SLC35A1	-1.60785
ATXN10_4	ATXN10	-1.60785
FUT5_4	FUT5	-1.60759
SCAF11_3	SCAF11	-1.60759
HAGHL_4	HAGHL	3.12941
IPPK_4	IPPK	-1.60751
RSPH3_4	RSPH3	3.1289
RABEPK_3	RABEPK	3.1289
GXYLT1_2	GXYLT1	-1.60657
ERAP1_3	ERAP1	-1.60639
C1QTNF5_3	C1QTNF5	-1.60614
TOP3A_1	TOP3A	-1.60614
DMKN_4	DMKN	3.12795
SCNN1D_1	SCNN1D	-1.60597
PRRC2B_3	PRRC2B	-1.60571
MYL6B_1	MYL6B	3.12718
ZNF57_1	ZNF57	-1.60477
FOPNL_3	FOPNL	3.12658
CCL15_3	CCL15	-1.6046
PTPN7_2	PTPN7	-1.60451
NonTargetControl_121	NonTargetControl	3.12633
SS18L2_4	SS18L2	-1.60443
SDSL_4	SDSL	-1.60425
HNRNPH1_3	HNRNPH1	-1.60408
PIGT_1	PIGT	-1.60391
TTLL11_4	TTLL11	3.12539
PSEN1_1	PSEN1	-1.60331
MDM2_4	MDM2	-1.60306
PNMA1_4	PNMA1	-1.60297
ERICH5_1	ERICH5	-1.6028
SHC3_1	SHC3	-1.60263
TBRG1_4	TBRG1	-1.60254
UAP1_2	UAP1	-1.60254
CHAMP1_4	CHAMP1	-1.60246
COQ7_1	COQ7	-1.6022
DUSP10_4	DUSP10	-1.60186
ZNF790_2	ZNF790	-1.60177
MCM5_3	MCM5	-1.60169
VRK1_3	VRK1	-1.6016
EP300_2	EP300	3.12316
CYP1A1_1	CYP1A1	-1.60134
CTPS1_4	CTPS1	-1.60117
SMAD9_3	SMAD9	3.12239
ACTRT2_1	ACTRT2	-1.59997
CPA2_3	CPA2	3.12179
UTS2B_3	UTS2B	3.12136
GBX2_3	GBX2	-1.59937
KLHL14_2	KLHL14	-1.5992
ZNF80_3	ZNF80	3.12093
PPM1J_2	PPM1J	-1.59912
PPFIBP2_3	PPFIBP2	3.12085
MMP23B_4	MMP23B	-1.59877
SLC6A19_1	SLC6A19	-1.5986
GGA3_1	GGA3	-1.59792
NEK2_4	NEK2	3.11965
FLJ44635_2	FLJ44635	-1.59758
CXorf40B_4	CXorf40B	-1.5974
GAPVD1_3	GAPVD1	-1.5974
NRIP1_2	NRIP1	-1.59715
CDK11A_1	CDK11A	-1.59681
SLC27A6_2	SLC27A6	-1.59638
PAGE3_2	PAGE3	3.11759
SMURF2_2	SMURF2	-1.59544
NUDT15_2	NUDT15	3.11708
LAMC3_4	LAMC3	-1.59509
ABCB11_2	ABCB11	-1.59484
ENTHD1_4	ENTHD1	-1.59475
CCDC166_1	CCDC166	-1.59467
AP1M2_2	AP1M2	-1.59458
NonTargetControl_760	NonTargetControl	3.1164
CACYBP_2	CACYBP	-1.59424
CBX5_4	CBX5	-1.59389
MARK4_2	MARK4	-1.59372
CFAP69_1	CFAP69	-1.59364
IER3_1	IER3	-1.59304
CYP2R1_3	CYP2R1	3.11477
GPR75_2	GPR75	-1.59252
KRT81_3	KRT81	3.11425
NEIL1_4	NEIL1	-1.59235
TBPL2_1	TBPL2	-1.59158
PRAMEF1_3	PRAMEF1	-1.59158
NonTargetControl_579	NonTargetControl	-1.59124
PPP1CA_1	PPP1CA	-1.59115
SOAT2_4	SOAT2	-1.59107
KCNJ12_3	KCNJ12	3.11237
PZP_1	PZP	-1.59056
TSTD2_1	TSTD2	-1.59038
NonTargetControl_755	NonTargetControl	3.11211
PFN2_4	PFN2	-1.59013
MAPRE1_1	MAPRE1	-1.59004
CCHCR1_1	CCHCR1	-1.59004
PPAP2B_4	PPAP2B	-1.59004
STIP1_3	STIP1	-1.5897
FAM195B_3	FAM195B	-1.5897
OR52B4_4	OR52B4	-1.58944
LPAR3_1	LPAR3	-1.58944
PLGRKT_1	PLGRKT	-1.5891
ARNT2_1	ARNT2	3.11083
SLC22A12_3	SLC22A12	-1.5885
PUS3_3	PUS3	3.11032
[truncated: 75,442 more rows]

## Sheet: 1c,1d,3a-c,2b,supp.s1
id	neg.score_all	pos.score_all	neg.fdr_all	pos.fdr_all	neg.lfc_all	neg.score_wt	pos.score_wt	neg.fdr_wt	pos.fdr_wt	neg.lfc_wt	neg.score_alpha	pos.score_alpha	neg.fdr_alpha	pos.fdr_alpha	neg.lfc_alpha	neg.score_beta	pos.score_beta	neg.fdr_beta	pos.fdr_beta	neg.lfc_beta
A1BG	0.052819	0.6857	0.928664	1	-0.92565	0.071769	0.70199	0.947793	0.999999	-0.796	0.86237	0.68886	1	1	-0.22709	0.01876	0.75413	0.850582	1	-1.858
A1CF	0.57461	0.31452	1	1	-0.68565	0.89881	0.020118	0.999767	0.947205	0.9785	0.6458	0.16623	1	1	0.36785	0.1795	0.24128	0.998328	1	-1.6399
A2M	0.37751	0.4024	1	1	-0.89455	0.65868	0.1191	0.999767	0.987605	-0.25547	0.81901	0.24074	1	1	0.13025	0.47022	0.6168	0.999943	1	-1.6154
A2ML1	0.028083	0.93863	0.871098	1	-3.1144	0.045178	0.93829	0.910356	0.999999	-4.0375	0.060846	0.62624	0.955705	1	-0.61266	0.010232	0.98977	0.790898	1	-3.7296
A3GALT2	0.67893	0.71737	1	1	-0.48986	0.1642	0.89851	0.987328	0.999999	-0.83761	0.69616	0.20834	1	1	0.16991	0.40215	0.63971	0.999943	1	-0.94157
A4GALT	0.99232	0.48805	1	1	-0.24594	0.90353	0.054693	0.999767	0.979469	0.6176	0.33125	0.79209	1	1	-0.087287	0.9771	0.094672	0.999943	0.98902	0.12773
A4GNT	0.23682	0.30099	1	1	-1.6235	0.065253	0.91345	0.938761	0.999999	-3.7606	0.94343	0.74077	1	1	0.26851	0.35918	0.19447	0.999943	1	-1.2392
AAAS	0.1608	0.93438	0.99983	1	-2.3461	0.21212	0.17725	0.987328	0.996791	-2.1853	0.011072	0.16238	0.624074	1	-2.6547	0.22966	0.91784	0.998328	1	-2.8988
AACS	0.18785	0.90414	1	1	-1.2569	0.043902	0.80109	0.908064	0.999999	-4.2209	0.56981	0.228	1	1	0.25706	0.36765	0.094802	0.999943	0.989769	-1.5334
AADAC	0.17144	0.41452	1	1	-1.563	0.10465	0.78869	0.972877	0.999999	-3.9734	0.37197	0.97471	1	1	-0.55081	0.92402	0.075001	0.999943	0.98049	0.096954
AADACL2	0.25178	0.69912	1	1	-2.023	0.32779	0.55883	0.991354	0.999999	-2.4908	0.13598	0.97485	1	1	-1.1052	0.20518	0.67342	0.998328	1	-2.4424
AADACL3	0.5071	0.0023029	1	0.792552	-0.176	0.90162	0.1538	0.999767	0.991589	0.58535	0.49961	0.25624	1	1	-0.11336	0.19565	0.056533	0.998328	0.967155	-0.73465
AADACL4	0.029044	0.97096	0.873613	1	-1.8181	0.39191	0.2514	0.995715	0.999999	-1.4501	0.7707	0.71666	1	1	-0.11774	0.016245	0.98376	0.84289	1	-3.0542
AADAT	0.33844	0.1023	1	1	-0.62558	0.26728	0.060953	0.988544	0.981209	-1.2883	0.9994	0.00060404	1	0.692374	0.65334	0.42217	0.40956	0.999943	1	-1.0535
AAED1	0.55115	0.72746	1	1	-1.1293	0.847	0.090522	0.999767	0.981426	0.62432	0.82567	0.15989	1	1	-0.087896	0.12537	0.90867	0.989152	1	-2.1822
AAGAB	0.56232	0.0094445	1	0.889774	-0.25157	0.55893	0.076157	0.999767	0.981209	-1.6651	0.99153	0.0085334	1	0.825618	0.70096	0.6095	0.071573	0.999943	0.978875	-0.10409
AAK1	0.55232	0.20448	1	1	-0.89294	0.25183	0.73277	0.987328	0.999999	-2.3975	0.48117	0.39158	1	1	0.22282	0.64116	0.21521	0.999943	1	-0.98894
AAMDC	0.23789	0.80759	1	1	-1.044	0.63238	0.34841	0.999767	0.999999	-0.24781	0.32392	0.48586	1	1	-0.029704	0.042283	0.95772	0.910229	1	-2.5973
AAMP	0.048868	0.95113	0.920004	1	-2.4417	0.17842	0.46707	0.987328	0.999999	-3.4006	0.13149	0.37994	1	1	-0.60588	0.040454	0.95955	0.905195	1	-2.9864
AANAT	0.93099	0.43738	1	1	-0.59771	0.2775	0.17612	0.988544	0.996791	-0.39244	0.78492	0.42575	1	1	-0.0073269	0.62632	0.57111	0.999943	1	-1.0678
AAR2	0.24873	0.79219	1	1	-0.64954	0.4133	0.31003	0.995715	0.999999	-0.46606	0.43223	0.83353	1	1	-0.078823	0.018842	0.98116	0.850582	1	-1.1597
AARD	0.94413	0.081209	1	1	-0.6612	0.53654	0.064911	0.999767	0.981209	-0.79354	0.76881	0.83937	1	1	-0.30419	0.90678	0.25798	0.999943	1	-0.75183
AARS	0.0094445	0.85997	0.753076	1	-1.688	0.60552	0.27539	0.999767	0.999999	-0.12831	0.010527	0.93435	0.612432	1	-1.7361	0.010982	0.86308	0.801907	1	-1.4815
AARS2	0.50158	0.9054	1	1	-1.8391	0.45496	0.42084	0.997981	0.999999	-2.8873	0.23435	0.78504	1	1	-0.57783	0.59864	0.88639	0.999943	1	-2.3229
AARSD1	0.68231	0.2412	1	1	-1.5794	0.54764	0.087499	0.999767	0.981209	-0.7956	0.45176	0.064469	1	0.970879	-0.53405	0.55016	0.75928	0.999943	1	-2.1877
AASDH	0.50816	0.2334	1	1	-0.27038	0.11891	0.86735	0.980138	0.999999	-1.6173	0.71719	0.043182	1	0.949339	0.29155	0.82404	0.0072888	0.999943	0.901012	0.36752
AASDHPPT	0.092244	0.81684	0.971907	1	-1.7385	0.33035	0.80915	0.991354	0.999999	-1.9401	0.0006662	0.99933	0.168018	1	-1.1425	0.12663	0.70193	0.991065	1	-1.9586
AASS	0.5954	0.80798	1	1	-0.91887	0.58094	0.83618	0.999767	0.999999	-0.94899	0.45721	0.031506	1	0.938346	0.41291	0.30789	0.85525	0.998509	1	-1.4533
AATF	0.14485	0.60579	0.997469	1	-2.6039	0.55794	0.71204	0.999767	0.999999	-1.3536	0.012233	0.97133	0.638573	1	-1.7137	0.27231	0.69803	0.998509	1	-3.1976
AATK	0.13323	0.80646	0.990836	1	-1.2603	0.11616	0.78923	0.977006	0.999999	-2.2433	0.066671	0.93476	0.966764	1	-0.71465	0.30819	0.58943	0.998509	1	-0.79279
ABAT	0.57705	0.51155	1	1	-1.3291	0.92114	0.24464	0.999767	0.999999	0.22393	0.93573	0.52803	1	1	-0.003972	0.52463	0.61352	0.999943	1	-2.555
ABCA1	0.23052	0.76074	1	1	-1.2111	0.16939	0.34643	0.987328	0.999999	-2.1587	0.27801	0.036771	1	0.949339	0.53558	0.59983	0.90038	0.999943	1	-1.7585
ABCA10	0.20443	0.30846	1	1	-0.89434	0.050586	0.023333	0.919951	0.949847	1.4258	0.97893	0.11243	1	0.994492	0.44806	0.86786	0.81833	0.999943	1	-1.1639
ABCA12	0.16887	0.018593	1	0.932281	-1.3491	0.10946	0.60136	0.973192	0.999999	-3.7411	0.40125	0.089999	1	0.982694	-0.30433	0.27525	0.025965	0.998509	0.926981	-0.2912
ABCA13	0.021355	0.33094	0.846027	1	-2.0033	0.91053	0.25992	0.999767	0.999999	0.001518	0.0039372	0.99606	0.411286	1	-0.84634	0.0099468	0.20765	0.788651	1	-2.6954
ABCA2	0.67754	0.69238	1	1	-1.1722	0.21876	0.61039	0.987328	0.999999	-2.9743	0.32322	0.079074	1	0.973853	-0.2972	0.49253	0.51997	0.999943	1	-1.6795
ABCA3	0.97476	0.07567	1	1	-0.091309	0.76369	0.086163	0.999767	0.981209	0.3293	0.17304	0.7358	1	1	-0.18095	0.99096	0.022052	0.999943	0.922449	-0.045894
ABCA4	0.27282	0.55796	1	1	-1.6829	0.53371	0.12536	0.999767	0.988742	-0.79878	0.1472	0.70099	1	1	-0.60361	0.68171	0.44976	0.999943	1	-1.6995
ABCA5	0.80859	0.54743	1	1	-0.81365	0.96473	0.087936	0.999767	0.981209	0.80035	0.35737	0.25197	1	1	-0.38568	0.49181	0.79718	0.999943	1	-1.6765
ABCA6	0.481	0.16328	1	1	-1.0586	0.2554	0.58859	0.987328	0.999999	-1.6708	0.42609	0.74696	1	1	0.024942	0.58992	0.22707	0.999943	1	-0.94367
ABCA7	0.1373	0.78754	0.993103	1	-1.2459	0.094213	0.22131	0.964119	0.999999	-1.9434	0.92088	0.23073	1	1	0.12878	0.02128	0.97872	0.85416	1	-2.649
ABCA8	0.92271	0.25885	1	1	-1.1156	0.60979	0.42134	0.999767	0.999999	-1.3385	0.10393	0.90814	1	1	-0.87212	0.93272	0.40695	0.999943	1	-1.2124
ABCA9	0.22552	0.91656	1	1	-1.3628	0.16301	0.18201	0.987328	0.999023	-1.4018	0.75697	0.6401	1	1	0.15475	0.03514	0.96486	0.901565	1	-1.8636
ABCB1	0.53798	0.33274	1	1	-0.69058	0.040863	0.95914	0.89878	0.999999	-3.4542	0.61602	0.016833	1	0.877155	0.83166	0.63397	0.0066722	0.999943	0.901012	-0.41133
ABCB10	0.89831	0.19464	1	1	0.012043	0.27714	0.82423	0.988544	0.999999	-0.87239	0.2746	0.1173	1	0.995497	0.083044	0.99121	0.014723	0.999943	0.908232	0.62257
ABCB11	0.058905	0.62986	0.934385	1	-0.9512	0.26982	0.077562	0.988544	0.981209	0.091937	0.23832	0.61192	1	1	-0.10061	0.015585	0.30964	0.837361	1	-0.97389
ABCB4	0.84595	0.35205	1	1	-0.19338	0.50085	0.10735	0.999767	0.98723	-0.23569	0.47032	0.65929	1	1	0.14574	0.58785	0.11222	0.999943	0.990562	-1.369
ABCB5	0.86579	0.17152	1	1	0.01281	0.87446	0.084348	0.999767	0.981209	0.62454	0.81548	0.74221	1	1	-0.10548	0.79982	0.036147	0.999943	0.957682	0.29575
ABCB6	0.56144	0.86663	1	1	-0.81335	0.052652	0.92813	0.92204	0.999999	-2.593	0.24715	0.39786	1	1	-0.18312	0.15745	0.43462	0.998328	1	-0.97815
ABCB7	0.033543	0.96646	0.887404	1	-2.9641	0.035593	0.96441	0.890887	0.999999	-3.6322	0.0078046	0.91892	0.555348	1	-2.2666	0.058644	0.94136	0.933525	1	-3.065
ABCB8	0.14567	0.70067	0.998369	1	-1.4484	0.96827	0.084162	0.999767	0.981209	0.52341	0.39065	0.48598	1	1	-0.14627	0.0077708	0.85312	0.740796	1	-3.4042
ABCB9	0.18874	0.27155	1	1	-1.8897	0.15992	0.57754	0.987328	0.999999	-3.3269	0.89492	0.10796	1	0.994492	0.069684	0.30281	0.54302	0.998509	1	-2.2819
ABCC1	0.32174	0.26559	1	1	-0.83286	0.87169	0.19436	0.999767	0.999999	0.39406	0.24241	0.26033	1	1	-0.11532	0.12031	0.55552	0.984836	1	-2.138
ABCC10	0.82735	0.12733	1	1	-0.73208	0.65203	0.30909	0.999767	0.999999	-1.6955	0.26078	0.11978	1	0.995497	0.071867	0.81856	0.00016985	0.999943	0.697504	0.15508
ABCC11	0.28091	0.41179	1	1	-1.2212	0.58806	0.14068	0.999767	0.989868	-0.015708	0.60311	0.5727	1	1	-0.048511	0.33739	0.5446	0.999619	1	-1.6187
ABCC12	0.06637	0.066629	0.942975	1	-1.2962	0.35898	0.77655	0.993461	0.999999	-0.305	0.20752	0.70384	1	1	-0.37445	0.054527	0.021747	0.930064	0.921985	-2.1449
ABCC2	0.52949	0.79853	1	1	-1.2597	0.4041	0.39844	0.995715	0.999999	-2.6112	0.3724	0.099425	1	0.990896	0.00040874	0.88743	0.82723	0.999943	1	-1.6014
ABCC3	0.2208	0.70923	1	1	-1.1628	0.95856	0.63481	0.999767	0.999999	-0.3719	0.73407	0.48933	1	1	-0.18604	0.087013	0.76641	0.968333	1	-2.6641
ABCC4	0.59565	0.017277	1	0.926265	-0.28838	0.61574	0.18186	0.999767	0.999023	0.31603	0.96156	0.025674	1	0.904449	0.57928	0.24985	0.2521	0.998328	1	0.12781
ABCC5	0.11914	0.73968	0.983906	1	-1.6754	0.59307	0.076371	0.999767	0.981209	0.75489	0.0057482	0.9464	0.487557	1	-2.0446	0.31039	0.91229	0.998509	1	-2.0679
ABCC6	0.23077	0.86601	1	1	-1.3996	0.34834	0.42281	0.991663	0.999999	-1.2374	0.04651	0.88728	0.910387	1	-0.56532	0.17929	0.53341	0.998328	1	-2.187
ABCC8	0.17321	0.88879	1	1	-1.7014	0.009378	0.99062	0.769128	0.999999	-3.8319	0.57336	0.2342	1	1	0.26796	0.62604	0.34688	0.999943	1	-1.6023
ABCC9	0.099117	0.7833	0.97843	1	-1.3751	0.016708	0.80127	0.836669	0.999999	-2.0171	0.24998	0.18852	1	1	-0.022994	0.30533	0.93043	0.998509	1	-2.0204
ABCD1	0.16042	0.3799	0.99983	1	-1.0417	0.11577	0.55552	0.976823	0.999999	-2.4088	0.30709	0.30552	1	1	-0.34075	0.29484	0.49229	0.998509	1	-1.02
ABCD2	0.017871	0.96824	0.813382	1	-1.8772	0.16754	0.69651	0.987328	0.999999	-1.8615	0.93638	0.32373	1	1	0.15376	0.0016604	0.96452	0.52941	1	-3.3618
ABCD3	0.65391	0.33498	1	1	-1.3642	0.85418	0.33681	0.999767	0.999999	0.37816	0.40702	0.010162	1	0.839459	0.20915	0.22055	0.76126	0.998328	1	-2.8471
ABCD4	0.11967	0.8717	0.984101	1	-1.5026	0.11594	0.60776	0.97691	0.999999	-2.8121	0.03283	0.62143	0.839339	1	-0.69134	0.36132	0.88212	0.999943	1	-1.6196
ABCE1	0.51311	0.85019	1	1	-2.443	0.27028	0.89872	0.988544	0.999999	-2.8942	0.032146	0.76125	0.838862	1	-2.5503	0.26122	0.9145	0.998328	1	-2.6138
ABCF1	0.0099226	0.99008	0.753076	1	-3.0129	0.13133	0.79519	0.987328	0.999999	-3.6556	5.2233e-05	0.99995	0.051241	1	-3.1873	0.023912	0.97609	0.868539	1	-3.3479
ABCF2	0.93186	0.081354	1	1	0.010811	0.95589	0.07904	0.999767	0.981209	0.74515	0.45925	0.73493	1	1	-0.13901	0.77338	0.10078	0.999943	0.990562	-0.058531
ABCF3	0.079111	0.13727	0.956163	1	-2.1532	0.10591	0.27807	0.972877	0.999999	-2.0261	0.089903	0.7269	1	1	-0.33613	0.055251	0.1159	0.930064	0.990562	-2.9151
ABCG1	0.48818	0.44196	1	1	-0.48705	0.42718	0.55145	0.995755	0.999999	-1.0135	0.60646	0.21947	1	1	0.084177	0.46114	0.088994	0.999943	0.986158	0.47319
ABCG2	0.9648	0.024751	1	0.956353	0.038914	0.046456	0.081359	0.914591	0.981209	0.62914	0.89733	0.15732	1	1	0.30646	0.90125	0.022256	0.999943	0.922449	0.28391
ABCG4	0.15597	0.80312	0.99983	1	-0.93617	0.15471	0.37221	0.987328	0.999999	-0.98859	0.36482	0.86109	1	1	-0.026453	0.0031506	0.92947	0.639822	1	-1.8088
ABCG5	0.15666	0.53368	0.99983	1	-0.53957	0.28593	0.020084	0.988544	0.947205	1.2048	0.39641	0.75305	1	1	-0.20215	0.26878	0.76842	0.998509	1	-1.7556
ABCG8	0.38501	0.36051	1	1	-0.7724	0.0026486	0.24787	0.624388	0.999999	-1.2292	0.71375	0.23855	1	1	0.025223	0.46316	0.72	0.999943	1	-0.49358
ABHD1	0.25763	0.72024	1	1	-1.1819	0.16232	0.1517	0.987328	0.990734	-2.613	0.27119	0.54706	1	1	-0.24544	0.60479	0.19464	0.999943	1	-1.4941
ABHD10	0.8197	0.32611	1	1	-0.61874	0.93519	0.15083	0.999767	0.990734	0.040635	0.46128	0.92976	1	1	-0.28854	0.39133	0.51768	0.999943	1	-1.0563
ABHD11	0.073769	0.37436	0.953528	1	-0.68306	0.071301	0.061616	0.947015	0.981209	-1.2576	0.044346	0.80782	0.899613	1	-0.40249	0.10874	0.24985	0.980985	1	-1.3294
ABHD12	0.063095	0.89248	0.938158	1	-1.6573	0.31807	0.34016	0.990798	0.999999	-0.83238	0.27141	0.81051	1	1	-0.15614	0.011052	0.69713	0.801907	1	-2.4061
ABHD12B	0.52371	0.26571	1	1	-1.4441	0.26085	0.53371	0.988544	0.999999	-1.5853	0.23947	0.38257	1	1	-0.13399	0.26456	0.29628	0.998509	1	-2.0171
ABHD13	0.00038355	0.026818	0.308416	0.961238	-0.88537	0.049293	0.018644	0.916875	0.947205	0.3187	0.93976	0.60368	1	1	0.19211	0.0013165	0.16043	0.518872	0.999199	-1.7344
ABHD14A	0.012461	0.98754	0.77674	1	-0.94607	0.010111	0.55662	0.770805	0.999999	-1.5336	0.066279	0.56652	0.965873	1	-0.47897	0.0080738	0.99193	0.745515	1	-1.1314
ABHD14B	0.050486	0.78062	0.922238	1	-0.62812	0.17121	0.20427	0.987328	0.999999	0.1827	0.87138	0.77321	1	1	-0.011042	0.0012915	0.70305	0.518872	1	-1.7544
ABHD15	0.98054	0.37287	1	1	-0.33497	0.5321	0.047365	0.999767	0.979347	0.81383	0.89955	0.042582	1	0.949339	0.47938	0.67489	0.069741	0.999943	0.978875	-0.029161
ABHD16A	0.25268	0.7337	1	1	-1.5192	0.18319	0.79066	0.987328	0.999999	-1.5814	0.012069	0.62937	0.636417	1	-0.78337	0.36673	0.090721	0.999943	0.987582	-1.7615
ABHD16B	0.32859	0.58493	1	1	-1.5304	0.31772	0.75629	0.990798	0.999999	-1.9188	0.017773	0.98223	0.713248	1	-0.95393	0.41966	0.58509	0.999943	1	-1.3875
ABHD17A	0.1351	0.79118	0.992182	1	-1.6057	0.092002	0.19786	0.961358	0.999999	-2.8344	0.011949	0.98805	0.634257	1	-0.98781	0.25585	0.85112	0.998328	1	-1.6868
ABHD17B	0.22903	0.55527	1	1	-0.33297	0.056211	0.51594	0.924616	0.999999	-1.8281	0.39987	0.40436	1	1	-0.016675	0.34703	0.14397	0.9997	0.996016	-0.14751
ABHD17C	0.12555	0.13681	0.988255	1	-0.68663	0.039152	0.089662	0.898044	0.981209	-1.7981	0.61468	0.63454	1	1	0.084684	0.2847	0.077224	0.998509	0.980935	0.035961
ABHD2	0.2664	0.22592	1	1	-1.5054	0.66583	0.047052	0.999767	0.978522	0.82589	0.054885	0.57908	0.940585	1	-1.7788	0.26817	0.097536	0.998509	0.990562	-1.4459
ABHD3	0.53504	0.050685	1	0.982557	-0.64808	0.54095	0.21954	0.999767	0.999999	0.53425	0.9431	0.0051658	1	0.794893	0.89369	0.62512	0.19029	0.999943	1	-0.8353
ABHD4	0.23724	0.44612	1	1	-1.9069	0.18616	0.51333	0.987328	0.999999	-3.1548	0.38659	0.78	1	1	-0.34079	0.65749	0.5046	0.999943	1	-1.3386
ABHD5	0.25349	0.89943	1	1	-2.2228	0.28259	0.78133	0.988544	0.999999	-2.0346	0.12224	0.65412	1	1	-0.37733	0.21138	0.90673	0.998328	1	-2.8195
ABHD6	0.76364	0.47282	1	1	-0.3733	0.9103	0.20514	0.999767	0.999999	0.098283	0.98604	0.044766	1	0.949339	0.35914	0.41487	0.37643	0.999943	1	-1.1923
ABHD8	0.1482	0.48977	0.998369	1	-1.1443	0.21098	0.012272	0.987328	0.903728	1.2671	0.067649	0.34891	0.970662	1	-0.63469	0.12885	0.54879	0.992846	1	-2.2976
ABI1	0.12213	0.68878	0.984445	1	-0.98395	0.33224	0.84092	0.991354	0.999999	-0.39974	8.5393e-05	0.97652	0.065671	1	-1.2989	0.075621	0.65127	0.959443	1	-0.49558
ABI2	0.26771	0.70558	1	1	-1.8126	0.35431	0.15336	0.992563	0.99084	-1.2755	0.13459	0.61632	1	1	-1.1227	0.26505	0.8284	0.998509	1	-2.2513
ABI3	0.17774	0.45982	1	1	-0.41195	0.094998	0.8475	0.965874	0.999999	-0.94007	0.020875	0.70696	0.744163	1	-0.4899	0.15725	0.22375	0.998328	1	-0.058157
ABI3BP	0.5629	0.42209	1	1	-0.71933	0.34299	0.017323	0.991448	0.935793	1.2784	0.77891	0.042951	1	0.949339	0.31253	0.60721	0.89116	0.999943	1	-1.7681
ABL1	0.036291	0.94217	0.89574	1	-1.7826	0.0058497	0.58122	0.714769	0.999999	-2.1565	0.80726	0.16517	1	1	0.23765	0.060541	0.88133	0.937861	1	-2.5835
ABL2	0.82895	0.27914	1	1	-0.57048	0.25809	0.92586	0.988321	0.999999	-1.8456	0.62317	0.023238	1	0.896044	0.80037	0.85729	0.083422	0.999943	0.981359	-0.40509
ABLIM1	0.37494	0.18918	1	1	-1.1719	0.26982	0.42752	0.988544	0.999999	-1.6632	0.57705	0.7708	1	1	0.13911	0.42799	0.39382	0.999943	1	-0.75158
ABLIM2	0.29203	0.87587	1	1	-1.5574	0.11091	0.91071	0.974782	0.999999	-2.7893	0.13087	0.12299	1	0.995497	-0.70415	0.45679	0.82674	0.999943	1	-1.8462
ABLIM3	0.94434	0.033934	1	0.969557	-0.33692	0.99076	0.0092449	0.999767	0.890328	0.72843	0.1738	0.46271	1	1	-0.19745	0.49739	0.1344	0.999943	0.992446	-0.75563
ABO	0.15384	0.45292	0.99983	1	-1.4066	0.96969	0.084839	0.999767	0.981209	0.4218	0.35655	0.066024	1	0.971528	0.30335	0.078637	0.93524	0.963692	1	-2.881
ABR	0.58772	0.59818	1	1	-0.84979	0.51855	0.015227	0.999767	0.924894	-0.50507	0.8821	0.23047	1	1	-0.0089031	0.37401	0.71809	0.999943	1	-2.0517
ABRA	0.04218	0.54334	0.903792	1	-1.9847	0.8329	0.064731	0.999767	0.981209	0.73462	0.043961	0.26279	0.897521	1	-0.14883	0.040787	0.92807	0.90613	1	-2.4643
ABRACL	0.56034	0.06383	1	0.996697	-0.69776	0.77693	0.045259	0.999767	0.977112	0.78584	0.40545	0.70686	1	1	0.024397	0.46089	0.3128	0.999943	1	-1.2928
ABT1	0.05967	0.94033	0.934385	1	-2.2934	0.051348	0.94865	0.920678	0.999999	-2.9515	0.00096597	0.99903	0.207815	1	-2.047	0.43526	0.92248	0.999943	1	-2.4093
ABTB1	0.99086	0.60582	1	1	-0.36288	0.94217	0.26715	0.999767	0.999999	-0.97254	0.71581	0.17381	1	1	0.62239	0.9357	0.68692	0.999943	1	-0.59526
ABTB2	0.00090795	0.78917	0.418239	1	-2.2214	9.8079e-05	0.94799	0.35171	0.999999	-4.518	0.23144	0.86035	1	1	-0.37192	0.0010406	0.57943	0.518872	1	-2.5946
ACAA1	0.95857	0.18134	1	1	-0.38558	0.57455	0.25386	0.999767	0.999999	-0.62264	0.89284	0.23868	1	1	0.39723	0.8362	0.019413	0.999943	0.913013	0.41632
ACAA2	0.76271	0.046854	1	0.980566	-0.49631	0.99949	0.0005135	0.999767	0.719649	2.2544	0.89117	0.21796	1	1	0.12476	0.29783	0.11373	0.998509	0.990562	-1.9395
ACACA	0.0031992	0.9968	0.559624	1	-3.1551	0.0053062	0.99469	0.692708	0.999999	-4.242	0.0085443	0.99146	0.573076	1	-0.74687	0.011904	0.9881	0.813537	1	-3.7929
ACACB	0.76455	0.02748	1	0.966379	-0.20994	0.50579	0.084805	0.999767	0.981209	-0.50712	0.95251	0.25471	1	1	0.10777	0.70703	0.093909	0.999943	0.988248	-0.16617
ACAD10	0.29475	0.14533	1	1	-1.5096	0.28907	0.018695	0.988544	0.947205	-2.0226	0.30308	0.58266	1	1	-0.20598	0.38208	0.095038	0.999943	0.989879	-1.118
ACAD11	0.62828	0.6918	1	1	-1.1497	0.037757	0.96224	0.895886	0.999999	-3.3284	0.61695	0.019017	1	0.879843	0.41656	0.67117	0.49875	0.999943	1	-1.3048
ACAD8	0.31581	0.52599	1	1	-0.57304	0.76912	0.31507	0.999767	0.999999	0.10722	0.0037395	0.89139	0.40153	1	-0.22435	0.092355	0.57572	0.973584	1	-0.13478
ACAD9	0.26809	0.39269	1	1	-1.0006	0.60764	0.21099	0.999767	0.999999	0.36422	0.020679	0.95638	0.743271	1	-0.82292	0.29681	0.37864	0.998509	1	-1.183
ACADL	0.64677	0.10311	1	1	-1.3559	0.91951	0.10884	0.999767	0.98723	0.70402	0.94248	0.26131	1	1	0.21582	0.53616	0.35622	0.999943	1	-2.541
ACADM	0.080578	0.73925	0.956514	1	-1.0169	0.18319	0.36509	0.987328	0.999999	0.22527	0.058312	0.19732	0.948073	1	-0.38214	0.13045	0.84744	0.993025	1	-2.4167
ACADS	0.14756	0.82366	0.998369	1	-0.94967	0.0049594	0.98555	0.684986	0.999999	-4.044	0.56564	0.91009	1	1	-0.18547	0.2774	0.51591	0.998509	1	-0.035129
ACADSB	0.13828	0.39325	0.993358	1	-1.8978	0.2723	0.14327	0.988544	0.989868	-2.0121	0.88429	0.59985	1	1	0.083453	0.15372	0.56056	0.998328	1	-2.5557
ACADVL	0.3268	0.18223	1	1	-1.1985	0.29139	0.11914	0.988668	0.987605	-2.7966	0.57664	0.13059	1	0.997158	0.21169	0.64981	0.59821	0.999943	1	-0.90138
ACAN	0.12136	0.7846	0.984351	1	-1.5384	0.54922	0.089835	0.999767	0.981209	0.070303	0.47473	0.42728	1	1	0.21973	0.02738	0.97262	0.878411	1	-2.8181
ACAP1	0.96576	0.39101	1	1	-0.60768	0.98708	0.10366	0.999767	0.98723	0.27449	0.90161	0.0064716	1	0.804685	0.49697	0.2909	0.39683	0.998509	1	-2.4347
ACAP2	0.73041	0.016825	1	0.925721	-0.037105	0.35602	0.043932	0.992893	0.977112	0.072398	0.28727	0.75932	1	1	-0.31952	0.84202	0.10506	0.999943	0.990562	-0.13158
ACAP3	0.060434	0.79377	0.934385	1	-0.80045	0.00037629	0.99957	0.482456	0.999999	-3.1217	0.14548	0.856	1	1	-0.36974	0.11689	0.46788	0.983928	1	-0.18143
ACAT1	0.90668	0.37972	1	1	-0.2572	0.52087	0.0003357	0.999767	0.719649	1.5123	0.61778	0.16199	1	1	0.03093	0.85159	0.59953	0.999943	1	-0.42292
ACAT2	0.15516	0.79426	0.99983	1	-2.4681	0.028692	0.97131	0.878233	0.999999	-3.3287	0.33396	0.85875	1	1	-0.43068	0.20971	0.85953	0.998328	1	-2.6976
ACBD3	0.06709	0.70946	0.945586	1	-1.7712	0.17501	0.73057	0.987328	0.999999	-1.9103	0.76826	0.70178	1	1	-0.20763	0.033657	0.83896	0.89929	1	-2.7417
ACBD4	0.088979	0.73995	0.968198	1	-1.6467	0.020702	0.2265	0.84697	0.999999	-3.6933	0.64739	0.2847	1	1	-0.1127	0.12423	0.66259	0.988796	1	-2.7499
ACBD5	0.13605	0.23889	0.993103	1	-0.75538	0.12301	0.34557	0.982371	0.999999	-0.018494	0.12796	0.56462	1	1	-0.44219	0.16301	0.075861	0.998328	0.980935	-0.47229
ACBD6	0.89061	0.56198	1	1	-0.35245	0.045912	0.71597	0.913017	0.999999	-2.2471	0.46895	0.35763	1	1	-0.19637	0.96924	0.061623	0.999943	0.971837	0.49674
ACBD7	0.53638	0.44642	1	1	-0.46714	0.96747	0.045933	0.999767	0.977112	0.72189	0.93899	0.010717	1	0.842849	0.55194	0.098259	0.78871	0.975436	1	-2.1901
ACCS	0.014461	0.55276	0.787997	1	-0.97146	0.025172	0.56621	0.867014	0.999999	-0.82102	0.027172	0.96458	0.803432	1	-0.46745	0.01635	0.72123	0.843247	1	-0.5839
ACCSL	0.11189	0.54483	0.982531	1	-0.8035	0.18655	0.75837	0.987328	0.999999	-0.45867	0.07922	0.16313	0.988171	1	0.19685	0.066531	0.64098	0.944489	1	-0.50972
ACD	0.015636	0.45246	0.798798	1	-1.2304	0.089782	0.042882	0.958024	0.977112	0.60443	0.02393	0.75985	0.777657	1	-0.59533	0.001884	0.53731	0.545954	1	-1.0607
ACE	0.036315	0.60981	0.89574	1	-1.6498	0.055001	0.75048	0.924616	0.999999	-2.5246	0.86725	0.28221	1	1	0.023754	0.09158	0.6573	0.973159	1	-2.0785
ACE2	1	1.2255e-08	1	0.007426	1.5346	0.99929	3.0159e-09	0.999767	0.002475	3.1927	1	3.6514e-08	1	0.012376	1.418	0.99819	3.6189e-05	0.999943	0.660616	1.1368
ACER1	0.21573	0.32861	1	1	-0.60347	0.27149	0.20306	0.988544	0.999999	-1.7488	0.45896	0.42117	1	1	0.039141	0.33426	0.46884	0.999619	1	-1.0103
ACER2	0.28808	0.57675	1	1	-1.1522	0.42279	0.12897	0.995755	0.988742	-0.54062	0.8436	0.36007	1	1	0.12997	0.26347	0.75818	0.998509	1	-1.7183
ACER3	0.20678	0.70003	1	1	-1.3913	0.42718	0.088389	0.995755	0.981209	-0.84367	0.14373	0.099685	1	0.990896	-0.2744	0.27755	0.78314	0.998509	1	-2.5391
ACHE	0.010053	0.98995	0.753076	1	-1.9749	0.036423	0.96358	0.890887	0.999999	-3.006	0.6784	0.71711	1	1	-0.24798	0.094249	0.79314	0.975436	1	-3.0963
ACIN1	0.31673	0.79101	1	1	-0.60651	0.0020937	0.96128	0.60394	0.999999	-4.0492	0.75141	0.064375	1	0.970879	0.21367	0.48208	0.10767	0.999943	0.990562	0.084739
ACKR1	0.27998	0.93023	1	1	-1.7815	0.039681	0.96032	0.898044	0.999999	-3.4202	0.8827	0.091353	1	0.98526	0.18231	0.85295	0.8707	0.999943	1	-2.0607
ACKR2	0.55069	0.27204	1	1	-0.24863	0.30878	0.50606	0.989952	0.999999	-0.68607	0.92441	0.61531	1	1	0.0036823	0.43593	0.078782	0.999943	0.981359	-0.74019
ACKR3	0.96201	0.75673	1	1	-0.52437	0.95928	0.66254	0.999767	0.999999	-0.040807	0.97328	0.046571	1	0.949339	0.39927	0.052724	0.94728	0.930064	1	-1.8698
ACKR4	0.9915	0.47623	1	1	0.037316	0.098344	0.17691	0.968755	0.996791	0.34428	0.97864	0.64497	1	1	0.21761	0.84078	0.19885	0.999943	1	-0.40074
ACLY	0.5398	0.89525	1	1	-1.8976	0.86782	0.30872	0.999767	0.999999	-1.6825	0.11175	0.97674	1	1	-0.85492	0.42314	0.87917	0.999943	1	-2.7207
ACMSD	0.76709	0.42864	1	1	-0.14862	0.44845	0.49143	0.996432	0.999999	-2.0692	0.32903	0.095102	1	0.9882	0.22543	0.85043	0.31183	0.999943	1	-0.14567
ACO1	0.025405	0.92906	0.862978	1	-2.7262	0.038269	0.49409	0.89708	0.999999	-4.0817	0.88389	0.50661	1	1	0.042542	0.044383	0.95478	0.914313	1	-3.4852
ACO2	0.00059401	0.85542	0.358575	1	-2.2441	0.00091187	0.92247	0.575055	0.999999	-4.259	1.0282e-05	0.99159	0.020691	1	-1.8244	0.083164	0.69651	0.965152	1	-1.9587
ACOT1	0.50746	0.57043	1	1	-0.75227	0.17206	0.68347	0.987328	0.999999	-2.2129	0.96186	0.091586	1	0.98526	0.46148	0.40623	0.10044	0.999943	0.990562	-1.5469
ACOT11	0.99912	0.054059	1	0.987784	0.18394	0.96532	0.35969	0.999767	0.999999	0.2356	0.97292	0.60815	1	1	0.15707	0.98654	0.018407	0.999943	0.913013	0.39725
ACOT12	0.20291	0.93186	1	1	-1.6235	0.030578	0.96942	0.888135	0.999999	-3.9033	0.5209	0.69594	1	1	-0.12548	0.4801	0.60817	0.999943	1	-1.5663
ACOT13	0.45615	0.39343	1	1	-1.9982	0.20012	0.85456	0.987328	0.999999	-3.239	0.33117	0.00018077	1	0.673398	0.64464	0.66622	0.72572	0.999943	1	-2.1171
ACOT2	0.98317	0.037803	1	0.976503	0.082339	0.59783	0.6594	0.999767	0.999999	-0.39975	0.48089	0.10788	1	0.994492	0.21425	0.77427	0.012709	0.999943	0.901414	0.40217
ACOT4	0.98737	0.0024165	1	0.792552	0.18425	0.64428	0.026593	0.999767	0.955904	0.94981	0.73387	0.0091693	1	0.839459	0.38145	0.9455	0.0054826	0.999943	0.901012	0.68113
ACOT6	0.22061	0.89048	1	1	-1.022	0.074768	0.58784	0.947793	0.999999	-2.2231	0.9825	0.51408	1	1	0.21901	0.080918	0.083388	0.965152	0.981359	-1.2508
ACOT7	0.77869	0.035192	1	0.971161	-0.12938	0.60979	0.11311	0.999767	0.98736	-0.80242	0.98884	0.058987	1	0.962652	0.63218	0.60707	0.051182	0.999943	0.960595	-0.35886
ACOT8	0.27223	0.32226	1	1	-1.5273	0.59702	0.70467	0.999767	0.999999	-1.4038	0.18733	0.81559	1	1	-0.38803	0.18387	0.32681	0.998328	1	-2.2766
ACOT9	0.36937	0.34339	1	1	0.10431	0.29642	0.72931	0.988668	0.999999	-0.47995	0.75178	0.024022	1	0.897154	0.31019	0.42573	0.073428	0.999943	0.978875	-0.00083712
ACOX1	0.056983	0.86124	0.934385	1	-1.8083	0.68234	0.25755	0.999767	0.999999	-0.17324	0.02907	0.97346	0.816553	1	-1.0358	0.030733	0.89194	0.886158	1	-2.7298
ACOX2	0.31075	0.75343	1	1	-0.96668	0.98066	0.2128	0.999767	0.999999	0.097335	0.63515	0.49254	1	1	0.017728	0.024745	0.97525	0.87019	1	-2.3344
ACOX3	0.58105	0.50133	1	1	-0.74879	0.66761	0.15796	0.999767	0.994211	-0.1854	0.45643	0.77357	1	1	-0.41234	0.33258	0.14342	0.999619	0.996016	-0.86721
ACOXL	0.95365	0.15666	1	1	-0.81332	0.75433	0.0047508	0.999767	0.845403	1.617	0.59737	0.26448	1	1	0.2886	0.66412	0.57881	0.999943	1	-1.2178
ACP1	0.053067	0.69879	0.929067	1	-1.4819	0.087687	0.84874	0.955896	0.999999	-2.2277	0.77498	0.73006	1	1	0.11818	0.10663	0.71734	0.978928	1	-2.4424
ACP2	0.22366	0.67104	1	1	-1.39	0.064513	0.89323	0.936522	0.999999	-3.268	0.7468	0.65017	1	1	-0.31395	0.68701	0.6809	0.999943	1	-0.77679
ACP5	0.0096863	0.95361	0.753076	1	-1.3953	0.028386	0.7794	0.878233	0.999999	-2.4308	0.024183	0.50402	0.778312	1	-0.073827	0.011534	0.94078	0.810899	1	-3.1132
ACP6	0.070317	0.25757	0.949398	1	-2.3841	0.067335	0.58936	0.940516	0.999999	-3.8619	0.11786	0.76916	1	1	-0.6046	0.12646	0.24944	0.99081	1	-2.7771
ACPP	0.95328	0.66847	1	1	-0.30948	0.43513	0.60169	0.995755	0.999999	-0.42418	0.92075	0.69427	1	1	0.10194	0.73236	0.45364	0.999943	1	-0.57782
ACPT	0.11919	0.74081	0.983906	1	-1.3395	0.18345	0.88001	0.987328	0.999999	-1.5586	0.36728	0.66958	1	1	0.16811	0.13479	0.88197	0.993918	1	-0.90314
ACR	0.53615	0.71328	1	1	-0.85595	0.45362	0.061328	0.997981	0.981209	0.2566	0.85156	0.91544	1	1	-0.19588	0.14003	0.78708	0.993918	1	-2.3326
ACRBP	0.56851	0.1099	1	1	-0.1823	0.14761	0.10519	0.987328	0.98723	-0.35709	0.28546	0.34429	1	1	-0.29166	0.71503	0.36816	0.999943	1	-0.053966
ACRC	0.24646	0.4157	1	1	-1.6393	0.36809	0.5681	0.994924	0.999999	-1.631	0.28863	0.1267	1	0.9961	0.24078	0.13834	0.69299	0.993918	1	-2.9108
ACRV1	0.097133	0.91736	0.97843	1	-1.7477	0.044253	0.92641	0.908064	0.999999	-4.0332	0.56655	0.20517	1	1	0.35577	0.27303	0.58504	0.998509	1	-2.558
ACSBG1	0.049244	0.69231	0.920004	1	-0.72763	0.08479	0.39052	0.953369	0.999999	-0.10362	0.16974	0.42595	1	1	-0.38351	0.090095	0.30241	0.972018	1	-1.7305
ACSBG2	0.25674	0.45285	1	1	-0.74729	0.30788	0.83829	0.989952	0.999999	-0.88128	0.17731	0.0856	1	0.978517	-0.069731	0.07096	0.27716	0.95179	1	-1.5348
ACSF2	0.21057	0.91387	1	1	-1.4959	0.88574	0.21053	0.999767	0.999999	0.20236	0.34711	0.13422	1	0.998122	0.39882	0.11373	0.9278	0.983159	1	-3.0312
ACSF3	0.050437	0.75221	0.922238	1	-1.682	0.013285	0.98671	0.803206	0.999999	-2.0424	0.095062	0.017829	1	0.879843	-0.40438	0.036699	0.26756	0.901565	1	-2.7381
ACSL1	0.060652	0.93935	0.934385	1	-2.257	0.046685	0.95331	0.914591	0.999999	-3.2117	0.3365	0.83521	1	1	-0.17219	0.25417	0.6866	0.998328	1	-2.6338
ACSL3	0.14216	0.88542	0.996439	1	-1.666	0.16015	0.093507	0.987328	0.983685	-1.1174	0.031759	0.30407	0.834791	1	-0.89083	0.23094	0.57792	0.998328	1	-2.4393
ACSL4	0.0080724	0.99193	0.716798	1	-1.8909	0.79968	0.29217	0.999767	0.999999	0.31779	0.072551	0.79306	0.980733	1	-0.52178	0.00068997	0.99931	0.495172	1	-3.5237
ACSL5	0.99632	0.34546	1	1	-0.048414	0.96593	0.039661	0.999767	0.97139	0.66452	0.62076	0.36184	1	1	0.02369	0.97742	0.55819	0.999943	1	-0.44772
ACSL6	0.28	0.71427	1	1	-0.77981	0.80534	0.20656	0.999767	0.999999	-0.01056	0.87465	0.59525	1	1	0.073005	0.017279	0.79709	0.847999	1	-2.2153
ACSM1	0.97401	0.32999	1	1	-0.36009	0.92377	0.027092	0.999767	0.955904	-0.177	0.75051	0.082275	1	0.975194	-0.0047522	0.76599	0.031415	0.999943	0.944254	-1.3768
ACSM2A	0.59981	0.88367	1	1	-1.3369	0.15663	0.85119	0.987328	0.999999	-2.7123	0.54434	0.0022551	1	0.732463	0.93488	0.28779	0.90538	0.998509	1	-2.213
ACSM2B	0.88675	0.75339	1	1	-1.2835	0.60472	0.4661	0.999767	0.999999	-1.4526	0.975	0.51588	1	1	0.17895	0.57253	0.91662	0.999943	1	-2.3314
ACSM3	0.32684	0.66922	1	1	-1.1262	0.61638	0.31226	0.999767	0.999999	0.12039	0.39102	0.73914	1	1	-0.23584	0.10649	0.6169	0.978464	1	-2.3636
ACSM4	0.51953	0.71085	1	1	-1.4363	0.3029	0.37071	0.989743	0.999999	-1.2772	0.12317	0.44589	1	1	-0.60523	0.94444	0.69977	0.999943	1	-1.414
ACSM5	0.93703	0.044475	1	0.980566	0.30123	0.8916	0.24723	0.999767	0.999999	0.41844	0.69599	0.038255	1	0.949339	-0.098398	0.94326	0.085432	0.999943	0.981492	0.5185
ACSM6	0.71079	0.50035	1	1	-0.33939	0.53065	0.27056	0.999767	0.999999	-1.3192	0.795	0.39499	1	1	0.037543	0.77741	0.19042	0.999943	1	-0.54956
ACSS1	0.29172	0.41283	1	1	-1.7209	0.35489	0.91473	0.992893	0.999999	-1.3097	0.25653	0.003894	1	0.78385	0.44349	0.26098	0.55299	0.998328	1	-2.5042
ACSS2	0.61523	0.77941	1	1	-0.69974	0.20849	0.7587	0.987328	0.999999	-1.6819	0.4631	0.60122	1	1	0.013834	0.29494	0.37668	0.998509	1	-1.5391
ACSS3	0.12087	0.37218	0.984101	1	-1.5537	0.24676	0.1306	0.987328	0.989445	-1.3421	0.11819	0.58322	1	1	-0.53675	0.25866	0.71647	0.998328	1	-1.8588
ACTA1	0.17403	0.75145	1	1	-1.9255	0.037244	0.96276	0.89307	0.999999	-3.2453	0.14367	0.060976	1	0.96334	-0.89705	0.31179	0.65365	0.998509	1	-1.8815
ACTA2	0.061193	0.93881	0.934385	1	-2.071	0.021548	0.97845	0.851173	0.999999	-3.6832	0.15198	0.79732	1	1	-0.44981	0.054657	0.94534	0.930064	1	-2.0527
ACTB	0.29758	0.89406	1	1	-2.1552	0.057175	0.94283	0.924616	0.999999	-3.0324	0.019365	0.98064	0.730469	1	-1.7832	0.45589	0.79346	0.999943	1	-2.1399
ACTBL2	0.36533	0.91987	1	1	-1.781	0.38994	0.23716	0.995715	0.999999	-1.8941	0.71207	0.21666	1	1	0.20814	0.015966	0.98403	0.840269	1	-3.0104
ACTC1	0.097761	0.35506	0.97843	1	-1.3173	0.026225	0.43361	0.871896	0.999999	-2.6077	0.83115	0.68824	1	1	-0.061286	0.23039	0.3525	0.998328	1	-1.6114
ACTG1	0.050039	0.58392	0.921365	1	-1.9554	0.081475	0.18887	0.950774	0.999397	-3.6514	0.80259	0.11009	1	0.994492	0.087917	0.10092	0.89765	0.975436	1	-2.6105
ACTG2	0.99256	0.048647	1	0.980566	-0.051715	0.047402	0.80977	0.915044	0.999999	-0.74768	0.94902	0.0959	1	0.9882	0.27729	0.94889	0.02864	0.999943	0.938811	0.26176
ACTL10	0.0069363	0.0042545	0.693077	0.829377	-1.9504	0.19209	0.0041	0.987328	0.845403	-1.857	0.10326	0.16896	1	1	-0.71048	0.014001	0.13134	0.827834	0.992417	-2.8641
ACTL6A	0.50506	0.013468	1	0.915649	-0.052137	0.79648	0.024004	0.999767	0.949847	1.0053	0.065746	0.75205	0.964883	1	-0.099963	0.7032	0.002501	0.999943	0.843763	0.85079
ACTL6B	0.024487	0.83341	0.859162	1	-1.5589	0.10435	0.176	0.972877	0.996791	-0.3385	0.18609	0.67666	1	1	-0.1894	0.014455	0.98466	0.831533	1	-3.2765
ACTL7A	0.71994	0.40657	1	1	-0.35924	0.30403	0.17626	0.989867	0.996791	-0.47215	0.39304	0.083243	1	0.977569	0.15585	0.66062	0.80861	0.999943	1	-0.82004
ACTL7B	0.038506	0.34625	0.898535	1	-1.3559	0.070058	0.36661	0.943716	0.999999	-1.9122	0.2597	0.30893	1	1	-0.21825	0.08421	0.41217	0.965803	1	-1.8083
ACTL8	0.025822	0.46248	0.863552	1	-0.86575	0.059077	0.47083	0.925098	0.999999	-0.40111	0.82433	0.1074	1	0.994492	0.075936	0.0017308	0.68321	0.53082	1	-2.2126
ACTL9	0.040992	0.95901	0.900267	1	-2.276	0.31401	0.045181	0.990714	0.977112	-1.0889	0.2221	0.43506	1	1	0.047378	0.030191	0.96981	0.886158	1	-2.9697
ACTN1	0.65992	0.61841	1	1	-1.186	0.7077	0.039033	0.999767	0.97139	0.23401	0.36677	0.43162	1	1	-0.42511	0.31138	0.61703	0.998509	1	-2.5237
ACTN2	0.76779	0.41196	1	1	-0.87359	0.87641	0.077216	0.999767	0.981209	1.0178	0.25724	0.22503	1	1	-0.35847	0.2793	0.6497	0.998509	1	-2.4729
ACTN3	0.92883	0.72535	1	1	-1.1041	0.29043	0.87601	0.988668	0.999999	-2.1344	0.71162	0.40468	1	1	0.047415	0.77586	0.3476	0.999943	1	-1.6384
ACTN4	0.29043	0.8027	1	1	-1.4888	0.90009	0.28572	0.999767	0.999999	0.22078	0.30324	0.82825	1	1	-0.24878	0.061155	0.93884	0.93948	1	-2.9573
ACTR10	0.40701	0.81979	1	1	-2.3916	0.062062	0.93794	0.932077	0.999999	-2.9607	0.042643	0.88337	0.889488	1	-1.6988	0.5348	0.81854	0.999943	1	-2.6076
ACTR1A	0.004851	0.99515	0.643159	1	-2.7564	0.052249	0.72106	0.92204	0.999999	-3.1907	0.014722	0.70446	0.676949	1	-1.0771	0.0089527	0.99105	0.771361	1	-3.5924
ACTR1B	0.39079	0.1312	1	1	-1.5466	0.37238	0.073048	0.995476	0.981209	-1.0126	0.15972	0.55707	1	1	-0.63673	0.31967	0.06022	0.998509	0.970133	-0.73568
ACTR2	0.0017587	0.98418	0.491823	1	-2.8547	0.0010798	0.83252	0.585559	0.999999	-4.9613	9.3492e-05	0.95743	0.065671	1	-2.0101	0.020043	0.69408	0.851594	1	-3.5891
ACTR3	0.014937	0.46365	0.789377	1	-2.8918	0.057769	0.94223	0.924616	0.999999	-2.4181	0.00026863	0.58786	0.104858	1	-3.0729	0.08119	0.45643	0.965152	1	-2.6998
ACTR3B	0.096592	0.14216	0.97785	1	-1.882	0.20734	0.18112	0.987328	0.998662	-2.209	0.18383	0.015891	1	0.87266	0.18681	0.22365	0.69267	0.998328	1	-2.0579
ACTR3C	0.61215	0.67829	1	1	-1.1993	0.79153	0.64449	0.999767	0.999999	-1.146	0.31793	0.43098	1	1	-0.216	0.43974	0.70876	0.999943	1	-1.6222
ACTR5	0.021849	0.97815	0.848369	1	-2.1624	0.48376	0.77909	0.999767	0.999999	-1.2196	0.46364	0.57897	1	1	-0.25606	0.030998	0.969	0.886158	1	-3.0695
ACTR6	0.28107	0.042812	1	0.980566	-1.7352	0.13779	0.30605	0.987328	0.999999	-2.525	0.040774	0.68869	0.880825	1	-0.74743	0.28104	0.057917	0.998509	0.970133	-0.81722
ACTR8	0.97416	0.23056	1	1	-0.26334	0.99404	0.0059616	0.999767	0.865305	1.0442	0.31104	0.78105	1	1	-0.38837	0.94074	0.1626	0.999943	0.999199	-0.39923
ACTRT1	0.45975	0.26432	1	1	-0.78763	0.46638	0.10423	0.998932	0.98723	0.2076	0.76793	0.49173	1	1	0.12348	0.4743	0.55038	0.999943	1	-1.3745
ACTRT2	0.058164	0.022559	0.934385	0.948	0.16681	0.12486	0.27145	0.984377	0.999999	-0.17895	0.075232	0.48227	0.985289	1	0.035187	0.13852	0.017778	0.993918	0.913013	0.47654
ACTRT3	0.27275	0.62474	1	1	-2.0103	0.50132	0.67564	0.999767	0.999999	-1.8641	0.46455	0.5228	1	1	-0.028737	0.30075	0.70664	0.998509	1	-3.0837
ACVR1	0.2476	0.66723	1	1	-1.0436	0.076626	0.92526	0.947851	0.999999	-3.3468	0.46288	0.56837	1	1	-0.03557	0.68729	0.6141	0.999943	1	0.030054
ACVR1B	0.18387	0.87926	1	1	-2.2426	0.15992	0.92586	0.987328	0.999999	-3.5346	0.94912	0.062601	1	0.966883	0.31292	0.27037	0.91311	0.998509	1	-3.1085
ACVR1C	0.23842	0.14023	1	1	-1.2932	0.37376	0.21241	0.995573	0.999999	0.19605	0.77329	0.0091762	1	0.839459	0.70476	0.10673	0.35317	0.979388	1	-2.8526
ACVR2A	0.1805	0.75317	1	1	-1.1108	0.30338	0.68246	0.989743	0.999999	-1.499	0.45537	0.08065	1	0.973853	-0.090282	0.099209	0.3429	0.975436	1	-2.3196
ACVR2B	0.60784	0.8806	1	1	-1.1896	0.25848	0.21152	0.988321	0.999999	-2.4333	0.65954	0.67359	1	1	-0.17359	0.24629	0.66177	0.998328	1	-2.2794
ACVRL1	0.65292	0.91354	1	1	-1.3812	0.60877	0.090405	0.999767	0.981209	-0.015749	0.10453	0.94464	1	1	-0.72784	0.2098	0.64963	0.998328	1	-2.0483
ACY1	0.078928	0.26444	0.956163	1	0.11916	0.14027	0.086665	0.987328	0.981209	0.46099	0.15136	0.73927	1	1	-0.41907	0.1538	0.059066	0.998328	0.970133	0.41227
ACY3	0.27878	0.4188	1	1	-1.7719	0.2914	0.62444	0.988668	0.999999	-2.0982	0.14162	0.90031	1	1	-0.8391	0.5592	0.61017	0.999943	1	-1.8216
ACYP1	0.010626	0.23813	0.759392	1	-2.3785	0.11156	0.8119	0.974782	0.999999	-2.7704	0.17192	0.30639	1	1	-0.40143	0.18	0.13625	0.998328	0.995161	-2.2706
ACYP2	0.33634	0.25529	1	1	-0.66257	0.87711	0.36341	0.999767	0.999999	0.16984	0.84063	0.24043	1	1	0.29441	0.16907	0.15442	0.998328	0.997111	-1.4388
ADA	0.1678	0.32454	1	1	-1.4352	0.53563	0.0014911	0.999767	0.790995	1.7985	0.10853	0.24191	1	1	-0.23881	0.1331	0.80322	0.993025	1	-2.4279
ADAD1	0.47	0.21689	1	1	-1.2038	0.27488	0.67034	0.988544	0.999999	-2.377	0.97398	0.66226	1	1	0.34916	0.25709	0.017625	0.998328	0.913013	-1.8284
ADAD2	0.66279	0.55889	1	1	-1.143	0.50536	0.043507	0.999767	0.977112	0.73279	0.88594	0.83661	1	1	0.012917	0.51702	0.12261	0.999943	0.992417	-1.3041
ADAL	0.020118	0.29071	0.840928	1	-2.094	0.30125	0.11505	0.989743	0.98736	-0.18373	0.9498	0.51149	1	1	0.034501	0.0037792	0.33018	0.650017	1	-3.7543
ADAM10	0.67412	0.32823	1	1	-1.2738	0.31216	0.57346	0.989952	0.999999	-2.2448	0.89167	0.26329	1	1	-0.11789	0.89062	0.75498	0.999943	1	-1.5234
ADAM11	0.059309	0.94069	0.934385	1	-1.7288	0.0060601	0.95994	0.715724	0.999999	-3.6993	0.12876	0.86989	1	1	-0.67396	0.61266	0.24668	0.999943	1	-0.99733
ADAM12	0.064102	0.44774	0.940833	1	-1.9945	0.29707	0.24447	0.988668	0.999999	-1.907	0.41631	0.63588	1	1	-0.24743	0.059901	0.031617	0.935966	0.945061	-3.2509
ADAM15	0.1791	0.13856	1	1	-0.76931	0.014123	0.67152	0.810142	0.999999	-3.1952	0.97616	0.48145	1	1	0.17227	0.84535	0.11933	0.999943	0.991165	0.16072
ADAM17	0.98234	0.48404	1	1	-0.24791	0.68134	0.61714	0.999767	0.999999	-1.1099	0.99603	0.0039682	1	0.78385	0.59598	0.95254	0.066237	0.999943	0.978002	-1.0519
ADAM18	0.24166	0.080384	1	1	-0.39117	0.27803	0.014959	0.988544	0.924894	1.5096	0.77636	0.56611	1	1	0.12588	0.33722	0.296	0.999619	1	-1.3971
ADAM19	0.05623	0.94377	0.934118	1	-1.871	0.15584	0.16274	0.987328	0.995654	-3.3347	0.092163	0.97442	1	1	-0.56989	0.18773	0.90152	0.998328	1	-1.3996
ADAM2	0.86422	0.36988	1	1	-0.63646	0.58333	0.26541	0.999767	0.999999	0.30942	0.98064	0.020424	1	0.879843	0.55465	0.44211	0.74935	0.999943	1	-1.5404
ADAM20	0.68647	0.024669	1	0.956353	0.26158	0.04031	0.36929	0.898044	0.999999	-0.045405	0.98554	0.1168	1	0.995497	0.3049	0.88549	0.033325	0.999943	0.947194	0.33538
ADAM21	0.89395	0.11189	1	1	-0.38176	0.34211	0.11	0.991354	0.98736	0.017787	0.21085	0.58105	1	1	-0.064584	0.19451	0.06506	0.998328	0.976717	0.21354
ADAM22	0.061715	0.84117	0.936002	1	-2.167	0.0065912	0.65123	0.72138	0.999999	-4.2923	0.10048	0.96809	1	1	-0.63831	0.11933	0.41979	0.984498	1	-2.0484
ADAM23	0.6803	0.62666	1	1	-0.85608	0.19356	0.62243	0.987328	0.999999	-3.2282	0.46573	0.83472	1	1	-0.18086	0.9174	0.41725	0.999943	1	0.016705
ADAM28	0.12792	0.11905	0.988815	1	-1.3873	0.020155	0.014614	0.84697	0.924894	-2.665	0.71526	0.15092	1	1	0.19034	0.17513	0.58879	0.998328	1	-1.766
ADAM29	0.17787	0.41158	1	1	-1.4934	0.076498	0.73638	0.947851	0.999999	-2.0396	0.46106	0.72447	1	1	-0.25988	0.26	0.13748	0.998328	0.996016	-0.17435
ADAM30	0.12184	0.086288	0.984351	1	-1.8602	0.33418	0.10366	0.991354	0.98723	-1.1986	0.12153	0.28063	1	1	-0.63515	0.14678	0.49471	0.996064	1	-2.5764
ADAM32	0.52493	0.39807	1	1	-0.56612	0.61765	0.31366	0.999767	0.999999	0.11828	0.61973	0.65556	1	1	-0.35222	0.63445	0.26866	0.999943	1	-1.3823
ADAM33	0.40768	0.18463	1	1	-1.3704	0.51021	0.27328	0.999767	0.999999	0.34381	0.21267	0.181	1	1	0.20347	0.16962	0.52292	0.998328	1	-2.8549
ADAM7	0.089617	0.53951	0.969219	1	-1.2753	0.043745	0.3858	0.908064	0.999999	-2.617	0.82947	0.066467	1	0.971528	0.23299	0.23183	0.12352	0.998328	0.992417	-0.4133
ADAM8	0.84403	0.36922	1	1	-0.74253	0.94277	0.071277	0.999767	0.981209	0.49207	0.7912	0.047682	1	0.949339	0.40317	0.57125	0.29175	0.999943	1	-1.7776
ADAM9	0.40662	0.72451	1	1	-1.5091	0.65014	0.49372	0.999767	0.999999	-1.7105	0.15657	0.94366	1	1	-0.54365	0.35761	0.67144	0.999943	1	-2.0788
ADAMDEC1	0.047471	0.95253	0.918484	1	-1.2342	0.097399	0.58664	0.968325	0.999999	-2.0749	0.14675	0.42003	1	1	-0.33138	0.08901	0.55457	0.971385	1	-1.9192
ADAMTS1	0.45623	0.008279	1	0.881686	0.18015	0.5131	0.013848	0.999767	0.915309	0.58276	0.066776	0.58611	0.967098	1	-0.03584	0.51039	0.0013534	0.999943	0.809388	1.057
ADAMTS10	0.037356	0.91736	0.89815	1	-1.9045	0.18051	0.23187	0.987328	0.999999	-2.1121	0.096274	0.77675	1	1	-0.51856	0.01778	0.92406	0.847999	1	-2.1976
ADAMTS12	0.079531	0.19736	0.956514	1	-1.4563	0.011666	0.52767	0.790301	0.999999	-4.5199	0.31921	0.49662	1	1	0.037993	0.31933	0.11716	0.998509	0.990562	-0.31867
ADAMTS13	0.28047	0.73785	1	1	-0.7557	0.31239	0.28249	0.990175	0.999999	-0.37477	0.35469	0.30725	1	1	-0.28255	0.057044	0.39761	0.930064	1	-2.4142
ADAMTS14	0.33063	0.36677	1	1	-1.6402	0.28527	0.76066	0.988544	0.999999	-2.454	0.92549	0.1766	1	1	0.19477	0.26322	0.32857	0.998509	1	-2.5404
ADAMTS15	0.012672	0.46345	0.77674	1	-0.77338	0.021899	0.17675	0.855984	0.996791	-1.8533	0.90131	0.74656	1	1	-0.013532	0.021893	0.51399	0.858442	1	-0.72465
ADAMTS16	0.42856	0.22075	1	1	-0.74854	0.6702	0.030604	0.999767	0.965752	0.75623	0.95916	0.14761	1	1	0.29057	0.47971	0.65772	0.999943	1	-1.0767
ADAMTS17	0.98584	0.045508	1	0.980566	0.1971	0.97325	0.023958	0.999767	0.949847	0.93507	0.71885	0.024075	1	0.897154	0.3824	0.69938	0.0074601	0.999943	0.901012	0.54295
ADAMTS18	0.10816	0.90179	0.982531	1	-1.2115	0.00069489	0.070645	0.565794	0.981209	-4.2483	0.86625	0.82411	1	1	-0.12286	0.086098	0.11876	0.967284	0.991165	-1.5046
ADAMTS19	0.99069	0.46323	1	1	-0.12517	0.96939	0.06299	0.999767	0.981209	0.84176	0.26226	0.17479	1	1	-0.27027	0.70593	0.42598	0.999943	1	-0.66554
ADAMTS2	0.49934	0.1738	1	1	0.010956	0.48958	0.0081453	0.999767	0.88316	1.0239	0.90617	0.71203	1	1	0.094257	0.23616	0.40047	0.998328	1	-0.61957
ADAMTS20	0.031298	0.9687	0.879232	1	-2.158	0.020887	0.97911	0.847067	0.999999	-3.3832	0.43907	0.92066	1	1	-0.17902	0.56613	0.81359	0.999943	1	-1.8749
ADAMTS3	0.58619	0.25268	1	1	-1.2266	0.5925	0.63096	0.999767	0.999999	-1.7121	0.020796	0.86336	0.743345	1	-1.513	0.4922	0.043751	0.999943	0.957873	-0.075903
ADAMTS4	0.2645	0.56481	1	1	-1.4821	0.50951	0.56003	0.999767	0.999999	-0.53585	0.79541	0.61908	1	1	0.14091	0.098484	0.65178	0.975436	1	-2.8821
ADAMTS5	0.85497	0.48142	1	1	-0.2649	0.86067	0.048392	0.999767	0.979347	0.68397	0.047598	0.94332	0.91172	1	-0.83059	0.54187	0.0071745	0.999943	0.901012	0.80204
ADAMTS6	0.33848	0.60406	1	1	-1.0218	0.091698	0.39318	0.961358	0.999999	-2.0063	0.22045	0.23842	1	1	0.079276	0.21605	0.39361	0.998328	1	-1.6045
ADAMTS7	0.11148	0.71146	0.982531	1	-1.7696	0.3148	0.59766	0.990798	0.999999	-2.5723	0.10096	0.97163	1	1	-0.74477	0.53303	0.59014	0.999943	1	-1.2079
ADAMTS8	0.98334	0.48164	1	1	-0.1806	0.96793	0.2099	0.999767	0.999999	0.22731	0.12355	0.5466	1	1	-0.21467	0.86234	0.61387	0.999943	1	-0.059005
ADAMTS9	0.026576	0.5236	0.866162	1	-2.0433	0.10133	0.66169	0.972216	0.999999	-2.909	0.22665	0.52375	1	1	0.24928	0.048784	0.47921	0.920209	1	-2.9871
ADAMTSL1	0.33271	0.84535	1	1	-1.7248	0.5288	0.24151	0.999767	0.999999	-1.3024	0.0098498	0.99015	0.601471	1	-1.1654	0.13519	0.82988	0.993918	1	-2.4802
ADAMTSL2	0.95764	0.0092785	1	0.88744	0.26659	0.99819	0.0018138	0.999767	0.790995	1.6935	0.12536	0.43442	1	1	-0.70883	0.93482	0.017594	0.999943	0.913013	0.59314
ADAMTSL3	0.053266	0.94673	0.929067	1	-2.2357	0.57666	0.79695	0.999767	0.999999	-1.5967	0.82716	0.14964	1	1	0.23705	0.056316	0.94368	0.930064	1	-3.4032
ADAMTSL4	0.17564	0.51158	1	1	-0.70868	0.19523	0.69435	0.987328	0.999999	-1.5602	0.10272	0.94842	1	1	-0.4651	0.092451	0.3121	0.973767	1	-0.28528
ADAMTSL5	0.33209	0.6054	1	1	-0.50798	0.96834	0.38716	0.999767	0.999999	-0.17537	0.10111	0.96858	1	1	-0.55451	0.22926	0.54874	0.998328	1	-1.094
ADAP1	0.65381	0.75223	1	1	-0.7157	0.22758	0.30344	0.987328	0.999999	-0.72205	0.20843	0.71877	1	1	-0.54437	0.64818	0.40254	0.999943	1	-1.0908
ADAP2	0.7038	0.7312	1	1	-1.5391	0.61662	0.78017	0.999767	0.999999	-1.313	0.15197	0.82124	1	1	-0.68398	0.60762	0.57267	0.999943	1	-2.0017
ADAR	0.5267	0.84841	1	1	-1.8234	0.92534	0.82372	0.999767	0.999999	-1.034	0.097799	0.97506	1	1	-1.6166	0.59001	0.85427	0.999943	1	-2.3264
ADARB1	0.58699	0.17197	1	1	-0.38482	0.4931	0.53395	0.999767	0.999999	-0.15192	0.87823	0.04966	1	0.952801	0.27615	0.16473	0.56837	0.998328	1	-1.0127
ADARB2	0.95459	0.58445	1	1	-0.3277	0.98779	0.0064734	0.999767	0.865305	1.2214	0.066384	0.87924	0.965873	1	-0.79996	0.90696	0.77363	0.999943	1	-0.72056
ADAT1	0.26514	0.24727	1	1	-1.4213	0.89276	0.08474	0.999767	0.981209	0.51946	0.20552	0.63357	1	1	0.13758	0.049293	0.30599	0.921435	1	-1.7288
ADAT2	0.0017665	0.99559	0.492395	1	-2.931	0.0036665	0.81644	0.66052	0.999999	-4.8735	0.00022909	0.55101	0.099398	1	-1.48	0.001607	0.99839	0.527146	1	-3.3146
ADAT3	0.0059895	0.94734	0.677985	1	-2.5726	0.24399	0.6359	0.987328	0.999999	-1.9368	0.00066729	0.89847	0.168018	1	-1.7989	0.021016	0.97898	0.851594	1	-3.6314
ADCK1	0.60929	0.77416	1	1	-0.96454	0.18496	0.90928	0.987328	0.999999	-2.4315	0.078079	0.24309	0.988171	1	-0.51231	0.65092	0.32869	0.999943	1	-0.46683
ADCK2	0.60419	0.0031771	1	0.806288	0.43589	0.36728	0.06901	0.994924	0.981209	0.46331	0.99917	0.00083458	1	0.692374	0.54546	0.39187	0.077227	0.999943	0.980935	-0.01305
ADCK3	0.075743	0.22217	0.954338	1	-2.1668	0.047187	0.27728	0.914591	0.999999	-4.1498	0.37311	0.65066	1	1	-0.45817	0.1249	0.14119	0.989152	0.996016	-2.5696
ADCK4	0.016095	0.32934	0.802024	1	-1.9056	0.28587	0.76917	0.988544	0.999999	-1.2215	0.74012	0.55768	1	1	0.1669	0.0065694	0.16247	0.716356	0.999199	-2.9159
ADCK5	0.028436	0.51974	0.871782	1	-0.59068	0.0046149	0.10747	0.684612	0.98723	0.62191	0.12076	0.62743	1	1	-0.35941	0.094719	0.50228	0.975436	1	-1.0235
ADCY1	0.58598	0.84858	1	1	-0.86874	0.31917	0.1257	0.990798	0.988742	0.42409	0.14799	0.6466	1	1	-0.24721	0.15724	0.66165	0.998328	1	-1.551
ADCY10	0.92584	0.12079	1	1	-0.068961	0.33755	0.34858	0.991354	0.999999	0.16844	0.89038	0.68067	1	1	0.17538	0.93452	0.015398	0.999943	0.913013	0.63503
ADCY2	0.88152	0.69421	1	1	-0.59565	0.32934	0.34996	0.991354	0.999999	-1.2478	0.4658	0.87565	1	1	-0.26089	0.84862	0.32273	0.999943	1	0.11412
ADCY3	0.91725	0.34199	1	1	-0.38173	0.089282	0.6852	0.958024	0.999999	-1.6143	0.81202	0.74873	1	1	-0.14025	0.99417	0.021541	0.999943	0.920638	0.48121
ADCY4	0.39973	0.40391	1	1	-1.154	0.94003	0.86074	0.999767	0.999999	-1.3819	0.52905	0.48013	1	1	-0.04144	0.31105	0.066531	0.998509	0.978002	-1.7546
ADCY5	0.62593	0.26768	1	1	-1.0338	0.30562	0.68714	0.989952	0.999999	-1.8509	0.088169	0.41794	0.999389	1	-0.28428	0.92622	0.0036132	0.999943	0.866358	0.42954
ADCY6	0.17008	0.87152	1	1	-1.2561	0.59305	0.020781	0.999767	0.948086	0.35388	0.14566	0.83713	1	1	-0.50923	0.028681	0.97132	0.885287	1	-2.7616
ADCY7	0.87518	0.11989	1	1	-0.53546	0.91262	0.26035	0.999767	0.999999	-0.61289	0.089648	0.34433	1	1	-0.5156	0.90009	0.075183	0.999943	0.980935	-0.6821
ADCY8	0.65365	0.042295	1	0.980566	0.12462	0.74923	0.73125	0.999767	0.999999	-0.72774	0.20339	0.060286	1	0.962652	-0.092007	0.78274	0.10845	0.999943	0.990562	0.41972
ADCY9	0.60412	0.79902	1	1	-0.54118	0.032549	0.96595	0.889349	0.999999	-1.5522	0.20804	0.24433	1	1	0.2064	0.41597	0.40177	0.999943	1	-0.81995
ADCYAP1	0.16912	0.12453	1	1	-1.7166	0.82923	0.050188	0.999767	0.979347	1.0441	0.2933	0.19651	1	1	0.31923	0.17406	0.65582	0.998328	1	-2.9225
ADCYAP1R1	0.31174	0.14982	1	1	-0.84187	0.40431	0.021296	0.995715	0.948872	0.93079	0.14918	0.029447	1	0.924874	0.16401	0.46728	0.48158	0.999943	1	-0.51865
ADD1	0.99583	0.15206	1	1	0.1228	0.96792	0.19002	0.999767	0.999516	0.10669	0.67055	0.053035	1	0.955628	0.096511	0.91661	0.095261	0.999943	0.989879	0.35472
ADD2	0.0058173	0.32492	0.675616	1	-2.3826	0.012533	0.62043	0.800749	0.999999	-2.5592	0.24418	0.28084	1	1	-0.40169	0.016732	0.73303	0.847999	1	-3.4263
ADD3	0.22859	0.85884	1	1	-1.627	0.28482	0.58117	0.988544	0.999999	-1.7234	0.1636	0.029077	1	0.924874	0.54146	0.011929	0.98807	0.813537	1	-2.5409
ADGB	0.92099	0.17765	1	1	-1.4864	0.68618	0.11399	0.999767	0.98736	-0.69828	0.66083	0.23603	1	1	0.37617	0.65642	0.61617	0.999943	1	-2.4423
ADGRA1	0.14185	0.77483	0.996439	1	-1.5172	0.33257	0.31529	0.991354	0.999999	-1.6786	0.65061	0.1852	1	1	0.30112	0.036602	0.9634	0.901565	1	-2.6885
ADGRA2	0.24549	0.44665	1	1	-2.1824	0.26218	0.86574	0.988544	0.999999	-2.2845	0.082526	0.91358	0.992066	1	-1.3952	0.37536	0.0057468	0.999943	0.901012	-2.4863
ADGRA3	0.19106	0.11075	1	1	-1.5179	0.92389	0.069758	0.999767	0.981209	0.54513	0.86966	0.015219	1	0.869641	0.74801	0.10905	0.42986	0.980985	1	-2.8369
ADGRB1	0.0014872	0.74079	0.475604	1	-2.0881	0.0024881	0.97633	0.624388	0.999999	-4.9071	0.19452	0.86751	1	1	-0.47271	0.064909	0.62131	0.944489	1	-1.124
ADGRB2	0.42338	0.78681	1	1	-0.75847	0.11577	0.53452	0.976823	0.999999	-1.7651	0.346	0.33209	1	1	-0.16372	0.18371	0.11764	0.998328	0.990974	-1.4202
ADGRB3	0.31651	0.53838	1	1	-1.384	0.18281	0.37014	0.987328	0.999999	-0.94485	0.51696	0.1435	1	1	0.48267	0.37141	0.57865	0.999943	1	-1.6175
ADGRD1	0.45686	0.80023	1	1	-1.4338	0.49241	0.84655	0.999767	0.999999	-2.413	0.041336	0.44039	0.882956	1	-1.5869	0.40104	0.81794	0.999943	1	-1.9271
ADGRE1	0.97036	0.32803	1	1	-0.71609	0.31069	0.085309	0.989952	0.981209	-0.64743	0.67399	0.72214	1	1	-0.21872	0.86626	0.28458	0.999943	1	-0.036005
ADGRE2	0.0079042	0.50225	0.715438	1	-2.391	0.0089115	0.99109	0.757796	0.999999	-2.1726	0.017401	0.9826	0.710568	1	-0.83275	0.018103	0.082468	0.847999	0.981359	-3.3598
ADGRE3	0.63064	0.29465	1	1	-1.765	0.19305	0.045857	0.987328	0.977112	-2.8971	0.43963	0.42076	1	1	-0.19716	0.65749	0.020171	0.999943	0.913013	-2.3505
ADGRE5	0.41115	0.6418	1	1	-1.3138	0.18797	0.69185	0.987328	0.999999	-2.7558	0.14041	0.20614	1	1	0.05708	0.43936	0.55208	0.999943	1	-1.5477
ADGRF1	0.10038	0.4486	0.979013	1	-1.7693	0.081426	0.81211	0.950774	0.999999	-3.4044	0.11926	0.79252	1	1	-0.55015	0.30792	0.096287	0.998509	0.990562	-1.4819
ADGRF2	0.22069	0.90397	1	1	-1.2851	0.22005	0.24725	0.987328	0.999999	-1.7257	0.32048	0.76367	1	1	-0.36478	0.26997	0.82603	0.998509	1	-1.384
ADGRF3	0.4803	0.5468	1	1	-1.0262	0.57485	0.29912	0.999767	0.999999	0.34403	0.63493	0.384	1	1	-0.21151	0.15854	0.5877	0.998328	1	-2.628
ADGRF4	0.46681	0.6685	1	1	-2.2126	0.29972	0.91925	0.989743	0.999999	-2.2317	0.63315	0.038606	1	0.949339	0.40204	0.46392	0.80095	0.999943	1	-2.6462
ADGRF5	0.30637	0.67593	1	1	-0.54811	0.10059	0.67798	0.971563	0.999999	-1.5441	0.26829	0.80044	1	1	-0.28588	0.1063	0.08161	0.978234	0.981359	-0.46397
ADGRG1	0.93625	0.34696	1	1	-0.66887	0.59844	0.68733	0.999767	0.999999	-0.55186	0.68941	0.45603	1	1	-0.25164	0.65812	0.053452	0.999943	0.965119	-0.10768
ADGRG2	0.00028495	0.99972	0.272879	1	-2.4957	0.0074153	0.93698	0.733447	0.999999	-4.5651	0.88163	0.78412	1	1	-0.021936	0.001046	0.99895	0.518872	1	-3.301
ADGRG3	0.20791	0.61645	1	1	-0.38088	0.23156	0.10914	0.987328	0.987284	0.20952	0.24233	0.58789	1	1	-0.067422	0.2742	0.84945	0.998509	1	-0.79025
ADGRG4	0.91149	0.58792	1	1	-0.9262	0.59368	0.1072	0.999767	0.98723	-0.80277	0.89236	0.56301	1	1	-0.11109	0.51119	0.57965	0.999943	1	-1.3561
ADGRG5	0.21284	0.36816	1	1	-0.63295	0.042462	0.82818	0.907096	0.999999	-1.7416	0.77441	0.019306	1	0.879843	0.37772	0.90837	0.64974	0.999943	1	-0.26108
ADGRG6	0.22626	0.89041	1	1	-1.5211	0.48507	0.15801	0.999767	0.994211	-1.2736	0.93962	0.57919	1	1	0.086517	0.044527	0.95547	0.914335	1	-2.6352
ADGRG7	0.0064036	0.94085	0.682512	1	-1.737	0.03877	0.84669	0.898044	0.999999	-2.0392	0.10333	0.54161	1	1	-0.56897	0.0022448	0.99776	0.58324	1	-2.0678
ADGRL1	0.19033	0.89343	1	1	-1.7983	0.20533	0.92867	0.987328	0.999999	-2.3437	0.77156	0.0061926	1	0.804685	0.65155	0.057964	0.94204	0.933525	1	-2.4907
ADGRL2	0.55112	0.68668	1	1	-0.56944	0.39568	0.089806	0.995715	0.981209	-1.3412	0.59022	0.81919	1	1	-0.063684	0.94854	0.29886	0.999943	1	-1.1912
ADGRL3	0.88304	0.029693	1	0.969557	0.10104	0.36719	0.13267	0.994924	0.989868	-0.62065	0.98933	0.0254	1	0.902767	0.36355	0.76901	0.012858	0.999943	0.901414	0.69399
ADGRL4	0.26308	0.75041	1	1	-1.3356	0.75124	0.080404	0.999767	0.981209	0.33287	0.09789	0.68403	1	1	-0.58528	0.05987	0.94013	0.935966	1	-2.7774
ADGRV1	0.11058	0.62888	0.982531	1	-1.7568	0.57334	0.063904	0.999767	0.981209	-1.2722	0.0054757	0.89364	0.478698	1	-1.3506	0.28633	0.8387	0.998509	1	-2.1637
ADH1A	0.5332	0.12864	1	1	-1.2379	0.62347	0.17288	0.999767	0.996791	-0.52469	0.42221	0.49086	1	1	-0.47326	0.40922	0.29977	0.999943	1	-2.0259
ADH1B	0.98586	0.35499	1	1	-0.26051	0.39254	0.12496	0.995715	0.988742	0.22177	0.91786	0.203	1	1	0.10293	0.9592	0.54831	0.999943	1	-0.18069
ADH1C	0.79749	0.27578	1	1	-0.0063789	0.3579	0.41286	0.993437	0.999999	-0.3783	0.99753	0.0024708	1	0.741945	0.82374	0.96474	0.78479	0.999943	1	-0.61385
ADH4	0.58413	0.66933	1	1	-1.2697	0.49357	0.64396	0.999767	0.999999	-2.7386	0.36809	0.15069	1	1	-0.18674	0.66384	0.81395	0.999943	1	-1.5695
ADH5	0.07799	0.6977	0.954627	1	-2.7735	0.099086	0.22997	0.969993	0.999999	-3.3459	0.011693	0.90126	0.631745	1	-1.2333	0.12675	0.83524	0.991065	1	-3.0482
ADH6	0.13463	0.26976	0.992034	1	-0.79286	0.1868	0.93632	0.987328	0.999999	-0.77398	0.14776	0.03633	1	0.94784	0.21816	0.026922	0.28571	0.873456	1	-1.7205
ADH7	0.56266	0.035242	1	0.971161	-0.65294	0.27313	0.003788	0.988544	0.845403	-0.51969	0.81851	0.23687	1	1	0.21423	0.81617	0.12603	0.999943	0.992417	0.26592
ADHFE1	0.50865	0.22234	1	1	-0.97562	0.96499	0.10559	0.999767	0.98723	-0.19749	0.0085765	0.52853	0.573076	1	-1.2241	0.95591	0.74412	0.999943	1	-0.69649
ADI1	0.43597	0.32014	1	1	-1.0065	0.4636	0.69526	0.998728	0.999999	-1.6234	0.6124	0.0006465	1	0.692374	0.62668	0.53413	0.78865	0.999943	1	-1.8635
ADIG	0.25486	0.77202	1	1	-1.4112	0.16207	0.65157	0.987328	0.999999	-3.5808	0.7488	0.43486	1	1	0.21865	0.28842	0.22486	0.998509	1	-2.3822
ADIPOQ	0.24198	0.17251	1	1	-1.2355	0.99937	0.00062623	0.999767	0.719649	1.7108	0.026449	0.48589	0.795373	1	-1.3329	0.20971	0.51016	0.998328	1	-2.3428
ADIPOR1	0.41804	0.091346	1	1	-1.9159	0.23659	0.87874	0.987328	0.999999	-3.1007	0.91095	0.13301	1	0.997908	-0.088759	0.51504	0.00095522	0.999943	0.74615	-2.1725
ADIPOR2	0.0079156	0.9808	0.715438	1	-2.4464	0.026364	0.27851	0.871896	0.999999	-3.1018	0.018287	0.31288	0.718771	1	-0.42423	0.014181	0.9726	0.828739	1	-3.7407
ADIRF	0.2083	0.40085	1	1	-0.69022	0.22886	0.76185	0.987328	0.999999	-1.8861	0.83337	0.15901	1	1	0.25527	0.33384	0.39927	0.999619	1	-1.2775
ADK	0.36568	0.37715	1	1	-0.68347	0.46691	0.050645	0.999154	0.979347	0.69681	0.60231	0.74342	1	1	0.12053	0.090592	0.23775	0.973019	1	-1.4363
ADM	0.51774	0.51887	1	1	-1.1565	0.46205	0.1449	0.998235	0.989868	-1.6177	0.28983	0.83039	1	1	-0.43427	0.58815	0.29525	0.999943	1	-1.5058
ADM2	0.61887	0.40054	1	1	-0.8205	0.11302	0.5285	0.974782	0.999999	-1.4706	0.92661	0.34395	1	1	0.040818	0.77741	0.51938	0.999943	1	-0.23649
ADM5	0.030913	0.63642	0.878692	1	-1.8144	0.007186	0.85456	0.72851	0.999999	-3.2253	0.27274	0.72453	1	1	-0.40914	0.91032	0.63689	0.999943	1	-0.45284
ADNP	0.47452	0.35532	1	1	-0.79793	0.86331	0.010809	0.999767	0.90274	1.1254	0.6815	0.096188	1	0.9882	0.21569	0.10232	0.80116	0.976001	1	-1.9607
ADNP2	0.23529	0.6534	1	1	-1.3332	0.082807	0.75939	0.950774	0.999999	-1.2303	0.40127	0.92874	1	1	-0.36601	0.34648	0.068194	0.9997	0.978875	-1.0152
ADO	0.21143	0.79062	1	1	-1.8973	0.77912	0.73437	0.999767	0.999999	-0.84429	0.16136	0.13759	1	0.999103	-0.75818	0.21553	0.92065	0.998328	1	-2.5862
ADORA1	0.032924	0.96708	0.8839	1	-1.9762	0.083786	0.48451	0.951409	0.999999	-3.2761	0.032322	0.93728	0.838862	1	-1.1851	0.25957	0.93469	0.998328	1	-1.982
ADORA2A	0.22946	0.84883	1	1	-1.2973	0.6195	0.092632	0.999767	0.983196	0.53625	0.10785	0.96205	1	1	-0.54761	0.11731	0.73685	0.983928	1	-2.6087
ADORA2B	0.27756	0.39726	1	1	0.013123	0.97364	0.63397	0.999767	0.999999	-0.14622	0.44408	0.74087	1	1	-0.03225	0.12654	0.3769	0.99081	1	-0.076671
ADORA3	0.98183	0.45065	1	1	-0.14458	0.44462	0.24919	0.996175	0.999999	0.028728	0.8371	0.21908	1	1	0.20728	0.56917	0.49042	0.999943	1	-0.076508
ADPGK	0.52705	0.8214	1	1	-1.0119	0.027055	0.83287	0.87448	0.999999	-4.1436	0.74152	0.080172	1	0.973853	0.33342	0.40435	0.10092	0.999943	0.990562	-1.0233
ADPRH	0.17986	0.58426	1	1	-0.89042	0.16349	0.90143	0.987328	0.999999	-1.0074	0.45737	0.24422	1	1	-0.12041	0.037836	0.23606	0.901951	1	-1.8915
ADPRHL1	0.40061	0.052783	1	0.986985	-0.0020201	0.54571	0.23095	0.999767	0.999999	0.44521	0.23272	0.013654	1	0.866681	0.51646	0.47398	0.33186	0.999943	1	-0.99008
ADPRHL2	0.7658	0.67968	1	1	-0.56764	0.2595	0.33506	0.988331	0.999999	-1.1313	0.78841	0.22943	1	1	0.3416	0.30286	0.34595	0.998509	1	-1.7288
ADPRM	0.89453	0.33369	1	1	-0.52233	0.46584	0.12572	0.998872	0.988742	-1.9301	0.06137	0.057571	0.955705	0.961496	-0.45525	0.99932	0.0006835	0.999943	0.74615	0.94587
ADRA1A	0.68384	0.13417	1	1	-0.046409	0.041098	0.81657	0.900123	0.999999	-1.1465	0.94208	0.059201	1	0.962652	0.26246	0.9947	0.11212	0.999943	0.990562	0.20084
ADRA1B	0.66623	0.61011	1	1	-1.1132	0.54226	0.10416	0.999767	0.98723	-0.74554	0.84558	0.49724	1	1	0.052465	0.59735	0.80268	0.999943	1	-1.8429
ADRA1D	0.59093	0.75014	1	1	-1.5025	0.054622	0.94538	0.924616	0.999999	-3.3221	0.62184	0.26031	1	1	0.17443	0.87122	0.80102	0.999943	1	-1.5492
ADRA2A	0.28815	0.12462	1	1	0.031048	0.89845	0.1073	0.999767	0.98723	0.07244	0.44189	0.20942	1	1	0.19854	0.32583	0.13081	0.998803	0.992417	-0.1437
ADRA2B	0.033861	0.47262	0.888141	1	-1.2546	0.578	0.36265	0.999767	0.999999	0.18954	0.97519	0.23335	1	1	0.1889	0.0030241	0.82043	0.63267	1	-2.818
ADRA2C	0.30963	0.19929	1	1	-1.3197	0.32279	0.209	0.990798	0.999999	-1.4518	0.11853	0.23107	1	1	-0.88133	0.3663	0.0014197	0.999943	0.809388	-1.7329
ADRB1	0.67922	0.44043	1	1	-0.2588	0.28049	0.0845	0.988544	0.981209	-2.5857	0.84751	0.44675	1	1	0.18258	0.6123	0.025242	0.999943	0.926981	-0.25092
ADRB2	0.028048	0.6673	0.871098	1	-1.5826	0.0076146	0.45992	0.733761	0.999999	-4.4669	0.032826	0.12501	0.839339	0.995972	-0.089482	0.28807	0.01675	0.998509	0.913013	0.47449
ADRB3	0.46158	0.23281	1	1	-1.0982	0.35055	0.81603	0.992233	0.999999	-2.3737	0.88121	0.59961	1	1	0.019914	0.88966	0.14621	0.999943	0.996378	-0.91119
ADRBK1	0.11925	0.2093	0.983906	1	-0.61274	0.17649	0.1117	0.987328	0.98736	-0.37309	0.014212	0.98579	0.671612	1	-0.6334	0.48308	0.05767	0.999943	0.968866	0.45994
ADRBK2	0.36607	0.010624	1	0.890201	-0.50689	0.50983	0.081609	0.999767	0.981209	0.52691	0.33825	0.039849	1	0.949339	0.072717	0.042962	0.00085789	0.912699	0.74615	0.75994
ADRM1	0.052219	0.82942	0.9272	1	-2.1729	0.19411	0.2353	0.987328	0.999999	-0.91365	0.019967	0.76514	0.740358	1	-0.86364	0.058141	0.94186	0.933525	1	-2.7301
ADSL	0.041279	0.92615	0.900688	1	-3.1185	0.098511	0.086529	0.968755	0.981209	-3.7574	0.0010156	0.99898	0.21364	1	-3.2972	0.12587	0.93283	0.989287	1	-3.1696
ADSS	0.52471	0.62777	1	1	-1.6008	0.50199	0.69353	0.999767	0.999999	-2.5238	0.22195	0.93412	1	1	-0.56482	0.25728	0.36915	0.998328	1	-1.899
ADSSL1	0.24799	0.8013	1	1	-1.5893	0.36691	0.061074	0.994761	0.981209	0.34714	0.26103	0.14312	1	1	0.071526	0.11761	0.70401	0.983928	1	-3.2525
ADTRP	0.022475	0.97752	0.849224	1	-2.2762	0.13733	0.6345	0.987328	0.999999	-3.5913	0.47987	0.16678	1	1	-0.26471	0.049144	0.7842	0.920891	1	-3.2917
AEBP1	0.29862	0.88014	1	1	-1.5732	0.064423	0.79564	0.936522	0.999999	-3.7498	0.29083	0.028398	1	0.921446	0.52801	0.52191	0.3351	0.999943	1	-1.5813
AEBP2	0.85426	0.4065	1	1	-1.4784	0.55423	0.83767	0.999767	0.999999	-2.7158	0.93871	0.74434	1	1	0.29345	0.87896	0.52209	0.999943	1	-1.67
AEN	0.12813	0.15553	0.988815	1	-0.51858	0.056632	0.16152	0.924616	0.995654	0.19974	0.81106	0.5037	1	1	0.041243	0.50578	0.35216	0.999943	1	-0.54635
AES	0.095962	0.89282	0.97687	1	-2.1528	0.28359	0.53644	0.988544	0.999999	-2.9962	0.27655	0.12585	1	0.9961	0.057971	0.02884	0.90635	0.885287	1	-2.9955
AFAP1	0.97315	0.49832	1	1	-0.61816	0.89881	0.25394	0.999767	0.999999	-0.69633	0.3175	0.054802	1	0.960226	-0.2414	0.95312	0.62001	0.999943	1	-0.58828
AFAP1L1	0.28363	0.17089	1	1	-1.3545	0.51578	0.036674	0.999767	0.966667	0.80388	0.5964	0.7223	1	1	-0.24493	0.36706	0.22045	0.999943	1	-1.7827
AFAP1L2	0.0028008	0.99653	0.53869	1	-2.2685	0.32869	0.73399	0.991354	0.999999	-0.56919	0.04805	0.73883	0.913953	1	-0.027942	0.0023563	0.99764	0.586985	1	-3.5256
AFF1	0.72112	0.036046	1	0.974567	-0.33728	0.32107	0.094624	0.990798	0.983927	0.69487	0.83274	0.82698	1	1	-0.10814	0.81173	0.0092907	0.999943	0.901012	0.18717
AFF2	0.9947	0.34173	1	1	-0.18293	0.9364	0.23599	0.999767	0.999999	0.33242	0.96674	0.041297	1	0.949339	0.41414	0.68307	0.6741	0.999943	1	-0.6505
AFF3	0.15179	0.80431	0.99983	1	-2.248	0.15158	0.4578	0.987328	0.999999	-3.5925	0.72555	0.88056	1	1	-0.38201	0.032594	0.96741	0.892643	1	-2.5897
AFF4	0.90039	0.65071	1	1	-1.0207	0.81036	0.020805	0.999767	0.948086	1.1313	0.80496	0.17443	1	1	-0.15166	0.25003	0.91289	0.998328	1	-1.8495
AFG3L2	0.026629	0.97337	0.866162	1	-2.5035	0.031156	0.96884	0.889349	0.999999	-4.0362	0.015474	0.69081	0.684484	1	-1.9544	0.27303	0.74208	0.998509	1	-2.8707
AFM	0.15766	0.90677	0.99983	1	-1.3864	0.10257	0.061715	0.972877	0.981209	-2.1974	0.8941	0.80201	1	1	-0.090543	0.076157	0.86652	0.959941	1	-2.3714
AFMID	0.35996	0.046655	1	0.980566	-1.4317	0.42881	0.20245	0.995755	0.999999	-1.4223	0.18591	0.11131	1	0.994492	0.17603	0.18819	0.26907	0.998328	1	-2.3509
AFP	0.54229	0.3309	1	1	-1.4159	0.93214	0.36653	0.999767	0.999999	0.17334	0.053536	0.96701	0.935577	1	-0.98164	0.30705	0.36519	0.998509	1	-2.3239
AFTPH	0.4516	0.71109	1	1	-1.1363	0.81083	0.024696	0.999767	0.949847	1.1617	0.80297	0.12724	1	0.9961	0.30356	0.050885	0.94912	0.926894	1	-2.7497
AGA	0.92921	0.29254	1	1	-0.3338	0.43738	0.76852	0.995755	0.999999	-1.6701	0.58684	0.061409	1	0.964328	0.38456	0.94997	0.13858	0.999943	0.996016	0.35411
AGAP1	0.034739	0.046463	0.890287	0.980566	-0.0065618	0.0076997	0.16772	0.733761	0.996791	-2.2335	0.91224	0.17332	1	1	0.34557	0.91463	0.0073511	0.999943	0.901012	1.0101
AGAP11	0.66011	0.029901	1	0.969557	-1.3602	0.20476	0.81119	0.987328	0.999999	-2.5775	0.7841	0.064125	1	0.970879	0.050811	0.94256	0.046256	0.999943	0.958812	-0.72986
AGAP2	0.22855	0.84029	1	1	-1.4419	0.1052	0.42026	0.972877	0.999999	-2.6159	0.84109	0.85716	1	1	-0.07056	0.23909	0.44296	0.998328	1	-2.2338
AGAP3	0.81583	0.35186	1	1	-0.13247	0.89587	0.61981	0.999767	0.999999	-0.14831	0.95932	0.51735	1	1	0.11117	0.64995	0.040761	0.999943	0.957873	-0.78286
AGAP4	0.67548	0.69442	1	1	-2.0585	0.64486	0.68255	0.999767	0.999999	-1.6392	0.071852	0.96211	0.97844	1	-1.909	0.66526	0.75897	0.999943	1	-2.5596
AGAP5	0.063928	0.5727	0.940796	1	-2.2173	0.13736	0.93489	0.987328	0.999999	-3.2335	0.029346	0.72378	0.818826	1	-0.88351	0.17089	0.57743	0.998328	1	-2.4919
AGAP6	0.047701	0.0024512	0.918484	0.792552	-2.3958	0.012569	0.05143	0.800749	0.979347	-3.5076	0.065349	0.28583	0.964165	1	-0.5104	0.60762	0.014665	0.999943	0.908232	-1.5608
AGAP9	0.40162	0.69043	1	1	-1.6402	0.1726	0.89691	0.987328	0.999999	-3.3627	0.033351	0.3812	0.842298	1	-2.0144	0.67112	0.45318	0.999943	1	-0.99121
AGBL1	0.97846	0.1388	1	1	-0.73222	0.68618	0.029335	0.999767	0.958535	0.69784	0.92218	0.10459	1	0.992507	0.42448	0.94946	0.45203	0.999943	1	-1.3582
AGBL2	0.34011	0.30119	1	1	-1.5333	0.53624	0.026655	0.999767	0.955904	1.1507	0.56301	0.19946	1	1	0.15926	0.052496	0.78515	0.930064	1	-2.9738
AGBL3	0.45028	0.44439	1	1	-0.38725	0.49699	0.56557	0.999767	0.999999	-0.082298	0.22075	0.53324	1	1	-0.24546	0.50564	0.59721	0.999943	1	-0.9833
AGBL4	0.98332	0.38845	1	1	0.12154	0.99229	0.0049367	0.999767	0.845403	1.2444	0.39354	0.1985	1	1	-0.019924	0.1957	0.16217	0.998328	0.999199	0.0089785
AGBL5	0.31192	0.60925	1	1	-1.4979	0.030703	0.9693	0.888135	0.999999	-3.1769	0.5387	0.41345	1	1	0.016273	0.42751	0.053761	0.999943	0.965119	-1.4429
AGER	0.071658	0.0052839	0.950905	0.851536	-0.46936	0.081475	0.044211	0.950774	0.977112	0.27096	0.96219	0.035845	1	0.946601	0.35494	0.085901	0.018458	0.966387	0.913013	0.53327
AGFG1	0.067858	0.59995	0.945586	1	-2.0192	0.11754	0.20728	0.979194	0.999999	-2.7123	0.69852	0.53187	1	1	0.016853	0.038339	0.87379	0.902618	1	-2.8611
AGFG2	0.53198	0.24053	1	1	0.019094	0.013285	0.2281	0.803206	0.999999	0.21122	0.4139	0.57202	1	1	-0.12001	0.99257	0.27991	0.999943	1	-0.02322
AGGF1	0.94914	0.20852	1	1	-0.60131	0.93706	0.75653	0.999767	0.999999	-1.5695	0.80325	0.69186	1	1	0.087	0.89153	0.0086322	0.999943	0.901012	-0.30949
AGK	0.2604	0.8742	1	1	-1.8118	0.015413	0.98459	0.825042	0.999999	-3.4657	0.71417	0.54354	1	1	0.16518	0.2885	0.78875	0.998509	1	-2.1584
AGL	0.19493	0.73961	1	1	-1.904	0.86262	0.75501	0.999767	0.999999	-0.37274	0.76667	0.76785	1	1	0.014525	0.18922	0.79008	0.998328	1	-3.2326
AGMAT	0.73704	0.32203	1	1	-1.1377	0.9517	0.065451	0.999767	0.981209	-0.11407	0.2837	0.2539	1	1	-0.26672	0.42303	0.79107	0.999943	1	-1.8707
AGMO	0.83691	0.23005	1	1	-0.39435	0.93329	0.77821	0.999767	0.999999	-0.21897	0.51037	0.24934	1	1	0.32844	0.79682	0.029301	0.999943	0.942448	-0.24175
AGO1	0.059247	0.94075	0.934385	1	-1.6515	0.51061	0.69087	0.999767	0.999999	-1.0269	0.39175	0.54671	1	1	-0.46019	0.024102	0.9759	0.868888	1	-2.2276
AGO2	0.44645	0.80938	1	1	-0.97355	0.17692	0.86586	0.987328	0.999999	-1.7207	0.22752	0.75337	1	1	-0.34788	0.13522	0.69165	0.993918	1	-1.2816
AGO3	0.15421	0.69892	0.99983	1	-1.6867	0.25622	0.70412	0.987328	0.999999	-3.0968	0.076765	0.40349	0.986632	1	-1.2104	0.28144	0.30352	0.998509	1	-2.4092
AGO4	0.55964	0.49752	1	1	-0.7316	0.16018	0.40967	0.987328	0.999999	-1.8831	0.44588	0.89749	1	1	-0.23911	0.97278	0.77561	0.999943	1	-0.5277
AGPAT1	0.27366	0.925	1	1	-1.9665	0.41035	0.21278	0.995715	0.999999	-1.3725	0.24339	0.85422	1	1	-0.50088	0.17247	0.84005	0.998328	1	-2.8866
AGPAT2	0.88394	0.58616	1	1	-1.3603	0.6745	0.25143	0.999767	0.999999	-1.9782	0.44156	0.15277	1	1	0.16639	0.67684	0.81271	0.999943	1	-1.926
AGPAT3	0.30579	0.65232	1	1	-1.5449	0.17291	0.028183	0.987328	0.957068	-1.2744	0.24062	0.13797	1	0.999103	-0.23028	0.13816	0.14216	0.993918	0.996016	-2.9427
AGPAT4	0.52726	0.51531	1	1	-0.82346	0.78065	0.586	0.999767	0.999999	-0.25461	0.27916	0.13192	1	0.997411	0.15644	0.22827	0.5468	0.998328	1	-0.69609
AGPAT5	0.34527	0.22827	1	1	-1.133	0.77613	0.14103	0.999767	0.989868	0.17768	0.41142	0.68577	1	1	-0.40422	0.1517	0.22268	0.998328	1	-1.7811
AGPAT6	0.78186	0.057818	1	0.992617	-0.41109	0.74235	0.17267	0.999767	0.996791	0.29985	0.57281	0.044147	1	0.949339	0.29055	0.5539	0.28128	0.999943	1	-1.3293
AGPAT9	0.2384	0.3532	1	1	-1.579	0.36904	0.5829	0.994988	0.999999	-0.79595	0.85334	0.12924	1	0.997158	0.17724	0.16006	0.20082	0.998328	1	-2.9243
AGPS	0.95696	0.023399	1	0.954107	0.43896	0.96633	0.025754	0.999767	0.949847	0.80631	0.99192	0.031043	1	0.937409	0.72201	0.84315	0.041291	0.999943	0.957873	0.53515
AGR2	0.066343	0.83195	0.942975	1	-2.0573	0.13415	0.62523	0.987328	0.999999	-3.4767	0.0855	0.91241	0.998362	1	-0.8903	0.082555	0.82304	0.965152	1	-2.2001
AGR3	0.73039	0.33426	1	1	-0.60391	0.57046	0.25415	0.999767	0.999999	-1.6425	0.79906	0.63126	1	1	0.11696	0.64786	0.37272	0.999943	1	-0.70307
AGRN	0.1299	0.17671	0.990138	1	-0.71585	0.16066	0.075762	0.987328	0.981209	0.57211	0.1453	0.65841	1	1	-0.46311	0.23821	0.24484	0.998328	1	-1.5228
AGRP	0.027577	0.26825	0.868002	1	-2.0769	0.051157	0.52221	0.920622	0.999999	-2.1354	0.42285	0.1357	1	0.998401	-0.010367	0.0055432	0.78253	0.699175	1	-3.2908
AGT	0.12135	0.40226	0.984351	1	-1.0848	0.19757	0.064813	0.987328	0.981209	-1.6109	0.47278	0.091588	1	0.98526	0.27252	0.064496	0.77198	0.944008	1	-1.8794
AGTPBP1	0.033016	0.96698	0.884387	1	-1.2966	0.56072	0.17291	0.999767	0.996791	0.31058	0.085805	0.085386	0.998846	0.97827	0.064754	0.0027115	0.99729	0.606126	1	-2.9701
AGTR1	0.44153	0.65171	1	1	-0.91243	0.63751	0.25073	0.999767	0.999999	-0.87851	0.97156	0.028546	1	0.922638	0.69513	0.26738	0.85371	0.998509	1	-2.087
AGTR2	0.13625	0.40817	0.993103	1	-0.8188	0.28573	0.6803	0.988544	0.999999	-0.6723	0.082922	0.42928	0.992723	1	-0.23865	0.065206	0.14492	0.944489	0.996378	-1.6831
AGTRAP	0.82116	0.2729	1	1	-0.63124	0.68911	0.19975	0.999767	0.999999	0.17033	0.78238	0.58834	1	1	-0.26251	0.69646	0.068236	0.999943	0.978875	0.49346
AGXT	0.04774	0.95226	0.918484	1	-2.0225	0.0020752	0.99792	0.60394	0.999999	-4.4955	0.73687	0.051469	1	0.955212	0.37831	0.098072	0.52988	0.975436	1	-2.3956
AGXT2	0.46188	0.4169	1	1	-1.3915	0.64578	0.015891	0.999767	0.924894	-0.45355	0.28066	0.61385	1	1	-0.029673	0.18773	0.80869	0.998328	1	-2.2351
AHCTF1	0.15161	0.87595	0.99983	1	-2.1644	0.054322	0.94568	0.924616	0.999999	-3.4872	0.023505	0.84333	0.773351	1	-1.9366	0.69395	0.85287	0.999943	1	-1.7266
AHCY	0.046774	0.85527	0.916263	1	-1.9138	0.075394	0.4199	0.947793	0.999999	-2.3084	0.0055975	0.40126	0.484544	1	-1.4606	0.044347	0.95565	0.914313	1	-2.5484
AHCYL1	0.0091002	0.9909	0.750668	1	-1.9592	0.21699	0.060581	0.987328	0.981209	-1.4796	0.00084416	0.93483	0.193686	1	-1.578	0.015342	0.98466	0.836234	1	-2.9487
AHCYL2	0.10706	0.19846	0.982531	1	-1.6113	0.11107	0.36112	0.974782	0.999999	-1.6725	0.2159	0.85206	1	1	-0.15118	0.042009	0.1704	0.910095	1	-2.5176
AHDC1	0.66289	0.39386	1	1	-0.91484	0.67983	0.37318	0.999767	0.999999	-0.96063	0.86103	0.29503	1	1	0.21842	0.22225	0.72153	0.998328	1	-1.656
AHI1	0.42137	0.34999	1	1	-0.33127	0.29976	0.69933	0.989743	0.999999	-1.1542	0.4329	0.196	1	1	0.022083	0.56186	0.28695	0.999943	1	-0.77837
AHNAK	0.43587	0.0029694	1	0.806255	0.47647	0.54883	0.25269	0.999767	0.999999	-0.17143	0.85989	0.07796	1	0.973853	0.21194	0.56006	0.051667	0.999943	0.962183	0.53057
AHNAK2	0.89921	0.14593	1	1	-1.1116	0.6269	0.20979	0.999767	0.999999	0.068371	0.83179	0.42848	1	1	0.26346	0.63772	0.51179	0.999943	1	-1.1641
AHR	0.0094348	0.65281	0.753076	1	-1.1851	0.079292	0.93013	0.950145	0.999999	-0.96301	0.095946	0.97127	1	1	-0.43766	0.0032581	0.48652	0.640855	1	-1.6341
AHRR	0.19706	0.79306	1	1	-1.2082	0.23832	0.46478	0.987328	0.999999	-1.6792	0.47368	0.76151	1	1	-0.26295	0.19525	0.76313	0.998328	1	-1.9756
AHSA1	0.96868	0.042135	1	0.980566	0.08214	0.99145	0.0085472	0.999767	0.886876	0.49408	0.81523	0.29485	1	1	0.16802	0.69116	0.13395	0.999943	0.992417	-0.20548
AHSA2	0.90155	0.37461	1	1	0.12697	0.7092	0.20391	0.999767	0.999999	0.23559	0.90358	0.66732	1	1	0.096641	0.97708	0.50044	0.999943	1	-0.26748
AHSG	0.24731	0.88212	1	1	-1.5204	0.50859	0.076687	0.999767	0.981209	0.88736	0.061245	0.69746	0.955705	1	-0.87599	0.037277	0.96272	0.901774	1	-2.5681
AHSP	0.50573	0.36629	1	1	-1.3756	0.21069	0.80387	0.987328	0.999999	-2.358	0.20074	0.90559	1	1	-0.51754	0.55368	0.024234	0.999943	0.92531	-0.97035
AICDA	0.35059	0.61134	1	1	-0.74787	0.36077	0.85456	0.993714	0.999999	-0.56988	0.37733	0.8916	1	1	-0.31937	0.16779	0.35343	0.998328	1	-0.01426
AIDA	0.062175	0.30874	0.936405	1	-1.1701	0.097268	0.55112	0.968325	0.999999	-2.5982	0.27381	0.7198	1	1	-0.19995	0.5144	0.53093	0.999943	1	-0.71976
AIF1	0.35223	0.22105	1	1	-1.0728	0.25295	0.073526	0.987328	0.981209	-1.7154	0.94842	0.023295	1	0.896044	0.45371	0.42261	0.71869	0.999943	1	-1.6154
AIF1L	0.10297	0.87861	0.982531	1	-1.8918	0.037465	0.96253	0.893379	0.999999	-3.2502	0.084523	0.19752	0.997836	1	-0.36427	0.20563	0.89464	0.998328	1	-1.8464
AIFM1	0.05949	0.92206	0.934385	1	-2.6306	0.24314	0.50524	0.987328	0.999999	-3.1413	0.0017449	0.99826	0.284311	1	-2.678	0.14691	0.44724	0.996064	1	-2.6573
AIFM2	0.68091	0.45282	1	1	-1.4087	0.3107	0.86759	0.989952	0.999999	-2.4525	0.98839	0.038406	1	0.949339	0.52607	0.73887	0.68098	0.999943	1	-1.9012
AIFM3	0.65169	0.49195	1	1	-0.44932	0.16603	0.09107	0.987328	0.982187	0.46544	0.81292	0.18767	1	1	0.25119	0.059607	0.94039	0.935966	1	-1.5119
AIG1	0.24923	0.78566	1	1	-1.0469	0.074768	0.49415	0.947793	0.999999	-3.0533	0.037151	0.25177	0.863956	1	-0.13093	0.5309	0.37827	0.999943	1	-2.1411
AIM1	0.057858	0.55024	0.934385	1	-2.4648	0.30485	0.53458	0.989867	0.999999	-2.324	0.35916	0.92223	1	1	-0.47479	0.093967	0.27082	0.975436	1	-3.1038
AIM1L	0.077002	0.5423	0.954338	1	-1.2844	0.0089086	0.60263	0.757796	0.999999	-2.09	0.77549	0.70067	1	1	-0.21487	0.048353	0.64993	0.919792	1	-0.91242
AIM2	0.12067	0.35003	0.984101	1	-0.77396	0.31264	0.086577	0.990175	0.981209	-0.56853	0.58188	0.10089	1	0.990896	0.37306	0.058954	0.50777	0.935298	1	-2.2888
AIMP1	0.94287	0.38898	1	1	-0.45768	0.37655	0.63917	0.995715	0.999999	-0.85499	0.55091	0.0026342	1	0.741945	0.72365	0.80075	0.36295	0.999943	1	-2.1606
AIMP2	0.97339	0.6761	1	1	-1.0804	0.91727	0.85944	0.999767	0.999999	-1.7246	0.76979	0.77739	1	1	-0.091858	0.89215	0.2255	0.999943	1	-1.5061
AIP	0.034858	0.47911	0.890287	1	-1.7669	0.021376	0.75436	0.850518	0.999999	-4.4736	0.17512	0.76259	1	1	-0.41455	0.68947	0.6054	0.999943	1	-0.0069922
AIPL1	0.84214	0.82295	1	1	-0.68754	0.85868	0.094377	0.999767	0.983927	0.68173	0.017108	0.72	0.709519	1	-1.059	0.21562	0.20921	0.998328	1	-1.112
AIRE	0.32685	0.63642	1	1	-1.3331	0.65079	0.075914	0.999767	0.981209	0.41255	0.59585	0.93375	1	1	-0.3141	0.15191	0.72572	0.998328	1	-1.9028
AJAP1	0.99848	0.021415	1	0.941508	0.26994	0.86701	0.59046	0.999767	0.999999	-0.16589	0.94853	0.11018	1	0.994492	0.39113	0.97966	0.0089526	0.999943	0.901012	0.44992
AJUBA	0.66675	0.069079	1	1	-0.20309	0.55157	0.040347	0.999767	0.97195	0.40524	0.96605	0.21093	1	1	0.2174	0.34838	0.17541	0.9997	1	-1.0571
AK1	0.16207	0.28971	0.99983	1	-1.3021	0.21855	0.77889	0.987328	0.999999	-2.3846	0.18161	0.24289	1	1	0.084818	0.23238	0.17192	0.998328	1	-1.6259
AK2	0.0071819	0.99282	0.698189	1	-2.052	0.013262	0.95299	0.803206	0.999999	-4.2734	0.21163	0.36655	1	1	-0.3057	0.018493	0.98151	0.847999	1	-2.2926
AK3	0.34808	0.74743	1	1	-0.62742	0.066253	0.73914	0.939784	0.999999	-2.135	0.66517	0.83318	1	1	-0.010888	0.15045	0.035192	0.998199	0.9563	-0.77054
AK4	0.25384	0.73022	1	1	-0.95472	0.22439	0.34275	0.987328	0.999999	-0.74873	0.020273	0.97973	0.740806	1	-0.45354	0.40901	0.5358	0.999943	1	-0.70405
AK5	0.32889	0.90036	1	1	-2.0173	0.26344	0.69003	0.988544	0.999999	-3.2309	0.28843	0.087156	1	0.979304	0.11334	0.37091	0.82858	0.999943	1	-2.5279
AK6	0.014445	0.98555	0.787665	1	-3.1282	0.026085	0.97392	0.871896	0.999999	-3.6141	0.0027212	0.991	0.344534	1	-3.2374	0.033168	0.96683	0.896505	1	-2.966
AK7	0.27784	0.90623	1	1	-1.8863	0.049762	0.95024	0.917475	0.999999	-3.4016	0.71015	0.52415	1	1	-0.011123	0.447	0.91365	0.999943	1	-2.1746
AK8	0.46881	0.88696	1	1	-1.6425	0.29355	0.84027	0.988668	0.999999	-2.2781	0.79204	0.62797	1	1	0.26063	0.37887	0.88992	0.999943	1	-2.1983
AK9	0.029194	0.41535	0.874009	1	-1.1749	0.86846	0.32591	0.999767	0.999999	0.25828	0.40366	0.35313	1	1	-0.14303	0.016197	0.56799	0.84289	1	-1.6848
AKAP1	0.48404	0.53333	1	1	-0.92667	0.44753	0.34484	0.996275	0.999999	-0.54954	0.13967	0.77339	1	1	-0.67945	0.53644	0.22822	0.999943	1	-0.70713
AKAP10	0.080675	0.27635	0.956514	1	0.15642	0.98013	0.13117	0.999767	0.989445	0.46271	0.90162	0.2966	1	1	0.018378	0.017013	0.15076	0.847999	0.996378	-0.019619
AKAP11	0.61619	0.67679	1	1	-1.5089	0.5458	0.39943	0.999767	0.999999	-2.5433	0.5086	0.070938	1	0.973853	0.23239	0.2604	0.79948	0.998328	1	-2.4153
AKAP12	0.62259	0.65829	1	1	-1.3307	0.57534	0.68206	0.999767	0.999999	-0.68063	0.91171	0.87633	1	1	-0.18753	0.27817	0.84988	0.998509	1	-2.0177
AKAP13	0.0057324	0.92931	0.674991	1	-1.838	0.070816	0.016176	0.945725	0.924894	1.0469	0.47898	0.030557	1	0.93399	-0.015306	0.00096957	0.99842	0.518872	1	-3.6992
AKAP14	0.00057519	0.81533	0.35777	1	-1.8903	0.0099573	0.53005	0.770805	0.999999	-1.5851	0.3343	0.19952	1	1	-0.035106	0.0002857	0.99905	0.331158	1	-2.9969
AKAP17A	0.035666	0.83709	0.89238	1	-1.3577	0.33815	0.75925	0.991354	0.999999	-0.14045	0.10945	0.9342	1	1	-0.29217	0.0054916	0.95903	0.699175	1	-2.5528
AKAP2	0.31455	0.38583	1	1	-1.3451	0.46022	0.74983	0.998158	0.999999	0.041626	0.42346	0.62716	1	1	0.27193	0.10039	0.53748	0.975436	1	-2.7949
AKAP3	0.38282	0.3149	1	1	-0.82671	0.67656	0.16459	0.999767	0.996046	-0.12613	0.70603	0.45956	1	1	-0.018245	0.26325	0.64833	0.998509	1	-1.0888
AKAP4	0.19823	0.78209	1	1	-1.7017	0.033858	0.9238	0.890887	0.999999	-4.107	0.98767	0.14815	1	1	0.40141	0.22855	0.80423	0.998328	1	-2.26
AKAP5	0.15534	0.77693	0.99983	1	-1.6067	0.018851	0.98115	0.842112	0.999999	-2.9683	0.10919	0.79957	1	1	-0.58594	0.061173	0.59386	0.93948	1	-0.79369
AKAP6	0.069019	0.8492	0.947922	1	-0.74938	0.000281	0.99972	0.437688	0.999999	-2.6111	0.018752	0.36779	0.724988	1	-0.51096	0.20789	0.60546	0.998328	1	-0.20364
AKAP7	0.1933	0.88567	1	1	-1.735	0.10447	0.87741	0.972877	0.999999	-3.7038	0.47607	0.74814	1	1	-0.29652	0.52463	0.54534	0.999943	1	-2.0045
AKAP8	0.019815	0.67299	0.835784	1	-0.38126	0.99123	0.0087685	0.999767	0.890328	0.71921	0.11625	0.57627	1	1	-0.31014	0.0042545	0.95251	0.677408	1	-0.98559
AKAP8L	0.66924	0.77944	1	1	-0.70187	0.221	0.13338	0.987328	0.989868	-3.2142	0.47387	0.71172	1	1	-0.47082	0.45364	0.074623	0.999943	0.979245	-0.22059
AKAP9	0.6573	0.74332	1	1	-0.84965	0.32966	0.11642	0.991354	0.98736	-1.8395	0.99578	0.038147	1	0.949339	0.64371	0.54804	0.2983	0.999943	1	-1.0845
AKIP1	0.58849	0.846	1	1	-1.4318	0.30814	0.45562	0.989952	0.999999	-1.4341	0.98812	0.044136	1	0.949339	0.46928	0.052074	0.94793	0.930064	1	-2.8522
AKIRIN1	0.04319	0.95681	0.906692	1	-2.3525	0.16299	0.46557	0.987328	0.999999	-3.2704	0.14927	0.96934	1	1	-0.74876	0.2182	0.93724	0.998328	1	-2.593
AKIRIN2	0.84354	0.18281	1	1	-1.2621	0.85903	0.32099	0.999767	0.999999	-2.1124	0.4148	0.089566	1	0.982362	-0.39246	0.89702	0.66039	0.999943	1	-1.1642
AKNA	0.8044	0.66569	1	1	-0.43053	0.44118	0.32536	0.995755	0.999999	-0.92324	0.27649	0.15108	1	1	-0.24711	0.50654	0.58667	0.999943	1	-0.93602
AKNAD1	0.9887	0.0015229	1	0.775747	-0.21984	0.94843	0.030753	0.999767	0.965752	0.49933	0.71716	0.05143	1	0.955212	-0.019571	0.67854	0.014052	0.999943	0.908232	-0.20152
AKR1A1	0.91824	0.40387	1	1	0.01405	0.25728	0.19011	0.988027	0.999516	-0.77003	0.96571	0.013613	1	0.866681	0.38541	0.32573	0.12255	0.998803	0.992417	-0.20244
AKR1B1	0.071133	0.30312	0.949861	1	-0.77674	0.23659	0.70566	0.987328	0.999999	-1.4704	0.27813	0.71727	1	1	-0.05935	0.034085	0.12086	0.900023	0.991165	-0.64626
AKR1B10	0.25235	0.7762	1	1	-1.5491	0.08772	0.52758	0.955896	0.999999	-3.298	0.61813	0.1588	1	1	0.092155	0.32648	0.55098	0.998965	1	-0.96171
AKR1B15	0.49188	0.61597	1	1	-0.71018	0.082202	0.69649	0.950774	0.999999	-0.42182	0.82727	0.80742	1	1	0.094222	0.56155	0.098891	0.999943	0.990562	-0.35522
AKR1C1	0.28629	0.91902	1	1	-1.5238	0.034567	0.96543	0.890887	0.999999	-2.1955	0.8092	0.54296	1	1	-0.14093	0.29429	0.90613	0.998509	1	-1.9643
AKR1C2	0.28784	0.60042	1	1	-1.6546	0.52564	0.73229	0.999767	0.999999	-1.6928	0.33957	0.84704	1	1	-0.52677	0.29686	0.7374	0.998509	1	-2.3883
AKR1C3	0.91125	0.88443	1	1	-1.0769	0.58966	0.28544	0.999767	0.999999	-1.1292	0.28498	0.14308	1	1	-0.25793	0.48204	0.83314	0.999943	1	-1.4932
AKR1C4	0.99908	0.052368	1	0.986925	0.37299	0.13727	0.34933	0.987328	0.999999	0.28016	0.84991	0.18733	1	1	-0.29836	0.99971	0.00028586	0.999943	0.697504	0.99665
AKR1D1	0.0070371	0.26698	0.693077	1	-1.1395	0.020603	0.30473	0.84697	0.999999	-0.24421	0.066356	0.75447	0.965873	1	-0.26245	0.0010237	0.38587	0.518872	1	-1.9602
AKR1E2	0.13233	0.51354	0.990836	1	-1.4625	0.24785	0.34316	0.987328	0.999999	-0.48479	0.49285	0.14932	1	1	-0.19038	0.009991	0.49514	0.788651	1	-3.3387
AKR7A2	0.46735	0.51699	1	1	-0.90504	0.99061	0.0093944	0.999767	0.898118	0.88962	0.032877	0.95097	0.839339	1	-1.0036	0.38519	0.099847	0.999943	0.990562	-1.2537
AKR7A3	0.10107	0.76287	0.979948	1	-0.89032	0.086913	0.74904	0.954766	0.999999	-1.412	0.83884	0.16693	1	1	-0.1173	0.033025	0.68742	0.894287	1	-1.0264
AKT1	0.9139	0.78302	1	1	-0.46248	0.97007	0.058164	0.999767	0.979469	0.036252	0.62013	0.90091	1	1	-0.11186	0.1447	0.88106	0.996064	1	-0.93914
AKT1S1	0.074387	0.92002	0.953528	1	-2.4265	0.020746	0.97925	0.84697	0.999999	-2.7269	0.42599	0.70702	1	1	-0.3798	0.11255	0.92029	0.983159	1	-2.8379
AKT2	0.99315	0.19438	1	1	0.31022	0.80934	0.00054224	0.999767	0.719649	0.27894	0.84882	0.076984	1	0.973853	0.46648	0.97861	0.27395	0.999943	1	-0.17289
AKT3	0.36995	0.80195	1	1	-1.381	0.4965	0.11086	0.999767	0.98736	0.61704	0.79322	0.74825	1	1	-0.0091424	0.28482	0.90267	0.998509	1	-2.2756
AKTIP	0.39489	0.78717	1	1	-1.1622	0.5199	0.0011556	0.999767	0.790995	2.219	0.11217	0.92111	1	1	-1.5654	0.33505	0.8731	0.999619	1	-2.4091
ALAD	0.9589	0.3753	1	1	-0.38929	0.52739	0.76812	0.999767	0.999999	-1.1412	0.9213	0.8879	1	1	-0.14196	0.99007	0.36959	0.999943	1	-0.093462
ALAS1	0.17424	0.082565	1	1	-0.67493	0.075175	0.33916	0.947793	0.999999	-0.92162	0.10488	0.053174	1	0.955845	-0.034283	0.61434	0.30289	0.999943	1	-0.66932
ALAS2	0.030221	0.96978	0.878379	1	-1.7979	0.11342	0.93537	0.974782	0.999999	-2.906	0.41137	0.17285	1	1	0.20603	0.031379	0.96862	0.886534	1	-2.3921
ALB	0.070938	0.45193	0.949861	1	-2.0909	0.59774	0.55378	0.999767	0.999999	-0.51339	0.11571	0.062432	1	0.966262	0.20328	0.094083	0.68045	0.975436	1	-1.8366
ALCAM	0.3056	0.043739	1	0.980566	0.061487	0.4169	0.18103	0.995755	0.998662	-0.2479	0.40261	0.047956	1	0.949339	0.25285	0.31537	0.0090855	0.998509	0.901012	-0.12198
ALDH16A1	0.88617	0.01623	1	0.925721	0.088783	0.85126	0.091061	0.999767	0.982187	0.57106	0.65228	0.75201	1	1	0.12448	0.73683	0.00059825	0.999943	0.74615	1.3618
ALDH18A1	0.48238	0.48561	1	1	-1.7676	0.65014	0.24078	0.999767	0.999999	-1.1838	0.87135	0.11825	1	0.995497	-0.13984	0.5542	0.89816	0.999943	1	-2.3332
ALDH1A1	0.05829	0.036398	0.934385	0.97517	-1.0948	0.66781	0.46358	0.999767	0.999999	-0.40007	0.48068	0.18178	1	1	0.043217	0.0066872	0.050486	0.721157	0.960595	-2.3522
ALDH1A2	0.11406	0.26457	0.982531	1	-0.96461	0.1809	0.5993	0.987328	0.999999	-0.1533	0.61521	0.64544	1	1	0.25772	0.2013	0.19767	0.998328	1	-1.9694
ALDH1A3	0.025806	0.69645	0.863552	1	-1.6447	0.46157	0.77388	0.998235	0.999999	-0.04184	0.013973	0.57943	0.668441	1	-1.1674	0.020359	0.95786	0.851594	1	-2.6744
ALDH1B1	0.29747	0.42955	1	1	-0.71947	0.21685	0.53087	0.987328	0.999999	-1.5456	0.39767	0.45718	1	1	-0.27537	0.43226	0.50959	0.999943	1	-1.196
ALDH1L1	0.2815	0.34628	1	1	-1.6674	0.23644	0.13442	0.987328	0.989868	-2.2705	0.84092	0.9082	1	1	-0.35688	0.39292	0.56985	0.999943	1	-2.2397
ALDH1L2	0.32059	0.30064	1	1	-0.83393	0.59826	0.053923	0.999767	0.979469	0.79441	0.32223	0.8993	1	1	-0.3164	0.26845	0.022462	0.998509	0.922449	-0.8382
ALDH2	0.97127	0.52773	1	1	-0.13987	0.07888	0.82406	0.9494	0.999999	-0.72533	0.29515	0.50317	1	1	-0.055822	0.97959	0.011154	0.999943	0.901012	0.45484
ALDH3A1	0.0075151	0.40744	0.705329	1	-2.0857	0.94093	0.33771	0.999767	0.999999	0.12102	0.24426	0.92218	1	1	-0.36625	0.0048564	0.28213	0.682429	1	-3.864
ALDH3A2	0.35358	0.44169	1	1	-0.63584	0.016758	0.77571	0.836669	0.999999	-1.1492	0.62876	0.33048	1	1	-0.19984	0.86839	0.46533	0.999943	1	-0.20969
ALDH3B1	0.13201	0.84038	0.990836	1	-1.8153	0.10465	0.61304	0.972877	0.999999	-3.9416	0.089973	0.60926	1	1	-0.54512	0.23299	0.83042	0.998328	1	-1.7388
ALDH3B2	0.074793	0.82659	0.953528	1	-0.64957	0.1597	0.023709	0.987328	0.949847	-0.013302	0.27773	0.56766	1	1	-0.059096	0.038113	0.27817	0.902618	1	-2.6383
ALDH4A1	0.9228	0.56977	1	1	-0.28203	0.87292	0.063645	0.999767	0.981209	0.5274	0.16021	0.61609	1	1	-0.40874	0.71655	0.15928	0.999943	0.999097	-0.34309
ALDH5A1	0.13279	0.84297	0.990836	1	-1.7368	0.44774	0.6966	0.996275	0.999999	-2.0861	0.12659	0.97446	1	1	-0.88212	0.15368	0.85371	0.998328	1	-2.7967
ALDH6A1	0.38773	0.10725	1	1	-0.23068	0.04873	0.33432	0.915576	0.999999	-1.4482	0.87946	0.71544	1	1	-0.08903	0.98789	0.094035	0.999943	0.988248	0.12504
ALDH7A1	0.98775	0.56911	1	1	-0.26483	0.11591	0.36658	0.97691	0.999999	-2.5355	0.46481	0.00060165	1	0.692374	1.0316	0.63233	0.023745	0.999943	0.92531	0.70936
ALDH8A1	0.50271	0.02327	1	0.954107	-0.22673	0.15532	0.26124	0.987328	0.999999	0.076234	0.046107	0.030204	0.909236	0.932572	-0.25355	0.60388	0.10537	0.999943	0.990562	0.11587
ALDH9A1	0.39531	0.15784	1	1	-0.08016	0.9848	0.33601	0.999767	0.999999	0.36939	0.12192	0.325	1	1	-0.67254	0.43201	0.011179	0.999943	0.901012	0.61032
ALDOA	0.008216	0.99178	0.72133	1	-3.3818	0.12207	0.81533	0.982371	0.999999	-3.6073	3.8599e-05	0.99996	0.043372	1	-3.9155	0.021016	0.97898	0.851594	1	-3.6999
ALDOB	0.73865	0.66348	1	1	-0.61994	0.43687	0.75826	0.995755	0.999999	-1.4804	0.88548	0.000141	1	0.649443	1.1302	0.30737	0.5676	0.998509	1	-1.4499
ALDOC	0.041512	0.57054	0.901284	1	-0.78719	0.062478	0.41804	0.932832	0.999999	-1.0392	0.0495	0.73307	0.921412	1	-0.46523	0.0046173	0.46497	0.682429	1	-1.6605
ALG1	0.004172	0.98818	0.607768	1	-3.2217	0.069698	0.63055	0.943567	0.999999	-3.2626	0.00042119	0.99365	0.137359	1	-3.3368	0.0055123	0.97453	0.699175	1	-3.8575
ALG10	0.21189	0.6658	1	1	-0.75528	0.24885	0.16698	0.987328	0.996791	-0.49953	0.9961	0.0030413	1	0.753964	0.64794	0.055376	0.94462	0.930064	1	-2.0708
ALG10B	0.16219	0.37864	0.99983	1	-2.0791	0.23178	0.13129	0.987328	0.989458	-1.9741	0.78771	0.66759	1	1	-0.35044	0.16091	0.26649	0.998328	1	-3.1712
ALG11	0.60314	0.85667	1	1	-1.8081	0.93158	0.57807	0.999767	0.999999	-1.7593	0.061103	0.82934	0.955705	1	-1.7422	0.57046	0.85112	0.999943	1	-1.9085
ALG12	0.73429	0.58005	1	1	-0.66416	0.46928	0.40859	0.999463	0.999999	-1.4777	0.75102	0.20994	1	1	0.29176	0.81433	0.71103	0.999943	1	-0.72369
ALG13	0.01837	0.9721	0.819028	1	-2.6061	0.030923	0.96908	0.8891	0.999999	-3.9971	0.026008	0.97674	0.792907	1	-1.3254	0.27231	0.91467	0.998509	1	-2.8432
ALG14	0.080459	0.49235	0.956514	1	-2.2427	0.28552	0.54178	0.988544	0.999999	-2.2594	0.01282	0.43929	0.64936	1	-1.9543	0.098661	0.12247	0.975436	0.992417	-3.4479
ALG1L	0.32903	0.33323	1	1	-1.3133	0.78539	0.51576	0.999767	0.999999	-0.26397	0.03081	0.86283	0.826941	1	-0.9945	0.49823	0.2543	0.999943	1	-1.302
ALG1L2	0.69323	0.46115	1	1	-1.0756	0.67557	0.12799	0.999767	0.988742	-1.1715	0.13556	0.94071	1	1	-0.69016	0.7439	0.70166	0.999943	1	-1.2195
ALG2	0.14923	0.63642	0.998369	1	-2.4349	0.2723	0.85456	0.988544	0.999999	-2.0652	0.011706	0.94071	0.631745	1	-1.6631	0.23471	0.72572	0.998328	1	-2.5741
ALG3	0.22791	0.52105	1	1	-2.1034	0.80104	0.66527	0.999767	0.999999	-0.29924	0.12446	0.79492	1	1	-0.58225	0.26422	0.46759	0.998509	1	-2.8382
ALG5	0.13083	0.33002	0.990147	1	-1.213	0.066923	0.71855	0.940516	0.999999	-1.9966	0.21219	0.34101	1	1	-0.2073	0.27181	0.67931	0.998509	1	-0.75707
ALG6	0.84928	0.6141	1	1	-1.5349	0.74923	0.024918	0.999767	0.949847	-0.22174	0.79762	0.80947	1	1	-0.14064	0.67981	0.87056	0.999943	1	-1.8553
ALG8	0.062468	0.93753	0.936405	1	-1.9206	0.0068679	0.13944	0.72851	0.989868	-3.8156	0.038949	0.93833	0.874651	1	-0.68997	0.13113	0.63187	0.993025	1	-2.6986
ALG9	0.44126	0.64606	1	1	-1.1127	0.83872	0.18365	0.999767	0.999023	0.44846	0.0065925	0.99341	0.515958	1	-0.59247	0.24807	0.67759	0.998328	1	-0.90732
ALK	0.16382	0.25114	0.99983	1	-0.92677	0.094706	0.2776	0.965159	0.999999	-1.3353	0.35752	0.86161	1	1	-0.30569	0.12322	0.23158	0.987948	1	-1.2066
ALKBH1	0.29075	0.61811	1	1	-1.0702	0.29682	0.34041	0.988668	0.999999	-1.5962	0.15748	0.70915	1	1	-0.35131	0.3975	0.32411	0.999943	1	-1.3283
ALKBH2	0.62248	0.011482	1	0.900639	0.33678	0.97012	0.075919	0.999767	0.981209	0.60046	0.99711	0.0028946	1	0.753964	0.4603	0.11359	0.080351	0.983159	0.981359	0.41665
ALKBH3	0.24909	0.073428	1	1	-1.7043	0.16662	0.023135	0.987328	0.949847	-1.0447	0.46804	0.13565	1	0.998401	0.10752	0.27605	0.25587	0.998509	1	-2.5388
ALKBH4	0.56749	0.75768	1	1	-0.31561	0.016197	0.76573	0.831597	0.999999	-0.58905	0.76696	0.82588	1	1	-0.071744	0.65593	0.78019	0.999943	1	-0.55543
ALKBH5	0.79241	0.85064	1	1	-1.2571	0.15867	0.69547	0.987328	0.999999	-3.3281	0.85653	0.47077	1	1	0.0021619	0.53987	0.64795	0.999943	1	-2.0527
ALKBH6	0.44253	0.38562	1	1	-0.25986	0.21973	0.78466	0.987328	0.999999	-0.99871	0.99303	0.11704	1	0.995497	0.39581	0.16639	0.45085	0.998328	1	-0.50476
ALKBH7	0.32554	0.83739	1	1	-1.6395	0.29731	0.6872	0.989062	0.999999	-1.2821	0.40848	0.92993	1	1	-0.34424	0.14124	0.81031	0.995422	1	-2.3539
ALKBH8	0.17991	0.036096	1	0.974829	-1.6175	0.22996	0.12971	0.987328	0.989171	-2.4516	0.79925	0.079899	1	0.973853	-0.0070741	0.15481	0.38795	0.998328	1	-1.6621
ALLC	0.062059	0.018083	0.936405	0.932281	-1.0402	0.018847	0.2047	0.842112	0.999999	0.13776	0.29308	0.18914	1	1	-0.022033	0.63104	0.078394	0.999943	0.981359	-0.39155
ALMS1	0.68467	0.63079	1	1	-1.2361	0.47696	0.26227	0.999767	0.999999	-1.6294	0.53333	0.34715	1	1	0.301	0.58834	0.51771	0.999943	1	-2.2201
ALOX12	0.13797	0.16806	0.993358	1	-0.93369	0.022224	0.65593	0.85623	0.999999	-4.466	0.98245	0.12722	1	0.9961	0.33754	0.31824	0.01414	0.998509	0.908232	0.51356
ALOX12B	0.48252	0.2466	1	1	-0.37687	0.0099557	0.62464	0.770805	0.999999	-2.7151	0.91303	0.54888	1	1	0.183	0.98624	0.011125	0.999943	0.901012	0.76876
ALOX15	0.4785	0.92308	1	1	-1.1798	0.092043	0.74896	0.961358	0.999999	-1.8276	0.96825	0.11546	1	0.995324	0.29779	0.28157	0.43506	0.998509	1	-1.5208
ALOX15B	0.45848	0.83715	1	1	-0.64494	0.0020872	0.99791	0.60394	0.999999	-3.7762	0.46733	0.7529	1	1	-0.18023	0.86116	0.019916	0.999943	0.913013	-0.35583
ALOX5	0.24423	0.7418	1	1	-1.2041	0.10672	0.36103	0.972877	0.999999	-3.6158	0.82368	0.12175	1	0.995497	0.34843	0.45589	0.47705	0.999943	1	-1.2856
ALOX5AP	0.023118	0.32907	0.85489	1	0.24093	0.99552	0.00448	0.999767	0.845403	0.69356	0.96012	0.33643	1	1	0.15927	0.021594	0.52345	0.858241	1	0.025762
ALOXE3	0.0023996	0.28454	0.525433	1	-1.4807	0.99265	0.007351	0.999767	0.872498	0.71669	0.075134	0.36922	0.985289	1	-0.30676	0.00082803	0.60584	0.495172	1	-2.9197
ALPI	0.19058	0.32673	1	1	-1.8911	0.39306	0.66428	0.995715	0.999999	-2.1043	0.36634	0.051579	1	0.955212	-0.19386	0.13423	0.53641	0.993194	1	-2.6689
ALPK1	0.0046795	0.99532	0.629685	1	-1.3115	0.11705	0.084973	0.978107	0.981209	-0.85258	0.094385	0.93188	1	1	-0.45855	0.0072732	0.87483	0.733204	1	-2.4255
ALPK2	0.43845	0.29886	1	1	-1.1791	0.48757	0.058027	0.999767	0.979469	1.102	0.43374	0.20826	1	1	-0.034717	0.1491	0.47937	0.997352	1	-2.8809
ALPK3	0.74567	0.75532	1	1	-0.68079	0.28334	0.76112	0.988544	0.999999	-2.1346	0.68843	0.67937	1	1	-0.041744	0.56597	0.13598	0.999943	0.99454	0.010742
ALPL	0.61167	0.08479	1	1	0.023753	0.126	0.30331	0.984579	0.999999	-0.36671	0.84609	0.015607	1	0.869641	0.55679	0.94547	0.0040882	0.999943	0.870279	0.8247
ALPP	0.29314	0.26407	1	1	-0.86519	0.60979	0.22332	0.999767	0.999999	-0.46985	0.42852	0.1182	1	0.995497	-0.18471	0.097627	0.79953	0.975436	1	-1.5234
ALPPL2	0.14069	0.92766	0.995884	1	-0.86351	0.15261	0.30777	0.987328	0.999999	0.22656	0.3002	0.25579	1	1	-0.020625	0.018948	0.48256	0.850582	1	-2.1481
ALS2	0.28394	0.35294	1	1	-1.1199	0.95144	0.75163	0.999767	0.999999	-0.041337	0.28334	0.85378	1	1	-0.6482	0.33635	0.28188	0.999619	1	-1.6719
ALS2CL	0.071995	0.72917	0.951538	1	-1.682	0.2677	0.80781	0.988544	0.999999	-0.53563	0.36645	0.81373	1	1	-0.39503	0.32048	0.46232	0.998509	1	-1.7412
ALS2CR11	0.95598	0.19433	1	1	-0.31671	0.98472	0.067503	0.999767	0.981209	0.69198	0.1978	0.053871	1	0.957507	0.32056	0.72289	0.15827	0.999943	0.999097	0.18283
ALS2CR12	0.21969	0.80926	1	1	-1.7721	0.65272	0.84803	0.999767	0.999999	-0.74839	0.053161	0.92447	0.935577	1	-0.9948	0.261	0.8648	0.998328	1	-2.2818
ALX1	0.70357	0.10839	1	1	-0.66392	0.58719	0.25633	0.999767	0.999999	-0.15166	0.63416	0.24296	1	1	0.025799	0.83856	0.34778	0.999943	1	-0.98729
ALX3	0.17684	0.61878	1	1	-0.49375	0.03081	0.72291	0.8891	0.999999	-0.32671	0.54928	0.082952	1	0.977388	0.16055	0.43858	0.79696	0.999943	1	-0.72327
ALX4	0.19632	0.52339	1	1	-1.3489	0.32269	0.45341	0.990798	0.999999	-1.5457	0.2507	0.48281	1	1	-0.18131	0.10727	0.614	0.979388	1	-2.1636
ALYREF	0.16276	0.76216	0.99983	1	-1.5158	0.95579	0.18257	0.999767	0.999023	0.2733	0.0048857	0.8463	0.451757	1	-0.8364	0.21399	0.81794	0.998328	1	-2.1084
AMACR	0.03898	0.95674	0.898535	1	-2.3486	0.52496	0.68338	0.999767	0.999999	-0.67018	0.59462	0.92626	1	1	-0.15928	0.01836	0.96136	0.847999	1	-3.5977
AMBN	0.098487	0.11085	0.97843	1	-0.83754	0.7108	0.36898	0.999767	0.999999	0.066124	0.90082	0.53974	1	1	0.11893	0.018792	0.328	0.850582	1	-1.855
AMBP	0.59554	0.00049061	1	0.640374	-0.58137	0.2013	0.35087	0.987328	0.999999	-0.21222	0.99323	0.0006455	1	0.692374	0.72115	0.52682	0.0010585	0.999943	0.79329	-0.93911
AMBRA1	0.89646	0.016503	1	0.925721	0.17745	0.99826	0.00174	0.999767	0.790995	1.2343	0.052522	0.00079945	0.934949	0.692374	0.96832	0.9808	0.032322	0.999943	0.947194	-0.022191
AMD1	0.28521	0.5558	1	1	-2.3327	0.21697	0.62065	0.987328	0.999999	-3.0578	0.012414	0.95508	0.64005	1	-2.5793	0.62766	0.73174	0.999943	1	-2.0688
AMDHD1	0.04323	0.95677	0.906692	1	-1.5309	0.099204	0.58809	0.969993	0.999999	-2.5762	0.85131	0.65323	1	1	0.092241	0.086045	0.72092	0.967284	1	-2.5518
AMDHD2	0.49387	0.63289	1	1	-0.73263	0.10909	0.027937	0.973064	0.957068	-0.44077	0.14876	0.10335	1	0.99104	-0.5153	0.094412	0.64048	0.975436	1	-2.0228
AMELX	0.99013	0.037563	1	0.976503	0.24857	0.99557	0.0044305	0.999767	0.845403	0.7959	0.96426	0.13113	1	0.997158	0.21694	0.57778	0.15542	0.999943	0.997473	0.13014
AMELY	0.026997	0.72943	0.866192	1	-1.7072	0.034314	0.8896	0.890887	0.999999	-3.7016	0.85886	0.16418	1	1	-0.050845	0.062121	0.78478	0.939909	1	-2.2502
AMER1	0.36872	0.52534	1	1	-1.4889	0.50405	0.42503	0.999767	0.999999	-1.181	0.41057	0.667	1	1	-0.31047	0.2402	0.59583	0.998328	1	-2.1755
AMER2	0.60553	0.51267	1	1	-0.51726	0.097914	0.83397	0.968755	0.999999	-2.668	0.35416	0.7156	1	1	-0.38403	0.97842	0.15155	0.999943	0.996378	0.15749
AMER3	0.070909	0.28975	0.949861	1	-2.3654	0.088671	0.51848	0.956681	0.999999	-3.8471	0.13787	0.27298	1	1	-0.092845	0.11217	0.50552	0.983159	1	-2.9757
AMFR	0.90617	0.37704	1	1	-0.30195	0.28739	0.22592	0.988544	0.999999	-0.46867	0.77302	0.67023	1	1	-0.11068	0.81459	0.54	0.999943	1	-0.26274
AMH	0.72423	0.01177	1	0.900639	0.19845	0.79731	0.17734	0.999767	0.996791	0.38694	0.71085	0.17921	1	1	0.048566	0.2915	0.064666	0.998509	0.976452	-0.34749
AMHR2	0.24117	0.122	1	1	-1.4563	0.43548	0.33598	0.995755	0.999999	0.29714	0.65804	0.2421	1	1	0.19713	0.13027	0.39962	0.993025	1	-2.9876
AMICA1	0.014787	0.1543	0.789377	1	-0.67137	0.026362	0.039709	0.871896	0.97139	0.24619	0.46426	0.10834	1	0.994492	0.12606	0.042112	0.64483	0.910095	1	-0.28706
AMIGO1	0.15795	0.92094	0.99983	1	-1.3606	0.28947	0.13229	0.988668	0.989868	0.40326	0.86411	0.782	1	1	-0.059904	0.16967	0.32784	0.998328	1	-2.8377
AMIGO2	0.85747	0.18157	1	1	-0.54109	0.99078	0.0092164	0.999767	0.890328	0.92007	0.65906	0.75964	1	1	-0.095821	0.18525	0.20387	0.998328	1	-1.3314
AMIGO3	0.38191	0.74517	1	1	-1.1718	0.55004	0.474	0.999767	0.999999	-1.4114	0.83955	0.26968	1	1	-0.16205	0.11736	0.63057	0.983928	1	-2.5389
AMMECR1	0.56515	0.58861	1	1	-0.75848	0.54174	0.24275	0.999767	0.999999	0.50272	0.6178	0.59711	1	1	-0.056506	0.75722	0.57932	0.999943	1	-0.73109
AMMECR1L	0.010777	0.29957	0.762371	1	-1.0662	0.45515	0.11639	0.997981	0.98736	0.60964	0.88807	0.78953	1	1	0.074939	0.0081618	0.6174	0.74597	1	-2.1379
AMN	0.83031	0.34478	1	1	-0.12687	0.10241	0.34465	0.972877	0.999999	-0.91343	0.62399	0.5316	1	1	-0.16495	0.64182	0.0098687	0.999943	0.901012	0.62413
AMN1	0.12355	0.77584	0.98706	1	-1.4422	0.50202	0.079163	0.999767	0.981209	0.47242	0.96303	0.00024168	1	0.673398	1.0053	0.013352	0.98665	0.825699	1	-2.8401
AMOT	0.36088	0.60766	1	1	-1.1664	0.34539	0.44502	0.991533	0.999999	-1.6142	0.73893	0.67708	1	1	0.11831	0.16395	0.34105	0.998328	1	-1.7738
AMOTL1	0.10469	0.767	0.982531	1	-2.1923	0.38352	0.84543	0.995715	0.999999	-2.3817	0.33503	0.4329	1	1	-0.49888	0.081482	0.80279	0.965152	1	-3.1842
AMOTL2	0.88811	0.52964	1	1	-0.86591	0.65406	0.34439	0.999767	0.999999	-0.64895	0.84486	0.45085	1	1	-0.05197	0.64341	0.67461	0.999943	1	-1.463
AMPD1	0.96552	0.52917	1	1	-0.23799	0.76164	0.0015897	0.999767	0.790995	2.3856	0.63155	0.047603	1	0.949339	0.46103	0.95736	0.19451	0.999943	1	-1.7634
AMPD2	0.61537	0.13783	1	1	-0.68483	0.43298	0.34313	0.995755	0.999999	-1.5466	0.82875	0.025272	1	0.901787	0.53865	0.59359	0.072215	0.999943	0.978875	-0.77656
AMPD3	0.31397	0.74208	1	1	-1.563	0.76584	0.28244	0.999767	0.999999	0.35334	0.093867	0.74735	1	1	-0.31429	0.20622	0.92875	0.998328	1	-2.4845
AMPH	0.20509	0.85518	1	1	-1.5216	0.3029	0.88356	0.989743	0.999999	-1.7171	0.43593	0.12491	1	0.995972	-0.12856	0.098425	0.89954	0.975436	1	-3.0076
AMT	0.074551	0.33942	0.953528	1	-1.4954	0.059828	0.76757	0.925364	0.999999	-1.1611	0.86224	0.79417	1	1	0.021696	0.10554	0.098374	0.977823	0.990562	-1.4331
AMTN	0.20758	0.44966	1	1	-0.97155	0.58236	0.16945	0.999767	0.996791	0.097667	0.23952	0.94687	1	1	-0.34923	0.24162	0.23893	0.998328	1	-1.5459
AMY1A	0.88059	0.57551	1	1	-0.2567	0.32411	0.2696	0.991354	0.999999	-1.1124	0.11997	0.13254	1	0.997411	-0.42542	0.86058	0.6417	0.999943	1	-0.22085
AMY1B	0.21238	0.42976	1	1	-2.1991	0.16777	0.74697	0.987328	0.999999	-3.6719	0.96415	0.047654	1	0.949339	0.36078	0.24404	0.68375	0.998328	1	-2.9046
AMY1C	0.33938	0.69915	1	1	-1.5156	0.30527	0.89691	0.989952	0.999999	-2.4771	0.11273	0.08053	1	0.973853	-0.37986	0.64583	0.79082	0.999943	1	-1.2313
AMY2A	0.96229	0.19236	1	1	-0.27336	0.68732	0.15709	0.999767	0.993378	0.22677	0.94656	0.20385	1	1	0.4828	0.77709	0.083775	0.999943	0.981359	-0.011883
AMY2B	0.16602	0.24451	1	1	-1.0955	0.82694	0.6084	0.999767	0.999999	0.20442	0.21402	0.7388	1	1	-0.16391	0.17149	0.43324	0.998328	1	-2.0703
AMZ1	0.75078	0.23952	1	1	-1.3787	0.66873	0.89397	0.999767	0.999999	-1.9419	0.29214	0.0075456	1	0.812559	-0.23281	0.51395	0.25641	0.999943	1	-2.1883
AMZ2	0.21625	0.5908	1	1	-1.1657	0.23802	0.77429	0.987328	0.999999	-0.97581	0.66039	0.63971	1	1	-0.14633	0.19528	0.22315	0.998328	1	-2.0885
ANAPC1	0.18475	0.87307	1	1	-2.2607	0.1852	0.018389	0.987328	0.946821	-3.3254	0.22415	0.88496	1	1	-1.0003	0.24961	0.89962	0.998328	1	-2.6478
ANAPC10	0.45688	0.49545	1	1	-0.66367	0.35514	0.68139	0.992893	0.999999	-0.76324	0.045826	0.9529	0.907749	1	-0.82878	0.6539	0.43104	0.999943	1	-0.69164
ANAPC11	0.23161	0.92132	1	1	-2.2191	0.057769	0.94223	0.924616	0.999999	-3.5549	0.025315	0.24656	0.788773	1	-1.5248	0.51702	0.6687	0.999943	1	-2.6776
ANAPC13	0.10747	0.89749	0.982531	1	-1.8365	0.31118	0.88702	0.989952	0.999999	-2.7446	0.019082	0.98092	0.727195	1	-0.57458	0.15247	0.88927	0.998328	1	-2.618
ANAPC15	0.479	0.44589	1	1	-1.2431	0.86782	0.33303	0.999767	0.999999	-0.20395	0.16242	0.10968	1	0.994492	0.49303	0.43845	0.6743	0.999943	1	-1.2516
ANAPC16	0.41234	0.063683	1	0.996697	-0.3056	0.20923	0.020272	0.987328	0.947205	0.41255	0.12142	0.37675	1	1	-0.2444	0.96321	0.14425	0.999943	0.996016	0.10349
ANAPC2	0.76015	0.42721	1	1	-0.20669	0.68361	0.5945	0.999767	0.999999	-0.63206	0.32219	0.39265	1	1	-0.3033	0.84703	0.58365	0.999943	1	-0.45536
ANAPC4	0.1417	0.69306	0.996439	1	-2.0753	0.056137	0.4055	0.924616	0.999999	-4.0744	0.053018	0.76197	0.935577	1	-0.35633	0.19963	0.82666	0.998328	1	-2.3996
ANAPC5	0.59128	0.24027	1	1	-0.91264	0.47934	0.070987	0.999767	0.981209	-0.68592	0.46101	0.8049	1	1	-0.4745	0.33445	0.0099766	0.999619	0.901012	0.0056361
ANAPC7	0.91777	0.0078024	1	0.881686	-0.21114	0.14761	0.095389	0.987328	0.983927	-0.57442	0.93716	0.30202	1	1	0.12177	0.93524	0.0068778	0.999943	0.901012	0.68659
ANG	0.052175	0.71703	0.92678	1	-1.1708	0.0026713	0.84195	0.624388	0.999999	-1.933	0.2433	0.92987	1	1	-0.27065	0.02443	0.10969	0.868888	0.990562	-1.6421
ANGEL1	0.042624	0.055445	0.904193	0.988995	-2.0201	0.066343	0.36412	0.939784	0.999999	-3.4937	0.026265	0.33274	0.79444	1	-0.91155	0.24097	0.22187	0.998328	1	-1.5097
ANGEL2	0.39308	0.75525	1	1	-1.2699	0.82049	0.089354	0.999767	0.981209	0.6088	0.050288	0.83792	0.922017	1	-0.68811	0.30831	0.69231	0.998509	1	-2.0754
ANGPT1	0.86628	0.0022559	1	0.792552	0.006339	0.99153	0.0084669	0.999767	0.885163	0.61854	0.9791	0.017406	1	0.879843	0.45287	0.25783	0.0075569	0.998328	0.901012	-0.8694
ANGPT2	0.30438	0.15771	1	1	-0.15139	0.19486	0.025501	0.987328	0.949847	0.40583	0.097722	0.47463	1	1	0.12808	0.93603	0.53394	0.999943	1	-0.27949
ANGPT4	0.10625	0.58813	0.982531	1	-0.4667	0.071986	0.79385	0.947793	0.999999	-1.7192	0.0091246	0.99088	0.585896	1	-0.53166	0.054802	0.0070624	0.930064	0.901012	0.56178
ANGPTL1	0.20313	0.44273	1	1	-0.9434	0.26138	0.6032	0.988544	0.999999	-2.5863	0.13926	0.9644	1	1	-0.50626	0.2409	0.12651	0.998328	0.992417	-0.074522
ANGPTL2	0.25967	0.4977	1	1	-1.7979	0.15471	0.30036	0.987328	0.999999	-3.7314	0.90228	0.076739	1	0.973853	0.49524	0.30256	0.85055	0.998509	1	-1.7858
ANGPTL3	0.062135	0.049443	0.936405	0.980566	-2.0312	0.050406	0.11957	0.919318	0.987605	-2.1548	0.63878	0.53271	1	1	-0.24636	0.15984	0.2456	0.998328	1	-2.2222
ANGPTL4	0.17099	0.54874	1	1	-1.4767	0.33952	0.59099	0.991354	0.999999	-2.1709	0.59821	0.67794	1	1	-0.061713	0.21707	0.46378	0.998328	1	-2.2026
ANGPTL5	0.51161	0.52416	1	1	-1.7983	0.042398	0.9576	0.906591	0.999999	-2.9043	0.57349	0.73527	1	1	0.057989	0.60966	0.18436	0.999943	1	-1.9481
ANGPTL6	0.59994	0.63279	1	1	-1.0568	0.42754	0.14004	0.995755	0.989868	-1.7296	0.2815	0.48674	1	1	-0.36932	0.591	0.60861	0.999943	1	-1.1048
ANGPTL7	0.55759	0.40145	1	1	-0.77188	0.86684	0.049492	0.999767	0.979347	-0.070444	0.79913	0.55352	1	1	0.25439	0.41581	0.55603	0.999943	1	-2.2646
ANHX	0.93082	0.72325	1	1	-0.53255	0.99205	0.0079493	0.999767	0.880131	1.3649	0.48261	0.82552	1	1	-0.28599	0.61439	0.91996	0.999943	1	-1.765
ANK1	0.43338	0.1337	1	1	-0.59186	0.19657	0.81354	0.987328	0.999999	-0.66575	0.40065	0.30154	1	1	-0.17443	0.073221	0.23145	0.953597	1	-0.66439
ANK2	0.88345	0.31971	1	1	-0.69069	0.67632	0.16608	0.999767	0.996791	-0.87274	0.52493	0.53685	1	1	-0.041906	0.89683	0.064498	0.999943	0.975602	-0.75729
ANK3	0.080918	0.63089	0.956514	1	-1.5171	0.022103	0.75229	0.856213	0.999999	-2.3404	0.28859	0.58627	1	1	-0.29589	0.21889	0.50692	0.998328	1	-1.0048
ANKAR	0.017285	0.98271	0.811169	1	-2.0431	0.038034	0.91056	0.89708	0.999999	-2.5792	0.12086	0.87898	1	1	-0.6506	0.0013259	0.99867	0.518872	1	-2.9073
ANKDD1A	0.85141	0.54138	1	1	-0.62585	0.7826	0.15744	0.999767	0.993721	0.12334	0.12381	0.40113	1	1	-0.52151	0.91194	0.6234	0.999943	1	-1.3522
ANKDD1B	0.088854	0.29294	0.968002	1	-0.95943	0.091973	0.76035	0.961358	0.999999	-3.2763	0.68651	0.20029	1	1	0.28089	0.13106	0.054815	0.993025	0.965119	-0.92436
ANKEF1	0.26358	0.54551	1	1	-0.31974	0.85748	0.21398	0.999767	0.999999	-0.2249	0.39749	0.15857	1	1	-0.19148	0.15062	0.11919	0.998328	0.991165	-0.67178
ANKFN1	0.29723	0.48818	1	1	-0.46811	0.34808	0.17519	0.991663	0.996791	-0.41745	0.92751	0.0078747	1	0.821324	0.74656	0.36984	0.77104	0.999943	1	-1.2766
ANKFY1	0.93832	0.84276	1	1	-1.4737	0.67275	0.15316	0.999767	0.99084	-1.9157	0.89471	0.54216	1	1	0.22408	0.64583	0.86444	0.999943	1	-2.6456
ANKH	0.9822	0.0013681	1	0.761567	-0.049854	0.60121	0.050721	0.999767	0.979347	0.31188	0.81977	0.0064666	1	0.804685	0.14765	0.98042	0.0094081	0.999943	0.901012	0.6866
ANKHD1	0.24275	0.71022	1	1	-1.6266	0.84621	0.081881	0.999767	0.981209	0.58838	0.0098676	0.99013	0.601502	1	-0.93598	0.28699	0.87098	0.998509	1	-2.2995
ANKHD1-EIF4EBP3	0.019764	0.54276	0.835465	1	-2.376	0.21852	0.76421	0.987328	0.999999	-0.89356	0.3912	0.31941	1	1	-0.26975	0.013622	0.89626	0.826681	1	-3.3756
ANKIB1	0.26216	0.88402	1	1	-1.4858	0.17451	0.050387	0.987328	0.979347	-1.4009	0.18463	0.79549	1	1	-0.33949	0.091169	0.56115	0.973159	1	-2.3053
ANKK1	0.30649	0.46568	1	1	-1.4188	0.23305	0.59186	0.987328	0.999999	-2.0284	0.75285	0.31584	1	1	0.051094	0.16309	0.53484	0.998328	1	-2.3378
ANKLE1	0.48095	0.69461	1	1	-0.99169	0.46927	0.4206	0.999463	0.999999	-1.6269	0.80306	0.60694	1	1	0.02492	0.24126	0.74996	0.998328	1	-1.4935
ANKLE2	0.05579	0.94421	0.932865	1	-2.3134	0.032564	0.96744	0.889349	0.999999	-3.2849	0.003025	0.99698	0.366257	1	-2.0153	0.58992	0.85913	0.999943	1	-2.0737
ANKMY1	0.10896	0.68761	0.982531	1	-1.689	0.045912	0.26555	0.913017	0.999999	-4.2616	0.22648	0.19565	1	1	0.21643	0.054514	0.94549	0.930064	1	-1.6733
ANKMY2	0.64185	0.45832	1	1	-1.1312	0.41402	0.17679	0.995715	0.996791	-1.1333	0.0098579	0.99014	0.601471	1	-0.87733	0.82949	0.070803	0.999943	0.978875	-0.97521
ANKRA2	0.73126	0.82936	1	1	-1.6108	0.64707	0.2543	0.999767	0.999999	-2.1272	0.12366	0.9072	1	1	-0.97908	0.40764	0.84351	0.999943	1	-2.2157
ANKRD1	0.4069	0.13236	1	1	-1.6116	0.28359	0.43464	0.988544	0.999999	-3.1675	0.9891	0.045164	1	0.949339	0.51363	0.43553	0.3604	0.999943	1	-2.0226
ANKRD10	0.26887	0.10601	1	1	-1.0117	0.61868	0.23691	0.999767	0.999999	0.4466	0.15391	0.8546	1	1	-0.55991	0.28991	0.060236	0.998509	0.970133	-1.0398
ANKRD11	0.14477	0.76881	0.997469	1	-1.237	0.17649	0.33666	0.987328	0.999999	-1.5841	0.27102	0.11203	1	0.994492	-0.38668	0.16545	0.47826	0.998328	1	-2.2297
ANKRD12	0.0041796	0.72309	0.607768	1	-1.7241	0.4374	0.36533	0.995755	0.999999	-0.7397	0.047203	0.74145	0.91172	1	0.12176	0.0052931	0.74591	0.69522	1	-3.7364
ANKRD13A	0.66107	0.43664	1	1	-1.7737	0.31216	0.89428	0.989952	0.999999	-2.0923	0.41305	0.78027	1	1	-0.32627	0.66201	0.053613	0.999943	0.965119	-2.278
ANKRD13B	0.56491	0.68332	1	1	-1.6405	0.17384	0.68674	0.987328	0.999999	-2.7421	0.73151	0.21055	1	1	0.07111	0.64665	0.52835	0.999943	1	-1.9899
ANKRD13C	0.82619	0.52996	1	1	-0.13713	0.71017	0.42154	0.999767	0.999999	0.14297	0.38072	0.87082	1	1	-0.19537	0.66057	0.66385	0.999943	1	-0.25228
ANKRD13D	0.37126	0.75722	1	1	-1.4759	0.49978	0.39782	0.999767	0.999999	-1.3489	0.92366	0.75857	1	1	0.15541	0.25468	0.88527	0.998328	1	-2.0647
ANKRD16	0.4489	0.52045	1	1	-0.55991	0.086566	0.87969	0.954766	0.999999	-1.4922	0.92249	0.82345	1	1	3.3722e-05	0.40401	0.34322	0.999943	1	-0.97402
ANKRD17	0.039358	0.60566	0.898535	1	-1.3828	0.035192	0.87377	0.890887	0.999999	-1.1641	0.051231	0.56633	0.928621	1	-0.88911	0.23844	0.53143	0.998328	1	-1.3689
ANKRD18A	0.97064	0.27858	1	1	-0.39739	0.9099	0.34733	0.999767	0.999999	-0.20242	0.21323	0.93278	1	1	-0.44234	0.96565	0.24881	0.999943	1	-0.40463
ANKRD18B	0.31463	0.0079051	1	0.881686	-0.40994	0.81678	0.11708	0.999767	0.98736	0.62191	0.32588	0.1417	1	1	-0.1059	0.17555	0.048746	0.998328	0.960595	-0.85326
ANKRD2	0.50262	0.72185	1	1	-0.73219	0.54045	0.01349	0.999767	0.913507	0.037648	0.50707	0.59792	1	1	0.01908	0.18909	0.51519	0.998328	1	-1.2534
ANKRD20A1	0.26135	0.43785	1	1	-1.7297	0.47435	0.23663	0.999767	0.999999	-0.95111	0.16725	0.5754	1	1	-0.97929	0.37475	0.4253	0.999943	1	-2.0863
ANKRD20A2	0.48205	0.62755	1	1	-0.75955	0.622	0.2646	0.999767	0.999999	-0.49106	0.14396	0.88691	1	1	-0.39911	0.12626	0.48341	0.99081	1	-1.3595
ANKRD20A3	0.004399	0.99285	0.612917	1	-3.116	0.080113	0.77383	0.950774	0.999999	-1.5294	0.00023739	0.99976	0.099971	1	-1.3643	0.0038895	0.99611	0.661434	1	-3.8596
ANKRD20A4	0.47289	0.45308	1	1	-0.8969	0.7507	0.32178	0.999767	0.999999	-0.11368	0.24564	0.82237	1	1	-0.47058	0.11314	0.61243	0.983159	1	-1.975
ANKRD22	0.95897	0.16626	1	1	-0.56491	0.26301	0.79003	0.988544	0.999999	-2.2269	0.91384	0.1126	1	0.994492	0.18337	0.66172	0.014085	0.999943	0.908232	-0.10085
ANKRD23	0.88434	0.045299	1	0.980566	0.031071	0.58126	0.050907	0.999767	0.979347	0.54497	0.28454	0.55166	1	1	0.017478	0.69998	0.039459	0.999943	0.957873	-0.10353
ANKRD24	0.08775	0.93383	0.965282	1	-1.464	0.05351	0.94649	0.923133	0.999999	-2.7145	0.28699	0.53166	1	1	0.086367	0.090984	0.87201	0.973159	1	-1.3341
ANKRD26	0.11448	0.074111	0.982669	1	-0.089204	0.072208	0.069229	0.947793	0.981209	0.57211	0.014966	0.67743	0.677424	1	-0.39804	0.23699	0.11754	0.998328	0.990974	-0.12038
ANKRD27	0.038165	0.38361	0.89822	1	-1.1519	0.91345	0.74186	0.999767	0.999999	-0.14093	0.32366	0.49764	1	1	-0.41696	0.040855	0.49369	0.90613	1	-1.9855
ANKRD28	0.28924	0.55552	1	1	-1.5453	0.1726	0.70977	0.987328	0.999999	-3.4845	0.61966	0.59894	1	1	0.22717	0.24841	0.017574	0.998328	0.913013	-2.1844
ANKRD30A	0.36636	0.84352	1	1	-1.7961	0.024151	0.97585	0.863076	0.999999	-3.3939	0.6226	0.8701	1	1	-0.076313	0.49167	0.85551	0.999943	1	-1.6493
ANKRD30B	0.0023671	0.90797	0.525433	1	-1.5463	0.00096666	0.76734	0.575055	0.999999	-3.6961	0.65075	0.20723	1	1	0.21054	0.0036834	0.90409	0.647711	1	-2.1633
ANKRD31	0.29365	0.9177	1	1	-2.2849	0.045267	0.95473	0.910356	0.999999	-3.0436	0.057967	0.51181	0.947663	1	-0.71365	0.31219	0.92225	0.998509	1	-2.6539
ANKRD32	0.67218	0.74117	1	1	-1.402	0.4025	0.47926	0.995715	0.999999	-2.4592	0.33946	0.21915	1	1	-0.42119	0.58481	0.14046	0.999943	0.996016	-1.3929
ANKRD33	0.37582	0.11042	1	1	-1.2871	0.32214	0.078108	0.990798	0.981209	-0.072249	0.71963	0.50191	1	1	-0.044897	0.14386	0.36871	0.996064	1	-2.4267
ANKRD33B	0.74932	0.74389	1	1	-0.51955	0.1576	0.90815	0.987328	0.999999	-2.2568	0.13347	0.92404	1	1	-0.35978	0.82074	0.49176	0.999943	1	-0.19433
ANKRD34A	0.10591	0.86964	0.982531	1	-1.8625	0.50202	0.20006	0.999767	0.999999	-1.0003	0.30245	0.32684	1	1	-0.0010523	0.066722	0.84936	0.944608	1	-2.9397
ANKRD34B	0.26181	0.5595	1	1	-0.65986	0.26614	0.75797	0.988544	0.999999	-1.9199	0.43716	0.89734	1	1	-0.32595	0.41663	0.11999	0.999943	0.991165	-0.16351
ANKRD34C	0.6683	0.8705	1	1	-1.1782	0.62726	0.27204	0.999767	0.999999	-0.77998	0.69032	0.63405	1	1	-0.07282	0.46353	0.81866	0.999943	1	-2.1404
ANKRD35	0.2205	0.85452	1	1	-2.1606	0.43795	0.59415	0.995755	0.999999	-1.4295	0.33192	0.52431	1	1	-0.39985	0.050024	0.94998	0.922803	1	-2.7773
ANKRD36	0.61317	0.76355	1	1	-1.3002	0.030703	0.9693	0.888135	0.999999	-3.319	0.79759	0.22997	1	1	0.19083	0.64404	0.032953	0.999943	0.947194	-0.82824
ANKRD36B	0.0069291	0.17617	0.693077	1	-0.88663	0.010726	0.35501	0.780272	0.999999	-1.85	0.86519	0.38562	1	1	0.20515	0.0074942	0.27736	0.734825	1	-1.3028
ANKRD37	0.67173	0.029252	1	0.969557	0.013478	0.21527	0.1714	0.987328	0.996791	-0.36627	0.17742	0.69284	1	1	-0.11478	0.99683	0.015471	0.999943	0.913013	0.59942
ANKRD39	0.58255	0.83577	1	1	-1.2205	0.58863	0.51528	0.999767	0.999999	-0.60457	0.18273	0.97062	1	1	-0.83467	0.31743	0.79293	0.998509	1	-1.7019
ANKRD40	0.073118	0.82125	0.952914	1	-1.3867	0.18022	0.24205	0.987328	0.999999	-1.7734	0.5864	0.71605	1	1	-0.042319	0.073856	0.097388	0.955453	0.990562	-1.5702
ANKRD42	0.014819	0.413	0.789377	1	-1.3638	0.0026939	0.90259	0.624388	0.999999	-3.2465	0.79254	0.20324	1	1	0.2024	0.034991	0.27033	0.901565	1	-0.82123
ANKRD44	0.64731	0.23022	1	1	-0.79589	0.97937	0.28157	0.999767	0.999999	0.29805	0.48227	0.020222	1	0.879843	-0.33473	0.61596	0.77111	0.999943	1	-1.3945
ANKRD45	0.90484	0.47826	1	1	-0.39554	0.059421	0.94058	0.925364	0.999999	-1.6313	0.1946	0.50907	1	1	-0.083985	0.91265	0.021242	0.999943	0.920638	0.27179
ANKRD46	0.73422	0.014972	1	0.924706	-0.57437	0.66903	0.32924	0.999767	0.999999	0.039863	0.80434	0.0099593	1	0.839459	1.0694	0.46217	0.0055925	0.999943	0.901012	-1.4192
ANKRD49	0.034581	0.68305	0.889404	1	-3.1593	0.0085312	0.99147	0.750919	0.999999	-3.8875	0.00033761	0.81688	0.119086	1	-3.0041	0.14262	0.67515	0.996064	1	-2.9377
ANKRD50	0.8067	0.045159	1	0.980566	-0.24324	0.88999	0.030483	0.999767	0.965752	0.94118	0.11249	0.39616	1	1	-0.35758	0.6643	0.22238	0.999943	1	-0.23523
ANKRD52	0.90738	0.73849	1	1	-0.78841	0.27082	0.14774	0.988544	0.989868	-0.64016	0.83114	0.026294	1	0.906923	0.55144	0.52076	0.26939	0.999943	1	-1.7436
ANKRD53	0.87826	0.70844	1	1	-1.3491	0.55423	0.30501	0.999767	0.999999	-1.911	0.55296	0.18425	1	1	0.22699	0.84897	0.77547	0.999943	1	-1.942
ANKRD54	0.023908	0.97609	0.85811	1	-1.6871	0.53322	0.83382	0.999767	0.999999	-1.2793	0.69904	0.84141	1	1	-0.11292	0.13279	0.90971	0.993025	1	-2.8421
ANKRD55	0.028189	0.89358	0.871098	1	-2.7245	0.028428	0.93726	0.878233	0.999999	-4.1461	0.082158	0.93534	0.991501	1	-0.99317	0.049086	0.88814	0.920492	1	-3.3253
ANKRD6	0.01514	0.98486	0.79185	1	-2.0017	0.13408	0.14244	0.987328	0.989868	-2.8557	0.42418	0.65915	1	1	-0.21171	0.17458	0.81919	0.998328	1	-3.4235
ANKRD60	0.32899	0.67681	1	1	-0.895	0.07271	0.58298	0.947793	0.999999	-2.4297	0.899	0.31417	1	1	0.29581	0.26723	0.48548	0.998509	1	-1.2338
ANKRD61	0.048781	0.82536	0.920004	1	-1.0144	0.033799	0.35692	0.890887	0.999999	-1.6593	0.074638	0.82232	0.985289	1	-0.29603	0.18629	0.70315	0.998328	1	-0.86158
ANKRD62	0.32492	0.71304	1	1	-0.49899	0.52559	0.34048	0.999767	0.999999	0.10705	0.69282	0.72072	1	1	0.046349	0.34602	0.17336	0.9997	1	-1.0772
ANKRD63	0.19687	0.36025	1	1	-1.0218	0.90009	0.343	0.999767	0.999999	0.15364	0.051827	0.84218	0.931841	1	-0.72279	0.27365	0.45505	0.998509	1	-0.99062
ANKRD65	0.19811	0.60922	1	1	-1.1079	0.34299	0.25355	0.991448	0.999999	-0.86768	0.087191	0.35536	0.999147	1	-1.0275	0.33283	0.71813	0.999619	1	-1.7261
ANKRD66	0.092296	0.89521	0.971907	1	-1.4886	0.92843	0.45652	0.999767	0.999999	-0.18733	0.95834	0.23796	1	1	0.36404	0.0055613	0.90427	0.700202	1	-2.9241
ANKRD7	0.38131	0.25703	1	1	-0.37874	0.3577	0.28253	0.993437	0.999999	-0.39765	0.31401	0.21435	1	1	-0.1033	0.36699	0.63138	0.999943	1	-0.5595
ANKRD9	0.68358	0.30415	1	1	-0.58632	0.99553	0.0044688	0.999767	0.845403	0.82193	0.66277	0.75577	1	1	-0.023765	0.21066	0.14345	0.998328	0.996016	-1.7728
ANKS1A	0.38619	0.020757	1	0.941147	-0.023428	0.97372	0.33688	0.999767	0.999999	0.1914	0.24267	0.042732	1	0.949339	0.53343	0.13667	0.038815	0.993918	0.957873	-0.59433
ANKS1B	0.26863	0.19398	1	1	-0.99339	0.11971	0.29246	0.980138	0.999999	-2.6721	0.94945	0.038022	1	0.949339	0.57908	0.33264	0.36151	0.999619	1	-1.169
ANKS3	0.45315	0.81519	1	1	-1.4409	0.29139	0.17568	0.988668	0.996791	-1.3565	0.46539	0.23775	1	1	-0.2137	0.2909	0.26915	0.998509	1	-2.8634
ANKS4B	0.51	0.37356	1	1	-0.92196	0.19692	0.91964	0.987328	0.999999	-1.5966	0.31919	0.28699	1	1	-0.17644	0.23467	0.04669	0.998328	0.958812	-0.97153
ANKS6	0.3476	0.59313	1	1	-0.38488	0.22317	0.12637	0.987328	0.988742	-1.1967	0.060815	0.9343	0.955705	1	-0.58939	0.96282	0.12705	0.999943	0.992417	-0.32475
ANKUB1	0.027618	0.97238	0.868002	1	-1.7349	0.33883	0.7853	0.991354	0.999999	-2.1644	0.18319	0.95956	1	1	-0.73346	0.10055	0.84596	0.975436	1	-2.8308
ANKZF1	0.077592	0.7895	0.954338	1	-0.99231	0.021854	0.37381	0.854801	0.999999	-1.5818	0.37817	0.2417	1	1	-0.47893	0.005192	0.2642	0.68997	1	-2.5319
ANLN	0.19183	0.93629	1	1	-1.741	0.023707	0.97629	0.863076	0.999999	-3.4718	0.87747	0.18971	1	1	-0.31374	0.042866	0.95713	0.912622	1	-2.0109
ANO1	0.30746	0.62817	1	1	-1.7272	0.30796	0.35573	0.989952	0.999999	-2.5426	0.93662	0.16799	1	1	0.55256	0.30276	0.86473	0.998509	1	-2.2139
ANO10	0.70032	0.29449	1	1	-0.95271	0.44189	0.29254	0.995774	0.999999	-1.9332	0.90642	0.44159	1	1	0.10537	0.62695	0.017362	0.999943	0.913013	-0.062675
ANO2	0.77596	0.31518	1	1	-0.48622	0.99646	0.0035415	0.999767	0.845403	0.80618	0.25897	0.68989	1	1	-0.35675	0.57391	0.28438	0.999943	1	-0.8326
ANO3	0.016197	0.76072	0.802833	1	-1.028	0.12128	0.33037	0.981104	0.999999	-1.8494	0.32161	0.60966	1	1	-0.26591	0.0066722	0.11806	0.721157	0.991042	-1.5743
ANO4	0.1136	0.43617	0.982531	1	-1.9249	0.20382	0.16275	0.987328	0.995654	-0.83476	0.034852	0.16837	0.848804	1	-1.2446	0.53513	0.26148	0.999943	1	-1.8355
ANO5	0.66315	0.34082	1	1	-0.62289	0.11945	0.31268	0.980138	0.999999	-1.118	0.15301	0.61793	1	1	-0.29063	0.38897	0.13823	0.999943	0.996016	-0.27067
ANO6	0.04011	0.22537	0.899328	1	-1.5922	0.0043542	0.6699	0.679818	0.999999	-3.9118	0.07172	0.10599	0.97843	0.994178	0.3626	0.099443	0.48554	0.975436	1	-1.1909
ANO7	0.64643	0.024462	1	0.956353	-0.87114	0.5925	0.31889	0.999767	0.999999	-1.2658	0.79425	0.048062	1	0.949339	-0.036631	0.68719	0.26157	0.999943	1	-1.2271
ANO8	0.27489	0.87545	1	1	-1.3885	0.2393	0.72466	0.987328	0.999999	-2.0475	0.92548	0.505	1	1	0.082951	0.14373	0.4724	0.996064	1	-2.2951
ANO9	0.0067236	0.037302	0.693077	0.976503	-2.3243	0.081528	0.55777	0.950774	0.999999	-0.68794	0.68781	0.10014	1	0.990896	0.18477	0.0021418	0.16995	0.573116	1	-3.7374
ANOS1	0.82998	0.020282	1	0.940003	-0.10951	0.79357	0.0086533	0.999767	0.890002	1.3952	0.91474	0.12746	1	0.9961	0.35379	0.51521	0.079219	0.999943	0.981359	0.47669
ANP32A	0.6445	0.71312	1	1	-1.475	0.25449	0.8773	0.987328	0.999999	-2.8401	0.55852	0.39341	1	1	-0.37718	0.92443	0.71995	0.999943	1	-1.6444
ANP32B	0.033249	0.96675	0.886605	1	-1.74	0.055594	0.93844	0.924616	0.999999	-3.2459	0.32661	0.8168	1	1	-0.0094766	0.1614	0.83304	0.998328	1	-2.3304
ANP32C	0.084259	0.63262	0.957349	1	-1.9632	0.055503	0.75276	0.924616	0.999999	-3.9172	0.31343	0.64939	1	1	-0.25865	0.19486	0.52947	0.998328	1	-1.8979
ANP32D	0.9239	0.72167	1	1	-0.87263	0.42718	0.54858	0.995755	0.999999	-1.7617	0.88631	0.24025	1	1	0.2078	0.53905	0.095137	0.999943	0.989879	-1.2997
ANP32E	0.61271	0.26935	1	1	-1.9727	0.035593	0.96441	0.890887	0.999999	-3.0401	0.74776	0.24339	1	1	0.023483	0.63081	0.10877	0.999943	0.990562	-2.4313
ANPEP	0.93146	0.099681	1	1	-1.2853	0.63373	0.29593	0.999767	0.999999	-1.1002	0.83541	0.82975	1	1	-0.087369	0.87817	0.04456	0.999943	0.958602	-1.5244
ANTXR1	0.10516	0.91152	0.982531	1	-1.3542	0.14836	0.23562	0.987328	0.999999	-1.3188	0.12689	0.24195	1	1	-0.092313	0.11537	0.80286	0.983774	1	-2.4068
ANTXR2	0.011853	0.79616	0.773006	1	-1.1737	0.0004499	0.94016	0.523535	0.999999	-4.0885	0.5757	0.73779	1	1	0.15481	0.081305	0.30044	0.965152	1	-0.326
ANTXRL	0.26455	0.62969	1	1	-2.2775	0.24044	0.82864	0.987328	0.999999	-3.2716	0.17851	0.73255	1	1	-0.7352	0.44397	0.68425	0.999943	1	-2.7528
ANXA1	0.28456	0.7517	1	1	-1.2315	0.25328	0.79057	0.987328	0.999999	-1.5752	0.095089	0.81045	1	1	-0.08843	0.65129	0.23052	0.999943	1	-0.89124
ANXA10	0.34324	0.67809	1	1	-0.30035	0.47163	0.039837	0.999767	0.97139	-0.070426	0.8609	0.05999	1	0.962652	0.15936	0.14939	0.78394	0.99756	1	-1.74
ANXA11	0.99436	0.55589	1	1	-0.17766	0.28566	0.85825	0.988544	0.999999	-0.921	0.26648	0.24539	1	1	-0.17313	0.9867	0.083179	0.999943	0.981359	0.098332
ANXA13	0.22622	0.44472	1	1	-0.23266	0.70798	0.34226	0.999767	0.999999	-0.027779	0.44916	0.34233	1	1	0.13952	0.033823	0.34816	0.899446	1	-0.89118
ANXA2	0.20785	0.1159	1	1	-0.94205	0.80492	0.63527	0.999767	0.999999	-0.36014	0.38217	0.71905	1	1	0.061383	0.18728	0.10777	0.998328	0.990562	-1.4955
ANXA2R	0.52858	0.63642	1	1	-1.6958	0.24707	0.85456	0.987328	0.999999	-3.0312	0.36324	0.30525	1	1	-0.34977	0.94141	0.72572	0.999943	1	-1.2437
ANXA3	0.13341	0.72	0.990836	1	-1.6711	0.15411	0.55803	0.987328	0.999999	-3.1288	0.038147	0.42154	0.86927	1	-1.1327	0.25735	0.76786	0.998328	1	-1.9486
ANXA4	0.0047344	0.56429	0.634891	1	-1.4157	0.2021	0.051143	0.987328	0.979347	0.55383	0.78499	0.019967	1	0.879843	-0.066991	0.0011569	0.83667	0.518872	1	-3.6906
ANXA5	0.64029	0.49126	1	1	-0.17283	0.59021	0.0016444	0.999767	0.790995	0.85384	0.90914	0.1706	1	1	0.37354	0.14965	0.83547	0.99756	1	-1.2452
ANXA6	0.46394	0.58134	1	1	-0.26324	0.50859	0.66218	0.999767	0.999999	-0.42111	0.43255	0.96534	1	1	-0.40326	0.56354	0.54703	0.999943	1	-0.047389
ANXA7	0.49884	0.083291	1	1	-1.4108	0.23659	0.46073	0.987328	0.999999	-2.8888	0.2487	0.021901	1	0.888559	0.2605	0.49151	0.33957	0.999943	1	-1.1212
ANXA8	0.15383	0.59004	0.99983	1	-1.8998	0.53686	0.35742	0.999767	0.999999	-0.9555	0.0099699	0.7153	0.60306	1	-1.6781	0.22621	0.83344	0.998328	1	-2.6298
ANXA8L1	0.48589	0.6696	1	1	-1.2485	0.44741	0.45577	0.996275	0.999999	-1.5976	0.47737	0.13319	1	0.997908	-0.21209	0.46834	0.76092	0.999943	1	-2.3013
ANXA9	0.75656	0.54319	1	1	-0.32083	0.90042	0.0083603	0.999767	0.885163	1.4656	0.56215	0.91491	1	1	-0.24003	0.74705	0.40229	0.999943	1	-0.74911
AOAH	0.096518	0.90762	0.977787	1	-2.4006	0.043307	0.023321	0.908064	0.949847	-4.0109	0.066641	0.92057	0.966764	1	-0.67817	0.024819	0.97518	0.87019	1	-2.943
AOC1	0.93506	0.54121	1	1	-0.52801	0.65379	0.84433	0.999767	0.999999	-1.3316	0.5336	0.77258	1	1	-0.12125	0.94829	0.23496	0.999943	1	-0.54124
AOC2	0.092517	0.53968	0.971907	1	-1.4674	0.52559	0.25856	0.999767	0.999999	-0.029221	0.12945	0.69767	1	1	-0.52937	0.1672	0.45108	0.998328	1	-2.4092
AOC3	0.41822	0.21758	1	1	-1.5895	0.45237	0.34726	0.997644	0.999999	-1.5501	0.64575	0.78715	1	1	0.074726	0.4886	0.24927	0.999943	1	-1.775
AOX1	0.80566	0.10924	1	1	-1.3291	0.53942	0.277	0.999767	0.999999	-1.2131	0.35962	0.63338	1	1	0.34633	0.5348	0.21383	0.999943	1	-2.4258
AP1AR	0.031516	0.020171	0.879232	0.940003	-0.43935	0.061221	0.013529	0.92978	0.913507	-0.41549	0.88464	0.51968	1	1	-0.061568	0.015074	0.0088621	0.836234	0.901012	0.22965
AP1B1	0.51009	0.85824	1	1	-1.4257	0.28275	0.046057	0.988544	0.977112	-1.4884	0.99512	0.18479	1	1	0.47899	0.046551	0.95345	0.915446	1	-2.324
AP1G1	0.99996	3.6119e-05	1	0.331188	0.67853	0.99848	0.0015228	0.999767	0.790995	1.0931	1	4.151e-06	1	0.063119	0.90035	0.99202	0.0085211	0.999943	0.901012	0.23345
AP1G2	0.97886	0.26198	1	1	0.058516	0.92766	0.07395	0.999767	0.981209	0.82123	0.3002	0.60272	1	1	-0.49118	0.97112	0.15498	0.999943	0.997111	0.16803
AP1M1	0.9688	0.11646	1	1	-0.16582	0.99246	0.0052977	0.999767	0.851286	1.2103	0.72507	0.68878	1	1	-0.011769	0.21062	0.27809	0.998328	1	-0.62243
AP1M2	0.059053	0.0088339	0.934385	0.882399	0.087827	0.090745	0.69743	0.959839	0.999999	-0.8429	0.87354	0.2964	1	1	0.039071	0.11642	0.024133	0.983928	0.92531	0.20196
AP1S1	0.36044	0.14703	1	1	-0.59965	0.4041	0.50329	0.995715	0.999999	-1.523	0.80962	0.35354	1	1	0.20431	0.42144	0.45453	0.999943	1	-0.037461
AP1S2	0.84503	0.17192	1	1	-0.42255	0.21395	0.32411	0.987328	0.999999	-1.0227	0.099802	0.67458	1	1	-0.57827	0.95497	0.018543	0.999943	0.913013	0.83297
AP1S3	0.52239	0.72645	1	1	-1.1692	0.42113	0.6277	0.995755	0.999999	-1.8464	0.29395	0.95409	1	1	-0.56556	0.64885	0.81453	0.999943	1	-1.3232
AP2A1	0.12764	0.79894	0.988815	1	-1.6882	0.23994	0.11699	0.987328	0.98736	-0.25083	0.14881	0.91668	1	1	-0.52077	0.052892	0.94711	0.930064	1	-2.863
AP2A2	0.32233	0.85659	1	1	-1.5291	0.31313	0.1452	0.990414	0.989868	-0.64557	0.65677	0.81479	1	1	-0.31979	0.16752	0.92774	0.998328	1	-2.7258
AP2B1	0.37905	0.1375	1	1	-1.1867	0.72671	0.5293	0.999767	0.999999	-0.03264	0.54517	0.49375	1	1	-0.26013	0.4639	0.3535	0.999943	1	-1.3842
AP2M1	0.3823	0.71184	1	1	-0.95567	0.92782	0.084839	0.999767	0.981209	0.33743	0.81276	0.51173	1	1	-0.079772	0.082786	0.83454	0.965152	1	-2.7023
AP2S1	0.024755	0.97525	0.859162	1	-2.4943	0.089687	0.22783	0.958024	0.999999	-0.86123	0.00017638	0.99982	0.087922	1	-2.4988	0.13124	0.56254	0.993025	1	-2.8454
AP3B1	0.077636	0.33798	0.954338	1	-2.1552	0.087831	0.30115	0.956052	0.999999	-4.0078	0.46104	0.72933	1	1	-0.12824	0.13866	0.65786	0.993918	1	-2.5482
AP3B2	0.19917	0.90751	1	1	-1.7645	0.80203	0.33884	0.999767	0.999999	-0.083528	0.10784	0.90737	1	1	-0.89047	0.30883	0.93548	0.998509	1	-2.8702
AP3D1	0.011699	0.85311	0.770749	1	-2.6979	0.053643	0.88609	0.924012	0.999999	-2.6814	0.10292	0.090913	1	0.984822	-0.22414	0.013639	0.98636	0.826681	1	-3.2874
AP3M1	0.61118	0.43402	1	1	-1.2992	0.55794	0.3249	0.999767	0.999999	-0.98756	0.88206	0.82226	1	1	-0.093824	0.27231	0.62694	0.998509	1	-2.4574
AP3M2	0.59426	0.45881	1	1	-0.82911	0.66827	0.10319	0.999767	0.98723	0.38097	0.90692	0.41653	1	1	-0.14435	0.60242	0.57311	0.999943	1	-1.8298
AP3S1	0.19015	0.17725	1	1	-1.3537	0.19449	0.27418	0.987328	0.999999	-1.591	0.074565	0.91262	0.985289	1	-0.78617	0.32316	0.125	0.998509	0.992417	-1.1053
AP3S2	0.59326	0.3047	1	1	-0.5731	0.83992	0.31799	0.999767	0.999999	-0.038472	0.74946	0.02111	1	0.879843	0.4481	0.5374	0.77626	0.999943	1	-1.5931
AP4B1	0.47632	0.76773	1	1	-1.2829	0.055899	0.9441	0.924616	0.999999	-2.1406	0.42205	0.67424	1	1	-0.1331	0.30564	0.60083	0.998509	1	-1.6882
AP4E1	0.092787	0.42267	0.972442	1	-0.57695	0.88337	0.84963	0.999767	0.999999	-0.53331	0.84395	0.34748	1	1	0.070014	0.064813	0.42837	0.944489	1	-1.4044
AP4M1	0.44314	0.093315	1	1	-1.2982	0.44592	0.57713	0.996175	0.999999	-2.58	0.87882	0.17453	1	1	0.23542	0.51308	0.15056	0.999943	0.996378	-1.3746
AP4S1	0.84511	0.23073	1	1	-0.52296	0.51413	0.42517	0.999767	0.999999	-1.9189	0.99497	0.029155	1	0.924874	0.75431	0.84574	0.51113	0.999943	1	-0.70174
AP5B1	0.9117	0.26964	1	1	-0.21142	0.49974	0.10608	0.999767	0.98723	-0.89057	0.86359	0.8472	1	1	-0.11523	0.91693	0.06804	0.999943	0.978875	0.63839
AP5M1	0.082748	0.90871	0.956514	1	-2.3209	0.028444	0.97156	0.878233	0.999999	-3.5927	0.25411	0.67001	1	1	0.24734	0.16276	0.90844	0.998328	1	-2.6312
AP5S1	0.54173	0.016485	1	0.925721	-0.59601	0.44299	0.11416	0.996118	0.98736	-0.83336	0.84761	0.22384	1	1	0.17631	0.61906	0.10265	0.999943	0.990562	-0.93935
AP5Z1	0.08682	0.90806	0.964274	1	-2.0483	0.033398	0.9666	0.890887	0.999999	-3.8153	0.72357	0.6981	1	1	0.12798	0.12104	0.46005	0.986106	1	-3.3303
APAF1	0.25069	0.29406	1	1	-0.97034	0.13317	0.2312	0.987328	0.999999	-2.0043	0.014579	0.40173	0.675825	1	-0.85896	0.97709	0.58386	0.999943	1	-0.19369
APBA1	0.031214	0.020069	0.879232	0.938884	-1.0556	0.048353	0.24321	0.915316	0.999999	-2.0981	0.8576	0.12438	1	0.995497	0.27385	0.063665	0.044061	0.942534	0.957873	-1.2637
APBA2	0.95195	0.56334	1	1	-0.52478	0.67357	0.26452	0.999767	0.999999	-0.20779	0.90001	0.68903	1	1	-0.069746	0.662	0.61886	0.999943	1	-0.84427
APBA3	0.27225	0.41328	1	1	-1.1835	0.20375	0.34785	0.987328	0.999999	-1.8803	0.6849	0.91102	1	1	-0.22168	0.38448	0.51543	0.999943	1	-1.6127
APBB1	0.90445	0.25039	1	1	-0.051259	0.69518	0.36785	0.999767	0.999999	0.083323	0.92492	0.63326	1	1	0.045279	0.71271	0.11317	0.999943	0.990562	0.12349
APBB1IP	0.30395	0.68262	1	1	-1.9801	0.60472	0.29145	0.999767	0.999999	-1.1605	0.24572	0.84231	1	1	-0.20654	0.36184	0.91069	0.999943	1	-2.2612
APBB2	0.91404	0.35417	1	1	-0.65762	0.75684	0.15091	0.999767	0.990734	-0.72676	0.42377	0.10411	1	0.99104	-0.0093302	0.96905	0.37017	0.999943	1	-0.31894
APBB3	0.61243	0.41425	1	1	-0.48041	0.3775	0.48736	0.995715	0.999999	-0.95253	0.40096	0.408	1	1	-0.063565	0.61661	0.23437	0.999943	1	-0.68279
APC	0.23517	0.30533	1	1	-0.077437	0.95428	0.2234	0.999767	0.999999	0.47211	0.71403	0.35562	1	1	-0.33313	0.21016	0.23475	0.998328	1	0.20841
APC2	0.93627	0.29644	1	1	-0.94541	0.2601	0.46871	0.988544	0.999999	-1.6486	0.88861	0.35164	1	1	-0.26115	0.95123	0.6867	0.999943	1	-0.9895
APCDD1	0.042709	0.19315	0.904882	1	-0.75756	0.28779	0.067463	0.988544	0.981209	-0.40342	0.96774	0.49468	1	1	0.08556	0.0030753	0.65885	0.637748	1	-1.3745
APCDD1L	0.73635	0.045608	1	0.980566	-0.92746	0.79056	0.081645	0.999767	0.981209	-0.60087	0.11515	0.72036	1	1	-0.86311	0.65997	0.15261	0.999943	0.997111	-1.0136
APCS	0.46768	0.5529	1	1	-0.8501	0.97629	0.00224	0.999767	0.810396	1.533	0.24639	0.4343	1	1	0.11414	0.085805	0.74371	0.966354	1	-2.3949
APEH	0.76811	0.073526	1	1	-0.23298	0.20441	0.56276	0.987328	0.999999	-0.73992	0.95464	0.050177	1	0.952801	0.41455	0.89338	0.036663	0.999943	0.957682	0.3716
APELA	0.93117	0.10264	1	1	-0.54498	0.91035	0.053124	0.999767	0.979347	1.1027	0.58234	0.72474	1	1	-0.13103	0.59236	0.18219	0.999943	1	-1.2848
APEX1	0.0061251	0.99387	0.677985	1	-2.605	0.07081	0.74371	0.945725	0.999999	-4.0993	0.049722	0.88679	0.921412	1	-0.82305	0.012322	0.98768	0.817488	1	-3.4079
APEX2	0.10311	0.10853	0.982531	1	-0.96146	0.02538	0.33084	0.869458	0.999999	-1.1626	0.79847	0.88301	1	1	-0.14827	0.18423	0.15366	0.998328	0.997111	-1.4803
APH1A	0.28934	0.75463	1	1	-2.3231	0.5036	0.58303	0.999767	0.999999	-2.4045	0.10998	0.66464	1	1	-1.4578	0.67707	0.81945	0.999943	1	-2.3533
APH1B	0.0057896	0.37636	0.675603	1	-2.0275	0.03577	0.29171	0.890887	0.999999	-2.0163	0.32095	0.58908	1	1	-0.025698	0.12733	0.65164	0.991629	1	-0.91573
API5	0.030633	0.39549	0.878541	1	-1.5387	0.36691	0.76869	0.994761	0.999999	-0.18861	0.58448	0.77911	1	1	-0.11002	0.056989	0.31917	0.930064	1	-2.5246
APIP	0.90067	0.79962	1	1	-0.93172	0.22575	0.70737	0.987328	0.999999	-2.3348	0.76012	0.20369	1	1	0.43244	0.79022	0.38196	0.999943	1	-1.1924
APITD1	0.1143	0.17497	0.982531	1	-0.20626	0.15687	0.079546	0.987328	0.981209	0.51279	0.87734	0.24116	1	1	0.075679	0.17095	0.34237	0.998328	1	-1.006
APITD1-CORT	0.60501	0.65647	1	1	-0.74929	0.98316	0.12976	0.999767	0.989171	0.59557	0.71411	0.44206	1	1	0.096271	0.11526	0.63493	0.983536	1	-2.5729
APLF	0.67467	0.30666	1	1	-0.94594	0.72275	0.027162	0.999767	0.956699	0.82383	0.015166	0.98483	0.681306	1	-0.93345	0.59247	0.24785	0.999943	1	-1.7666
APLN	0.33335	0.52882	1	1	-1.1068	0.025957	0.9072	0.871896	0.999999	-2.0756	0.089673	0.97403	1	1	-0.54094	0.72074	0.33574	0.999943	1	-0.89912
APLNR	0.85019	0.44253	1	1	-0.45439	0.61848	0.40373	0.999767	0.999999	-1.6898	0.58664	0.22563	1	1	-0.19012	0.85159	0.069331	0.999943	0.978875	-0.26476
APLP1	0.139	0.83582	0.994463	1	-1.4058	0.75684	0.019862	0.999767	0.947205	0.4052	0.98515	0.039296	1	0.949339	0.45396	0.022177	0.97092	0.858442	1	-3.1612
APLP2	0.29889	0.52823	1	1	-1.3151	0.57278	0.30096	0.999767	0.999999	-0.7026	0.83183	0.057028	1	0.961496	0.46988	0.37467	0.7302	0.999943	1	-2.6339
APMAP	0.51309	0.62676	1	1	-1.1518	0.41787	0.52216	0.995755	0.999999	-0.94639	0.081085	0.86892	0.989101	1	-0.57471	0.35866	0.28562	0.999943	1	-1.2927
APOA1	0.059626	0.94037	0.934385	1	-1.9321	0.040057	0.95994	0.898044	0.999999	-3.8996	0.1633	0.5059	1	1	-0.38372	0.31245	0.58837	0.998509	1	-2.167
APOA1BP	0.94802	0.65075	1	1	-0.63383	0.60011	0.078734	0.999767	0.981209	-0.68754	0.96565	0.039927	1	0.949339	0.61284	0.30463	0.7105	0.998509	1	-2.2189
APOA2	0.20267	0.59115	1	1	-1.3353	0.16069	0.29685	0.987328	0.999999	-1.2515	0.14006	0.89246	1	1	-0.45236	0.43402	0.80996	0.999943	1	-1.3118
APOA4	0.0046663	0.41825	0.629335	1	-2.2981	0.0046663	0.98265	0.684612	0.999999	-3.979	0.094778	0.78896	1	1	-0.44615	0.062601	0.074111	0.941961	0.978875	-2.0492
APOA5	0.078005	0.93236	0.954627	1	-2.0015	0.35972	0.80114	0.993461	0.999999	-1.775	0.12554	0.90051	1	1	-0.44472	0.032325	0.96767	0.892308	1	-2.9138
APOB	0.16265	0.12785	0.99983	1	-0.64368	0.1363	0.11368	0.987328	0.98736	0.07677	0.28935	0.76764	1	1	-0.18716	0.12653	0.17376	0.99081	1	-1.1265
APOBEC1	0.4849	0.58824	1	1	-0.79921	0.32279	0.79737	0.990798	0.999999	-1.8924	0.44455	0.50564	1	1	-0.28686	0.84985	0.71783	0.999943	1	-0.43693
APOBEC2	0.67824	0.45806	1	1	-0.36398	0.48186	0.70203	0.999767	0.999999	-1.6815	0.19222	0.18837	1	1	0.40009	0.86188	0.16067	0.999943	0.999199	-0.12582
APOBEC3A	0.64033	0.50619	1	1	-0.76826	0.49815	0.3398	0.999767	0.999999	-1.0795	0.30662	0.041262	1	0.949339	-0.15637	0.73464	0.054969	0.999943	0.965119	0.47294
APOBEC3B	0.95676	0.26784	1	1	-0.11015	0.12924	0.41594	0.987328	0.999999	-1.2169	0.89472	0.024944	1	0.899184	0.27779	0.92834	0.054905	0.999943	0.965119	0.068892
APOBEC3C	0.24493	0.3795	1	1	-0.96116	0.47006	0.5965	0.999767	0.999999	-0.31774	0.4331	0.77056	1	1	0.022508	0.1977	0.64861	0.998328	1	-1.7972
APOBEC3D	0.73829	0.75492	1	1	-0.92004	0.64372	0.49967	0.999767	0.999999	-2.3585	0.40979	0.0069614	1	0.808525	0.58161	0.67131	0.8415	0.999943	1	-1.5038
APOBEC3F	0.054957	0.29342	0.931232	1	-1.08	0.0011491	0.96346	0.585559	0.999999	-2.6774	0.73261	0.25089	1	1	0.017444	0.10753	0.34343	0.979417	1	-0.45841
APOBEC3G	0.1692	0.54979	1	1	-1.4754	0.65523	0.69486	0.999767	0.999999	-1.0048	0.80795	0.037833	1	0.949339	0.38495	0.083028	0.53117	0.965152	1	-2.6192
APOBEC3H	0.95346	0.30285	1	1	0.17013	0.70889	0.25876	0.999767	0.999999	-0.084331	0.6761	0.74342	1	1	0.071379	0.90312	0.07348	0.999943	0.978875	0.37454
APOBEC4	0.86428	0.28277	1	1	-0.36633	0.57334	0.016962	0.999767	0.929512	0.1684	0.79777	0.85849	1	1	-0.090504	0.90291	0.062783	0.999943	0.973844	0.13307
APOBR	0.26001	0.44635	1	1	-0.78649	0.39019	0.44079	0.995715	0.999999	-0.13424	0.016422	0.97941	0.700761	1	-0.78787	0.30171	0.358	0.998509	1	-1.1331
APOC1	0.17887	0.19473	1	1	-1.5785	0.59492	0.034689	0.999767	0.966667	0.37775	0.60692	0.77628	1	1	-0.062379	0.14479	0.18556	0.996064	1	-1.9689
APOC2	0.53961	0.67361	1	1	-1.4767	0.25449	0.77299	0.987328	0.999999	-2.9687	0.31122	0.59261	1	1	-0.5049	0.24519	0.50907	0.998328	1	-1.7731
APOC3	0.85201	0.45335	1	1	-0.18973	0.04994	0.29808	0.919224	0.999999	-0.037513	0.87426	0.24505	1	1	0.19073	0.59268	0.60499	0.999943	1	-0.15963
APOC4	0.66464	0.048487	1	0.980566	-0.012347	0.61287	0.054674	0.999767	0.979469	0.3701	0.21848	0.34245	1	1	-0.36021	0.85138	0.36044	0.999943	1	-0.27451
APOD	0.72179	0.24752	1	1	-0.89256	0.67748	0.075134	0.999767	0.981209	-0.042997	0.92	0.55802	1	1	0.19688	0.67206	0.51312	0.999943	1	-1.6515
APOE	0.60011	0.24208	1	1	-0.86821	0.42971	0.34384	0.995755	0.999999	-1.5624	0.40789	0.017812	1	0.879843	0.47836	0.40515	0.043412	0.999943	0.957873	-0.68003
APOF	0.064361	0.27845	0.940841	1	-1.6308	0.029446	0.30227	0.882534	0.999999	-2.9283	0.4463	0.6227	1	1	-0.18421	0.13267	0.67173	0.993025	1	-1.2376
APOH	0.005237	0.99476	0.653848	1	-2.0165	0.015602	0.94923	0.825042	0.999999	-4.3331	0.068173	0.55844	0.974233	1	-0.20408	0.17385	0.27979	0.998328	1	-1.3489
APOL1	0.25094	0.78632	1	1	-1.01	0.99262	0.0073841	0.999767	0.872498	0.80006	0.92665	0.046057	1	0.949339	0.43495	0.001289	0.99871	0.518872	1	-2.9664
APOL2	0.54316	0.77443	1	1	-0.99418	0.080321	0.72801	0.950774	0.999999	-3.8752	0.97427	0.49616	1	1	0.34388	0.6141	0.071501	0.999943	0.978875	-0.70498
APOL3	0.85505	0.0067169	1	0.881686	0.06903	0.26876	0.15302	0.988544	0.99084	0.079986	0.86157	0.0036992	1	0.783617	0.56052	0.3646	0.030903	0.999943	0.944244	0.36616
APOL4	0.66432	0.022509	1	0.948	-1.4742	0.24655	0.24894	0.987328	0.999999	-3.0057	0.64504	0.19706	1	1	0.0054112	0.90607	0.038936	0.999943	0.957873	-0.75551
APOL5	0.064087	0.39471	0.940833	1	-1.5837	0.029816	0.65274	0.886322	0.999999	-4.233	0.5889	0.8992	1	1	-0.086874	0.80645	0.566	0.999943	1	-0.34703
APOL6	0.60604	0.00023241	1	0.537404	-1.2776	0.66903	0.012825	0.999767	0.905857	0.9556	0.49415	0.062797	1	0.967017	0.045776	0.60311	0.00054224	0.999943	0.729404	-1.3647
APOLD1	0.88012	0.30375	1	1	-1.0592	0.27495	0.89943	0.988544	0.999999	-1.5386	0.29933	0.57743	1	1	-0.64044	0.83482	0.020494	0.999943	0.916324	0.55694
APOM	0.0073402	0.1677	0.699581	1	-1.2315	0.2932	0.89768	0.988668	0.999999	-0.5382	0.48427	0.39165	1	1	-0.10501	0.0011617	0.18675	0.518872	1	-1.9419
APOO	0.53104	0.80853	1	1	-1.1862	0.3667	0.81704	0.994761	0.999999	-1.652	0.46141	0.0369	1	0.949339	-0.18356	0.096825	0.8422	0.975436	1	-2.3961
APOOL	0.0049333	0.3657	0.645839	1	-2.4329	0.049471	0.49162	0.916875	0.999999	-2.9741	0.15996	0.23992	1	1	-0.21503	0.023775	0.7822	0.868539	1	-2.7749
APOPT1	0.97821	0.45878	1	1	-0.26923	0.56116	0.12069	0.999767	0.987605	-1.4915	0.97442	0.0053867	1	0.795071	0.42627	0.96571	0.55502	0.999943	1	-0.59771
APP	0.04691	0.14156	0.917021	1	-2.0818	0.034558	0.12915	0.890887	0.988742	-3.4299	0.83054	0.05767	1	0.961538	0.17514	0.073163	0.47428	0.953597	1	-2.8652
APPBP2	0.33353	0.80727	1	1	-0.97188	0.60661	0.38004	0.999767	0.999999	-0.59665	0.054319	0.4841	0.939323	1	-0.55908	0.15728	0.79514	0.998328	1	-1.4516
APPL1	0.46325	0.01754	1	0.928356	-0.20373	0.58678	0.20509	0.999767	0.999999	-0.53039	0.99172	0.019495	1	0.879843	0.56162	0.21485	0.24627	0.998328	1	-1.2973
APPL2	0.6666	0.016248	1	0.925721	-0.76403	0.69625	0.031112	0.999767	0.966667	-0.66111	0.35562	0.72078	1	1	-0.64283	0.70769	0.032725	0.999943	0.947194	-0.66699
APRT	0.45948	0.43236	1	1	-0.95331	0.26138	0.18352	0.988544	0.999023	-1.3217	0.029497	0.40191	0.819263	1	0.009189	0.37371	0.14754	0.999943	0.996378	-1.0888
APTX	0.33741	0.384	1	1	-1.0903	0.074105	0.75158	0.947793	0.999999	-1.8875	0.86298	0.77839	1	1	0.076783	0.16778	0.14763	0.998328	0.996378	-1.4844
AQP1	0.19296	0.59528	1	1	-1.9287	0.23099	0.84302	0.987328	0.999999	-2.4558	0.81693	0.35402	1	1	0.21962	0.1338	0.83147	0.993194	1	-2.8402
AQP10	0.82419	0.49844	1	1	-0.12961	0.7147	0.0058891	0.999767	0.865305	1.6671	0.61795	0.0031213	1	0.757123	0.27401	0.87359	0.5398	0.999943	1	-1.6554
AQP11	0.9369	0.59038	1	1	-0.80943	0.92039	0.18451	0.999767	0.999223	-0.86118	0.40433	0.67759	1	1	-0.24796	0.95435	0.7416	0.999943	1	-1.2747
AQP12A	0.22235	0.70324	1	1	-1.7822	0.28334	0.44923	0.988544	0.999999	-2.0568	0.22341	0.88109	1	1	-0.42695	0.31688	0.83673	0.998509	1	-2.2738
AQP12B	0.0022326	0.99777	0.514835	1	-2.2582	0.21468	0.87323	0.987328	0.999999	-2.1292	0.096973	0.89177	1	1	-0.80593	0.0042765	0.99572	0.677408	1	-3.4098
AQP2	0.30589	0.78635	1	1	-1.2968	0.2741	0.018338	0.988544	0.94554	0.073794	0.093785	0.92639	1	1	-0.75997	0.5996	0.70222	0.999943	1	-1.4329
AQP3	0.014012	0.04994	0.786696	0.980566	-1.1181	0.00053696	0.082226	0.542045	0.981209	-2.2117	0.11775	0.49921	1	1	-0.39919	0.064143	0.29262	0.942534	1	-1.0611
AQP4	0.12636	0.8349	0.98828	1	-1.7638	0.08694	0.83536	0.954766	0.999999	-2.8389	0.87472	0.059349	1	0.962652	0.27423	0.04386	0.95614	0.913924	1	-2.991
AQP5	0.68353	0.66284	1	1	-1.5093	0.67551	0.71708	0.999767	0.999999	-1.9683	0.29364	0.18895	1	1	-0.1794	0.60832	0.78614	0.999943	1	-1.8815
AQP6	0.14882	0.79662	0.998369	1	-1.751	0.63116	0.34958	0.999767	0.999999	-1.5813	0.059945	0.38014	0.955705	1	-0.97806	0.12562	0.82936	0.989152	1	-2.6095
AQP7	0.92369	0.64026	1	1	-0.53117	0.91473	0.063634	0.999767	0.981209	-0.54337	0.49514	0.91647	1	1	-0.34789	0.80015	0.63116	0.999943	1	-1.3945
AQP8	0.38257	0.35696	1	1	-0.082918	0.97162	0.12766	0.999767	0.988742	0.38106	0.94193	0.65075	1	1	-0.027739	0.07172	0.29902	0.952205	1	-0.62586
AQP9	0.75463	0.51848	1	1	-0.39449	0.19782	0.61357	0.987328	0.999999	-2.5164	0.28542	0.26346	1	1	-0.092615	0.42209	0.11444	0.999943	0.990562	-0.75447
AQR	0.59294	0.65999	1	1	-2.0337	0.28808	0.86213	0.988544	0.999999	-2.7682	0.040691	0.95055	0.880721	1	-2.139	0.67556	0.74008	0.999943	1	-1.8508
AR	0.85346	0.88645	1	1	-0.75855	0.68657	0.78048	0.999767	0.999999	-0.42001	0.099759	0.53566	1	1	-0.57457	0.23061	0.74674	0.998328	1	-1.7709
ARAF	0.30995	0.65396	1	1	-1.454	0.97074	0.0056937	0.999767	0.86226	1.3558	0.063897	0.24124	0.960332	1	-0.96829	0.16932	0.77801	0.998328	1	-2.4296
ARAP1	0.68575	0.454	1	1	-0.90014	0.5779	0.13544	0.999767	0.989868	-0.69396	0.78314	0.12246	1	0.995497	0.28275	0.19764	0.04461	0.998328	0.958812	-2.5173
ARAP2	0.040226	0.95977	0.899328	1	-1.45	0.14624	0.63012	0.987328	0.999999	-3.551	0.79982	0.084839	1	0.97827	-0.13695	0.20642	0.61526	0.998328	1	-2.5535
ARAP3	0.96368	0.0016776	1	0.780161	0.033176	0.96029	0.30287	0.999767	0.999999	0.56967	0.88289	0.0095471	1	0.839459	0.86456	0.93947	0.00085199	0.999943	0.74615	0.0087712
ARC	0.026969	0.82063	0.866162	1	-0.6211	0.17818	0.90857	0.987328	0.999999	-0.75046	0.060082	0.94959	0.955705	1	-0.37908	0.015636	0.64625	0.838117	1	-0.58111
ARCN1	0.36132	0.82612	1	1	-1.4652	0.12912	0.92271	0.987328	0.999999	-3.5193	0.78452	0.27999	1	1	0.24545	0.46717	0.44875	0.999943	1	-1.7182
AREG	0.85841	0.049791	1	0.980566	-0.45634	0.23022	0.56884	0.987328	0.999999	-1.6156	0.79046	0.082226	1	0.975194	0.41455	0.51147	0.011033	0.999943	0.901012	-0.44482
AREL1	0.39237	0.29103	1	1	-0.46147	0.66178	0.087098	0.999767	0.981209	0.61263	0.29139	0.1232	1	0.995497	0.20755	0.1254	0.45325	0.989152	1	-1.8385
ARF1	0.23797	0.59695	1	1	-2.3181	0.58799	0.66262	0.999767	0.999999	-1.7385	0.014767	0.21869	0.676949	1	-2.7856	0.93583	0.75413	0.999943	1	-1.4297
ARF3	0.79192	0.36871	1	1	-0.069536	0.038581	0.058074	0.898044	0.979469	0.48666	0.8522	0.77128	1	1	-0.18873	0.25056	0.058684	0.998328	0.970133	0.49311
ARF4	0.019543	0.71627	0.831418	1	-1.9819	0.091461	0.584	0.960881	0.999999	-3.1457	0.036169	0.88108	0.858886	1	-0.73008	0.20333	0.021442	0.998328	0.920638	-1.2043
ARF5	0.0046693	0.98734	0.629335	1	-2.8851	0.006293	0.98912	0.720026	0.999999	-4.5655	0.01812	0.79027	0.716789	1	-1.2323	0.07133	0.79246	0.95179	1	-3.3501
ARF6	0.71367	0.51513	1	1	-1.0695	0.51478	0.86432	0.999767	0.999999	-2.2683	0.77884	0.64653	1	1	0.32345	0.51705	0.014359	0.999943	0.908232	-0.82921
ARFGAP1	0.042585	0.65705	0.903842	1	-1.665	0.93384	0.63468	0.999767	0.999999	0.073894	0.21263	0.59349	1	1	-0.33083	0.041757	0.86407	0.910095	1	-3.2766
ARFGAP2	0.10383	0.34703	0.982531	1	-1.6223	0.040736	0.10192	0.898044	0.986955	-3.3605	0.34233	0.18325	1	1	-0.21037	0.12985	0.26894	0.993025	1	-2.0196
ARFGAP3	0.014205	0.65919	0.787665	1	-2.2012	0.018368	0.91671	0.842112	0.999999	-4.366	0.051976	0.22895	0.932085	1	-0.24077	0.09184	0.026716	0.973159	0.929124	-1.3708
ARFGEF1	0.97042	0.19253	1	1	-0.96011	0.93577	0.034808	0.999767	0.966667	-0.35482	0.26349	0.85319	1	1	-0.67595	0.96686	0.45236	0.999943	1	-0.75082
ARFGEF2	0.044323	0.78813	0.910043	1	-1.4312	0.37145	0.81052	0.995476	0.999999	-1.0063	0.018383	0.98162	0.719627	1	-0.91208	0.01493	0.81735	0.834606	1	-2.1332
ARFGEF3	0.19183	0.25996	1	1	-0.67702	0.34966	0.074667	0.992233	0.981209	0.26834	0.34562	0.062453	1	0.966262	-0.29372	0.077003	0.64729	0.961308	1	-1.6416
ARFIP1	0.043039	0.95696	0.906651	1	-1.5798	0.027029	0.97297	0.87448	0.999999	-4.1594	0.22665	0.44956	1	1	-0.3535	0.61934	0.12168	0.999943	0.991165	-0.77119
ARFIP2	0.31634	0.36904	1	1	-1.2574	0.44741	0.034913	0.996275	0.966667	0.98477	0.45367	0.87546	1	1	-0.23274	0.044625	0.60138	0.914335	1	-2.8546
ARFRP1	0.56603	0.77664	1	1	-1.5415	0.37598	0.40212	0.995715	0.999999	-2.4849	0.014841	0.98516	0.676949	1	-2.4536	0.68418	0.091346	0.999943	0.987776	-1.7183
ARG1	0.57489	0.012365	1	0.904813	-1.1489	0.67175	0.14758	0.999767	0.989868	-1.284	0.46115	0.1054	1	0.993451	0.077459	0.66587	0.031919	0.999943	0.946023	-2.042
ARG2	0.045858	0.77882	0.914716	1	-1.8573	0.020408	0.97959	0.84697	0.999999	-4.0563	0.63423	0.56848	1	1	0.033589	0.2873	0.32964	0.998509	1	-1.8256
ARGFX	0.29402	0.036577	1	0.97517	-0.49115	0.14093	0.64096	0.987328	0.999999	-1.0004	0.89276	0.14878	1	1	0.33163	0.24982	0.49449	0.998328	1	-0.99636
ARGLU1	0.48871	0.65999	1	1	-0.85729	0.55423	0.86213	0.999767	0.999999	-2.4293	0.33741	0.037001	1	0.949339	-0.094773	0.63933	0.50295	0.999943	1	-1.1826
ARHGAP1	0.5157	0.42394	1	1	-0.9643	0.49974	0.66587	0.999767	0.999999	-0.92146	0.21865	0.93098	1	1	-0.54397	0.57952	0.074406	0.999943	0.978875	-1.1306
ARHGAP10	0.35227	0.088072	1	1	-1.1452	0.14218	0.83032	0.987328	0.999999	-1.828	0.25424	0.51357	1	1	-0.068115	0.62977	0.063043	0.999943	0.973844	-0.69717
ARHGAP11A	0.67569	0.62664	1	1	-1.2632	0.37387	0.038105	0.995573	0.968095	-1.3783	0.82779	0.46264	1	1	0.3399	0.621	0.70398	0.999943	1	-1.7524
ARHGAP11B	0.96025	0.010931	1	0.897019	0.29418	0.30295	0.6293	0.989743	0.999999	-1.1601	0.48462	0.10042	1	0.990896	0.50232	0.98626	0.0018324	0.999943	0.812598	1.417
ARHGAP12	0.58434	0.71093	1	1	-1.016	0.96278	0.0014687	0.999767	0.790995	1.5428	0.38855	0.24792	1	1	0.18213	0.061799	0.9382	0.939909	1	-2.5346
ARHGAP15	0.079083	0.92924	0.956163	1	-1.2738	0.20865	0.44771	0.987328	0.999999	-1.2197	0.056866	0.94233	0.946737	1	-0.79681	0.028877	0.97112	0.885287	1	-2.2045
ARHGAP17	0.39453	0.73194	1	1	-1.2335	0.30221	0.49272	0.989743	0.999999	-2.0017	0.068981	0.59585	0.975191	1	-0.43862	0.30852	0.80793	0.998509	1	-1.8813
ARHGAP18	0.028447	0.33563	0.871782	1	-1.4645	0.20424	0.25866	0.987328	0.999999	-0.14617	0.050507	0.96752	0.922744	1	-0.57537	0.025702	0.16328	0.87019	0.999199	-3.0129
ARHGAP19	0.42853	0.63642	1	1	-1.2088	0.82385	0.69502	0.999767	0.999999	0.013497	0.48554	0.92101	1	1	-0.27893	0.50627	0.58659	0.999943	1	-1.6811
ARHGAP20	0.048746	0.55454	0.920004	1	-0.87117	0.75021	0.25876	0.999767	0.999999	0.082259	0.18711	0.59946	1	1	0.22479	0.013388	0.65663	0.825928	1	-1.4871
ARHGAP21	0.43776	0.38666	1	1	-0.93987	0.47443	0.027063	0.999767	0.955904	-0.0052733	0.78158	0.0026107	1	0.741945	0.82196	0.38747	0.59797	0.999943	1	-2.1352
ARHGAP22	0.85915	0.62489	1	1	-0.65764	0.28556	0.89448	0.988544	0.999999	-1.6716	0.25458	0.43573	1	1	-0.83107	0.27505	0.14768	0.998509	0.996378	-0.83699
ARHGAP23	0.91749	0.50228	1	1	-0.76541	0.56226	0.88031	0.999767	0.999999	-1.9378	0.85422	0.63277	1	1	-0.084439	0.97422	0.35462	0.999943	1	-0.76958
ARHGAP24	0.96018	0.51067	1	1	-0.28053	0.91858	0.26678	0.999767	0.999999	-0.065487	0.97999	0.044089	1	0.949339	0.36153	0.56257	0.80407	0.999943	1	-0.67414
ARHGAP25	0.67202	0.53673	1	1	-0.49113	0.19261	0.77241	0.987328	0.999999	-1.7845	0.79483	0.81068	1	1	0.036714	0.95694	0.60612	0.999943	1	0.13401
ARHGAP26	0.34266	0.90014	1	1	-1.4972	0.23019	0.76038	0.987328	0.999999	-2.5014	0.74972	0.69463	1	1	0.10244	0.32829	0.72917	0.999577	1	-2.3708
ARHGAP27	0.92772	0.67102	1	1	-1.1197	0.35365	0.047978	0.992563	0.979347	0.5783	0.45505	0.15009	1	1	0.41841	0.56759	0.1717	0.999943	1	-2.3113
ARHGAP28	0.36269	0.0080618	1	0.881686	-0.078121	0.15557	0.25264	0.987328	0.999999	0.27213	0.98331	0.014988	1	0.869641	0.39561	0.13185	0.037672	0.993025	0.957873	-0.24071
ARHGAP29	0.9526	0.48501	1	1	-0.851	0.67081	0.27078	0.999767	0.999999	-1.2676	0.41485	0.40286	1	1	-0.36443	0.95552	0.59562	0.999943	1	-0.96191
ARHGAP30	0.070931	0.8522	0.949861	1	-1.6815	0.074914	0.40443	0.947793	0.999999	-1.9668	0.84883	0.37298	1	1	0.1622	0.022188	0.89043	0.858442	1	-3.2104
ARHGAP31	0.11372	0.33194	0.982531	1	-1.1337	0.67524	0.070493	0.999767	0.981209	0.3897	0.21306	0.55268	1	1	0.21506	0.16436	0.61976	0.998328	1	-1.9201
ARHGAP32	0.26805	0.40848	1	1	-1.3888	0.14183	0.15402	0.987328	0.991958	-0.88853	0.029752	0.76769	0.821739	1	-0.75291	0.3778	0.61529	0.999943	1	-0.76341
ARHGAP33	0.68527	0.76206	1	1	-1.1026	0.20316	0.89877	0.987328	0.999999	-2.6249	0.67845	0.24909	1	1	0.18368	0.8419	0.4754	0.999943	1	-0.53105
ARHGAP35	0.40538	0.47724	1	1	-1.1012	0.3412	0.21138	0.991354	0.999999	-1.5946	0.75239	0.64189	1	1	0.077935	0.526	0.82202	0.999943	1	-1.7324
ARHGAP36	0.93453	0.40929	1	1	-0.60769	0.63373	0.64284	0.999767	0.999999	-1.2718	0.50966	0.12177	1	0.995497	0.16259	0.92863	0.47192	0.999943	1	-1.0428
ARHGAP4	0.26415	0.5427	1	1	-1.326	0.6684	0.87972	0.999767	0.999999	-1.0131	0.46071	0.56843	1	1	-0.17391	0.13448	0.67763	0.993918	1	-2.0314
ARHGAP40	0.71564	0.58266	1	1	-0.56783	0.28186	0.037854	0.988544	0.968095	-2.1	0.95054	0.21635	1	1	0.53961	0.57807	0.44113	0.999943	1	-1.3271
ARHGAP42	0.72694	0.53233	1	1	-0.69762	0.056137	0.39906	0.924616	0.999999	-3.2713	0.72321	0.80735	1	1	-0.15941	0.98693	0.12163	0.999943	0.991165	0.15056
ARHGAP44	0.054828	0.56889	0.931135	1	-1.7435	0.025407	0.70762	0.869477	0.999999	-2.8098	0.92179	0.010508	1	0.839459	0.60084	0.025096	0.58555	0.87019	1	-3.2876
ARHGAP5	0.26464	0.66971	1	1	-1.5868	0.17	0.84507	0.987328	0.999999	-1.5039	0.6763	0.78913	1	1	-0.11203	0.17181	0.81835	0.998328	1	-2.4577
ARHGAP6	0.48095	0.26325	1	1	0.12038	0.40995	0.27418	0.995715	0.999999	-0.1741	0.6168	0.53577	1	1	0.046979	0.10487	0.03338	0.977823	0.947194	0.027464
ARHGAP8	0.58906	0.16986	1	1	-0.19173	0.23748	0.86818	0.987328	0.999999	-1.8725	0.91854	0.52619	1	1	0.090619	0.66094	0.0089753	0.999943	0.901012	0.42781
ARHGAP9	0.40412	0.21792	1	1	-1.7402	0.88746	0.77007	0.999767	0.999999	-0.80044	0.67619	0.91317	1	1	-0.48929	0.41412	0.057225	0.999943	0.967328	-2.3885
ARHGDIA	0.24561	0.22528	1	1	-1.3136	0.27558	0.6511	0.988544	0.999999	-1.877	0.32219	0.88475	1	1	-0.32743	0.47281	0.098153	0.999943	0.990562	-1.1317
ARHGDIB	0.093315	0.69898	0.972972	1	-0.91359	0.10529	0.72735	0.972877	0.999999	-1.1174	0.13775	0.38852	1	1	-0.33454	0.012927	0.55084	0.822338	1	-1.5926
ARHGDIG	0.48655	0.058608	1	0.992617	-1.4348	0.34439	0.31836	0.991448	0.999999	-1.303	0.55457	0.30127	1	1	0.017964	0.23181	0.26825	0.998328	1	-2.1983
ARHGEF1	0.10004	0.89674	0.97843	1	-1.9426	0.43778	0.4048	0.995755	0.999999	-0.63501	0.008981	0.015125	0.580572	0.869641	-0.93772	0.037496	0.9625	0.901951	1	-2.9349
ARHGEF10	0.64262	0.54531	1	1	-0.60742	0.08271	0.30401	0.950774	0.999999	-0.076595	0.57128	0.0055766	1	0.796443	0.52149	0.28019	0.70983	0.998509	1	-0.71072
ARHGEF10L	0.99875	0.24522	1	1	0.2363	0.99844	0.0015592	0.999767	0.790995	1.0997	0.73883	0.21089	1	1	0.055706	0.96915	0.61951	0.999943	1	-0.0087853
ARHGEF11	0.073669	0.92443	0.953528	1	-1.8235	0.0042977	0.9957	0.678546	0.999999	-4.038	0.73658	0.8355	1	1	-0.074305	0.39151	0.69886	0.999943	1	-1.2598
ARHGEF12	0.97599	0.0023598	1	0.792552	0.57499	0.93135	0.28394	0.999767	0.999999	0.21282	0.89693	0.035698	1	0.946601	0.5648	0.92184	0.010574	0.999943	0.901012	1.0244
ARHGEF15	0.33776	0.12803	1	1	-0.19112	0.20522	0.095197	0.987328	0.983927	-1.4489	0.26025	0.03556	1	0.946601	0.15815	0.45946	0.10375	0.999943	0.990562	0.36089
ARHGEF16	0.86856	0.11486	1	1	-0.4705	0.84955	0.59865	0.999767	0.999999	-1.2894	0.9908	0.18252	1	1	0.49471	0.8869	0.14575	0.999943	0.996378	-0.82457
ARHGEF17	0.85006	0.63642	1	1	-1.1456	0.21603	0.85456	0.987328	0.999999	-2.5018	0.92163	0.85426	1	1	-0.13931	0.87948	0.72572	0.999943	1	-1.1933
ARHGEF18	0.16698	0.8153	1	1	-1.7177	0.14039	0.28963	0.987328	0.999999	-2.9104	0.02195	0.096766	0.757158	0.989787	-1.7962	0.39418	0.36376	0.999943	1	-2.3104
ARHGEF19	0.61539	0.82766	1	1	-1.1025	0.66395	0.01104	0.999767	0.903728	1.6492	0.98082	0.12725	1	0.9961	0.43929	0.053427	0.94657	0.930064	1	-2.8959
ARHGEF2	0.034916	0.96508	0.890287	1	-2.086	0.14378	0.41827	0.987328	0.999999	-3.4458	0.74595	0.24999	1	1	0.36414	0.038058	0.96194	0.902306	1	-3.2487
ARHGEF25	0.97568	0.042778	1	0.980566	-0.039104	0.099825	0.032223	0.970136	0.966667	0.77908	0.69592	0.41684	1	1	-0.099612	0.71623	0.090366	0.999943	0.987568	0.40773
ARHGEF26	0.10796	0.7028	0.982531	1	-1.3297	0.24096	0.62824	0.987328	0.999999	-2.5086	0.16364	0.56109	1	1	-0.054859	0.022153	0.51378	0.858442	1	-0.96222
ARHGEF28	0.92802	0.74042	1	1	-0.47807	0.90881	0.089638	0.999767	0.981209	0.51201	0.71119	0.81642	1	1	-0.24592	0.56201	0.92836	0.999943	1	-1.3738
ARHGEF3	0.17764	0.89734	1	1	-0.95441	0.4018	0.1371	0.995715	0.989868	-0.040203	0.81102	0.86309	1	1	-0.10206	0.014775	0.98522	0.832851	1	-2.7293
ARHGEF33	0.24874	0.8758	1	1	-1.5987	0.72212	0.041098	0.999767	0.972269	-0.39548	0.012058	0.82793	0.636417	1	-0.36978	0.75381	0.88117	0.999943	1	-2.3244
ARHGEF35	0.011203	0.56548	0.769378	1	-1.3817	0.076279	0.81923	0.947851	0.999999	-1.3699	0.0044956	0.9955	0.434973	1	-0.87193	0.20973	0.38023	0.998328	1	-0.33663
ARHGEF37	0.65288	0.55861	1	1	-1.0985	0.5925	0.15933	0.999767	0.99513	-0.82403	0.79315	0.48063	1	1	-0.091863	0.67556	0.16626	0.999943	0.999979	-2.405
ARHGEF38	0.63964	0.78942	1	1	-1.6004	0.94026	0.2415	0.999767	0.999999	0.32856	0.13366	0.57624	1	1	-1.3682	0.34277	0.30481	0.999619	1	-2.0078
ARHGEF39	0.48218	0.8404	1	1	-1.2626	0.22823	0.82261	0.987328	0.999999	-3.0896	0.86848	0.47861	1	1	-0.20111	0.58898	0.32165	0.999943	1	-1.0821
ARHGEF4	0.1755	0.93415	1	1	-1.87	0.036135	0.96386	0.890887	0.999999	-4.0116	0.43035	0.1166	1	0.995461	-0.23881	0.67925	0.45508	0.999943	1	-1.4275
ARHGEF40	0.88473	0.33037	1	1	-0.029268	0.41262	0.1797	0.995715	0.997963	0.31867	0.95474	0.52327	1	1	0.25582	0.61994	0.25736	0.999943	1	-0.82513
ARHGEF5	0.68204	0.49036	1	1	-0.91293	0.2022	0.8448	0.987328	0.999999	-2.2908	0.94539	0.4847	1	1	0.1091	0.92253	0.38426	0.999943	1	-1.0926
ARHGEF6	0.58632	0.72159	1	1	-1.0693	0.8997	0.18063	0.999767	0.997963	-0.11753	0.22005	0.03186	1	0.938346	-0.0072017	0.24277	0.88462	0.998328	1	-2.1449
ARHGEF7	0.29926	0.60784	1	1	-1.8088	0.3089	0.20702	0.989952	0.999999	-1.5623	0.01824	0.9433	0.71834	1	-1.5189	0.15289	0.82756	0.998328	1	-2.3536
ARHGEF9	0.18862	0.66612	1	1	-1.2609	0.14276	0.47837	0.987328	0.999999	-0.037165	0.30666	0.38544	1	1	0.083113	0.1961	0.93644	0.998328	1	-2.1513
ARID1A	0.0048306	0.95939	0.641792	1	-2.1698	0.43518	0.33276	0.995755	0.999999	-0.041382	0.089933	0.96554	1	1	-0.61777	0.0011549	0.17778	0.518872	1	-4.0997
ARID1B	0.15803	0.3045	0.99983	1	-0.54427	0.14458	0.52404	0.987328	0.999999	-0.75408	0.8003	0.5825	1	1	0.12652	0.12303	0.54043	0.987948	1	-0.90046
ARID2	0.85954	0.002603	1	0.792552	0.40789	0.66864	0.026311	0.999767	0.954117	-0.42075	0.97024	0.076519	1	0.973853	0.45987	0.88599	0.015084	0.999943	0.911213	0.69645
ARID3A	0.5614	0.69184	1	1	-1.3804	0.2272	0.033229	0.987328	0.966667	-1.2195	0.42741	0.86197	1	1	-0.10569	0.6613	0.76905	0.999943	1	-2.3283
ARID3B	0.0035424	0.67272	0.586048	1	-2.0379	0.018598	0.90138	0.842112	0.999999	-2.9474	0.11282	0.83584	1	1	-0.41221	0.010724	0.61788	0.79594	1	-2.2947
ARID3C	0.2249	0.25239	1	1	-1.8549	0.66689	0.083088	0.999767	0.981209	0.7116	0.11243	0.95584	1	1	-0.63287	0.1019	0.22178	0.976001	1	-2.6047
ARID4A	0.30889	0.3816	1	1	-1.2423	0.44299	0.56494	0.996118	0.999999	-2.1555	0.97434	0.022013	1	0.888559	0.74895	0.63781	0.37679	0.999943	1	-1.227
ARID4B	0.96603	0.01405	1	0.920082	0.48076	0.99971	0.00029331	0.999836	0.693564	1.7571	0.45361	0.41935	1	1	-0.21949	0.7066	0.0055477	0.999943	0.901012	0.99649
ARID5A	0.2611	0.76288	1	1	-2.1643	0.43432	0.85121	0.995755	0.999999	-2.0856	0.11545	0.30572	1	1	-0.52127	0.31219	0.40566	0.998509	1	-2.7329
ARID5B	0.35074	0.35584	1	1	-1.1608	0.47006	0.017173	0.999767	0.932731	-0.60453	0.12613	0.20843	1	1	-0.77139	0.37939	0.2855	0.999943	1	-0.6376
ARIH1	0.43848	0.80792	1	1	-1.4752	0.54114	0.50446	0.999767	0.999999	-1.8559	0.29129	0.83816	1	1	-1.3491	0.548	0.83204	0.999943	1	-1.9078
ARIH2	0.69696	7.0789e-05	1	0.382956	0.88921	0.67243	0.00023386	0.999767	0.641851	1.9382	0.99644	4.5435e-07	1	0.018152	1.2243	0.73683	0.4358	0.999943	1	-0.24501
ARIH2OS	0.34297	0.11933	1	1	-0.29989	0.071727	0.8352	0.947793	0.999999	-2.6066	0.24111	0.025775	1	0.90519	0.1411	0.49993	0.0062785	0.999943	0.901012	0.4252
ARL1	0.019641	0.85398	0.833718	1	-1.6203	0.026795	0.75546	0.87262	0.999999	-1.6262	0.6922	0.51651	1	1	0.10217	0.0049754	0.64094	0.682429	1	-3.2095
ARL10	0.44336	0.71637	1	1	-1.2215	0.54067	0.26148	0.999767	0.999999	-1.1787	0.097101	0.41012	1	1	-0.01526	0.20364	0.86821	0.998328	1	-2.3796
ARL11	0.16007	0.45721	0.99983	1	-0.36471	0.21217	0.10173	0.987328	0.986955	-1.9799	0.84445	0.04211	1	0.949339	0.60332	0.25039	0.66737	0.998328	1	-0.61815
ARL13A	0.96428	0.13709	1	1	-0.10789	0.95948	0.068627	0.999767	0.981209	0.39815	0.11033	0.65892	1	1	-0.36606	0.30072	0.00034649	0.998509	0.697504	0.33083
ARL13B	0.94662	0.01419	1	0.921515	0.010695	0.077135	0.070058	0.947851	0.981209	-0.83859	0.93148	0.03465	1	0.946601	0.30499	0.9848	0.018816	0.999943	0.913013	0.40442
ARL14	0.56574	0.8098	1	1	-1.0656	0.41411	0.569	0.995715	0.999999	-1.6864	0.30286	0.57103	1	1	-0.43936	0.33231	0.13054	0.999619	0.992417	-0.97708
ARL14EP	0.044475	0.90264	0.910043	1	-1.9385	0.058106	0.65372	0.924616	0.999999	-3.7243	0.97365	0.0094697	1	0.839459	0.50005	0.075178	0.92993	0.959202	1	-2.487
ARL14EPL	0.82273	0.50378	1	1	-0.49346	0.78361	0.6487	0.999767	0.999999	-0.1311	0.4113	0.18063	1	1	0.2107	0.36442	0.16797	0.999943	1	-1.855
ARL15	0.056913	0.94309	0.934385	1	-1.3743	0.16605	0.89521	0.987328	0.999999	-2.4159	0.25185	0.75134	1	1	0.02175	0.22009	0.153	0.998328	0.997111	-1.1818
ARL16	0.17921	0.34452	1	1	-1.3907	0.32269	0.42718	0.990798	0.999999	-1.9457	0.21066	0.71476	1	1	-0.11635	0.30911	0.68349	0.998509	1	-2.096
ARL17A	0.062204	0.9378	0.936405	1	-2.3027	0.25918	0.58216	0.988321	0.999999	-3.2311	0.025805	0.97413	0.791279	1	-1.3732	0.13279	0.92133	0.993025	1	-2.6541
ARL17B	0.19316	0.18121	1	1	-1.4223	0.23155	0.47246	0.987328	0.999999	-2.167	0.40835	0.54288	1	1	-0.11945	0.53524	0.13495	0.999943	0.992573	-0.55303
ARL2	0.031062	0.84577	0.87879	1	-2.5084	0.13813	0.91596	0.987328	0.999999	-2.8897	0.0060139	0.99399	0.496186	1	-2.3835	0.047203	0.84468	0.916777	1	-2.2174
ARL2BP	0.81293	0.12266	1	1	-0.76511	0.21444	0.80901	0.987328	0.999999	-1.3591	0.92365	0.10108	1	0.990996	0.38349	0.50213	0.014473	0.999943	0.908232	0.25132
ARL3	0.094161	0.77106	0.97397	1	-2.2451	0.056543	0.94346	0.924616	0.999999	-3.8195	0.11907	0.26206	1	1	-0.77754	0.1601	0.8324	0.998328	1	-2.3379
ARL4A	0.37316	0.72193	1	1	-2.1215	0.056889	0.94311	0.924616	0.999999	-3.1888	0.28684	0.16342	1	1	-0.7586	0.60027	0.79114	0.999943	1	-2.1981
ARL4C	0.040776	0.95922	0.899849	1	-1.4632	0.38721	0.32536	0.995715	0.999999	-0.54841	0.94933	0.076206	1	0.973853	0.33972	0.017193	0.98281	0.847999	1	-3.1267
ARL4D	0.82251	0.03484	1	0.970333	-0.43168	0.9517	0.054085	0.999767	0.979469	0.70159	0.14831	0.11646	1	0.995461	-0.42277	0.54276	0.028456	0.999943	0.938811	-0.28953
ARL5A	0.41716	0.54577	1	1	-1.5698	0.035937	0.96406	0.890887	0.999999	-3.3106	0.83411	0.19073	1	1	-0.197	0.44671	0.047206	0.999943	0.958812	-1.2118
ARL5B	0.81976	0.30678	1	1	-0.9438	0.94265	0.23897	0.999767	0.999999	-0.2771	0.71552	0.0031728	1	0.762288	0.67575	0.69882	0.64516	0.999943	1	-1.1208
ARL5C	0.040997	0.8787	0.900267	1	-2.266	0.056454	0.9316	0.924616	0.999999	-4.1026	0.074184	0.74025	0.984995	1	-0.86695	0.31129	0.75285	0.998509	1	-2.4478
ARL6	0.98609	0.05925	1	0.993427	0.091514	0.99876	0.0012378	0.999767	0.790995	1.3123	0.77744	0.39212	1	1	0.081646	0.85112	0.29047	0.999943	1	-0.020261
ARL6IP1	0.65258	0.72863	1	1	-1.488	0.66226	0.43904	0.999767	0.999999	-2.4175	0.74895	0.039589	1	0.949339	0.73557	0.65883	0.81596	0.999943	1	-1.9082
ARL6IP4	0.57037	0.56675	1	1	-0.79263	0.30274	0.55637	0.989743	0.999999	-1.1748	0.96576	0.076303	1	0.973853	0.38934	0.323	0.64925	0.998509	1	-2.2126
ARL6IP5	0.12654	0.32346	0.98828	1	-0.28207	0.047506	0.14593	0.915207	0.989868	-0.80328	0.74684	0.21099	1	1	0.14726	0.0088803	0.30257	0.768634	1	-0.16784
ARL6IP6	0.48497	0.23488	1	1	-0.93116	0.42664	0.064402	0.995755	0.981209	-0.90389	0.61687	0.81139	1	1	0.14311	0.63101	0.46485	0.999943	1	-1.1629
ARL8A	0.092391	0.30819	0.971907	1	-1.9823	0.090248	0.43111	0.958488	0.999999	-2.9758	0.97056	0.020465	1	0.879843	0.76418	0.12511	0.39796	0.989152	1	-3.3078
ARL8B	0.11642	0.74952	0.983842	1	-1.4924	0.21864	0.82422	0.987328	0.999999	-1.2048	0.11767	0.72956	1	1	-0.4812	0.12186	0.33616	0.987948	1	-1.2736
ARL9	0.92748	0.28152	1	1	0.30337	0.89636	0.25438	0.999767	0.999999	-0.33181	0.99585	0.0026163	1	0.741945	0.79906	0.93225	0.53248	0.999943	1	-0.52849
ARMC1	0.098551	0.061321	0.97843	0.994873	-0.7981	0.19176	0.73794	0.987328	0.999999	-0.53581	0.9289	0.051231	1	0.955212	0.26349	0.048398	0.25417	0.919814	1	-0.11744
ARMC10	0.98366	0.41109	1	1	-0.030487	0.77185	0.59062	0.999767	0.999999	-0.012289	0.32163	0.20695	1	1	-0.22799	0.96994	0.080093	0.999943	0.981359	0.23974
ARMC12	0.82779	0.34722	1	1	-0.18857	0.61385	0.8727	0.999767	0.999999	-0.59697	0.65718	0.69484	1	1	0.066658	0.67842	0.27793	0.999943	1	-0.38296
ARMC2	0.56504	0.69563	1	1	-0.88788	0.7474	0.22193	0.999767	0.999999	-0.51418	0.4989	0.56581	1	1	-0.33466	0.48287	0.81945	0.999943	1	-1.326
ARMC3	0.069089	0.41428	0.947922	1	-1.5602	0.44521	0.2674	0.996175	0.999999	0.067145	0.43125	0.60592	1	1	0.001057	0.026718	0.42928	0.873043	1	-2.9424
ARMC4	0.27454	0.43919	1	1	-1.5988	0.18254	0.91511	0.987328	0.999999	-1.9364	0.23745	0.00059387	1	0.692374	-0.060951	0.56301	0.56952	0.999943	1	-1.2127
ARMC5	0.042168	0.6547	0.903792	1	-2.0928	0.043227	0.95677	0.908064	0.999999	-1.8638	0.11733	0.94403	1	1	-0.76925	0.050486	0.61695	0.924788	1	-1.9461
ARMC6	0.92179	0.19249	1	1	-0.39469	0.34418	0.17017	0.991448	0.996791	-0.57144	0.77144	0.015738	1	0.870323	0.39544	0.22392	0.13856	0.998328	0.996016	-0.50289
ARMC7	0.39336	0.85424	1	1	-2.1828	0.57349	0.38041	0.999767	0.999999	-1.728	0.016551	0.98345	0.70204	1	-1.5207	0.43055	0.87056	0.999943	1	-2.4681
ARMC8	0.24036	0.084113	1	1	-0.50498	0.31659	0.042774	0.990798	0.977112	0.68577	0.97352	0.49226	1	1	0.16887	0.021093	0.04805	0.85244	0.959041	-2.1684
ARMC9	0.35119	0.4868	1	1	-1.0089	0.95068	0.015942	0.999767	0.924894	0.98452	0.99828	0.0017164	1	0.692374	0.67505	0.14076	0.89722	0.994127	1	-2.7395
ARMCX1	0.94044	0.76231	1	1	-1.0711	0.91543	0.79528	0.999767	0.999999	-0.8344	0.81444	0.9035	1	1	-0.62789	0.54902	0.80487	0.999943	1	-2.2964
ARMCX2	0.4812	0.38691	1	1	-0.77841	0.82422	0.64309	0.999767	0.999999	-0.32838	0.79118	0.20708	1	1	-0.013279	0.36849	0.037956	0.999943	0.957873	-1.1468
ARMCX3	0.19961	0.84095	1	1	-1.7647	0.33822	0.34924	0.991354	0.999999	-1.6601	0.99848	0.0015155	1	0.692374	0.61026	0.027353	0.97265	0.878411	1	-2.4351
ARMCX4	0.96431	0.23289	1	1	-0.60513	0.57915	0.36986	0.999767	0.999999	-1.1619	0.8463	0.66789	1	1	0.18342	0.85456	0.015023	0.999943	0.910727	-0.46712
ARMCX5	0.3042	0.8268	1	1	-1.5571	0.037244	0.96276	0.89307	0.999999	-3.5732	0.40492	0.041562	1	0.949339	0.017767	0.56006	0.65379	0.999943	1	-1.6771
ARMCX5-GPRASP2	0.13294	0.75607	0.990836	1	-1.265	0.12889	0.77589	0.987328	0.999999	-2.7308	0.45019	0.78052	1	1	-0.21736	0.21038	0.29382	0.998328	1	-0.3867
ARMCX6	0.32788	0.20038	1	1	-1.19	0.045128	0.7763	0.910356	0.999999	-3.9954	0.8025	0.13838	1	1	0.17099	0.43736	0.036649	0.999943	0.957682	-0.63868
ARMS2	0.069798	0.935	0.94927	1	-1.2822	0.010643	0.59697	0.77913	0.999999	-1.5871	0.18183	0.88612	1	1	-0.11523	0.063152	0.31385	0.942473	1	-2.5845
ARMT1	0.86425	0.45462	1	1	-0.81277	0.22336	0.11565	0.987328	0.98736	-0.46451	0.79693	0.036886	1	0.949339	0.67092	0.90681	0.2849	0.999943	1	-1.1511
ARNT	0.66822	0.69442	1	1	-1.4517	0.21928	0.87227	0.987328	0.999999	-2.473	0.83935	0.92596	1	1	-0.46844	0.58617	0.75897	0.999943	1	-1.6997
ARNT2	0.1821	0.040861	1	0.979344	-1.7771	0.32575	0.75696	0.991354	0.999999	-1.4833	0.71294	0.35014	1	1	-0.13734	0.054017	0.031768	0.930064	0.945357	-3.0283
ARNTL	0.67144	0.58589	1	1	-0.28666	0.6934	0.69543	0.999767	0.999999	-0.36552	0.37875	0.73456	1	1	-0.43719	0.63104	0.40688	0.999943	1	-0.18997
ARNTL2	0.68227	0.41088	1	1	-0.80214	0.43927	0.92281	0.995755	0.999999	-2.7221	0.72732	0.40043	1	1	-0.22638	0.94791	0.14037	0.999943	0.996016	0.42413
ARPC1A	0.88217	0.61567	1	1	-0.50717	0.74923	0.064715	0.999767	0.981209	0.23677	0.63651	0.042383	1	0.949339	0.45966	0.30336	0.1514	0.998509	0.996378	-0.47752
ARPC1B	0.83308	0.5999	1	1	-0.53218	0.92627	0.020291	0.999767	0.947205	1.259	0.90025	0.14868	1	1	0.13606	0.49499	0.12388	0.999943	0.992417	-2.4655
ARPC2	0.00055186	0.96476	0.351883	1	-2.2097	0.00049696	0.9995	0.542045	0.999999	-2.6407	0.002709	0.97566	0.344534	1	-1.0482	0.0058219	0.48114	0.703953	1	-2.5862
ARPC3	0.089821	0.56284	0.97017	1	-2.837	0.1203	0.92698	0.980222	0.999999	-3.5001	0.010607	0.43236	0.614324	1	-2.0481	0.1552	0.49268	0.998328	1	-2.8618
ARPC4	0.0034318	0.99657	0.58392	1	-3.463	0.0086383	0.99136	0.752535	0.999999	-3.9717	8.109e-06	0.99999	0.018752	1	-3.3884	0.012322	0.98768	0.817488	1	-4.0058
ARPC4-TTLL3	0.90396	0.31987	1	1	-0.77676	0.13733	0.90486	0.987328	0.999999	-2.8801	0.7932	0.046546	1	0.949339	0.22493	0.94664	0.11997	0.999943	0.991165	-0.068156
ARPC5	0.18391	0.79777	1	1	-1.5022	0.27821	0.11336	0.988544	0.98736	-0.12112	0.075504	0.022509	0.985289	0.891373	-0.92241	0.17016	0.93389	0.998328	1	-2.9151
ARPC5L	0.16908	0.82026	1	1	-1.9782	0.12741	0.5496	0.987328	0.999999	-3.6924	0.68698	0.41255	1	1	0.1544	0.18876	0.59384	0.998328	1	-2.4334
ARPIN	0.04031	0.95152	0.899328	1	-1.3663	0.002245	0.66179	0.624388	0.999999	-2.6282	0.3828	0.59405	1	1	-0.077651	0.073742	0.7604	0.955058	1	-1.3867
ARPP19	0.55075	0.1872	1	1	-0.54429	0.21792	0.53847	0.987328	0.999999	-1.9517	0.61004	0.73257	1	1	-0.064368	0.65666	0.0066877	0.999943	0.901012	0.72816
ARPP21	0.56774	0.11665	1	1	-0.773	0.071011	0.7272	0.946355	0.999999	-2.174	0.47019	0.37283	1	1	-0.12371	0.93164	0.016948	0.999943	0.913013	0.69022
ARR3	0.11684	0.43425	0.983842	1	-1.1566	0.011884	0.19112	0.796512	0.999999	-2.1639	0.773	0.85182	1	1	-0.14427	0.045589	0.57689	0.914831	1	-1.7855
ARRB1	0.59194	0.81246	1	1	-0.89283	0.32214	0.010521	0.990798	0.90274	-0.34263	0.89447	0.75078	1	1	-0.051098	0.27942	0.63839	0.998509	1	-1.5791
ARRB2	0.23907	0.89983	1	1	-2.1245	0.22017	0.84676	0.987328	0.999999	-3.3384	0.5767	0.44906	1	1	-0.08907	0.058435	0.94156	0.933525	1	-2.6107
ARRDC1	0.16426	0.65057	0.999886	1	-1.9398	0.012844	0.98716	0.800749	0.999999	-2.9678	0.93675	0.71978	1	1	0.021035	0.19102	0.60094	0.998328	1	-2.1879
ARRDC2	0.097914	0.82671	0.97843	1	-0.85291	0.053414	0.34931	0.923133	0.999999	-0.56951	0.13836	0.96599	1	1	-0.40649	0.07765	0.66083	0.961308	1	-1.6001
ARRDC3	0.87553	0.18781	1	1	-0.052627	0.74309	0.06387	0.999767	0.981209	0.64667	0.57477	0.15604	1	1	0.34721	0.588	0.1383	0.999943	0.996016	-0.55119
ARRDC4	0.91998	0.76248	1	1	-0.56574	0.18639	0.79721	0.987328	0.999999	-2.5002	0.75215	0.70198	1	1	-0.16379	0.67889	0.54557	0.999943	1	-0.38435
ARRDC5	0.24367	0.091922	1	1	-1.2276	0.34217	0.19394	0.991354	0.999999	-1.9153	0.11533	0.53341	1	1	0.16399	0.31973	0.013568	0.998509	0.902868	0.7341
ARSA	0.0082644	0.12294	0.722285	1	-1.3243	0.0011617	0.054725	0.585559	0.979469	-1.7017	0.97885	0.047522	1	0.949339	0.39131	0.22899	0.37545	0.998328	1	-1.6617
ARSB	0.38285	0.57762	1	1	-0.95208	0.97236	0.25163	0.999767	0.999999	0.29287	0.65242	0.43509	1	1	-0.06738	0.19121	0.92035	0.998328	1	-2.007
ARSD	0.14973	0.72272	0.998983	1	-1.6223	0.060902	0.66129	0.928754	0.999999	-2.0157	0.98063	0.021211	1	0.879843	0.55862	0.2237	0.90022	0.998328	1	-2.2894
ARSE	0.23691	0.85232	1	1	-1.6417	0.25012	0.87176	0.987328	0.999999	-0.90543	0.1772	0.95802	1	1	-0.27513	0.11554	0.77476	0.983928	1	-2.923
ARSF	0.025334	0.26025	0.862978	1	-1.1121	0.021406	0.73959	0.850614	0.999999	-1.7836	0.86696	0.19068	1	1	0.028596	0.13255	0.63248	0.993025	1	-0.98698
ARSG	0.0093523	0.98773	0.753076	1	-1.8125	0.0066846	0.39414	0.724338	0.999999	-3.483	0.50026	0.8866	1	1	-0.052691	0.028725	0.93379	0.885287	1	-2.8479
ARSH	0.086143	0.029346	0.96325	0.969557	-0.055516	0.21543	0.135	0.987328	0.989868	0.21848	0.85718	0.074696	1	0.973853	0.28842	0.06555	0.18755	0.944489	1	-0.52779
ARSI	0.3008	0.62991	1	1	-1.781	0.18702	0.19191	0.987328	0.999999	0.033563	0.3196	0.77167	1	1	-0.38864	0.90021	0.86496	0.999943	1	-1.971
ARSJ	0.98404	0.35662	1	1	-0.34688	0.79469	0.52179	0.999767	0.999999	-1.5335	0.84593	0.095692	1	0.9882	0.08765	0.99283	0.68451	0.999943	1	-0.18568
ARSK	0.25082	0.20721	1	1	-0.61801	0.16996	0.57881	0.987328	0.999999	-0.64793	0.69698	0.37878	1	1	0.033681	0.058385	0.54032	0.933525	1	-1.0803
ART1	0.48461	0.67535	1	1	-1.4954	0.52559	0.70081	0.999767	0.999999	-0.50142	0.1778	0.817	1	1	-0.70193	0.54227	0.74817	0.999943	1	-2.0051
ART3	0.23802	0.30893	1	1	-1.1249	0.42426	0.22949	0.995755	0.999999	0.12281	0.0046505	0.12966	0.441914	0.997158	-1.0115	0.57546	0.56081	0.999943	1	-0.42887
ART4	0.064748	0.87464	0.941791	1	-2.3358	0.080688	0.92487	0.950774	0.999999	-3.8196	0.238	0.89313	1	1	-0.45815	0.098003	0.25926	0.975436	1	-3.2658
ART5	0.59923	0.4774	1	1	-0.35154	0.12585	0.75471	0.984579	0.999999	-1.3335	0.75871	0.79263	1	1	0.064165	0.87275	0.12481	0.999943	0.992417	0.22136
ARTN	0.66583	0.40646	1	1	-1.0962	0.15293	0.50719	0.987328	0.999999	-0.80038	0.36198	0.11321	1	0.994492	-0.10864	0.86256	0.72222	0.999943	1	-1.1706
ARV1	0.34647	0.66062	1	1	-1.3343	0.16278	0.80242	0.987328	0.999999	-3.2915	0.34309	0.093861	1	0.987217	0.36431	0.96696	0.67296	0.999943	1	-1.3377
ARVCF	0.09162	0.69144	0.971907	1	-1.068	0.078945	0.40664	0.9494	0.999999	-2.4212	0.7712	0.55112	1	1	-0.10438	0.20034	0.82059	0.998328	1	-1.2295
ARX	0.096813	0.15411	0.97843	1	-0.39497	0.14522	0.047665	0.987328	0.979347	0.87898	0.75645	0.54089	1	1	-0.3114	0.012682	0.08759	0.821089	0.984725	-1.3916
AS3MT	0.9528	0.041917	1	0.980566	0.13644	0.63116	0.016282	0.999767	0.924894	0.43121	0.94246	0.042428	1	0.949339	0.48689	0.95123	0.5872	0.999943	1	-0.52592
ASAH1	0.10612	0.47099	0.982531	1	-1.3755	0.65942	0.42537	0.999767	0.999999	-0.62553	0.81045	0.8015	1	1	-0.22941	0.042531	0.14127	0.911351	0.996016	-1.7171
ASAH2	0.40873	0.50151	1	1	-1.101	0.37307	0.37374	0.995573	0.999999	-1.2505	0.33984	0.46404	1	1	-0.27405	0.37532	0.77441	0.999943	1	-1.6022
ASAH2B	0.25842	0.48677	1	1	-1.8279	0.085006	0.35335	0.953586	0.999999	-3.7459	0.24288	0.013183	1	0.860436	0.58366	0.39902	0.69229	0.999943	1	-2.233
ASAP1	0.68517	0.42134	1	1	-0.88788	0.73167	0.088234	0.999767	0.981209	-0.28414	0.43755	0.93493	1	1	-0.53818	0.76524	0.52336	0.999943	1	-0.88623
ASAP2	0.94657	0.34872	1	1	-0.88878	0.24314	0.18241	0.987328	0.999023	-2.3769	0.86426	0.10311	1	0.99104	0.24558	0.94444	0.60205	0.999943	1	-0.3255
ASAP3	0.2237	0.7639	1	1	-2.37	0.026635	0.97336	0.871967	0.999999	-3.3211	0.23378	0.68623	1	1	-0.68225	0.24743	0.17242	0.998328	1	-2.4243
ASB1	0.076352	0.23981	0.954338	1	-1.0081	0.59828	0.58608	0.999767	0.999999	-0.23559	0.82138	0.82594	1	1	-0.0058664	0.010419	0.16224	0.791755	0.999199	-2.0847
ASB10	0.80993	0.49884	1	1	-0.55109	0.25352	0.061813	0.987328	0.981209	-0.93599	0.91891	0.413	1	1	0.13425	0.082605	0.42932	0.965152	1	-1.3766
ASB11	0.30266	0.57401	1	1	-1.4726	0.65469	0.055679	0.999767	0.979469	0.72785	0.65649	0.20655	1	1	-0.03061	0.061028	0.93897	0.93948	1	-2.7916
ASB12	0.32633	0.72529	1	1	-0.8498	0.060508	0.57821	0.926396	0.999999	-3.0228	0.68737	0.4908	1	1	0.021084	0.10526	0.079511	0.977823	0.981359	-1.2763
ASB13	0.48846	0.59795	1	1	-0.77829	0.011775	0.98823	0.791748	0.999999	-3.8082	0.85484	0.13556	1	0.998401	0.21686	0.57704	0.08842	0.999943	0.985923	0.24746
ASB14	0.55715	0.67281	1	1	-0.77809	0.32858	0.81071	0.991354	0.999999	-1.8263	0.40139	0.16586	1	1	-0.013891	0.60507	0.59914	0.999943	1	-1.0327
ASB15	0.086074	0.21072	0.96325	1	-1.0092	0.035091	0.50822	0.890887	0.999999	-0.14236	0.35152	0.1953	1	1	-0.11475	0.020548	0.093877	0.851594	0.988248	-1.2348
ASB16	0.4898	0.67095	1	1	-1.762	0.63009	0.29912	0.999767	0.999999	-1.0701	0.12487	0.62993	1	1	-0.46666	0.60101	0.8563	0.999943	1	-2.3475
ASB17	0.081415	0.80943	0.956514	1	-1.5994	0.16206	0.43131	0.987328	0.999999	-0.46201	0.86028	0.22754	1	1	0.097382	0.16691	0.76151	0.998328	1	-2.0014
ASB18	0.29557	0.40198	1	1	-0.4159	0.96303	0.19141	0.999767	0.999999	0.21864	0.10884	0.37755	1	1	-0.68504	0.065817	0.036728	0.944489	0.957682	-1.0227
ASB2	0.59187	0.41673	1	1	-0.46282	0.48893	0.026645	0.999767	0.955904	0.86158	0.57523	0.55004	1	1	0.12594	0.11746	0.84808	0.983928	1	-1.3475
ASB3	0.14656	0.90255	0.998369	1	-2.4332	0.018714	0.98129	0.842112	0.999999	-3.4948	0.90834	0.65012	1	1	-0.02795	0.19187	0.22191	0.998328	1	-3.0861
ASB4	0.40825	0.19187	1	1	-0.56851	0.47613	0.022177	0.999767	0.949847	0.68694	0.69081	0.49185	1	1	0.055568	0.34838	0.55327	0.9997	1	-1.1034
ASB5	0.45364	0.64885	1	1	-0.65806	0.23796	0.71649	0.987328	0.999999	-0.53304	0.80904	0.24868	1	1	0.18605	0.11712	0.61991	0.983928	1	-1.2833
ASB6	0.97987	0.012467	1	0.905744	0.2391	0.6857	0.079996	0.999767	0.981209	-0.73498	0.99841	0.00048504	1	0.692374	0.94013	0.9678	0.017555	0.999943	0.913013	0.44713
ASB7	0.50348	0.041812	1	0.980566	-0.34931	0.052404	0.9476	0.92204	0.999999	-3.1711	0.96902	0.004658	1	0.78385	0.77026	0.70301	0.0013049	0.999943	0.809388	0.96991
ASB8	0.11614	0.84818	0.983842	1	-1.4422	0.5597	0.030103	0.999767	0.964982	-0.23966	0.12064	0.44406	1	1	-0.54451	0.0090425	0.99096	0.771361	1	-2.7748
ASB9	0.92254	0.32903	1	1	-0.8053	0.51565	0.83228	0.999767	0.999999	-1.6446	0.652	0.093795	1	0.987217	0.1865	0.93809	0.44728	0.999943	1	-0.90262
ASCC1	0.27155	0.46206	1	1	-1.878	0.32966	0.17338	0.991354	0.996791	-0.91191	0.015513	0.98449	0.685172	1	-0.59484	0.19879	0.52841	0.998328	1	-2.9541
ASCC2	0.25901	0.077859	1	1	-0.39127	0.40597	0.66974	0.995715	0.999999	-0.1503	0.049492	0.094831	0.921412	0.9882	0.42002	0.44827	0.037151	0.999943	0.957873	-1.4827
ASCC3	0.18471	0.71791	1	1	-1.7167	0.54316	0.1182	0.999767	0.987605	-1.1255	0.45904	0.32473	1	1	-0.18681	0.055246	0.94475	0.930064	1	-2.617
ASCL1	0.99309	0.34425	1	1	0.067317	0.92954	0.15973	0.999767	0.995221	0.65837	0.43457	0.66055	1	1	-0.32185	0.9907	0.42962	0.999943	1	0.25421
ASCL2	0.46887	0.76745	1	1	-0.81937	0.11449	0.77232	0.974818	0.999999	-3.5535	0.32364	0.18467	1	1	-0.28217	0.69205	0.062453	0.999943	0.973715	-0.06666
ASCL3	0.11765	0.79166	0.983842	1	-2.1723	0.17313	0.74671	0.987328	0.999999	-1.9647	0.77343	0.79211	1	1	-0.20019	0.051931	0.94029	0.930064	1	-3.2303
ASCL4	0.83601	0.66739	1	1	-0.71491	0.35204	0.16574	0.992338	0.996791	-1.2774	0.60354	0.086598	1	0.979304	0.28099	0.87077	0.64194	0.999943	1	-1.675
ASCL5	0.43263	0.42117	1	1	-0.68136	0.17253	0.27396	0.987328	0.999999	-0.38309	0.86785	0.4223	1	1	0.16702	0.13752	0.39396	0.993918	1	-1.356
ASF1A	0.45304	0.64449	1	1	-1.7949	0.17384	0.74026	0.987328	0.999999	-3.4034	0.30024	0.42955	1	1	-0.37533	0.58673	0.88894	0.999943	1	-1.8794
ASF1B	0.20162	0.33984	1	1	-1.2014	0.5679	0.51738	0.999767	0.999999	-0.75986	0.96704	0.37356	1	1	0.11817	0.25582	0.33113	0.998328	1	-1.5627
ASGR1	0.86903	0.44645	1	1	-0.049309	0.21614	0.80001	0.987328	0.999999	-0.083509	0.88158	0.20519	1	1	0.22431	0.98514	0.14226	0.999943	0.996016	0.091045
ASGR2	0.66007	0.48667	1	1	-1.1652	0.22379	0.41897	0.987328	0.999999	-1.4434	0.89649	0.003894	1	0.78385	0.26446	0.30481	0.69092	0.998509	1	-1.7769
ASH1L	0.93105	0.32872	1	1	-0.43363	0.50588	0.18697	0.999767	0.999397	-1.4382	0.88157	0.43561	1	1	-0.034368	0.95847	0.55886	0.999943	1	-0.36336
ASH2L	0.016215	0.26017	0.802833	1	-2.2795	0.17136	0.2275	0.987328	0.999999	-0.27897	0.0039514	0.69316	0.411408	1	-1.121	0.053811	0.39027	0.930064	1	-1.802
ASIC1	0.035845	0.75829	0.892946	1	-0.91255	0.10663	0.034167	0.972877	0.966667	0.31772	0.46783	0.041812	1	0.949339	-0.32027	0.0077222	0.99228	0.73758	1	-2.5171
ASIC2	0.15405	0.272	0.99983	1	-1.4315	0.097746	0.35352	0.968541	0.999999	-0.04861	0.1258	0.22212	1	1	-0.29261	0.24705	0.24593	0.998328	1	-1.485
ASIC3	0.17776	0.63299	1	1	-1.3416	0.16833	0.7878	0.987328	0.999999	-2.7154	0.10281	0.83892	1	1	-0.66169	0.44456	0.68049	0.999943	1	-0.94298
ASIC4	0.031072	0.96893	0.87879	1	-1.3439	0.22429	0.29274	0.987328	0.999999	-1.0699	0.016913	0.98309	0.706417	1	-0.4615	0.019516	0.98048	0.851594	1	-2.7919
ASIC5	0.37985	0.8698	1	1	-1.1482	0.2278	0.80331	0.987328	0.999999	-1.996	0.11876	0.76509	1	1	-0.48271	0.089435	0.093363	0.971385	0.988248	-2.6293
ASIP	0.774	0.4956	1	1	-1.0381	0.85485	0.0083158	0.999767	0.885163	0.15707	0.88143	0.22272	1	1	0.26488	0.60549	0.80487	0.999943	1	-1.5524
ASL	0.54745	0.013276	1	0.915304	-0.71678	0.54876	0.018078	0.999767	0.940342	-0.43371	0.52882	0.00054224	1	0.692374	0.23616	0.63318	0.6145	0.999943	1	-1.3165
ASMT	0.04741	0.91058	0.918484	1	-1.1878	0.2548	0.844	0.987328	0.999999	-0.64733	0.086577	0.68796	0.999147	1	-0.069206	0.047905	0.71026	0.917611	1	-2.0379
ASMTL	0.40331	0.86806	1	1	-1.5003	0.27961	0.85232	0.988544	0.999999	-2.1289	0.16347	0.68242	1	1	-0.7053	0.23816	0.83732	0.998328	1	-1.9028
ASNA1	0.0064608	0.99354	0.682512	1	-3.1671	0.0036861	0.99631	0.66052	0.999999	-3.9943	0.0033274	0.95196	0.37896	1	-1.7878	0.012756	0.98724	0.821089	1	-3.7524
ASNS	0.90007	0.67942	1	1	-0.61741	0.87819	0.82497	0.999767	0.999999	-0.35234	0.85093	0.79388	1	1	0.14253	0.62553	0.74754	0.999943	1	-1.4958
ASNSD1	0.048697	0.13685	0.920004	1	-1.3943	0.088506	0.085172	0.956681	0.981209	-1.4517	0.86356	0.15088	1	1	-0.012743	0.091922	0.58153	0.973159	1	-1.8882
ASPA	0.28444	0.089325	1	1	-0.56869	0.98262	0.71219	0.999767	0.999999	0.24806	0.87571	0.29063	1	1	0.01067	0.1502	0.073965	0.997899	0.978875	-1.6377
ASPDH	0.022594	0.94799	0.849224	1	-1.4502	0.0028433	0.99716	0.630837	0.999999	-3.6344	0.22288	0.38576	1	1	-0.25928	0.020191	0.6361	0.851594	1	-2.0206
ASPG	0.53696	0.12766	1	1	-1.2021	0.45089	0.62691	0.997168	0.999999	-1.7596	0.7866	0.24414	1	1	0.13069	0.41731	0.19051	0.999943	1	-1.7923
ASPH	0.96093	0.40922	1	1	-0.23951	0.020813	0.0054382	0.847067	0.851286	-1.4891	0.86554	0.018491	1	0.879843	0.17494	0.9639	0.55366	0.999943	1	-0.21245
ASPHD1	0.23179	0.41047	1	1	-0.43084	0.079462	0.35948	0.950523	0.999999	-0.060339	0.84025	0.07567	1	0.973853	0.16631	0.48542	0.62439	0.999943	1	-0.92775
ASPHD2	0.08668	0.46151	0.964274	1	-2.1813	0.057247	0.90637	0.924616	0.999999	-4.0503	0.87215	0.86409	1	1	-0.088461	0.12939	0.32122	0.992846	1	-2.5432
ASPM	0.16101	0.59252	0.99983	1	-1.87	0.075472	0.56994	0.947793	0.999999	-3.8023	0.44184	0.51555	1	1	-0.26749	0.51034	0.8073	0.999943	1	-1.5328
ASPN	0.96879	0.25773	1	1	-0.29779	0.15211	0.0060813	0.987328	0.865305	1.5509	0.93919	0.71182	1	1	0.13546	0.9215	0.15926	0.999943	0.999097	-0.80495
ASPRV1	0.82071	0.24635	1	1	-0.13415	0.020374	0.74014	0.84697	0.999999	-2.0167	0.96931	0.011829	1	0.847398	0.58476	0.84741	0.082182	0.999943	0.981359	0.28611
ASPSCR1	0.24077	0.83093	1	1	-1.5147	0.84068	0.61641	0.999767	0.999999	-1.2604	0.069758	0.75234	0.975804	1	-1.3559	0.2375	0.79039	0.998328	1	-2.1142
ASRGL1	0.60904	0.53853	1	1	-0.55586	0.14538	0.30154	0.987328	0.999999	-2.6964	0.2123	0.32999	1	1	-0.32209	0.81529	0.40852	0.999943	1	-0.11859
ASS1	0.47871	0.58916	1	1	-0.97883	0.17384	0.25347	0.987328	0.999999	-2.0136	0.36737	0.71336	1	1	-0.030496	0.59926	0.85485	0.999943	1	-1.6183
ASTE1	0.66923	0.73399	1	1	-1.5422	0.042735	0.95727	0.907096	0.999999	-2.8365	0.85575	0.25367	1	1	0.11397	0.8681	0.8157	0.999943	1	-1.8319
ASTL	0.33033	0.39605	1	1	-1.4299	0.34852	0.76212	0.991663	0.999999	-1.4545	0.29146	0.50222	1	1	-0.16992	0.14218	0.18236	0.996064	1	-2.2077
ASTN1	0.42964	0.039559	1	0.979344	-0.85865	0.35134	0.045409	0.992338	0.977112	-1.4582	0.94511	0.1587	1	1	0.4609	0.39902	0.36973	0.999943	1	-1.4283
ASTN2	0.37349	0.13166	1	1	-1.4431	0.48065	0.8071	0.999767	0.999999	-1.8637	0.93575	0.043623	1	0.949339	0.67947	0.49069	0.39559	0.999943	1	-2.3528
ASUN	0.1037	0.53829	0.982531	1	-1.5932	0.23217	0.034633	0.987328	0.966667	0.75449	0.0072888	0.94381	0.537526	1	-1.1071	0.16734	0.58892	0.998328	1	-1.875
ASXL1	0.24538	0.93046	1	1	-2.2306	0.021157	0.97884	0.848813	0.999999	-3.4732	0.0037499	0.99625	0.401918	1	-2.0176	0.56547	0.77498	0.999943	1	-1.9615
ASXL2	0.17154	0.78473	1	1	-2.0329	0.59975	0.36931	0.999767	0.999999	-0.59838	0.10828	0.48457	1	1	-0.87357	0.26927	0.81794	0.998509	1	-2.4918
ASXL3	0.18019	0.55445	1	1	-1.0642	0.11259	0.40196	0.974782	0.999999	-3.6028	0.57273	0.066874	1	0.972902	-0.14724	0.2849	0.16662	0.998509	0.999979	-0.808
ASZ1	0.26589	0.78327	1	1	-0.9695	0.035343	0.48871	0.890887	0.999999	-0.45316	0.11623	0.35011	1	1	-0.26072	0.22791	0.90745	0.998328	1	-1.0693
ATAD1	0.32199	0.81934	1	1	-2.1813	0.2296	0.91217	0.987328	0.999999	-3.227	0.017028	0.98297	0.708428	1	-1.0288	0.46271	0.83694	0.999943	1	-2.4067
ATAD2	0.17742	0.84209	1	1	-1.2858	0.94903	0.069089	0.999767	0.981209	0.66627	0.075918	0.82278	0.98622	1	-0.85398	0.036205	0.88527	0.901565	1	-2.7769
ATAD2B	0.94113	0.34211	1	1	-0.72674	0.31784	0.28082	0.990798	0.999999	0.12555	0.74143	0.15416	1	1	0.24435	0.51975	0.073986	0.999943	0.978875	-0.26531
ATAD3A	0.067757	0.86726	0.945586	1	-1.5629	0.016318	0.97001	0.832846	0.999999	-3.5756	0.25299	0.72678	1	1	-0.024835	0.26008	0.17076	0.998328	1	-1.1646
ATAD3B	0.52075	0.37545	1	1	-1.8899	0.29367	0.13463	0.988668	0.989868	-2.4034	0.46051	0.73107	1	1	-0.40771	0.24896	0.5777	0.998328	1	-2.7527
ATAD3C	0.67319	0.43196	1	1	-1.3914	0.62347	0.18285	0.999767	0.999023	0.14675	0.19246	0.12273	1	0.995497	-0.72672	0.88652	0.42925	0.999943	1	-2.0734
ATAD5	0.030375	0.96963	0.878379	1	-2.3364	0.18313	0.45615	0.987328	0.999999	-3.4201	0.065896	0.31257	0.964883	1	-1.6411	0.059751	0.94025	0.935966	1	-3.2149
ATAT1	0.31894	0.56268	1	1	-1.9368	0.35431	0.62971	0.992563	0.999999	-1.9454	0.25583	0.11562	1	0.995324	-0.30791	0.22951	0.77485	0.998328	1	-2.5583
ATCAY	0.92522	0.47038	1	1	-0.19236	0.91387	0.074697	0.999767	0.981209	0.42417	0.67194	0.152	1	1	0.37926	0.34812	0.39194	0.9997	1	-0.19025
ATE1	0.8864	0.4018	1	1	0.030944	0.56528	0.18395	0.999767	0.999145	-0.058613	0.96844	0.25581	1	1	0.30811	0.5964	0.27853	0.999943	1	-0.71113
ATF1	0.2923	0.0021934	1	0.792552	-2.0542	0.23863	0.03494	0.987328	0.966667	-2.7481	0.81815	0.077842	1	0.973853	0.35299	0.38377	0.017523	0.999943	0.913013	-2.6772
ATF2	0.24768	0.55805	1	1	-1.329	0.77297	0.34399	0.999767	0.999999	0.33054	0.060206	0.95208	0.955705	1	-0.8436	0.30731	0.46206	0.998509	1	-1.2387
ATF3	0.58727	0.2275	1	1	-0.91449	0.23339	0.8509	0.987328	0.999999	-1.2501	0.25618	0.83047	1	1	-0.31165	0.54054	0.048987	0.999943	0.960595	-0.17037
ATF4	0.60448	0.23479	1	1	-1.5315	0.50476	0.46565	0.999767	0.999999	-1.8608	0.72898	0.73375	1	1	-0.0040713	0.63398	0.47873	0.999943	1	-2.0812
ATF5	0.88123	0.57013	1	1	-0.90282	0.24211	0.58161	0.987328	0.999999	-2.9067	0.14405	0.35874	1	1	-0.57376	0.94269	0.2364	0.999943	1	-1.0388
ATF6	0.047577	0.62278	0.918484	1	-1.5476	0.06471	0.78404	0.936847	0.999999	-1.4667	0.046578	0.62558	0.910387	1	-0.57776	0.02505	0.57092	0.87019	1	-2.512
ATF6B	0.075086	0.31253	0.953528	1	-0.038973	0.5722	0.34894	0.999767	0.999999	-0.21763	0.72801	0.031739	1	0.938346	0.40327	0.057571	0.41099	0.933361	1	-0.94526
ATF7	0.079249	0.038556	0.956163	0.978533	-0.9007	0.10585	0.0045631	0.972877	0.845403	1.2857	0.69107	0.32842	1	1	0.020203	0.057176	0.16869	0.930519	1	-0.85664
ATF7IP	0.9427	0.043949	1	0.980566	0.0015532	0.0086237	0.02393	0.752535	0.949847	-0.66973	0.89004	0.099668	1	0.990896	0.29892	0.99125	0.032533	0.999943	0.947194	0.48574
ATF7IP2	0.87726	0.25864	1	1	-0.87992	0.20998	0.087494	0.987328	0.981209	-2.1197	0.69744	0.47845	1	1	0.27285	0.89879	0.64781	0.999943	1	-1.0071
ATG10	0.027336	0.090576	0.868002	1	-2.2778	0.95379	0.14362	0.999767	0.989868	0.41614	0.20038	0.78103	1	1	-0.24389	0.021289	0.21895	0.85416	1	-4.0541
ATG101	0.0020055	0.49823	0.501506	1	-1.5876	0.0054488	0.20281	0.698547	0.999999	-2.3256	0.098104	0.91111	1	1	-0.39192	0.0087889	0.80291	0.765505	1	-1.9624
ATG12	0.34487	0.71007	1	1	-0.8343	0.10083	0.78128	0.971563	0.999999	-3.3228	0.07786	0.37203	0.988171	1	-0.80762	0.79409	0.31038	0.999943	1	-0.58016
ATG13	0.46079	0.4364	1	1	-0.18791	0.48282	0.65661	0.999767	0.999999	-1.0688	0.2168	0.13588	1	0.998491	0.20916	0.39216	0.0071234	0.999943	0.901012	-0.52327
ATG14	0.16567	0.91078	1	1	-1.1391	0.032988	0.30422	0.889349	0.999999	-4.1249	0.93251	0.68025	1	1	0.040322	0.13083	0.11392	0.993025	0.990562	-1.4943
ATG16L1	0.61516	0.57237	1	1	-0.44561	0.067816	0.89857	0.94054	0.999999	-1.3109	0.83613	0.20721	1	1	0.19425	0.071573	0.33935	0.95179	1	-0.45657
ATG16L2	0.032799	0.81487	0.88307	1	-2.1746	0.19134	0.64017	0.987328	0.999999	-1.5238	0.11148	0.91536	1	1	-0.52025	0.16174	0.54574	0.998328	1	-2.3206
ATG2A	0.10985	0.65843	0.982531	1	-1.0637	0.19154	0.070924	0.987328	0.981209	0.96805	0.72867	0.015227	1	0.869641	-0.12084	0.075992	0.8498	0.959941	1	-2.9308
ATG2B	0.84837	0.36191	1	1	-0.3194	0.84111	0.23243	0.999767	0.999999	-0.10773	0.48385	0.19377	1	1	0.18732	0.76741	0.58134	0.999943	1	-0.50652
ATG3	0.12344	0.9109	0.986971	1	-2.1803	0.38994	0.38973	0.995715	0.999999	-1.5128	0.078588	0.47186	0.988171	1	-0.8457	0.092312	0.90077	0.973511	1	-2.6854
ATG4A	0.73057	0.6661	1	1	-0.2809	0.57202	0.49909	0.999767	0.999999	-0.32269	0.022915	0.50032	0.768681	1	-0.34967	0.76859	0.49052	0.999943	1	-0.17046
ATG4B	0.64753	0.48076	1	1	-0.14708	0.20805	0.90925	0.987328	0.999999	-1.4029	0.88167	0.77137	1	1	-0.068805	0.73896	0.022537	0.999943	0.922449	0.30089
ATG4C	0.0044732	0.99553	0.615754	1	-2.4056	0.03529	0.73521	0.890887	0.999999	-3.3917	0.1375	0.16134	1	1	-0.44689	0.0029367	0.99706	0.63267	1	-3.4826
ATG4D	0.36657	0.056879	1	0.990337	-0.91983	0.99457	0.0054307	0.999767	0.851286	0.87845	0.7996	0.25998	1	1	0.24285	0.2923	0.37505	0.998509	1	-2.6684
ATG5	0.26316	0.82394	1	1	-1.4666	0.79829	0.0050373	0.999767	0.845403	1.8146	0.22264	0.67398	1	1	-0.0025342	0.13834	0.91403	0.993918	1	-3.0089
ATG7	0.035796	0.9642	0.892764	1	-1.8891	0.24441	0.074355	0.987328	0.981209	-1.4386	0.2559	0.83382	1	1	-0.44173	0.0049331	0.99507	0.682429	1	-3.1193
ATG9A	0.14115	0.15603	0.995884	1	-1.8092	0.96999	0.083443	0.999767	0.981209	0.63211	0.012088	0.24304	0.636836	1	-1.5149	0.13909	0.37943	0.993918	1	-2.5228
ATG9B	0.11274	0.76959	0.982531	1	-1.029	0.14946	0.14226	0.987328	0.989868	0.13565	0.062994	0.93713	0.956974	1	-0.18212	0.026109	0.48104	0.870191	1	-2.245
ATHL1	0.64022	0.64689	1	1	-0.74313	0.71195	0.16741	0.999767	0.996791	0.63502	0.2317	0.9101	1	1	-0.53925	0.25998	0.50637	0.998328	1	-2.2651
ATIC	0.25791	0.93176	1	1	-2.6467	0.053229	0.94677	0.92204	0.999999	-3.0797	0.020621	0.9693	0.742736	1	-2.5498	0.56566	0.90635	0.999943	1	-2.7935
ATL1	0.24241	0.50087	1	1	-0.77356	0.10224	0.73713	0.972877	0.999999	-1.458	0.13138	0.95153	1	1	-0.39341	0.31578	0.094481	0.998509	0.988248	-0.13266
ATL2	0.15545	0.82223	0.99983	1	-2.7139	0.29125	0.92535	0.988668	0.999999	-2.8164	0.0097071	0.34898	0.600031	1	-2.4342	0.20251	0.8637	0.998328	1	-3.1195
ATL3	0.020469	0.95459	0.840928	1	-3.1375	0.048537	0.75453	0.915316	0.999999	-4.1659	0.1365	0.94431	1	1	-0.69658	0.0126	0.9874	0.821089	1	-3.6818
ATM	0.55309	0.045855	1	0.980566	-0.47743	0.75363	0.065721	0.999767	0.981209	0.61736	0.95296	0.64755	1	1	0.020555	0.20674	0.29477	0.998328	1	-0.65646
ATMIN	0.11322	0.91926	0.982531	1	-2.2814	0.18792	0.53487	0.987328	0.999999	-2.1336	0.034077	0.92926	0.848013	1	-1.0616	0.0062092	0.99379	0.711366	1	-3.1903
ATN1	0.66207	0.34392	1	1	-1.0274	0.67748	0.0019135	0.999767	0.790995	1.6663	0.15758	0.67375	1	1	-0.32389	0.3461	0.2772	0.9997	1	-1.4807
ATOH1	0.10815	0.8903	0.982531	1	-1.5811	0.39757	0.7427	0.995715	0.999999	-1.7891	0.0089406	0.974	0.580549	1	-0.73377	0.037302	0.61705	0.901951	1	-1.2896
ATOH7	0.016177	0.32792	0.802833	1	-1.3641	0.28059	0.08689	0.988544	0.981209	-0.23283	0.14416	0.87743	1	1	-0.34061	0.013038	0.70057	0.824016	1	-2.2339
ATOH8	0.76507	0.87608	1	1	-1.1737	0.17384	0.21286	0.987328	0.999999	-2.6537	0.322	0.11957	1	0.995497	-0.17125	0.53413	0.57464	0.999943	1	-1.7186
ATOX1	0.47543	0.63642	1	1	-0.85683	0.044229	0.54457	0.908064	0.999999	-2.472	0.92746	0.48878	1	1	-0.073811	0.61058	0.40064	0.999943	1	-0.67078
ATP10A	0.028489	0.97151	0.871782	1	-2.2777	0.01016	0.83325	0.770805	0.999999	-3.7581	0.10008	0.74402	1	1	-0.75639	0.027256	0.97274	0.876603	1	-2.8389
ATP10B	0.12635	0.92049	0.98828	1	-1.6188	0.28907	0.2514	0.988544	0.999999	-1.5851	0.25759	0.29127	1	1	-0.62141	0.46392	0.15834	0.999943	0.999097	-2.2012
ATP10D	0.94255	0.32408	1	1	-0.68493	0.88029	0.36867	0.999767	0.999999	-0.18348	0.91615	0.42636	1	1	0.15894	0.63307	0.10732	0.999943	0.990562	-0.84413
ATP11A	0.96388	0.72979	1	1	-0.69962	0.22167	0.55276	0.987328	0.999999	-2.1519	0.67426	0.15261	1	1	0.1161	0.95481	0.077033	0.999943	0.980935	-0.9226
ATP11AUN	0.63238	0.13935	1	1	-0.518	0.66339	0.031987	0.999767	0.966667	0.75178	0.58271	0.13779	1	0.999103	0.36041	0.072658	0.29727	0.953597	1	-2.0131
ATP11B	0.12315	0.38116	0.986068	1	-1.8221	0.06114	0.21711	0.92978	0.999999	-4.0857	0.23531	0.75059	1	1	-0.27737	0.32829	0.033885	0.999577	0.947194	-0.97899
ATP11C	0.043999	0.956	0.909158	1	-1.9405	0.0074095	0.99259	0.733447	0.999999	-4.0053	0.86218	0.90714	1	1	-0.21604	0.15587	0.48448	0.998328	1	-2.191
ATP12A	0.99598	0.46387	1	1	0.032604	0.86174	0.27258	0.999767	0.999999	0.11079	0.75288	0.041048	1	0.949339	0.26339	0.85133	0.51468	0.999943	1	-0.38716
ATP13A1	0.16622	0.61025	1	1	-1.9336	0.3495	0.8598	0.992192	0.999999	-2.0415	0.078197	0.69597	0.988171	1	-0.38152	0.19767	0.74249	0.998328	1	-2.7707
ATP13A2	0.12008	0.44373	0.984101	1	-0.80482	0.27738	0.7935	0.988544	0.999999	-0.45429	0.169	0.29909	1	1	0.027715	0.0070322	0.43711	0.724068	1	-1.6812
ATP13A3	0.048475	0.72422	0.920004	1	-2.9029	0.10909	0.88016	0.973064	0.999999	-3.8488	0.098196	0.7475	1	1	-0.93879	0.11223	0.77534	0.983159	1	-3.5457
ATP13A4	0.61956	0.66046	1	1	-1.0067	0.56898	0.087294	0.999767	0.981209	0.52366	0.60881	0.86063	1	1	-0.15667	0.5653	0.65681	0.999943	1	-1.5071
ATP13A5	0.012167	0.88843	0.775409	1	-2.2529	0.13877	0.017574	0.987328	0.935793	0.36906	0.0223	0.82111	0.760943	1	-0.85651	0.010563	0.95915	0.794485	1	-3.6397
ATP1A1	0.13685	0.71312	0.993103	1	-1.2584	0.083968	0.8773	0.95176	0.999999	-2.4076	0.047923	0.95412	0.913445	1	-0.99495	0.34003	0.73933	0.999619	1	-1.1603
ATP1A2	0.83969	0.32581	1	1	-0.38985	0.68781	0.28128	0.999767	0.999999	0.15256	0.81446	0.42714	1	1	0.10602	0.30525	0.67867	0.998509	1	-0.65803
ATP1A3	0.88832	0.39389	1	1	-0.34876	0.68517	0.45014	0.999767	0.999999	-0.62155	0.56906	0.12303	1	0.995497	0.29836	0.26885	0.091023	0.998509	0.987776	-0.34316
ATP1A4	0.25699	0.06658	1	1	0.06639	0.99783	0.0021714	0.999767	0.794159	0.77302	0.67415	0.76833	1	1	-0.10375	0.072965	0.045857	0.953597	0.958812	-0.22448
ATP1B1	0.92911	0.17416	1	1	-0.27003	0.23859	0.35845	0.987328	0.999999	-0.072322	0.86834	0.065353	1	0.971528	0.26833	0.19086	0.40391	0.998328	1	-0.17581
ATP1B2	0.16844	0.65421	1	1	-1.4865	0.29515	0.077282	0.988668	0.981209	0.76539	0.082729	0.48633	0.992319	1	-0.42829	0.04249	0.94368	0.911351	1	-2.6592
ATP1B3	0.15504	0.83247	0.99983	1	-1.5167	0.11466	0.79545	0.974818	0.999999	-3.0813	0.51875	0.22309	1	1	0.36046	0.26668	0.82599	0.998509	1	-1.5764
ATP1B4	0.62508	0.28362	1	1	-0.36505	0.96564	0.039859	0.999767	0.97139	0.14412	0.5454	0.62849	1	1	-0.16005	0.29028	0.58685	0.998509	1	-0.89146
ATP2A1	0.9125	0.47877	1	1	-0.65371	0.058472	0.63055	0.924616	0.999999	-3.4875	0.66476	0.18121	1	1	0.12735	0.93577	0.096452	0.999943	0.990562	0.062163
ATP2A2	0.19112	0.71487	1	1	-1.0647	0.36077	0.87767	0.993714	0.999999	-2.2326	0.029295	0.10233	0.818624	0.99104	0.067978	0.35141	0.76984	0.9997	1	-1.5908
ATP2A3	0.55142	0.54967	1	1	-1.4763	0.58892	0.0053353	0.999767	0.851286	0.50513	0.069348	0.88262	0.975609	1	-1.1077	0.93921	0.28835	0.999943	1	-0.51034
ATP2B1	0.034437	0.34745	0.889404	1	-1.1717	0.012334	0.98767	0.800749	0.999999	-2.2491	0.0063124	0.65811	0.506131	1	-0.86802	0.085274	0.069219	0.965803	0.978875	0.11883
ATP2B2	0.012838	0.98716	0.77674	1	-2.6078	0.0032234	0.39832	0.657967	0.999999	-4.7126	0.65789	0.77015	1	1	-0.1933	0.040264	0.34486	0.904367	1	-3.7256
ATP2B3	0.68493	0.49755	1	1	-0.62683	0.59975	0.25293	0.999767	0.999999	-0.031879	0.83634	0.21927	1	1	0.035516	0.72881	0.77259	0.999943	1	-1.1759
ATP2B4	0.20742	0.93455	1	1	-1.2249	0.082786	0.78534	0.950774	0.999999	-3.0226	0.17831	0.51801	1	1	-0.34327	0.60597	0.48413	0.999943	1	-0.97991
ATP2C1	0.50197	0.42206	1	1	-1.2976	0.20428	0.019509	0.987328	0.947205	-2.764	0.71142	0.62925	1	1	-0.02615	0.53916	0.68069	0.999943	1	-1.7534
ATP2C2	0.84048	0.55757	1	1	-0.12117	0.15329	0.069896	0.987328	0.981209	0.51357	0.51714	0.19624	1	1	0.20201	0.94313	0.74495	0.999943	1	-0.87439
ATP4A	0.18759	0.30564	1	1	-0.62697	0.072058	0.87246	0.947793	0.999999	-1.1234	0.93204	0.020109	1	0.879843	0.2907	0.18817	0.42524	0.998328	1	-1.4502
ATP4B	0.1817	0.3151	1	1	-0.074848	0.098583	0.17054	0.968801	0.996791	0.58183	0.40988	0.64677	1	1	-0.07137	0.81979	0.58906	0.999943	1	-0.3955
ATP5A1	0.059465	0.90997	0.934385	1	-2.8397	0.2723	0.69473	0.988544	0.999999	-3.1849	0.00087649	0.99645	0.198323	1	-2.6638	0.12496	0.89667	0.989152	1	-2.9847
ATP5B	0.048201	0.59014	0.919811	1	-3.276	0.084289	0.85456	0.951978	0.999999	-3.9627	0.0013811	0.80523	0.249307	1	-2.3621	0.10578	0.72572	0.977823	1	-3.6566
ATP5C1	0.12682	0.91984	0.98828	1	-2.1146	0.049204	0.9508	0.91654	0.999999	-3.7054	0.072982	0.94523	0.980963	1	-0.80558	0.52863	0.81632	0.999943	1	-2.3709
ATP5D	0.00084337	0.99818	0.408212	1	-4.0197	0.091879	0.33378	0.961358	0.999999	-2.0041	9.9395e-06	0.99998	0.020691	1	-2.8075	0.0012408	0.99876	0.518872	1	-4.4732
ATP5E	0.034883	0.96512	0.890287	1	-2.7696	0.033854	0.96615	0.890887	0.999999	-3.5675	0.011575	0.80593	0.630929	1	-2.2446	0.055314	0.94469	0.930064	1	-2.9357
ATP5F1	0.023825	0.91575	0.85811	1	-2.7739	0.081528	0.055463	0.950774	0.979469	-1.4046	0.002592	0.98469	0.338521	1	-1.8898	0.053427	0.94657	0.930064	1	-3.4357
ATP5G1	0.69689	0.0011617	1	0.761567	-1.0802	0.74923	0.036609	0.999767	0.966667	1.158	0.37669	0.29902	1	1	-0.63125	0.78274	0.00028406	0.999943	0.697504	-1.1101
ATP5G2	0.46938	0.48839	1	1	-0.85186	0.99704	0.0029612	0.999767	0.843295	1.4096	0.93303	0.50256	1	1	-0.093309	0.14054	0.74619	0.994127	1	-2.7194
ATP5G3	0.75319	0.050039	1	0.980566	-0.68345	0.081813	0.10349	0.950774	0.98723	-0.81606	0.80906	0.19901	1	1	-0.0064489	0.92364	0.050288	0.999943	0.960595	0.44022
ATP5H	0.16746	0.91817	1	1	-2.9141	0.056711	0.94329	0.924616	0.999999	-2.8454	0.0019799	0.99802	0.301575	1	-2.94	0.2406	0.89986	0.998328	1	-2.8696
ATP5I	0.10145	0.76327	0.980607	1	-1.401	0.6734	0.19255	0.999767	0.999999	-0.96251	0.0066722	0.96113	0.519272	1	-1.1153	0.22358	0.79839	0.998328	1	-1.642
ATP5J	0.011033	0.98897	0.76561	1	-2.6186	0.11398	0.83216	0.974782	0.999999	-3.9334	0.090595	0.76733	1	1	-0.73615	0.13441	0.78592	0.99385	1	-2.8984
ATP5J2	0.89621	0.71552	1	1	-1.1032	0.47216	0.88093	0.999767	0.999999	-2.6194	0.73	0.81874	1	1	-0.58568	0.97991	0.47527	0.999943	1	-0.75181
ATP5J2-PTCD1	0.66967	0.81014	1	1	-1.4881	0.51967	0.058954	0.999767	0.98046	-1.1042	0.74704	0.2109	1	1	-0.063347	0.64727	0.85683	0.999943	1	-1.8685
ATP5L	0.84324	0.08566	1	1	-0.64496	0.86846	0.3446	0.999767	0.999999	0.052321	0.033028	0.53014	0.839339	1	-0.97304	0.65288	0.085467	0.999943	0.981492	-0.92981
ATP5L2	0.34974	0.7627	1	1	-1.9051	0.21877	0.8928	0.987328	0.999999	-3.4338	0.30995	0.82245	1	1	-0.81097	0.5702	0.79772	0.999943	1	-1.4822
ATP5O	0.011586	0.19275	0.76943	1	-3.0301	0.023887	0.78072	0.863076	0.999999	-4.3044	6.4641e-05	0.53905	0.05805	1	-2.1035	0.06707	0.30312	0.945327	1	-2.0659
ATP5S	0.63947	0.22127	1	1	-0.97443	0.38782	0.10102	0.995715	0.986955	-1.2009	0.99238	0.0089111	1	0.828964	0.82953	0.63173	0.62136	0.999943	1	-1.2542
ATP5SL	0.28488	0.49647	1	1	-1.7759	0.38679	0.3314	0.995715	0.999999	-1.6236	0.072101	0.31011	0.97844	1	-0.62925	0.12974	0.25703	0.993025	1	-2.9337
ATP6AP1	0.47285	0.83378	1	1	-1.9178	0.80872	0.88713	0.999767	0.999999	-1.4363	0.093387	0.92721	1	1	-1.0574	0.54099	0.83694	0.999943	1	-2.5899
ATP6AP1L	0.21602	0.46726	1	1	-0.64094	0.1942	0.089704	0.987328	0.981209	0.44714	0.3787	0.11759	1	0.995497	-0.12448	0.022293	0.44169	0.859314	1	-1.6907
ATP6AP2	0.18921	0.88615	1	1	-1.481	0.060481	0.93952	0.926341	0.999999	-3.4462	0.25715	0.17103	1	1	0.015612	0.077695	0.65869	0.961313	1	-2.3938
ATP6V0A1	0.091621	0.6788	0.971907	1	-1.4363	0.021798	0.37621	0.854801	0.999999	-1.3113	0.52564	0.83806	1	1	-0.21219	0.30965	0.57295	0.998509	1	-1.6844
ATP6V0A2	0.4836	0.12603	1	1	-1.0735	0.096443	0.60158	0.967072	0.999999	-3.9423	0.41106	0.21547	1	1	0.14076	0.91123	0.011978	0.999943	0.901012	0.84239
ATP6V0A4	0.073957	0.69889	0.953528	1	-1.675	0.028221	0.97178	0.878233	0.999999	-3.5477	0.98502	0.22277	1	1	0.28164	0.04982	0.52206	0.921868	1	-2.7628
ATP6V0B	0.12146	0.8225	0.984351	1	-2.7286	0.17598	0.84055	0.987328	0.999999	-2.9714	0.011876	0.98785	0.633567	1	-2.0362	0.16712	0.83647	0.998328	1	-3.01
ATP6V0C	0.040389	0.95961	0.899328	1	-2.699	0.037465	0.96253	0.893379	0.999999	-3.1152	0.00057005	0.99943	0.16137	1	-2.765	0.062397	0.9376	0.940587	1	-2.9697
ATP6V0D1	0.65586	0.63642	1	1	-1.8541	0.91727	0.20388	0.999767	0.999999	0.39448	0.042807	0.94071	0.889495	1	-1.9591	0.55749	0.72572	0.999943	1	-2.5391
ATP6V0D2	0.84819	0.42626	1	1	-0.43986	0.75993	0.71457	0.999767	0.999999	-0.37778	0.96581	0.047292	1	0.949339	0.36743	0.56548	0.056682	0.999943	0.967328	-0.67191
ATP6V0E1	0.93428	0.20047	1	1	-0.21551	0.51233	0.038857	0.999767	0.971294	0.62683	0.50222	0.0029284	1	0.753964	0.8108	0.9223	0.52526	0.999943	1	-0.55003
ATP6V0E2	0.64004	0.58105	1	1	-1.1922	0.45588	0.7769	0.998082	0.999999	-1.7369	0.25271	0.70191	1	1	-0.26984	0.61311	0.15142	0.999943	0.996378	-0.74455
ATP6V1A	0.29989	0.84498	1	1	-1.9793	0.24314	0.91551	0.987328	0.999999	-3.0259	0.064592	0.11283	0.962069	0.994492	-2.2573	0.47572	0.84399	0.999943	1	-2.1088
ATP6V1B1	0.15026	0.19701	0.999289	1	-0.90154	0.18094	0.58837	0.987328	0.999999	-1.3689	0.84793	0.40373	1	1	-0.054923	0.18447	0.12436	0.998328	0.992417	-0.69483
ATP6V1B2	0.94571	0.76327	1	1	-1.5024	0.92917	0.8613	0.999767	0.999999	-1.5183	0.017435	0.98257	0.710568	1	-1.7668	0.96157	0.79839	0.999943	1	-1.7149
ATP6V1C1	0.13187	0.93608	0.990836	1	-2.7315	0.1758	0.60035	0.987328	0.999999	-3.2239	0.029266	0.96278	0.8185	1	-1.9616	0.22055	0.91098	0.998328	1	-3.0974
ATP6V1C2	0.85325	0.73883	1	1	-0.84887	0.84738	0.30823	0.999767	0.999999	0.16123	0.061726	0.48183	0.956174	1	-0.60626	0.76885	0.76388	0.999943	1	-1.1879
ATP6V1D	0.10772	0.84434	0.982531	1	-1.8735	0.59083	0.095569	0.999767	0.983927	-1.362	0.0057274	0.99427	0.487531	1	-1.8228	0.051331	0.85846	0.928824	1	-2.4596
ATP6V1E1	0.65721	0.13551	1	1	-2.1462	0.31118	0.25172	0.989952	0.999999	-2.6071	0.031322	0.84928	0.831025	1	-1.7678	0.75997	0.29858	0.999943	1	-1.8697
ATP6V1E2	0.024291	0.97571	0.859162	1	-1.7669	0.17693	0.10755	0.987328	0.98723	0.53558	0.023524	0.96553	0.773351	1	-0.87506	0.045697	0.38055	0.914831	1	-2.6595
ATP6V1F	0.60738	0.87094	1	1	-1.7524	0.61104	0.28962	0.999767	0.999999	-1.061	0.011154	0.69644	0.62499	1	-1.9308	0.21579	0.92993	0.998328	1	-2.6049
ATP6V1G1	0.14768	0.78317	0.998369	1	-2.5439	0.34169	0.31418	0.991354	0.999999	-1.6661	0.0096733	0.99033	0.600031	1	-1.6238	0.16881	0.7642	0.998328	1	-3.4244
ATP6V1G2	0.028941	0.3184	0.873613	1	-0.17459	0.046057	0.52644	0.9133	0.999999	-1.1803	0.93726	0.13175	1	0.997379	-0.032804	0.061567	0.12888	0.939909	0.992417	-0.37472
ATP6V1G3	0.39175	0.057621	1	0.992304	-0.6868	0.72363	0.057975	0.999767	0.979469	0.53352	0.75793	0.37105	1	1	-0.060171	0.0571	0.074598	0.930064	0.979245	-1.2817
ATP6V1H	0.27258	0.91548	1	1	-2.2618	0.23659	0.80562	0.987328	0.999999	-3.403	0.12534	0.64005	1	1	-0.92969	0.45056	0.53609	0.999943	1	-2.4654
ATP7A	0.21613	0.71579	1	1	-1.081	0.30426	0.74268	0.989867	0.999999	-0.7251	0.14841	0.19051	1	1	0.17261	0.15694	0.84772	0.998328	1	-2.0959
ATP7B	0.038658	0.96134	0.898535	1	-2.2032	0.18022	0.30235	0.987328	0.999999	-1.8068	0.083049	0.14783	0.992723	1	-0.22865	0.008495	0.9915	0.755039	1	-2.8392
ATP8A1	0.26845	0.54049	1	1	-0.89797	0.074768	0.83662	0.947793	0.999999	-2.2796	0.15151	0.37065	1	1	-0.45021	0.98204	0.65328	0.999943	1	-0.13602
ATP8A2	0.93228	0.22101	1	1	-0.84014	0.30148	0.65312	0.989743	0.999999	-2.147	0.7079	0.53119	1	1	0.1679	0.96257	0.46112	0.999943	1	-0.63681
ATP8B1	0.021961	0.1206	0.848369	1	-1.2133	0.003585	0.45889	0.66052	0.999999	-2.5502	0.99192	0.19149	1	1	0.29965	0.069148	0.11759	0.948366	0.990974	-0.95781
ATP8B2	0.91227	0.089132	1	1	-0.535	0.2296	0.70989	0.987328	0.999999	-2.1817	0.11062	0.80995	1	1	-0.79854	0.93874	0.0025375	0.999943	0.843763	1.0746
ATP8B3	0.43503	0.81884	1	1	-1.7987	0.27513	0.2075	0.988544	0.999999	-2.7766	0.080384	0.14285	0.989101	1	-0.73013	0.49851	0.86496	0.999943	1	-2.5797
ATP8B4	0.59815	0.67535	1	1	-1.1997	0.73509	0.66986	0.999767	0.999999	-1.1768	0.83215	0.47358	1	1	-0.092553	0.41966	0.74817	0.999943	1	-2.2722
ATP9A	0.74801	0.80248	1	1	-0.9023	0.92204	0.033992	0.999767	0.966667	1.1419	0.68666	0.35093	1	1	0.27425	0.30914	0.80871	0.998509	1	-2.1535
ATP9B	0.041655	0.76185	0.90148	1	-2.0067	0.20506	0.91054	0.987328	0.999999	-1.9844	0.060299	0.69677	0.955705	1	-0.36256	0.1024	0.91592	0.976001	1	-2.0519
ATPAF1	0.013181	0.98682	0.783627	1	-2.2993	0.55265	0.14066	0.999767	0.989868	-0.1638	0.23795	0.87055	1	1	-0.45786	0.01634	0.98366	0.843247	1	-3.314
ATPAF2	0.084937	0.58605	0.959589	1	-1.2918	0.0045201	0.77819	0.684612	0.999999	-3.9712	0.04331	0.77349	0.891419	1	-0.55798	0.31506	0.69759	0.998509	1	-0.23961
ATPIF1	0.014206	0.1726	0.787665	1	-0.13921	0.0031728	0.028437	0.657967	0.957068	0.92103	0.17167	0.86413	1	1	-0.30903	0.9427	0.46578	0.999943	1	-0.33687
ATR	0.094926	0.80376	0.975143	1	-2.3992	0.87677	0.42932	0.999767	0.999999	-1.5173	0.0046754	0.59854	0.441914	1	-2.2369	0.19135	0.71486	0.998328	1	-2.9212
ATRAID	0.34933	0.65249	1	1	-1.8015	0.43298	0.3006	0.995755	0.999999	-2.871	0.27212	0.44492	1	1	-0.28723	0.49459	0.87733	0.999943	1	-2.2194
ATRIP	0.011598	0.87059	0.76943	1	-3.4293	0.031374	0.28333	0.889349	0.999999	-4.1595	0.00039241	0.99961	0.129898	1	-2.0291	0.014385	0.98561	0.830764	1	-3.7632
ATRN	0.89749	0.47336	1	1	-0.72387	0.36977	0.1085	0.995476	0.98723	-1.4514	0.38472	0.21242	1	1	0.096095	0.91255	0.57043	0.999943	1	-0.48178
ATRNL1	0.073038	0.39087	0.952708	1	-0.45999	0.11625	0.062121	0.977177	0.981209	0.033138	0.15513	0.63128	1	1	-0.43928	0.15393	0.65626	0.998328	1	-1.0616
ATRX	0.5856	0.7849	1	1	-1.75	0.30738	0.90366	0.989952	0.999999	-2.6462	0.87241	0.19968	1	1	-0.07826	0.68801	0.81987	0.999943	1	-2.3752
ATXN1	0.16089	0.30788	0.99983	1	-1.3681	0.4636	0.12395	0.998728	0.988742	-1.8436	0.076838	0.13716	0.986634	0.999103	0.26629	0.29971	0.60889	0.998509	1	-1.6391
ATXN10	0.05517	0.94483	0.931232	1	-2.5942	0.044788	0.95521	0.910356	0.999999	-3.7589	0.0064666	0.92775	0.51229	1	-1.5073	0.058435	0.94156	0.933525	1	-2.9356
ATXN1L	0.991	0.39372	1	1	-0.060002	0.93979	0.048068	0.999767	0.979347	0.52269	0.44063	0.84161	1	1	-0.2631	0.75711	0.43283	0.999943	1	-0.023476
ATXN2	0.20704	0.33411	1	1	-1.4605	0.29781	0.67784	0.989464	0.999999	-1.8425	0.12467	0.87214	1	1	-0.57065	0.20591	0.29505	0.998328	1	-1.378
ATXN2L	0.99264	0.0018756	1	0.780161	0.66755	0.95899	0.002709	0.999767	0.843295	1.0401	0.57746	0.01913	1	0.879843	0.42035	0.98461	0.0098936	0.999943	0.901012	0.61661
ATXN3	0.64845	0.70063	1	1	-1.363	0.48507	0.76156	0.999767	0.999999	-2.1748	0.97136	0.040046	1	0.949339	0.80994	0.8869	0.86677	0.999943	1	-2.1535
ATXN3L	0.1205	0.088651	0.984101	1	-0.67193	0.18518	0.87821	0.987328	0.999999	-1.1777	0.51519	0.014645	1	0.866681	0.40717	0.02398	0.012298	0.868888	0.901012	0.84325
ATXN7	0.51539	0.84156	1	1	-1.3808	0.15711	0.83449	0.987328	0.999999	-2.7902	0.34195	0.12822	1	0.996673	0.18227	0.20817	0.053018	0.998328	0.965119	-2.5083
ATXN7L1	0.7622	0.31323	1	1	-0.15495	0.99012	0.014622	0.999767	0.924894	1.474	0.21804	0.048463	1	0.949339	-0.0075471	0.29955	0.61838	0.998509	1	-1.4003
ATXN7L2	0.26599	0.23964	1	1	-2.1067	0.51669	0.28444	0.999767	0.999999	-1.3067	0.87944	0.92489	1	1	-0.23807	0.28872	0.28859	0.998509	1	-2.6296
ATXN7L3	0.25351	0.0090342	1	0.883604	-2.251	0.55497	0.26107	0.999767	0.999999	-1.4022	0.021055	0.0025028	0.746353	0.741945	-1.6729	0.60242	0.042262	0.999943	0.957873	-2.7667
ATXN7L3B	0.31049	0.31183	1	1	-1.3154	0.78065	0.030923	0.999767	0.965752	0.60649	0.96558	0.1142	1	0.994492	0.38729	0.12237	0.80285	0.987948	1	-3.078
AUH	0.11364	0.59036	0.982531	1	-1.2249	0.10107	0.6045	0.971563	0.999999	-1.9408	0.95662	0.77314	1	1	0.11535	0.079074	0.87081	0.964583	1	-1.3028
AUNIP	0.65661	0.35892	1	1	-0.73342	0.47818	0.13166	0.999767	0.989868	-1.3133	0.35145	0.12257	1	0.995497	0.24914	0.86144	0.14462	0.999943	0.996378	-0.19728
AUP1	0.37247	0.64786	1	1	-1.6719	0.2876	0.87953	0.988544	0.999999	-1.8946	0.34778	0.84908	1	1	-0.0058166	0.32521	0.47096	0.998803	1	-2.0215
AURKA	0.99567	0.28394	1	1	-0.28479	0.97384	0.66366	0.999767	0.999999	-0.3961	0.90249	0.89238	1	1	-0.22333	0.99197	0.33991	0.999943	1	-0.34902
AURKAIP1	0.01188	0.95064	0.773553	1	-2.463	0.0092238	0.95746	0.767403	0.999999	-4.5581	0.00015088	0.99926	0.080811	1	-1.982	0.13395	0.92734	0.993194	1	-1.8443
AURKB	0.15552	0.72286	0.99983	1	-1.978	0.7711	0.23079	0.999767	0.999999	0.095398	0.027761	0.52149	0.807897	1	-0.79493	0.15439	0.85787	0.998328	1	-3.0103
AURKC	0.94891	0.074501	1	1	-0.55957	0.59888	0.10165	0.999767	0.986955	-0.12608	0.60414	0.67955	1	1	0.2231	0.91819	0.076449	0.999943	0.980935	-0.76553
AUTS2	0.20981	0.62485	1	1	-1.3312	0.85239	0.047801	0.999767	0.979347	-0.45519	0.14013	0.71654	1	1	-0.16508	0.1108	0.61306	0.983159	1	-1.8471
AVEN	0.054189	0.62686	0.929259	1	-1.6643	0.38587	0.021093	0.995715	0.948872	0.96654	0.28416	0.89096	1	1	-0.42169	0.0089246	0.75501	0.771303	1	-3.3619
AVIL	0.45569	0.70438	1	1	-0.75745	0.21186	0.19407	0.987328	0.999999	-1.0577	0.076402	0.19447	0.986632	1	-0.6493	0.47816	0.13974	0.999943	0.996016	-0.30445
AVL9	0.42408	0.092307	1	1	-0.45283	0.14721	0.056336	0.987328	0.979469	-0.24304	0.42528	0.16215	1	1	-0.41408	0.75092	0.57561	0.999943	1	-0.45294
AVP	0.6729	0.85372	1	1	-1.52	0.22823	0.6137	0.987328	0.999999	-2.9979	0.67528	0.040761	1	0.949339	0.41092	0.38641	0.8518	0.999943	1	-2.4156
AVPI1	0.60976	0.011494	1	0.900639	-0.43366	0.83199	0.028941	0.999767	0.958017	0.9754	0.95838	0.03685	1	0.949339	0.48758	0.47762	0.22656	0.999943	1	-1.9117
AVPR1A	0.023575	0.52561	0.85811	1	-1.1194	0.94178	0.77842	0.999767	0.999999	-0.18239	0.4178	0.22383	1	1	-0.2078	0.0052839	0.92519	0.69522	1	-2.0994
AVPR1B	0.040331	0.73211	0.899328	1	-1.4371	0.03587	0.25368	0.890887	0.999999	-1.2616	0.2814	0.2352	1	1	0.15995	0.16405	0.28426	0.998328	1	-1.9055
AVPR2	0.38769	0.0681	1	1	-0.29955	0.16342	0.069617	0.987328	0.981209	-0.035028	0.013681	0.13412	0.663626	0.998122	-0.474	0.9723	0.59551	0.999943	1	-0.042037
AWAT1	0.98925	0.39513	1	1	0.054747	0.97291	0.040861	0.999767	0.97195	0.42528	0.12635	0.084017	1	0.977737	-0.53823	0.97614	0.1245	0.999943	0.992417	-0.31867
AWAT2	0.45239	0.724	1	1	-1.1575	0.28966	0.45376	0.988668	0.999999	-1.9014	0.033341	0.19916	0.842298	1	-0.93882	0.50702	0.50072	0.999943	1	-0.95473
AXDND1	0.68789	0.2923	1	1	0.0019082	0.64692	0.83522	0.999767	0.999999	-0.4148	0.70552	0.015747	1	0.870323	0.3932	0.44916	0.28518	0.999943	1	-0.50322
AXIN1	0.97292	0.0031213	1	0.806255	-0.37028	0.29094	0.041011	0.988668	0.972269	-1.553	0.90447	0.001937	1	0.70352	0.88145	0.96198	0.018461	0.999943	0.913013	0.60219
AXIN2	0.0016873	0.56774	0.4862	1	-1.366	0.046505	0.35826	0.914591	0.999999	-0.42699	0.013196	0.9815	0.653578	1	-0.6268	0.052026	0.53298	0.930064	1	-0.70791
AXL	0.081907	0.92992	0.956514	1	-1.2109	0.17316	0.51375	0.987328	0.999999	-2.3005	0.68071	0.18594	1	1	0.19266	0.12355	0.71042	0.988287	1	-1.5281
AZGP1	0.93019	0.38515	1	1	-0.20469	0.3214	0.046642	0.990798	0.977112	-0.034498	0.73565	0.055594	1	0.96115	-0.018702	0.92698	0.32315	0.999943	1	-0.42793
AZI2	0.11673	0.2937	0.983842	1	-0.97695	0.44361	0.16353	0.996175	0.995654	-0.030758	0.96083	0.56854	1	1	0.0757	0.029266	0.69626	0.885287	1	-2.3152
AZIN1	0.66305	0.071964	1	1	-0.46013	0.46793	0.27318	0.999154	0.999999	-1.0226	0.94705	0.23697	1	1	0.27227	0.3099	0.017262	0.998509	0.913013	-0.23619
AZIN2	0.020272	0.2849	0.840928	1	-1.4175	0.042187	0.14605	0.906252	0.989868	-0.46325	0.16932	0.57748	1	1	-0.38055	0.018	0.048298	0.847999	0.959961	-2.6587
AZU1	0.80145	0.24668	1	1	0.17112	0.98953	0.032438	0.999767	0.966667	0.78349	0.89682	0.48967	1	1	-0.18318	0.39285	0.0199	0.999943	0.913013	0.4075
B2M	0.3918	0.81818	1	1	-0.99227	0.10389	0.019153	0.972877	0.947205	-1.7671	0.010915	0.90062	0.618812	1	-0.91267	0.27864	0.12533	0.998509	0.992417	-1.6102
B3GALNT1	0.2909	0.75664	1	1	-1.5747	0.01999	0.98001	0.846834	0.999999	-3.0038	0.70514	0.8537	1	1	0.0039598	0.24325	0.28084	0.998328	1	-2.2332
B3GALNT2	0.43122	0.76139	1	1	-1.0954	0.62392	0.047052	0.999767	0.978522	1.0148	0.15452	0.029369	1	0.924874	-0.081141	0.14339	0.86061	0.996064	1	-2.2905
B3GALT1	0.30006	0.062158	1	0.996092	-1.1974	0.15411	0.093782	0.987328	0.983685	-1.4416	0.095425	0.56749	1	1	-0.7311	0.49326	0.15065	0.999943	0.996378	-0.99352
B3GALT2	0.01118	0.98882	0.769307	1	-1.8762	0.081475	0.92823	0.950774	0.999999	-3.8852	0.050066	0.68078	0.921969	1	-0.42323	0.045458	0.61258	0.914831	1	-1.6582
B3GALT4	0.31714	0.84648	1	1	-1.8932	0.04798	0.95202	0.915274	0.999999	-2.7153	0.67368	0.85185	1	1	-0.082038	0.25775	0.83363	0.998328	1	-2.6566
B3GALT5	0.83572	0.24794	1	1	-0.33742	0.70395	0.083653	0.999767	0.981209	0.73316	0.99971	0.00029331	1	0.673398	0.92672	0.6315	0.65984	0.999943	1	-1.4042
B3GALT6	0.45157	0.013439	1	0.915649	-0.80849	0.12836	0.81207	0.987328	0.999999	-2.1835	0.065921	0.27107	0.964883	1	-0.53786	0.90107	0.0019871	0.999943	0.828027	-0.29675
B3GALTL	0.013352	0.98665	0.783989	1	-1.7621	0.048047	0.63464	0.915274	0.999999	-3.1563	0.83658	0.45521	1	1	-0.010804	0.13311	0.62684	0.993025	1	-2.9826
B3GAT1	0.09149	0.59771	0.971907	1	-0.42613	0.15307	0.13681	0.987328	0.989868	-0.18379	0.074681	0.85832	0.985289	1	-0.30743	0.047624	0.95238	0.916777	1	-0.80684
B3GAT2	0.95079	0.62068	1	1	-0.91139	0.78065	0.5466	0.999767	0.999999	-0.75654	0.50977	0.08268	1	0.976373	0.56993	0.89088	0.39697	0.999943	1	-1.3566
B3GAT3	0.12794	0.9249	0.988815	1	-2.4218	0.054322	0.94568	0.924616	0.999999	-3.6789	0.027896	0.76909	0.808134	1	-2.1703	0.20817	0.90427	0.998328	1	-2.4077
B3GNT2	0.57289	0.87528	1	1	-1.6921	0.51774	0.5376	0.999767	0.999999	-2.1834	0.70044	0.25066	1	1	0.18012	0.21734	0.88495	0.998328	1	-2.312
B3GNT3	0.91981	0.71201	1	1	-1.2497	0.56858	0.47505	0.999767	0.999999	-2.0504	0.87721	0.86253	1	1	-0.0096729	0.84923	0.78787	0.999943	1	-1.6721
B3GNT4	0.062158	0.56876	0.936405	1	-1.5823	0.13236	0.68473	0.987328	0.999999	-2.1175	0.39225	0.20834	1	1	-0.066094	0.085177	0.65795	0.965803	1	-1.2395
B3GNT5	0.0021369	0.49807	0.506124	1	-2.8203	0.028166	0.59566	0.878233	0.999999	-3.012	0.055914	0.95209	0.942447	1	-1.0826	0.0075095	0.09149	0.734825	0.987776	-4.0931
B3GNT6	0.44239	0.32284	1	1	-0.53078	0.55273	0.058813	0.999767	0.980062	0.88325	0.10073	0.18927	1	1	-0.16599	0.24037	0.79967	0.998328	1	-1.5743
B3GNT7	0.17987	0.37986	1	1	-0.26035	0.0065694	0.75286	0.72138	0.999999	-0.80165	0.9606	0.075642	1	0.973853	0.28997	0.78712	0.20077	0.999943	1	-0.1823
B3GNT8	0.10833	0.84977	0.982531	1	-1.5143	0.62593	0.66014	0.999767	0.999999	-0.40166	0.19534	0.45104	1	1	-0.34551	0.012245	0.64948	0.817334	1	-3.0595
B3GNT9	0.60659	0.3392	1	1	-0.81237	0.55423	0.31452	0.999767	0.999999	-1.3506	0.69066	0.61886	1	1	-0.16322	0.64116	0.098392	0.999943	0.990562	-1.4215
B3GNTL1	0.080724	0.89083	0.956514	1	-1.1518	0.52212	0.73379	0.999767	0.999999	-0.61294	0.91781	0.2362	1	1	0.20489	0.0071794	0.93323	0.729124	1	-2.3386
B4GALNT1	0.042037	0.95796	0.903782	1	-2.3582	0.49142	0.34165	0.999767	0.999999	-1.063	0.0081082	0.19337	0.560054	1	-1.8223	0.021201	0.9788	0.85416	1	-3.0525
B4GALNT2	0.20547	0.82346	1	1	-1.839	0.45435	0.30045	0.997981	0.999999	-1.3679	0.47939	0.78873	1	1	-0.39803	0.061492	0.93851	0.939909	1	-2.5516
B4GALNT3	0.58778	0.26045	1	1	-0.82257	0.2957	0.78892	0.988668	0.999999	-1.3196	0.093639	0.1537	1	1	-0.23836	0.78185	0.49921	0.999943	1	-0.14367
B4GALNT4	0.05911	0.94089	0.934385	1	-2.1285	0.25235	0.60004	0.987328	0.999999	-2.344	0.047167	0.72451	0.91172	1	-1.188	0.14042	0.9242	0.994127	1	-3.192
B4GALT1	0.068819	0.88982	0.947801	1	-2.1566	0.024421	0.97558	0.864178	0.999999	-4.0635	0.10911	0.14384	1	1	-0.82235	0.25017	0.25322	0.998328	1	-1.5593
B4GALT2	0.0087048	0.94484	0.735769	1	-2.5808	0.029917	0.77063	0.886322	0.999999	-3.7033	0.44892	0.94529	1	1	-0.32733	0.011597	0.2516	0.810899	1	-4.0311
B4GALT3	0.27659	0.84726	1	1	-2.2451	0.38259	0.81675	0.995715	0.999999	-1.8021	0.63126	0.82759	1	1	-0.27079	0.22621	0.89986	0.998328	1	-3.1217
B4GALT4	0.75586	0.81017	1	1	-0.63046	0.41504	0.31354	0.995755	0.999999	-0.21742	0.97093	0.089414	1	0.982204	0.42603	0.068775	0.63118	0.948366	1	-2.26
B4GALT5	0.14625	0.90741	0.998369	1	-2.8177	0.14981	0.5915	0.987328	0.999999	-3.6703	0.13666	0.84536	1	1	-0.82921	0.029943	0.97006	0.885287	1	-3.3697
B4GALT6	0.49036	0.10349	1	1	-0.44129	0.20211	0.18876	0.987328	0.999397	-2.5703	0.61167	0.16893	1	1	0.20268	0.60931	0.14614	0.999943	0.996378	0.18571
B4GALT7	0.24959	0.59831	1	1	-1.6266	0.96444	0.055679	0.999767	0.979469	0.70564	0.065219	0.90572	0.964165	1	-1.0036	0.1584	0.1242	0.998328	0.992417	-3.0805
B4GAT1	0.082197	0.62008	0.956514	1	-3.001	0.11694	0.56687	0.977802	0.999999	-3.8352	0.0084016	0.99045	0.568775	1	-1.4081	0.15064	0.74075	0.998328	1	-3.2469
B9D1	0.76402	0.051305	1	0.982557	0.28341	0.79155	0.38823	0.999767	0.999999	-0.32151	0.079074	0.70864	0.988171	1	-0.26425	0.97453	0.012062	0.999943	0.901012	0.58975
B9D2	0.97257	0.48636	1	1	-0.11735	0.1375	0.013259	0.987328	0.913265	1.1122	0.6986	0.10016	1	0.990896	0.0074375	0.59303	0.28047	0.999943	1	-0.77961
BAALC	0.017377	0.14133	0.813042	1	-1.4845	0.63524	0.3615	0.999767	0.999999	-0.22543	0.20156	0.10715	1	0.994492	0.21531	0.031088	0.028588	0.886158	0.938811	-1.8171
BAAT	0.45923	0.56343	1	1	-2.0151	0.15992	0.83062	0.987328	0.999999	-3.4413	0.42028	0.020476	1	0.879843	0.2183	0.24609	0.82753	0.998328	1	-2.5251
BABAM1	0.81466	0.030444	1	0.969557	-0.38231	0.36392	0.54108	0.994461	0.999999	-1.4101	0.78371	0.24954	1	1	0.35554	0.94991	0.0054539	0.999943	0.901012	0.77887
BACE1	0.6723	0.084259	1	1	-0.72685	0.87381	0.20546	0.999767	0.999999	-0.079294	0.77678	0.043055	1	0.949339	0.14508	0.24743	0.22229	0.998328	1	-2.2248
BACE2	0.26854	0.15544	1	1	-0.68716	0.11132	0.22176	0.974782	0.999999	-0.43992	0.93547	0.10489	1	0.993009	0.27352	0.33054	0.58228	0.999619	1	-0.87189
BACH1	0.08688	0.78339	0.964274	1	-1.5248	0.025823	0.97418	0.871896	0.999999	-4.0446	0.078478	0.21451	0.988171	1	-0.15319	0.37533	0.23568	0.999943	1	-1.0194
BACH2	0.65818	0.83172	1	1	-1.1567	0.17092	0.19861	0.987328	0.999999	-2.3319	0.82663	0.22441	1	1	0.11883	0.14913	0.41445	0.997352	1	-2.49
BAD	0.28314	0.52505	1	1	-1.7099	0.25883	0.65806	0.988321	0.999999	-1.9946	0.67924	0.81904	1	1	-0.13687	0.089724	0.67658	0.971385	1	-2.7654
BAG1	0.92301	0.42007	1	1	0.03431	0.62726	0.18871	0.999767	0.999397	-1.0454	0.87166	0.13463	1	0.998212	0.01327	0.93241	0.22886	0.999943	1	-0.17834
BAG2	0.4753	0.074062	1	1	-1.1015	0.48258	0.76396	0.999767	0.999999	-1.6299	0.14721	0.18574	1	1	-0.59762	0.20193	0.0090342	0.998328	0.901012	-1.758
BAG3	0.063043	0.71587	0.938158	1	-1.1877	0.074506	0.54748	0.947793	0.999999	-1.7069	0.10298	0.21955	1	1	-0.42072	0.038975	0.30115	0.902618	1	-2.3971
BAG4	0.59418	0.7805	1	1	-1.5934	0.061902	0.9381	0.931869	0.999999	-3.0639	0.17814	0.82993	1	1	-0.62571	0.9678	0.69628	0.999943	1	-0.33675
BAG5	0.91493	0.28168	1	1	-0.34691	0.83167	0.043728	0.999767	0.977112	0.64671	0.79158	0.52638	1	1	-0.029649	0.4935	0.32627	0.999943	1	-1.1745
BAG6	0.06604	0.90372	0.942975	1	-2.2456	0.049204	0.9508	0.91654	0.999999	-2.1629	0.0013382	0.99866	0.248986	1	-1.4172	0.045109	0.67548	0.914704	1	-2.5955
BAGE2	0.22317	0.78881	1	1	-2.1014	0.43652	0.072301	0.995755	0.981209	-1.1117	0.0094743	0.80929	0.594614	1	-1.8219	0.28975	0.92076	0.998509	1	-1.8301
BAHCC1	0.67878	0.37806	1	1	-0.48155	0.65725	0.023575	0.999767	0.949847	-0.67638	0.39843	0.94981	1	1	-0.5244	0.78093	0.54717	0.999943	1	-0.32908
BAHD1	0.40499	0.51245	1	1	-0.89088	0.32934	0.20463	0.991354	0.999999	-1.1747	0.60499	0.19086	1	1	0.34358	0.19088	0.55701	0.998328	1	-1.7371
BAIAP2	0.16019	0.46174	0.99983	1	-0.68745	0.005205	0.93623	0.690639	0.999999	-2.3219	0.1054	0.46242	1	1	-0.3355	0.37105	0.3892	0.999943	1	-0.15911
BAIAP2L1	0.038554	0.13403	0.898535	1	-1.4985	0.0032547	0.81805	0.660071	0.999999	-4.694	0.79355	0.64859	1	1	-0.14507	0.31904	0.10822	0.998509	0.990562	0.0060267
BAIAP2L2	0.097148	0.47323	0.97843	1	-0.67945	0.0074429	0.054282	0.733632	0.979469	0.47069	0.89929	0.69171	1	1	0.074497	0.28521	0.42581	0.998509	1	-0.69598
BAIAP3	0.30725	0.1588	1	1	-0.92302	0.11241	0.033361	0.974782	0.966667	-0.65721	0.1148	0.16454	1	1	-0.32092	0.27728	0.70332	0.998509	1	-1.3388
BAK1	0.89386	0.039169	1	0.979344	0.38604	0.98481	0.028063	0.999767	0.957068	0.87552	0.88961	0.12226	1	0.995497	0.30997	0.82558	0.21495	0.999943	1	0.1834
BAMBI	0.50339	0.12719	1	1	-1.2091	0.28906	0.41238	0.988544	0.999999	-2.3329	0.87848	0.15051	1	1	-0.038197	0.58649	0.5442	0.999943	1	-1.4005
BANF1	0.53042	0.52301	1	1	-1.3782	0.55594	0.79458	0.999767	0.999999	-1.6421	0.069092	0.83032	0.975229	1	-1.5077	0.64341	0.63184	0.999943	1	-1.5563
BANF2	0.21894	0.8556	1	1	-1.1194	0.011377	0.97723	0.787495	0.999999	-3.4927	0.99488	0.030278	1	0.932572	0.57648	0.89783	0.60314	0.999943	1	-0.3959
BANK1	0.30496	0.29925	1	1	-0.39733	0.68406	0.090673	0.999767	0.981426	-0.19944	0.65134	0.46884	1	1	-0.08794	0.018078	0.62178	0.847999	1	-1.0855
BANP	0.56432	0.6429	1	1	-1.6292	0.53167	0.85756	0.999767	0.999999	-2.2572	0.14904	0.94289	1	1	-1.1845	0.66379	0.73092	0.999943	1	-1.7885
BAP1	0.64342	0.46375	1	1	-0.7194	0.34626	0.82523	0.991533	0.999999	-1.9558	0.54892	0.4261	1	1	-0.2265	0.72561	0.11675	0.999943	0.990562	-0.27147
BARD1	0.097697	0.56045	0.97843	1	-2.5036	0.46458	0.088795	0.998871	0.981209	-1.3533	0.0074579	0.65742	0.543221	1	-1.8145	0.027117	0.97288	0.874951	1	-2.797
BARHL1	0.33029	0.15439	1	1	-0.61234	0.24972	0.93693	0.987328	0.999999	-2.6151	0.97716	0.077577	1	0.973853	0.48214	0.41338	0.02879	0.999943	0.939324	-0.32037
BARHL2	0.53397	0.42609	1	1	-1.2779	0.95105	0.041841	0.999767	0.97597	1.0864	0.48463	0.10054	1	0.990896	-0.33987	0.23551	0.51522	0.998328	1	-2.7448
BARX1	0.49801	0.42547	1	1	-1.1531	0.46203	0.098631	0.998235	0.9848	-1.6527	0.37211	0.36757	1	1	-0.3023	0.25387	0.47498	0.998328	1	-1.4844
BARX2	0.19195	0.78447	1	1	-1.8216	0.27802	0.8021	0.988544	0.999999	-0.72176	0.48132	0.84871	1	1	-0.24466	0.22537	0.88738	0.998328	1	-2.4721
BASP1	0.23905	0.53711	1	1	-1.8558	0.31998	0.69693	0.990798	0.999999	-2.4316	0.39756	0.88528	1	1	-0.49842	0.21215	0.75218	0.998328	1	-2.0801
BATF	0.27954	0.032927	1	0.969557	-1.1417	0.25452	0.076124	0.987328	0.981209	-1.3717	0.88467	0.12116	1	0.995497	0.010354	0.36465	0.30083	0.999943	1	-1.5174
BATF2	0.19217	0.19064	1	1	-1.2679	0.030053	0.0096903	0.886322	0.900745	1.4718	0.73311	0.92603	1	1	-0.24723	0.17071	0.08447	0.998328	0.981359	-1.2016
BATF3	0.47505	0.6967	1	1	-1.1673	0.5011	0.21749	0.999767	0.999999	-1.4017	0.66376	0.074493	1	0.973853	0.57638	0.16222	0.53061	0.998328	1	-2.9355
BAX	0.96278	0.14377	1	1	-0.74166	0.95775	0.12486	0.999767	0.988742	0.063845	0.24577	0.54916	1	1	-0.48488	0.92732	0.24806	0.999943	1	-0.64384
BAZ1A	0.049569	0.95043	0.920179	1	-1.6488	0.11496	0.21059	0.974818	0.999999	-2.8979	0.87912	0.78871	1	1	0.1337	0.20523	0.76215	0.998328	1	-2.8567
BAZ1B	0.28971	0.05143	1	0.982557	-1.1121	0.35689	0.044061	0.992893	0.977112	-1.458	0.47972	0.018553	1	0.879843	0.62002	0.1807	0.12257	0.998328	0.992417	-2.4265
BAZ2A	0.091337	0.57466	0.971907	1	-2.0172	0.7147	0.76236	0.999767	0.999999	-0.022359	0.15133	0.80534	1	1	-0.20241	0.098664	0.80225	0.975436	1	-2.7572
BAZ2B	0.055146	0.94485	0.931232	1	-1.2079	0.26982	0.31394	0.988544	0.999999	-0.15114	0.96701	0.5421	1	1	0.21569	0.036163	0.96384	0.901565	1	-2.8286
BBC3	0.79235	0.56939	1	1	-0.34618	0.27921	0.80468	0.988544	0.999999	-3.1636	0.40413	0.020064	1	0.879843	0.82495	0.65478	0.033283	0.999943	0.947194	-0.13679
BBIP1	0.85466	0.2118	1	1	-0.43919	0.87177	0.58627	0.999767	0.999999	-0.7042	0.12556	0.13315	1	0.997908	-0.97358	0.88883	0.10125	0.999943	0.990562	-0.22366
BBOX1	0.40348	0.48611	1	1	-0.77019	0.17782	0.6564	0.987328	0.999999	-3.6655	0.53327	0.16006	1	1	0.11491	0.67305	0.058027	0.999943	0.970133	0.70349
BBS1	0.5774	0.68636	1	1	-1.3232	0.22267	0.71033	0.987328	0.999999	-2.4586	0.43026	0.54371	1	1	-0.28281	0.30486	0.45972	0.998509	1	-2.0874
BBS10	0.96787	0.16945	1	1	-0.054547	0.96943	0.16134	0.999767	0.995654	0.050585	0.77466	0.18931	1	1	0.24201	0.56491	0.1887	0.999943	1	-0.51361
BBS12	0.44896	0.015585	1	0.925721	-1.2373	0.20441	0.067858	0.987328	0.981209	-1.0491	0.96522	0.041952	1	0.949339	0.49533	0.23741	0.065304	0.998328	0.976846	-1.7924
BBS2	0.91819	0.28446	1	1	0.25087	0.89082	0.13375	0.999767	0.989868	0.13701	0.94152	0.057374	1	0.961496	0.49727	0.92709	0.59249	0.999943	1	-0.1779
BBS4	0.11584	0.7479	0.983842	1	-1.8621	0.2156	0.82444	0.987328	0.999999	-2.3319	0.055693	0.20003	0.941286	1	0.32225	0.12021	0.86172	0.984836	1	-2.1614
BBS5	0.99739	0.011958	1	0.900639	0.29976	0.97986	0.0050745	0.999767	0.845403	1.2198	0.99864	0.0013618	1	0.692374	0.49187	0.95312	0.15918	0.999943	0.999097	-0.032303
BBS7	0.75114	0.28031	1	1	-1.3286	0.94605	0.063263	0.999767	0.981209	0.50519	0.95485	0.05614	1	0.96115	0.45406	0.62114	0.6006	0.999943	1	-2.3898
BBS9	0.83512	0.57683	1	1	-0.4456	0.92338	0.60401	0.999767	0.999999	-0.13546	0.94394	0.14882	1	1	-0.017117	0.37504	0.64979	0.999943	1	-1.4675
BBX	0.29604	0.6327	1	1	-0.41851	0.10672	0.87396	0.972877	0.999999	-3.7458	0.21857	0.079753	1	0.973853	-0.045663	0.43087	0.046475	0.999943	0.958812	0.68935
BCAM	0.17896	0.53283	1	1	-1.7839	0.15282	0.29039	0.987328	0.999999	-1.5188	0.55253	0.13078	1	0.997158	0.014044	0.21895	0.85188	0.998328	1	-1.7097
BCAN	0.87617	0.091298	1	1	-0.45923	0.50579	0.0017904	0.999767	0.790995	0.28101	0.52416	0.43734	1	1	0.014688	0.66163	0.51563	0.999943	1	-0.79086
BCAP29	0.48764	0.45803	1	1	-1.5628	0.48949	0.59973	0.999767	0.999999	-2.3819	0.793	0.026767	1	0.910388	0.15104	0.56566	0.64953	0.999943	1	-2.1361
BCAP31	0.01312	0.90923	0.782061	1	-1.8243	0.12236	0.37123	0.982371	0.999999	-2.2249	0.11052	0.7334	1	1	-0.29157	0.13009	0.57992	0.993025	1	-3.0799
BCAR1	0.34484	0.77212	1	1	-1.1981	0.19639	0.90996	0.987328	0.999999	-2.3098	0.20994	0.52993	1	1	-0.17942	0.33017	0.83204	0.999619	1	-1.6608
BCAR3	0.16606	0.2137	1	1	-1.3119	0.057736	0.77774	0.924616	0.999999	-3.2848	0.22088	0.207	1	1	-0.12527	0.63345	0.50825	0.999943	1	-0.53561
BCAS1	0.4999	0.71312	1	1	-1.526	0.45669	0.30186	0.998158	0.999999	-2.065	0.21188	0.81629	1	1	-1.0118	0.27971	0.76876	0.998509	1	-2.2772
BCAS2	0.018637	0.97311	0.821829	1	-2.8995	0.60409	0.42648	0.999767	0.999999	-0.85363	0.00026339	0.99974	0.103878	1	-2.5708	0.039011	0.96099	0.902618	1	-3.2988
BCAS3	0.85036	0.27728	1	1	0.18688	0.60614	0.10216	0.999767	0.986955	-0.045366	0.96999	0.24304	1	1	0.29935	0.64266	0.44652	0.999943	1	0.188
BCAS4	0.41477	0.75645	1	1	-1.3951	0.02079	0.97921	0.84697	0.999999	-3.582	0.64464	0.74089	1	1	-0.17605	0.5503	0.010214	0.999943	0.901012	-1.5975
BCAT1	0.12329	0.87782	0.986506	1	-1.4988	0.13632	0.83352	0.987328	0.999999	-3.2481	0.30652	0.12748	1	0.9961	-0.36737	0.091682	0.096431	0.973159	0.990562	-2.6806
BCAT2	0.095042	0.79691	0.975143	1	-1.1294	0.30796	0.66639	0.989952	0.999999	-0.85331	0.02545	0.58252	0.790089	1	-0.41781	0.054504	0.79048	0.930064	1	-0.80265
BCCIP	0.031818	0.85841	0.879232	1	-1.939	0.032113	0.92535	0.889349	0.999999	-2.4179	0.017982	0.54822	0.715169	1	-1.3213	0.069984	0.80623	0.951588	1	-2.2585
BCDIN3D	0.86517	0.74527	1	1	-1.4694	0.92559	0.37099	0.999767	0.999999	-1.6968	0.75421	0.88803	1	1	-0.59098	0.80546	0.7595	0.999943	1	-1.9106
BCHE	0.21771	0.030507	1	0.969557	-1.1715	0.35012	0.0045309	0.992233	0.845403	-0.15554	0.42563	0.91975	1	1	-0.41074	0.31662	0.068296	0.998509	0.978875	-1.5955
BCKDHA	0.741	0.23098	1	1	-0.49014	0.87971	0.19637	0.999767	0.999999	0.34647	0.13325	0.49157	1	1	-0.385	0.43695	0.49039	0.999943	1	-0.71154
BCKDHB	0.87172	0.12724	1	1	0.039027	0.81556	0.057035	0.999767	0.979469	0.76696	0.57365	0.70413	1	1	0.12554	0.87857	0.27217	0.999943	1	-0.017536
BCKDK	0.26157	0.9215	1	1	-1.5969	0.20727	0.36876	0.987328	0.999999	-2.1664	0.36913	0.80182	1	1	-0.43017	0.12675	0.65933	0.991065	1	-2.8317
BCL10	0.67075	0.55919	1	1	-0.76296	0.24862	0.90337	0.987328	0.999999	-3.2805	0.48841	0.013694	1	0.866681	0.76842	0.77457	0.30477	0.999943	1	-0.70278
BCL11A	0.91372	0.29565	1	1	-0.26023	0.036674	0.063732	0.890887	0.981209	-0.23434	0.48287	0.024503	1	0.897154	0.41031	0.51617	0.10986	0.999943	0.990562	0.20851
BCL11B	0.98371	0.1205	1	1	-0.31842	0.94117	0.1013	0.999767	0.986955	-0.13709	0.14712	0.22831	1	1	0.26441	0.66987	0.12827	0.999943	0.992417	-0.90224
BCL2	0.65715	0.55468	1	1	-0.88777	0.85748	0.044186	0.999767	0.977112	0.94344	0.90991	0.041512	1	0.949339	0.25624	0.84168	0.82902	0.999943	1	-1.893
BCL2A1	0.014071	0.92714	0.786696	1	-1.7983	0.024057	0.32009	0.863076	0.999999	-1.1643	0.077033	0.19811	0.987319	1	0.24172	0.0043281	0.99567	0.679327	1	-3.306
BCL2L1	0.51617	0.47629	1	1	-1.5653	0.53167	0.0061071	0.999767	0.865305	-0.17131	0.098858	0.86511	1	1	-1.3258	0.61622	0.7354	0.999943	1	-2.3571
BCL2L10	0.66537	0.47198	1	1	-0.3049	0.97288	0.30534	0.999767	0.999999	0.31085	0.94397	0.075146	1	0.973853	0.39106	0.2083	0.71387	0.998328	1	-1.2858
BCL2L11	0.18734	0.026463	1	0.956353	-1.2074	0.81335	0.034771	0.999767	0.966667	0.81276	0.79226	0.13152	1	0.997379	0.20969	0.039408	0.26288	0.903776	1	-2.874
BCL2L12	0.47278	0.099634	1	1	-0.93573	0.44797	0.0078024	0.996275	0.880131	-0.67102	0.22635	0.045059	1	0.949339	-0.48498	0.57723	0.77231	0.999943	1	-1.2305
BCL2L13	0.049379	0.60602	0.920004	1	-2.3778	0.58315	0.16581	0.999767	0.996791	0.17004	0.031717	0.84988	0.834754	1	-0.82132	0.028686	0.80107	0.885287	1	-3.5324
BCL2L14	0.42353	0.39506	1	1	-0.64646	0.2214	0.059542	0.987328	0.98067	0.42214	0.3553	0.52164	1	1	-0.093926	0.11919	0.36132	0.984498	1	-1.2503
BCL2L15	0.66902	0.029203	1	0.969557	-0.68483	0.95417	0.0075823	0.999767	0.873123	1.582	0.52561	0.0079757	1	0.821324	0.69896	0.55434	0.10952	0.999943	0.990562	-1.0586
BCL2L2	0.11006	0.73798	0.982531	1	-1.0772	0.00026906	0.99626	0.434181	0.999999	-4.1226	0.46128	0.71955	1	1	-0.042092	0.90284	0.11197	0.999943	0.990562	0.29816
BCL2L2-PABPN1	0.18489	0.51447	1	1	-2.5699	0.02903	0.97097	0.878797	0.999999	-3.2616	0.046456	0.74713	0.910387	1	-1.4889	0.26122	0.17206	0.998328	1	-2.9698
BCL3	0.07606	0.51435	0.954338	1	-1.0833	0.11392	0.65365	0.974782	0.999999	-1.4988	0.86793	0.61223	1	1	-0.16201	0.082363	0.73282	0.965152	1	-1.8125
BCL6	0.052292	0.50922	0.927639	1	-1.145	0.00030491	0.9692	0.457973	0.999999	-3.2611	0.015278	0.90599	0.682102	1	-0.60874	0.59719	0.39336	0.999943	1	0.058736
BCL6B	0.38551	0.79914	1	1	-0.90057	0.33213	0.69423	0.991354	0.999999	-0.80128	0.095077	0.79565	1	1	-0.70085	0.50353	0.77663	0.999943	1	-0.83995
BCL7A	0.19174	0.15329	1	1	-1.3448	0.10089	0.17914	0.971563	0.997963	-0.86271	0.43681	0.65926	1	1	-0.087812	0.052012	0.29346	0.930064	1	-2.3945
BCL7B	0.11455	0.005144	0.982895	0.846415	-0.24083	0.93042	0.016115	0.999767	0.924894	1.1413	0.22992	0.26645	1	1	-0.20778	0.039938	0.06952	0.903776	0.978875	-0.65785
BCL7C	0.64613	0.1848	1	1	-0.92374	0.22601	0.51429	0.987328	0.999999	-2.2288	0.40114	0.67661	1	1	-0.12759	0.93657	0.072273	0.999943	0.978875	0.35166
BCL9	0.45075	0.61735	1	1	-0.73407	0.11262	0.86213	0.974782	0.999999	-1.1884	0.8579	0.59896	1	1	0.2193	0.86331	0.63512	0.999943	1	-0.1923
BCL9L	0.89933	0.42387	1	1	-0.99694	0.60774	0.72821	0.999767	0.999999	-1.4595	0.66069	0.66539	1	1	0.17074	0.83091	0.1185	0.999943	0.991165	-0.53581
BCLAF1	0.41163	0.6788	1	1	-1.9497	0.41261	0.76202	0.995715	0.999999	-2.0038	0.31774	0.56412	1	1	-0.13977	0.62106	0.75029	0.999943	1	-2.3362
BCO1	0.178	0.39697	1	1	-0.28192	0.94915	0.60602	0.999767	0.999999	0.019588	0.65281	0.1394	1	1	0.12066	0.017778	0.47658	0.847999	1	-0.8203
BCO2	0.060877	0.91107	0.934385	1	-2.5966	0.033995	0.96601	0.890887	0.999999	-3.6732	0.53286	0.60641	1	1	-0.060651	0.11816	0.9229	0.983957	1	-3.0838
BCOR	0.17527	0.75281	1	1	-1.9132	0.2783	0.76363	0.988544	0.999999	-2.4735	0.42857	0.22844	1	1	-0.050944	0.1773	0.85915	0.998328	1	-2.3259
BCORL1	0.28735	0.42792	1	1	-0.76316	0.46584	0.82839	0.998872	0.999999	-0.83325	0.88792	0.7851	1	1	0.010564	0.13064	0.50868	0.993025	1	-1.4413
BCR	0.17199	0.90746	1	1	-1.9667	0.023418	0.97658	0.863076	0.999999	-3.244	0.48017	0.74255	1	1	0.044415	0.21993	0.854	0.998328	1	-2.062
BCS1L	0.17393	0.8478	1	1	-2.4097	0.62144	0.86947	0.999767	0.999999	-1.7444	0.008281	0.99172	0.56504	1	-1.8023	0.21909	0.85112	0.998328	1	-3.1612
BDH1	0.38612	0.077519	1	1	-0.66248	0.98685	0.012876	0.999767	0.907229	0.90747	0.78288	0.0014568	1	0.692374	0.77003	0.18208	0.75058	0.998328	1	-2.0975
BDH2	0.094443	0.67312	0.974056	1	-1.2806	0.057654	0.8167	0.924616	0.999999	-1.5666	0.81373	0.15807	1	1	0.095062	0.084711	0.90112	0.965803	1	-2.2532
BDKRB1	0.28414	0.48202	1	1	-0.75645	0.55759	0.092801	0.999767	0.983196	0.29354	0.11311	0.30733	1	1	-0.25754	0.05321	0.83258	0.930064	1	-2.0237
BDKRB2	0.2814	0.0051483	1	0.846415	0.47902	0.3171	0.3393	0.990798	0.999999	0.13999	0.99024	0.0045227	1	0.78385	0.59818	0.23602	0.021901	0.998328	0.922449	0.35804
BDP1	0.96984	0.032522	1	0.969557	0.09125	0.93346	0.022807	0.999767	0.949847	0.95098	0.99368	0.1527	1	1	0.46884	0.83946	0.13661	0.999943	0.995587	-0.80187
BEAN1	0.33773	0.86583	1	1	-1.0399	0.96922	0.0039054	0.999767	0.845403	1.4011	0.91493	0.044276	1	0.949339	0.3503	0.0032611	0.99674	0.640855	1	-3.35
BECN1	0.25101	0.78103	1	1	-2.2743	0.19356	0.44389	0.987328	0.999999	-3.238	0.45404	0.78648	1	1	-0.44799	0.18773	0.89321	0.998328	1	-2.516
BECN2	0.62851	0.66069	1	1	-1.493	0.44972	0.62087	0.996748	0.999999	-2.4123	0.56845	0.081063	1	0.973853	0.5675	0.61884	0.18574	0.999943	1	-2.1938
BEGAIN	0.11156	0.52973	0.982531	1	-0.91615	0.57084	0.14588	0.999767	0.989868	0.37538	0.16048	0.42633	1	1	-0.076559	0.050054	0.94474	0.922803	1	-1.9054
BEND2	0.035941	0.96406	0.893715	1	-1.2783	0.0013353	0.93613	0.597686	0.999999	-4.4428	0.58919	0.76461	1	1	-0.12434	0.34913	0.25359	0.9997	1	-0.21508
BEND3	0.64542	0.50341	1	1	-1.0663	0.82994	0.34403	0.999767	0.999999	0.2864	0.68727	0.10283	1	0.99104	0.14328	0.30625	0.9364	0.998509	1	-2.0722
BEND4	0.023321	0.57278	0.857665	1	-0.8874	0.02469	0.03207	0.866357	0.966667	-0.14896	0.60584	0.92515	1	1	-0.20477	0.027222	0.59776	0.876603	1	-2.4655
BEND5	0.038155	0.59178	0.89822	1	-0.99509	0.013378	0.98662	0.804071	0.999999	-2.6854	0.003894	0.1909	0.408766	1	0.1216	0.18843	0.46472	0.998328	1	-1.1337
BEND6	0.26198	0.37853	1	1	-1.1146	0.7826	0.024503	0.999767	0.949847	1.0047	0.46482	0.95812	1	1	-0.24252	0.2548	0.64309	0.998328	1	-1.4464
BEND7	0.29582	0.82958	1	1	-1.5371	0.23748	0.82593	0.987328	0.999999	-2.2563	0.019227	0.62942	0.728648	1	-1.3858	0.56445	0.63486	0.999943	1	-1.6896
BEST1	0.0065104	0.99349	0.682512	1	-2.5258	0.019869	0.98013	0.844964	0.999999	-4.033	0.13982	0.79234	1	1	-0.78038	0.010034	0.98997	0.788651	1	-3.2051
BEST2	0.82246	0.17143	1	1	-1.4336	0.68134	0.15069	0.999767	0.990734	-0.71725	0.89079	0.041889	1	0.949339	0.61518	0.53333	0.52232	0.999943	1	-2.3133
BEST3	0.88516	0.36526	1	1	-1.2297	0.84458	0.069237	0.999767	0.981209	0.94809	0.98718	0.64608	1	1	0.30244	0.64633	0.75362	0.999943	1	-2.0744
BEST4	0.0053618	0.99464	0.659584	1	-2.5658	0.056137	0.78427	0.924616	0.999999	-3.8952	0.11661	0.48533	1	1	-0.78483	0.011405	0.98859	0.810899	1	-3.0659
BET1	0.31046	0.61047	1	1	-1.7256	0.23644	0.9221	0.987328	0.999999	-3.3968	0.847	0.71363	1	1	-0.069119	0.41113	0.098057	0.999943	0.990562	-2.1248
BET1L	0.024584	0.97542	0.859162	1	-1.8355	0.026479	0.97352	0.871967	0.999999	-3.5862	0.1042	0.59901	1	1	-1.1011	0.24676	0.20635	0.998328	1	-2.5367
BEX1	0.96275	0.13953	1	1	0.14692	0.97414	0.0014283	0.999767	0.790995	1.9805	0.62043	0.024386	1	0.897154	0.43908	0.64903	0.57095	0.999943	1	-0.83217
BEX2	0.21666	0.034337	1	0.969557	-0.7614	0.99919	0.00081149	0.999767	0.719649	1.1233	0.093171	0.16819	1	1	-0.42504	0.11387	0.083436	0.983159	0.981359	-1.9932
BEX4	0.75557	0.3713	1	1	-0.0041537	0.98769	0.089597	0.999767	0.981209	0.27883	0.63299	0.10063	1	0.990896	0.10971	0.47275	0.34169	0.999943	1	-0.84164
BEX5	0.16236	0.5046	0.99983	1	-2.6037	0.16483	0.67157	0.987328	0.999999	-3.388	0.16174	0.14345	1	1	-0.6045	0.21993	0.04441	0.998328	0.958602	-3.1601
BFAR	0.0031213	0.16016	0.55538	1	-2.142	0.00043897	0.76598	0.519554	0.999999	-2.9082	0.65438	0.48761	1	1	-0.20627	0.17306	0.25963	0.998328	1	-1.6912
BFSP1	0.99126	0.48949	1	1	-0.2174	0.95866	0.031728	0.999767	0.966667	0.51793	0.74792	0.62464	1	1	-0.091056	0.83898	0.55344	0.999943	1	-0.35296
BFSP2	0.022493	0.97751	0.849224	1	-1.936	0.14455	0.90928	0.987328	0.999999	-3.7926	0.09601	0.44116	1	1	-0.63212	0.18833	0.48768	0.998328	1	-3.0108
BGLAP	0.41127	0.24535	1	1	-0.21895	0.10035	0.72562	0.971325	0.999999	-1.9682	0.30162	0.82063	1	1	-0.33004	0.52358	0.0061236	0.999943	0.901012	0.8624
BGN	0.14909	0.53606	0.998369	1	-1.7672	0.085274	0.098822	0.954435	0.9848	0.22368	0.074403	0.25835	0.985289	1	-0.36746	0.2702	0.45564	0.998509	1	-2.3018
BHLHA15	0.30359	0.039625	1	0.979344	0.18344	0.079972	0.2014	0.950523	0.999999	-0.17237	0.74534	0.60329	1	1	-0.011198	0.32669	0.13406	0.998965	0.992417	0.26558
BHLHA9	0.36062	0.70211	1	1	-1.0719	0.15498	0.46336	0.987328	0.999999	-0.41258	0.89769	0.73028	1	1	-0.12331	0.3247	0.76289	0.998803	1	-0.78161
BHLHB9	0.12004	0.29206	0.984101	1	-1.7801	0.028969	0.84059	0.878797	0.999999	-4.0514	0.26739	0.088506	1	0.981244	0.015077	0.34853	0.57786	0.9997	1	-0.87385
BHLHE22	0.46294	0.14657	1	1	-0.053695	0.84402	0.076937	0.999767	0.981209	0.47962	0.39616	0.29862	1	1	-0.26798	0.49115	0.12896	0.999943	0.992417	0.21192
BHLHE23	0.075109	0.93364	0.953528	1	-1.7824	0.27149	0.79688	0.988544	0.999999	-1.3308	0.33262	0.7562	1	1	-0.028327	0.20847	0.70993	0.998328	1	-2.601
BHLHE40	0.26575	0.08677	1	1	-0.017035	0.94491	0.027976	0.999767	0.957068	0.57133	0.52797	0.18427	1	1	0.16852	0.13893	0.12046	0.993918	0.991165	-0.65999
BHLHE41	0.12077	0.067267	0.984101	1	-1.0451	0.40897	0.091693	0.995715	0.982629	0.54177	0.012871	0.71704	0.64936	1	-0.92244	0.07543	0.1126	0.959443	0.990562	-1.9096
BHMT	0.05842	0.94158	0.934385	1	-1.5223	0.025033	0.97497	0.866357	0.999999	-2.1098	0.71681	0.33692	1	1	-0.14069	0.080994	0.88344	0.965152	1	-2.2574
BHMT2	0.22814	0.8476	1	1	-1.3355	0.050735	0.32002	0.920622	0.999999	-1.8641	0.12385	0.25438	1	1	-0.31992	0.1381	0.39411	0.993918	1	-1.328
BICC1	0.19903	0.62634	1	1	-1.6708	0.0087036	0.9913	0.754834	0.999999	-3.9116	0.36794	0.14754	1	1	-0.099276	0.066257	0.086481	0.944489	0.983656	-2.0834
BICD1	6.8473e-05	0.99993	0.135096	1	-2.0212	0.20749	0.89962	0.987328	0.999999	-0.93489	0.91324	0.89681	1	1	-0.13327	8.7858e-05	0.99991	0.281294	1	-3.5322
BICD2	0.076923	0.73817	0.954338	1	-2.1963	0.39191	0.54608	0.995715	0.999999	-1.6642	0.50801	0.5287	1	1	-0.33918	0.13327	0.77982	0.993025	1	-3.5243
BID	0.12114	0.68486	0.984351	1	-1.1099	0.17434	0.76432	0.987328	0.999999	-1.6053	0.89289	0.44801	1	1	0.053062	0.083452	0.35305	0.965152	1	-1.4177
BIK	0.17726	0.58953	1	1	-1.3475	0.43351	0.06063	0.995755	0.981209	0.58483	0.74741	0.67075	1	1	0.065944	0.083892	0.64055	0.965152	1	-2.0782
BIN1	0.055423	0.52638	0.931232	1	-1.2619	0.0012175	0.20964	0.585559	0.999999	-4.2097	0.99846	0.0015414	1	0.692374	0.47474	0.083823	0.41604	0.965152	1	-0.85858
BIN2	0.087931	0.91653	0.965282	1	-1.8112	0.55596	0.14425	0.999767	0.989868	0.14051	0.25856	0.74863	1	1	0.010653	0.055178	0.50482	0.930064	1	-3.2783
BIN3	0.82275	0.028148	1	0.969557	0.13059	0.59542	0.45541	0.999767	0.999999	-0.65336	0.61024	0.08371	1	0.977737	0.43938	0.80228	0.037954	0.999943	0.957873	0.20307
BIRC2	0.084593	0.72098	0.958631	1	-1.8523	0.10691	0.92285	0.972877	0.999999	-2.5456	0.11681	0.83876	1	1	-0.52783	0.488	0.58137	0.999943	1	-0.62112
BIRC3	0.0073523	0.99265	0.699581	1	-2.2571	0.038269	0.40718	0.89708	0.999999	-2.8578	0.59887	0.56539	1	1	-0.39597	0.0063329	0.99367	0.712464	1	-3.4974
BIRC5	0.77525	0.71369	1	1	-1.1933	0.82118	0.8928	0.999767	0.999999	-1.5506	0.33258	0.64963	1	1	-1.1653	0.85729	0.79772	0.999943	1	-1.3442
BIRC6	0.28396	0.1043	1	1	-1.4452	0.32088	0.29493	0.990798	0.999999	-1.802	0.097778	0.4237	1	1	-0.54959	0.52565	0.40011	0.999943	1	-1.1623
BIRC7	0.57229	0.31116	1	1	-1.1182	0.50688	0.6749	0.999767	0.999999	-0.95193	0.092835	0.87313	1	1	-0.095859	0.53827	0.082635	0.999943	0.981359	-1.0948
BIRC8	0.33752	0.49502	1	1	-1.1036	0.36524	0.11005	0.994635	0.98736	-1.2938	0.031124	0.69795	0.830118	1	-0.571	0.57263	0.58311	0.999943	1	-1.3231
BIVM	0.60729	0.7892	1	1	-1.1408	0.30056	0.82278	0.989743	0.999999	-2.2353	0.96583	0.1752	1	1	0.41303	0.63971	0.86552	0.999943	1	-1.2887
BIVM-ERCC5	0.88835	0.032155	1	0.969557	-0.17083	0.88574	0.015056	0.999767	0.924894	1.3343	0.53519	0.0066872	1	0.806361	0.6261	0.64404	0.5879	0.999943	1	-1.5581
BLCAP	0.63035	0.28883	1	1	0.012628	0.66672	0.75129	0.999767	0.999999	-0.29073	0.46326	0.015328	1	0.869641	0.51617	0.29477	0.023473	0.998509	0.92531	-0.0067264
BLID	0.12957	0.28498	0.989497	1	0.046057	0.19134	0.1197	0.987328	0.987605	0.38501	0.98873	0.23618	1	1	0.2865	0.19372	0.55984	0.998328	1	-0.44865
BLK	0.57014	0.73679	1	1	-1.2295	0.23583	0.81848	0.987328	0.999999	-2.111	0.92103	0.17093	1	1	0.35056	0.50825	0.63808	0.999943	1	-1.8498
BLM	0.65333	0.80039	1	1	-1.6247	0.054929	0.94507	0.924616	0.999999	-3.6039	0.63722	0.76248	1	1	0.025482	0.71715	0.52446	0.999943	1	-1.2324
BLMH	0.23346	0.051542	1	0.982557	-0.5109	0.060384	0.24251	0.926341	0.999999	-1.883	0.83867	0.14786	1	1	0.21681	0.67488	0.081295	0.999943	0.981359	0.42061
BLNK	0.29549	0.65176	1	1	-1.3336	0.39292	0.19898	0.995715	0.999999	-0.38835	0.96607	0.67417	1	1	0.19153	0.075962	0.56514	0.959941	1	-2.2122
BLOC1S1	0.26509	0.77336	1	1	-1.4103	0.23762	0.036549	0.987328	0.966667	-1.5894	0.26352	0.93084	1	1	-0.72468	0.33557	0.28201	0.999619	1	-2.4384
BLOC1S2	0.43832	0.0010068	1	0.730524	-1.2862	0.45548	0.72225	0.997981	0.999999	-2.2725	0.9091	0.0024512	1	0.741945	0.28652	0.50393	0.0011101	0.999943	0.803154	-1.641
BLOC1S3	0.95265	0.31541	1	1	-0.11364	0.99392	0.0060828	0.999767	0.865305	1.2105	0.10198	0.22574	1	1	-0.41023	0.94608	0.42096	0.999943	1	-0.88998
BLOC1S4	0.50249	0.3686	1	1	-0.39291	0.75868	0.082642	0.999767	0.981209	0.52777	0.75652	0.82662	1	1	0.041998	0.44083	0.45646	0.999943	1	-1.002
BLOC1S5	0.062397	0.9376	0.936405	1	-1.447	0.21046	0.20737	0.987328	0.999999	-0.37875	0.088353	0.72145	0.999389	1	-0.80399	0.30071	0.58757	0.998509	1	-1.9603
BLOC1S6	0.10394	0.2538	0.982531	1	-0.46756	0.057843	0.038585	0.924616	0.970384	0.64324	0.94779	0.12346	1	0.995497	0.015863	0.04011	0.72979	0.904023	1	-0.40815
BLVRA	0.37318	0.48833	1	1	-1.3174	0.88268	0.036824	0.999767	0.966667	0.91103	0.077898	0.83918	0.988171	1	-0.77319	0.41653	0.6449	0.999943	1	-1.4336
BLVRB	0.17443	0.92862	1	1	-2.5848	0.030285	0.96972	0.886755	0.999999	-3.4949	0.010905	0.84445	0.618799	1	-1.8179	0.26886	0.92296	0.998509	1	-2.3618
BLZF1	0.79338	0.40205	1	1	-0.90458	0.27347	0.52627	0.988544	0.999999	-2.3056	0.066253	0.78965	0.965873	1	-0.86905	0.85473	0.050834	0.999943	0.960595	-0.9341
BMF	0.093296	0.29278	0.972972	1	-1.3077	0.11843	0.63266	0.979564	0.999999	-0.55763	0.80506	0.91435	1	1	-0.18371	0.14786	0.23365	0.996064	1	-1.1089
BMI1	0.14244	0.39909	0.996439	1	-1.7188	0.20636	0.90648	0.987328	0.999999	-2.9115	0.80979	0.33037	1	1	0.06367	0.24361	0.58434	0.998328	1	-2.2512
BMP1	0.78154	0.13115	1	1	-0.70425	0.78198	0.19321	0.999767	0.999999	-0.47338	0.35691	0.44276	1	1	-0.41793	0.84719	0.31708	0.999943	1	-1.1329
BMP10	0.74928	0.18201	1	1	0.021917	0.99312	0.0068809	0.999767	0.865939	0.4467	0.36012	0.40096	1	1	-0.011162	0.38634	0.37719	0.999943	1	0.19174
BMP15	0.9932	0.097961	1	1	0.0032415	0.64827	0.07076	0.999767	0.981209	0.51576	0.92085	0.90047	1	1	-0.041381	0.84209	0.10162	0.999943	0.990562	0.35582
BMP2	0.93885	0.45147	1	1	-0.37111	0.29442	0.32287	0.988668	0.999999	-0.58981	0.79271	0.57412	1	1	-0.12223	0.90856	0.075475	0.999943	0.980935	-0.031603
BMP2K	0.42531	0.47128	1	1	-0.56314	0.19596	0.87812	0.987328	0.999999	-0.49646	0.64649	0.15377	1	1	0.25477	0.16648	0.47013	0.998328	1	-1.1824
BMP3	0.85478	0.025389	1	0.956353	0.041882	0.99696	0.0030363	0.999767	0.843295	0.77404	0.056583	0.86333	0.946737	1	-0.13938	0.79841	0.12714	0.999943	0.992417	-0.17094
BMP4	0.85067	0.12892	1	1	-0.23786	0.42216	0.22989	0.995755	0.999999	-0.11506	0.89435	0.59494	1	1	-0.089355	0.62383	0.12906	0.999943	0.992417	-0.67013
BMP5	0.019102	0.5349	0.827944	1	-0.020684	0.72616	0.092833	0.999767	0.983216	0.16613	0.64483	0.58914	1	1	0.025811	0.0045119	0.26747	0.682279	1	-0.35613
BMP6	0.045458	0.84649	0.913315	1	-2.3148	0.093723	0.87664	0.963154	0.999999	-3.4667	0.05463	0.39881	0.940416	1	-0.85012	0.10126	0.86835	0.976001	1	-2.702
BMP7	0.12005	0.48846	0.984101	1	-1.5149	0.14815	0.62188	0.987328	0.999999	-2.5269	0.020274	0.52785	0.740806	1	-0.73012	0.1445	0.42377	0.996064	1	-1.8978
BMP8A	0.70694	0.33517	1	1	-1.1476	0.63009	0.59265	0.999767	0.999999	-1.3801	0.74432	0.31917	1	1	0.048069	0.76205	0.74523	0.999943	1	-1.4855
BMP8B	0.56859	0.6324	1	1	-1.0538	0.6287	0.025426	0.999767	0.949847	0.86909	0.46639	0.83087	1	1	-0.17568	0.19516	0.71699	0.998328	1	-1.5874
BMPER	0.46345	0.75983	1	1	-1.7627	0.3725	0.11054	0.995476	0.98736	0.65891	0.07704	0.74304	0.987319	1	-1.0494	0.58533	0.81239	0.999943	1	-1.7654
BMPR1A	0.065456	0.82869	0.94245	1	-2.1683	0.15471	0.75709	0.987328	0.999999	-3.1451	0.3217	0.58541	1	1	-0.43515	0.083565	0.7888	0.965152	1	-2.9327
BMPR1B	0.001817	0.99818	0.493297	1	-2.0756	0.00078065	0.99922	0.565961	0.999999	-4.6084	0.17952	0.67144	1	1	0.034172	0.017972	0.98203	0.847999	1	-1.9334
BMPR2	0.13388	0.28213	0.990897	1	-1.7177	0.09601	0.85078	0.967072	0.999999	-1.8719	0.58643	0.23149	1	1	-0.16992	0.049452	0.3438	0.921558	1	-2.4673
BMS1	0.56399	0.68841	1	1	-1.6736	0.42754	0.91925	0.995755	0.999999	-2.7276	0.84412	0.24095	1	1	-0.27605	0.62657	0.85164	0.999943	1	-1.9483
BMX	0.58056	0.23555	1	1	-0.5187	0.76779	0.68783	0.999767	0.999999	0.074723	0.57897	0.031476	1	0.938346	0.37019	0.036046	0.56312	0.901565	1	-1.1114
BNC1	0.27339	0.87071	1	1	-1.6882	0.33777	0.06925	0.991354	0.981209	-0.66533	0.12341	0.89109	1	1	-0.42484	0.21642	0.90828	0.998328	1	-2.5949
BNC2	0.21744	0.44283	1	1	-1.3553	0.088172	0.75003	0.956174	0.999999	-2.5368	0.85537	0.74959	1	1	-0.082421	0.54828	0.18498	0.999943	1	-1.1816
BNIP1	0.079821	0.92596	0.956514	1	-2.7132	0.046872	0.95313	0.914591	0.999999	-3.7852	0.020266	0.77693	0.740806	1	-1.1809	0.11516	0.91929	0.983428	1	-3.0273
BNIP2	0.27473	0.3817	1	1	-2.0472	0.44414	0.21083	0.996175	0.999999	-1.553	0.030419	0.95318	0.824399	1	-1.5882	0.40196	0.598	0.999943	1	-2.7224
BNIP3	0.30981	0.29561	1	1	-1.4883	0.096443	0.083775	0.967072	0.981209	-3.1738	0.98598	0.060039	1	0.962652	0.25231	0.4265	0.69992	0.999943	1	-1.7616
BNIP3L	0.95215	0.67948	1	1	-0.35271	0.9308	0.25361	0.999767	0.999999	0.29712	0.2356	0.8765	1	1	-0.39493	0.51711	0.60187	0.999943	1	-0.40679
BNIPL	0.24594	0.92293	1	1	-1.7979	0.10766	0.38219	0.972877	0.999999	-3.627	0.044645	0.88833	0.900103	1	-1.2247	0.27732	0.43992	0.998509	1	-2.1484
BOC	0.15798	0.62288	0.99983	1	-1.4602	0.22167	0.24616	0.987328	0.999999	-2.2258	0.46193	0.51242	1	1	-0.078473	0.35246	0.68454	0.999943	1	-1.9135
BOD1	0.84296	0.23009	1	1	-0.74267	0.21025	0.33394	0.987328	0.999999	-0.21045	0.76904	0.20515	1	1	0.39559	0.67818	0.053808	0.999943	0.965119	0.20753
BOD1L1	0.25247	0.60689	1	1	-0.88127	0.20029	0.058117	0.987328	0.979469	0.59063	0.91704	0.12684	1	0.9961	0.23085	0.010823	0.78642	0.79667	1	-2.596
BOD1L2	0.11811	0.38737	0.983842	1	-0.32957	0.96881	0.092787	0.999767	0.983196	0.13367	0.76193	0.61828	1	1	-0.085241	0.034538	0.47788	0.901565	1	-0.6244
BOK	0.093837	0.73147	0.973708	1	-1.0613	0.11978	0.4121	0.980138	0.999999	-1.7641	0.32416	0.77368	1	1	-0.2807	0.069911	0.86509	0.951218	1	-1.7771
BOLA1	0.036348	0.35439	0.895934	1	-1.4693	0.06604	0.22929	0.939784	0.999999	-0.7669	0.46704	0.2612	1	1	0.063627	0.068159	0.73915	0.947239	1	-3.0089
BOLA2	0.99327	0.03539	1	0.971911	0.36613	0.92126	0.092777	0.999767	0.983196	0.53354	0.97054	0.0045432	1	0.78385	0.81007	0.98165	0.15773	0.999943	0.999097	0.42518
BOLA2B	0.92033	0.27115	1	1	-0.84987	0.60299	0.20721	0.999767	0.999999	-1.1695	0.58464	0.8948	1	1	-0.07697	0.8092	0.34658	0.999943	1	-1.2448
BOLA3	0.46514	0.63642	1	1	-1.2272	0.93057	0.2576	0.999767	0.999999	0.25137	0.18179	0.94071	1	1	-0.50361	0.49604	0.72572	0.999943	1	-1.7319
BOLL	0.027398	0.9726	0.868002	1	-1.6726	0.020619	0.36066	0.84697	0.999999	-4.2678	0.9907	0.01133	1	0.845436	0.60485	0.22277	0.61743	0.998328	1	-1.7826
BOP1	0.20822	0.72537	1	1	-2.0513	0.89763	0.72559	0.999767	0.999999	-0.85297	0.022073	0.96062	0.757828	1	-1.3861	0.35966	0.78227	0.999943	1	-2.2348
BORA	0.19074	0.46517	1	1	-2.161	0.22924	0.87476	0.987328	0.999999	-2.4973	0.14262	0.91044	1	1	-0.61338	0.24034	0.037051	0.998328	0.957873	-2.689
BPGM	0.036715	0.96329	0.897986	1	-1.7441	0.31246	0.9179	0.990175	0.999999	-1.6516	0.46627	0.23246	1	1	0.166	0.030593	0.96941	0.886158	1	-2.744
BPHL	0.98586	0.020424	1	0.941147	0.053366	0.98159	0.049122	0.999767	0.979347	0.96837	0.99397	0.0062382	1	0.804685	0.62725	0.82314	0.14235	0.999943	0.996016	-0.73065
BPI	0.14925	0.6561	0.998369	1	-1.5206	0.067335	0.076352	0.940516	0.981209	-3.9843	0.93053	0.91224	1	1	-0.14051	0.61395	0.47237	0.999943	1	-1.7401
BPIFA1	0.80682	0.21267	1	1	-0.25474	0.19423	0.035326	0.987328	0.966667	-0.30059	0.3778	0.86702	1	1	-0.087029	0.98421	0.057269	0.999943	0.967328	0.11456
BPIFA2	0.82603	0.27679	1	1	-0.62333	0.39803	0.80503	0.995715	0.999999	-1.0219	0.96964	0.15167	1	1	0.21184	0.51447	0.47329	0.999943	1	-1.3218
BPIFA3	0.16779	0.10368	1	1	-0.12641	0.9759	0.74595	0.999767	0.999999	0.049664	0.77747	0.25538	1	1	-0.037854	0.098105	0.10252	0.975436	0.990562	-0.21251
BPIFB1	0.013388	0.71992	0.784716	1	-1.2356	0.031617	0.1592	0.889349	0.99513	-0.1073	0.11456	0.9782	1	1	-0.78953	0.025142	0.78787	0.87019	1	-2.1744
BPIFB2	0.1779	0.85417	1	1	-1.3823	0.38192	0.13876	0.995715	0.989868	-1.3668	0.16554	0.88756	1	1	-0.33988	0.026341	0.2073	0.872023	1	-2.0009
BPIFB3	0.20782	0.84654	1	1	-0.89268	0.48909	0.084113	0.999767	0.981209	-0.47729	0.049165	0.8536	0.921412	1	-0.64025	0.049211	0.73798	0.921028	1	-2.2626
BPIFB4	0.49536	0.69847	1	1	-0.76079	0.29513	0.73178	0.988668	0.999999	-0.60116	0.07787	0.82977	0.988171	1	-0.59346	0.52152	0.73224	0.999943	1	-0.89478
BPIFB6	0.29122	0.93726	1	1	-1.7551	0.53567	0.90473	0.999767	0.999999	-1.3355	0.73938	0.79824	1	1	-0.30537	0.029041	0.97096	0.885287	1	-2.6848
BPIFC	0.36444	0.47057	1	1	-2.0735	0.040517	0.95948	0.898044	0.999999	-2.7269	0.086267	0.80681	0.998978	1	-0.55912	0.4938	0.1917	0.999943	1	-2.5882
BPNT1	0.062332	0.79898	0.936405	1	-1.3835	0.025215	0.43245	0.867293	0.999999	-1.2384	0.018527	0.039509	0.721887	0.949339	-0.78288	0.096901	0.71613	0.975436	1	-1.9283
BPTF	0.00096608	0.94157	0.421284	1	-3.229	0.38019	0.098726	0.995715	0.9848	-0.6353	0.00059651	0.9994	0.161898	1	-1.8647	0.0048831	0.9411	0.682429	1	-4.3286
BPY2	0.62805	0.029038	1	0.969557	-0.28624	0.74811	0.21783	0.999767	0.999999	0.18699	0.19644	0.064911	1	0.971195	0.10675	0.32546	0.12511	0.998803	0.992417	0.32982
BPY2B	0.030454	0.026868	0.878379	0.961238	-1.3461	0.11518	0.71992	0.975052	0.999999	-0.8958	0.48631	0.039358	1	0.949339	-0.18684	0.01056	0.10872	0.794485	0.990562	-2.398
BPY2C	0.17091	0.10829	1	1	-1.4602	0.3188	0.17559	0.990798	0.996791	-1.8179	0.88674	0.33806	1	1	-0.022206	0.088923	0.32381	0.971385	1	-2.3877
BRAF	0.36739	0.57867	1	1	-1.0059	0.26972	0.51974	0.988544	0.999999	-2.3077	0.21941	0.80847	1	1	-0.46115	0.36691	0.40594	0.999943	1	-0.57168
BRAP	0.19547	0.93279	1	1	-2.4557	0.049762	0.95024	0.917475	0.999999	-3.1308	0.033887	0.95922	0.848013	1	-2.0731	0.27036	0.91365	0.998509	1	-2.8435
BRAT1	0.21729	0.28699	1	1	-1.6529	0.37496	0.54292	0.995715	0.999999	-2.0119	0.93292	0.19012	1	1	0.31904	0.29058	0.38051	0.998509	1	-1.7582
BRCA1	0.026147	0.97385	0.864737	1	-2.7434	0.19953	0.89927	0.987328	0.999999	-3.2993	0.10932	0.77378	1	1	-1.021	0.048785	0.95122	0.920209	1	-3.2595
BRCA2	0.20074	0.060483	1	0.994873	-1.4852	0.721	0.090866	0.999767	0.981426	0.49036	0.017139	0.79106	0.709519	1	-0.96372	0.099511	0.012774	0.975436	0.901414	-2.9791
BRCC3	0.51191	0.74328	1	1	-0.88306	0.13907	0.3165	0.987328	0.999999	0.19077	0.93029	0.19694	1	1	0.058142	0.16023	0.53204	0.998328	1	-2.6127
BRD1	0.28689	0.30635	1	1	-0.75917	0.66445	0.28759	0.999767	0.999999	-0.099168	0.45147	0.85312	1	1	-0.16025	0.084839	0.39084	0.965803	1	-1.5473
BRD2	0.4585	0.15762	1	1	-1.4154	0.47335	0.31057	0.999767	0.999999	-1.3207	0.77112	0.32761	1	1	-0.30894	0.54462	0.35811	0.999943	1	-2.1045
BRD3	0.54563	0.12677	1	1	-0.44033	0.94356	0.28189	0.999767	0.999999	0.18176	0.75324	0.02679	1	0.910388	0.55959	0.14527	0.16576	0.996064	0.999862	-1.6369
BRD4	0.56906	0.70038	1	1	-0.98255	0.36464	0.89295	0.994529	0.999999	-2.3566	0.13408	0.547	1	1	-0.20736	0.54851	0.11914	0.999943	0.991165	-1.9216
BRD7	0.40152	0.24602	1	1	-0.71639	0.3378	0.04999	0.991354	0.979347	-1.6207	0.90888	0.0013297	1	0.692374	1.0145	0.44884	0.40226	0.999943	1	-1.7082
BRD8	0.10222	0.73393	0.981899	1	-2.4725	0.031682	0.96832	0.889349	0.999999	-3.6454	0.035067	0.72362	0.849431	1	-0.60736	0.18595	0.43738	0.998328	1	-2.7483
BRD9	0.023866	0.84912	0.85811	1	-2.5207	0.24214	0.20678	0.987328	0.999999	-1.948	0.095233	0.070576	1	0.973853	-0.090482	0.0040733	0.99593	0.669134	1	-3.6017
BRDT	0.040561	0.8161	0.899328	1	-1.9488	0.031864	0.95854	0.889349	0.999999	-4.1693	0.0027155	0.51792	0.344534	1	-0.58206	0.099395	0.75189	0.975436	1	-0.83407
BRE	0.14761	0.5676	0.998369	1	-1.4429	0.10903	0.7523	0.973064	0.999999	-3.1649	0.26444	0.24923	1	1	0.052776	0.6843	0.55476	0.999943	1	-1.2441
BRF1	0.0062619	0.99374	0.682512	1	-3.0555	0.026225	0.72367	0.871896	0.999999	-4.3738	0.00087806	0.97236	0.198323	1	-1.9533	0.063338	0.807	0.942534	1	-3.4391
BRF2	0.94755	0.6257	1	1	-0.69887	0.44518	0.26251	0.996175	0.999999	-0.73577	0.44669	0.46037	1	1	-0.4105	0.92282	0.29933	0.999943	1	0.072357
BRI3	0.43905	0.64551	1	1	-1.2322	0.15883	0.77856	0.987328	0.999999	-2.2784	0.43677	0.20295	1	1	0.23478	0.19955	0.76589	0.998328	1	-2.0808
BRI3BP	0.56924	0.60481	1	1	-0.68799	0.96901	0.12098	0.999767	0.987985	0.63923	0.34425	0.26387	1	1	-0.092471	0.20911	0.88739	0.998328	1	-1.9358
BRICD5	0.19076	0.45616	1	1	-0.69958	0.071216	0.80285	0.94687	0.999999	-0.94514	0.81556	0.26723	1	1	0.02055	0.023333	0.44992	0.865408	1	-1.5086
BRINP1	0.82655	0.4953	1	1	-0.51899	0.19758	0.21938	0.987328	0.999999	-0.0326	0.64828	0.034581	1	0.946601	0.4062	0.28566	0.41556	0.998509	1	-0.68695
BRINP2	0.33557	0.047103	1	0.980566	-0.62453	0.98092	0.052481	0.999767	0.979347	0.89477	0.90971	0.08363	1	0.977718	-0.054316	0.09184	0.34538	0.973159	1	-1.4402
BRINP3	0.32518	0.1593	1	1	-1.6976	0.37185	0.26792	0.995476	0.999999	-1.5409	0.81221	0.87936	1	1	-0.060373	0.13963	0.18174	0.993918	1	-2.6095
BRIP1	0.51609	0.55341	1	1	-0.63923	0.99362	0.0063777	0.999767	0.865305	0.85876	0.2076	0.043861	1	0.949339	-0.24918	0.13765	0.35093	0.993918	1	-2.3417
BRIX1	0.1494	0.66387	0.998738	1	-1.5808	0.25566	0.8634	0.987328	0.999999	-1.603	0.21007	0.95181	1	1	-0.80954	0.18728	0.74249	0.998328	1	-1.3311
BRK1	0.30347	0.70459	1	1	-1.9181	0.12855	0.9133	0.987328	0.999999	-3.4821	0.025288	0.66917	0.788773	1	-1.5933	0.80748	0.25168	0.999943	1	-0.92961
BRMS1	0.0083671	0.37617	0.724222	1	-1.5712	0.026691	0.26432	0.87262	0.999999	-0.61986	0.068954	0.4604	0.975173	1	-0.67974	0.012863	0.70554	0.822338	1	-2.481
BRMS1L	0.59636	0.18059	1	1	-0.51989	0.17561	0.070547	0.987328	0.981209	-0.69374	0.8819	0.29878	1	1	-0.14513	0.67873	0.076343	0.999943	0.980935	0.21062
BROX	0.43588	0.44893	1	1	-1.1851	0.46793	0.46321	0.999154	0.999999	-1.2358	0.58051	0.55617	1	1	0.12748	0.25422	0.83387	0.998328	1	-2.2898
BRPF1	0.49313	0.26251	1	1	-0.80951	0.8895	0.06309	0.999767	0.981209	0.55232	0.3867	0.58493	1	1	-0.19742	0.19328	0.57548	0.998328	1	-1.6857
BRPF3	0.68457	0.051879	1	0.984094	-0.14535	0.38904	0.28812	0.995715	0.999999	-0.31868	0.13217	0.82666	1	1	-0.26112	0.44617	0.0081646	0.999943	0.901012	0.031567
BRS3	0.1833	0.51366	1	1	-1.3444	0.51904	0.32357	0.999767	0.999999	0.24309	0.2425	0.17858	1	1	-0.11652	0.19715	0.88604	0.998328	1	-2.2598
BRSK1	0.075768	0.78126	0.954338	1	-1.4652	0.11028	0.6779	0.974782	0.999999	-2.5963	0.82925	0.75436	1	1	-0.14776	0.027077	0.3296	0.874621	1	-2.587
BRSK2	0.82333	0.79576	1	1	-1.0555	0.16542	0.76014	0.987328	0.999999	-3.4669	0.84868	0.18197	1	1	0.11072	0.88946	0.68305	0.999943	1	-0.082472
BRWD1	0.053643	0.73128	0.929067	1	-1.4167	0.014991	0.84342	0.822371	0.999999	-2.5745	0.80613	0.22975	1	1	0.11083	0.097244	0.062847	0.975436	0.973844	-1.6071
BRWD3	0.062305	0.012058	0.936405	0.900639	-1.9093	0.074105	0.25336	0.947793	0.999999	-3.7485	0.29226	0.096909	1	0.990014	0.29406	0.1393	0.093603	0.993918	0.988248	-2.3057
BSCL2	0.05424	0.56878	0.929259	1	-2.7442	0.080703	0.82741	0.950774	0.999999	-4.0291	0.0065128	0.99349	0.513168	1	-1.6054	0.10522	0.058016	0.977823	0.970133	-2.7621
BSDC1	0.26728	0.88573	1	1	-1.4727	0.55066	0.77397	0.999767	0.999999	-0.7094	0.056986	0.96283	0.946914	1	-0.76192	0.18094	0.93197	0.998328	1	-2.5375
BSG	0.0099715	0.99003	0.753076	1	-2.0941	0.018362	0.79407	0.842112	0.999999	-2.9982	0.0032062	0.95016	0.377143	1	-0.90353	0.028293	0.68569	0.885208	1	-3.023
BSN	0.067425	0.90878	0.945586	1	-1.9206	0.39503	0.33226	0.995715	0.999999	-0.053722	0.44705	0.89233	1	1	-0.20261	0.0094319	0.99057	0.782787	1	-3.0094
BSND	0.92983	0.32968	1	1	-1.2388	0.22823	0.44648	0.987328	0.999999	-2.4333	0.95752	0.075773	1	0.973853	0.4505	0.9374	0.79576	0.999943	1	-1.6743
BSPH1	0.30355	0.90983	1	1	-1.9495	0.67934	0.45302	0.999767	0.999999	-1.1824	0.64085	0.75969	1	1	-0.20291	0.14941	0.89419	0.99756	1	-2.8504
BSPRY	0.014848	0.98515	0.789377	1	-1.4314	0.012057	0.96649	0.798647	0.999999	-1.9698	0.71304	0.019872	1	0.879843	0.40993	0.017316	0.92929	0.847999	1	-1.9011
BST1	0.34245	0.024371	1	0.956353	-0.4134	0.46022	0.68486	0.998158	0.999999	-1.2794	0.77927	0.31019	1	1	0.26863	0.18161	0.052919	0.998328	0.965119	-0.86576
BST2	0.12698	0.82188	0.98828	1	-1.7182	0.070896	0.8638	0.94606	0.999999	-3.1032	0.16735	0.59648	1	1	-0.54353	0.17937	0.3998	0.998328	1	-2.3908
BSX	0.53745	0.16702	1	1	-0.70449	0.65403	0.051626	0.999767	0.979347	0.87462	0.71075	0.82295	1	1	-0.019716	0.50549	0.39492	0.999943	1	-0.26659
BTAF1	0.040612	0.61387	0.899328	1	-1.6774	0.018228	0.86263	0.842112	0.999999	-2.8908	0.10725	0.83141	1	1	-0.14686	0.11011	0.77952	0.981726	1	-1.981
BTBD1	0.020374	0.88619	0.840928	1	-2.5935	0.064081	0.18921	0.936522	0.999397	-1.8062	0.060566	0.34448	0.955705	1	-0.57718	0.03465	0.22447	0.901565	1	-3.8324
BTBD10	0.2716	0.85764	1	1	-2.0931	0.15032	0.92439	0.987328	0.999999	-3.5763	0.10925	0.97407	1	1	-1.0604	0.55286	0.71815	0.999943	1	-2.2878
BTBD11	0.079115	0.16292	0.956163	1	-1.2602	0.031981	0.65135	0.889349	0.999999	-1.9577	0.27375	0.54434	1	1	0.037181	0.041862	0.16105	0.910095	0.999199	-1.8033
BTBD16	0.61787	0.37675	1	1	-1.1049	0.46283	0.18019	0.998551	0.997963	-1.7348	0.31675	0.071801	1	0.973853	0.49316	0.85431	0.12467	0.999943	0.992417	-1.3643
BTBD17	0.19844	0.73361	1	1	-1.1334	0.045209	0.21581	0.910356	0.999999	-0.61701	0.93195	0.20915	1	1	0.35709	0.53722	0.51588	0.999943	1	-1.618
BTBD18	0.12715	0.015431	0.988621	0.925721	0.087923	0.22069	0.092019	0.987328	0.982629	-1.3566	0.6891	0.22382	1	1	0.051496	0.14538	0.00092424	0.996064	0.74615	1.0828
BTBD19	0.80814	0.74985	1	1	-0.48228	0.20177	0.068541	0.987328	0.981209	-1.9132	0.88384	0.028033	1	0.920734	0.60772	0.23272	0.062891	0.998328	0.973844	-1.0297
BTBD2	0.10105	0.61352	0.979948	1	-1.022	0.026034	0.51609	0.871896	0.999999	-2.2644	0.73846	0.92025	1	1	-0.1181	0.11151	0.77551	0.983159	1	-0.78191
BTBD3	0.54465	0.12593	1	1	0.26793	0.64615	0.14078	0.999767	0.989868	-0.4782	0.681	0.035479	1	0.946601	0.4053	0.30115	0.00875	0.998509	0.901012	0.77575
BTBD6	0.097483	0.66254	0.97843	1	-1.667	0.28225	0.19894	0.988544	0.999999	-1.3196	0.21942	0.09654	1	0.988683	0.23363	0.070586	0.73401	0.95179	1	-3.1631
BTBD7	0.43162	0.28615	1	1	-1.6272	0.42136	0.054158	0.995755	0.979469	-1.4095	0.45172	0.88805	1	1	-0.40392	0.24519	0.12369	0.998328	0.992417	-2.6791
BTBD8	0.92132	0.63642	1	1	-0.7274	0.89017	0.29418	0.999767	0.999999	-0.1384	0.93416	0.49669	1	1	0.30629	0.62431	0.72572	0.999943	1	-0.99417
BTBD9	0.64103	0.74608	1	1	-1.4846	0.24862	0.92617	0.987328	0.999999	-3.2923	0.23175	0.38293	1	1	0.082642	0.76725	0.67698	0.999943	1	-1.598
BTC	0.89117	0.54725	1	1	-0.92466	0.90982	0.3171	0.999767	0.999999	-1.0133	0.11519	0.97707	1	1	-0.59613	0.49027	0.42045	0.999943	1	-1.4709
BTD	0.84249	0.031011	1	0.969557	-0.89624	0.99706	0.0029386	0.999767	0.843295	1.8367	0.49995	0.087446	1	0.979304	0.35355	0.30434	0.3893	0.998509	1	-2.4923
BTF3	0.0060082	0.9783	0.677985	1	-2.4635	0.11365	0.78062	0.974782	0.999999	-2.1285	9.067e-05	0.99987	0.065671	1	-3.3838	0.012211	0.94899	0.816774	1	-3.0388
BTF3L4	0.63091	0.8488	1	1	-2.0251	0.65203	0.85006	0.999767	0.999999	-2.4475	0.78191	0.11636	1	0.995461	0.23013	0.64844	0.87648	0.999943	1	-2.5325
BTG1	0.0012188	0.84161	0.465855	1	-2.695	0.0032049	0.99573	0.657967	0.999999	-4.7923	0.10374	0.59948	1	1	-0.36894	0.005678	0.53832	0.703873	1	-3.2364
BTG2	0.48027	0.46549	1	1	-0.38012	0.075088	0.6614	0.947793	0.999999	-0.63352	0.79137	0.82437	1	1	-0.088225	0.54712	0.51233	0.999943	1	-0.45903
BTG3	0.78237	0.79344	1	1	-1.0117	0.9882	0.25971	0.999767	0.999999	0.48205	0.29473	0.77097	1	1	-0.23627	0.45589	0.88137	0.999943	1	-2.646
BTG4	0.97291	0.0017205	1	0.780161	0.64886	0.88064	0.18658	0.999767	0.999397	0.2794	0.98627	0.0024499	1	0.741945	0.768	0.97746	0.0040207	0.999943	0.870279	0.84288
BTK	0.27141	0.67477	1	1	-1.2592	0.98095	0.0080207	0.999767	0.880131	1.5816	0.97717	0.032524	1	0.938346	0.37579	0.054835	0.94516	0.930064	1	-3.368
BTLA	0.023625	0.18467	0.85811	1	-1.1827	0.039734	0.18591	0.898044	0.999397	-1.037	0.96904	0.42745	1	1	0.17671	0.02393	0.45988	0.868539	1	-2.3496
BTN1A1	0.991	0.26485	1	1	0.066992	0.46308	0.079874	0.998728	0.981209	0.59796	0.71105	0.072301	1	0.973853	0.38459	0.97906	0.26243	0.999943	1	-0.30438
BTN2A1	0.05383	0.94617	0.929067	1	-1.8035	0.85418	0.071102	0.999767	0.981209	-0.10168	0.91135	0.81722	1	1	-0.12668	0.014661	0.93315	0.832851	1	-2.9336
BTN2A2	0.43228	0.2696	1	1	-0.39561	0.14598	0.071674	0.987328	0.981209	0.29562	0.99102	0.012239	1	0.850068	0.43823	0.20461	0.071358	0.998328	0.978875	0.19356
BTN3A1	0.90943	0.28775	1	1	-0.012184	0.74831	0.21808	0.999767	0.999999	0.33914	0.46965	0.55544	1	1	-0.07397	0.86027	0.63639	0.999943	1	-0.20851
BTN3A2	0.98567	0.22379	1	1	-0.15944	0.54348	0.093555	0.999767	0.983685	-0.30925	0.56112	0.37429	1	1	-0.067517	0.98724	0.55078	0.999943	1	-0.18045
BTN3A3	0.27261	0.82788	1	1	-0.86517	0.16188	0.67019	0.987328	0.999999	-2.1023	0.54155	0.47256	1	1	0.13028	0.32361	0.44406	0.998785	1	-1.1638
BTNL10	0.19793	0.8973	1	1	-1.8925	0.65926	0.021696	0.999767	0.949847	-0.069475	0.13493	0.79246	1	1	-0.28693	0.059881	0.75589	0.935966	1	-3.5063
BTNL2	0.064371	0.2921	0.940841	1	0.085215	0.81308	0.34762	0.999767	0.999999	0.016442	0.13178	0.94165	1	1	-0.34271	0.02702	0.037001	0.873456	0.957817	0.37771
BTNL3	0.66069	0.85486	1	1	-0.65769	0.0095485	0.88668	0.769128	0.999999	-2.7519	0.40444	0.87436	1	1	-0.15735	0.94722	0.20578	0.999943	1	-0.39567
BTNL8	0.042742	0.95726	0.905212	1	-1.7062	0.049023	0.62374	0.915576	0.999999	-3.8633	0.6875	0.39775	1	1	0.10964	0.071116	0.13301	0.95179	0.992417	-2.9298
BTNL9	0.96506	0.12621	1	1	-0.22119	0.20904	0.06707	0.987328	0.981209	-0.73133	0.88177	0.74726	1	1	-0.0031123	0.93828	0.10758	0.999943	0.990562	-0.024751
BTRC	0.87693	0.20691	1	1	-0.33007	0.20869	0.47266	0.987328	0.999999	-1.882	0.16332	0.65475	1	1	-0.23031	0.95452	0.061583	0.999943	0.971837	0.32038
BUB1	0.74276	0.56332	1	1	-1.6532	0.29043	0.47234	0.988668	0.999999	-2.9778	0.032427	0.82405	0.838862	1	-2.372	0.96185	0.011355	0.999943	0.901012	0.35856
BUB1B	0.1924	0.56578	1	1	-1.5898	0.060739	0.86213	0.928245	0.999999	-3.7021	0.08778	0.22259	0.999389	1	-0.79758	0.35514	0.67814	0.999943	1	-0.909
BUB3	0.30715	0.91294	1	1	-2.4114	0.30738	0.75173	0.989952	0.999999	-2.8598	0.0017581	0.99824	0.284311	1	-3.0486	0.68701	0.89194	0.999943	1	-2.3224
BUD13	0.068897	0.83702	0.947801	1	-1.9217	0.27961	0.68277	0.988544	0.999999	-3.0664	0.31641	0.59489	1	1	-0.37642	0.098329	0.78459	0.975436	1	-2.9159
BUD31	0.82321	0.69459	1	1	-1.7754	0.30639	0.88762	0.989952	0.999999	-2.6544	0.076695	0.70293	0.986632	1	-1.3898	0.88865	0.78708	0.999943	1	-1.763
BVES	0.27412	0.56012	1	1	-1.2228	0.47623	0.53026	0.999767	0.999999	-0.32532	0.9526	0.050769	1	0.955212	0.23697	0.058658	0.46591	0.933525	1	-3.0226
BYSL	0.60287	0.28458	1	1	-1.7242	0.37782	0.04994	0.995715	0.979347	-2.9034	0.27555	0.4746	1	1	-0.56045	0.62202	0.61836	0.999943	1	-1.944
BZRAP1	0.35629	0.0050266	1	0.846415	-0.97461	0.18391	0.030305	0.987328	0.965739	-1.9939	0.04328	0.083581	0.891419	0.977661	-0.75288	0.58934	0.10711	0.999943	0.990562	-0.28861
BZW1	0.045227	0.95477	0.912281	1	-1.9396	0.28514	0.26321	0.988544	0.999999	-0.8474	0.02738	0.5627	0.804996	1	-1.0431	0.059735	0.94026	0.935966	1	-2.6629
BZW2	0.65027	0.24631	1	1	-1.4477	0.88574	0.30878	0.999767	0.999999	-0.071404	0.82627	0.25659	1	1	0.16806	0.2456	0.51854	0.998328	1	-2.6052
C10orf10	0.55728	0.15325	1	1	-0.54175	0.47094	0.61376	0.999767	0.999999	-0.5279	0.14096	0.013643	1	0.866681	-0.35943	0.55361	0.30363	0.999943	1	-0.63373
C10orf105	0.31288	0.69002	1	1	-0.64901	0.16599	0.2669	0.987328	0.999999	0.28414	0.032933	0.44585	0.839339	1	-0.53875	0.15834	0.89945	0.998328	1	-1.1494
C10orf107	0.10236	0.39428	0.981899	1	-1.1539	0.31886	0.093307	0.990798	0.983685	-0.25917	0.70506	0.44741	1	1	-0.15652	0.14523	0.84072	0.996064	1	-1.8144
C10orf111	0.707	0.27509	1	1	-0.14077	0.46992	0.23067	0.999767	0.999999	-0.46878	0.87656	0.038147	1	0.949339	0.36841	0.76166	0.55877	0.999943	1	-0.28069
C10orf113	0.62735	0.023422	1	0.954107	-0.37636	0.010111	0.037653	0.770805	0.968095	-1.9482	0.93621	0.1493	1	1	0.32492	0.9866	0.076153	0.999943	0.980935	0.18778
C10orf12	0.72781	0.14322	1	1	-0.41766	0.58563	0.69936	0.999767	0.999999	-0.067801	0.98073	0.40022	1	1	0.20784	0.48628	0.31319	0.999943	1	-1.0081
C10orf120	0.063928	0.36173	0.940796	1	-1.1168	0.029272	0.84739	0.880704	0.999999	-1.4583	0.036773	0.43848	0.861352	1	-0.45525	0.35441	0.07442	0.999943	0.978875	-0.040283
C10orf126	0.94857	0.59732	1	1	-0.74696	0.92412	0.071256	0.999767	0.981209	0.44696	0.10683	0.48028	1	1	-1.3568	0.81205	0.41763	0.999943	1	-1.8595
C10orf128	0.23791	0.68968	1	1	-1.4034	0.24347	0.59751	0.987328	0.999999	-1.9767	0.96962	0.10392	1	0.99104	0.34876	0.052215	0.94779	0.930064	1	-2.1473
C10orf131	0.069764	0.11627	0.94927	1	-1.4158	0.16301	0.38623	0.987328	0.999999	-1.9022	0.4077	0.34718	1	1	-0.11383	0.1159	0.42711	0.983928	1	-1.4177
C10orf142	0.24869	0.027678	1	0.966379	-1.1178	0.30218	0.72913	0.989743	0.999999	-1.5936	0.28043	0.068883	1	0.973853	0.080834	0.16896	0.071964	0.998328	0.978875	-1.3631
C10orf2	4.5437e-05	0.99987	0.120007	1	-3.7379	0.0024225	0.99758	0.624388	0.999999	-3.7517	1.0943e-07	1	0.00495	1	-2.9415	0.00010801	0.99901	0.281294	1	-4.3753
C10orf25	0.135	0.44449	0.992182	1	-1.6218	0.24094	0.15851	0.987328	0.994515	-0.65238	0.48429	0.13445	1	0.998212	0.19254	0.085277	0.75981	0.965803	1	-3.3524
C10orf32	0.1599	0.34044	0.99983	1	-0.79421	0.059941	0.13292	0.925364	0.989868	-0.29057	0.26161	0.86539	1	1	-0.27188	0.33698	0.57692	0.999619	1	-0.68736
C10orf35	0.83038	0.67957	1	1	-0.41909	0.40538	0.87864	0.995715	0.999999	-0.53053	0.11439	0.51822	1	1	-0.26599	0.51459	0.64842	0.999943	1	-0.14508
C10orf53	0.12676	0.75759	0.98828	1	-0.88348	0.0079301	0.73797	0.735919	0.999999	-2.4075	0.9133	0.41352	1	1	0.0021916	0.56254	0.76001	0.999943	1	-0.6049
C10orf54	0.058746	0.94125	0.934385	1	-1.8695	0.20076	0.28775	0.987328	0.999999	-3.293	0.34685	0.72024	1	1	-0.14783	0.27086	0.64871	0.998509	1	-2.9631
C10orf55	0.016492	0.98351	0.802833	1	-2.2193	0.20428	0.03991	0.987328	0.97139	-2.935	0.83517	0.74867	1	1	-0.36359	0.022296	0.9777	0.859314	1	-3.502
C10orf62	0.91722	0.28176	1	1	-0.22891	0.91339	0.74477	0.999767	0.999999	-0.26761	0.9458	0.79962	1	1	0.10263	0.39016	0.16725	0.999943	1	-0.49599
C10orf67	0.18247	0.19697	1	1	-1.3709	0.78602	0.15131	0.999767	0.990734	0.25746	0.43822	0.63078	1	1	0.047123	0.12711	0.15183	0.991217	0.996378	-3.0356
C10orf71	0.98427	0.19108	1	1	-0.018158	0.20697	0.18489	0.987328	0.99932	-0.90694	0.95774	0.24364	1	1	0.19088	0.97318	0.13026	0.999943	0.992417	0.26366
C10orf76	0.13145	0.24589	0.990836	1	-2.5922	0.23524	0.28347	0.987328	0.999999	-1.7636	0.028999	0.31611	0.816553	1	-1.5433	0.15321	0.5668	0.998328	1	-3.2177
C10orf82	0.83687	0.12299	1	1	-0.16887	0.96344	0.16504	0.999767	0.996791	0.15678	0.77429	0.0039864	1	0.78385	0.46122	0.15536	0.62193	0.998328	1	-0.82725
C10orf88	0.27297	0.55129	1	1	-1.1222	0.02478	0.61665	0.866357	0.999999	-2.8739	0.59165	0.78233	1	1	0.1046	0.39721	0.36442	0.999943	1	-1.3296
C10orf90	0.99401	0.30233	1	1	-0.17385	0.88411	0.22558	0.999767	0.999999	-0.89641	0.84046	0.78409	1	1	-0.13314	0.99643	0.083892	0.999943	0.981359	0.52029
C10orf91	0.91291	0.0087664	1	0.881971	0.2632	0.99192	0.0039706	0.999767	0.845403	0.99154	0.95662	0.70124	1	1	0.053923	0.29505	0.39176	0.998509	1	-0.065362
C10orf95	0.99501	0.15534	1	1	0.40904	0.67333	0.0038646	0.999767	0.845403	1.6284	0.878	0.073575	1	0.973853	0.55076	0.98995	0.016962	0.999943	0.913013	-0.12043
C10orf99	0.080038	0.72384	0.956514	1	-2.0512	0.060481	0.93952	0.926341	0.999999	-3.738	0.28124	0.55695	1	1	-0.69942	0.24047	0.56362	0.998328	1	-1.6966
C11orf1	0.019929	0.3429	0.837634	1	-1.791	0.034787	0.52773	0.890887	0.999999	-1.3657	0.75426	0.034644	1	0.946601	0.35249	0.017929	0.54222	0.847999	1	-2.3616
C11orf16	0.033984	0.48366	0.889235	1	-0.083348	0.058658	0.64854	0.924616	0.999999	-1.0773	0.92832	0.67341	1	1	0.16278	0.025552	0.27078	0.87019	1	-0.36736
C11orf21	0.053452	0.56658	0.929067	1	-1.0532	0.69509	0.28357	0.999767	0.999999	0.28214	0.010612	0.98939	0.614324	1	-0.50481	0.029969	0.27375	0.885287	1	-2.154
C11orf24	0.98492	0.64859	1	1	-0.24509	0.059794	0.65922	0.925364	0.999999	-0.72438	0.16594	0.57035	1	1	-0.056495	0.65493	0.17434	0.999943	1	-0.010227
C11orf30	0.058906	0.94109	0.934385	1	-1.7405	0.15843	0.19308	0.987328	0.999999	-3.7211	0.90338	0.54063	1	1	0.1303	0.23141	0.56276	0.998328	1	-2.723
C11orf31	0.15206	0.58701	0.99983	1	-2.5109	0.24267	0.85456	0.987328	0.999999	-2.7301	0.055675	0.7894	0.941286	1	-0.51805	0.20354	0.72572	0.998328	1	-3.072
C11orf40	0.077665	0.69971	0.954371	1	-1.3367	0.016452	0.3673	0.835973	0.999999	-0.042817	0.29813	0.71783	1	1	-0.14716	0.031961	0.96804	0.891563	1	-1.1358
C11orf42	0.8078	0.37661	1	1	-0.7894	0.53567	0.21245	0.999767	0.999999	-0.63294	0.37967	0.093798	1	0.987217	0.22302	0.24169	0.44618	0.998328	1	-2.3523
C11orf44	0.88719	0.24334	1	1	-0.76983	0.53939	0.090405	0.999767	0.981209	0.20163	0.96736	0.24236	1	1	0.2873	0.48427	0.2372	0.999943	1	-0.7198
C11orf45	0.0042907	0.072257	0.611149	1	-1.9806	0.028235	0.71903	0.878233	0.999999	-2.9665	0.14701	0.11849	1	0.995497	-0.35819	0.022661	0.23517	0.860005	1	-1.0162
C11orf49	0.74184	0.0039821	1	0.818962	0.34058	0.31172	0.33123	0.989952	0.999999	-0.72098	0.4798	0.041111	1	0.949339	0.053899	0.80554	0.0020114	0.999943	0.828027	1.1797
C11orf52	0.14225	0.18489	0.996439	1	0.12086	0.96565	0.02702	0.999767	0.955904	0.33427	0.025253	0.63695	0.788773	1	-0.63685	0.18574	0.038132	0.998328	0.957873	0.36663
C11orf53	0.078967	0.0069916	0.956163	0.881686	-0.82366	0.11249	0.010675	0.974782	0.90274	-1.2036	0.41539	0.49573	1	1	-0.044461	0.14345	0.23825	0.996064	1	-1.3193
C11orf54	0.97981	0.041061	1	0.979344	-0.54503	0.66785	0.28839	0.999767	0.999999	-0.28371	0.98602	0.0022079	1	0.723933	0.89925	0.57185	0.011958	0.999943	0.901012	-0.30091
C11orf57	0.20463	0.7655	1	1	-2.5052	0.16483	0.89691	0.987328	0.999999	-2.7624	0.010031	0.97575	0.603296	1	-2.5893	0.5334	0.80598	0.999943	1	-2.4751
C11orf58	0.14831	0.52256	0.998369	1	-1.3978	0.61766	0.88762	0.999767	0.999999	-1.3723	0.38065	0.042112	1	0.949339	-0.60196	0.067855	0.71635	0.946571	1	-1.6579
C11orf63	0.9353	0.5009	1	1	-0.81471	0.28334	0.082371	0.988544	0.981209	-0.28012	0.81545	0.66592	1	1	0.10939	0.50132	0.29107	0.999943	1	-1.1937
C11orf65	0.79258	0.0062977	1	0.880059	-0.060894	0.033582	0.19776	0.890887	0.999999	-1.2262	0.34621	0.12154	1	0.995497	0.18768	0.9992	0.00079645	0.999943	0.74615	0.732
C11orf68	0.40601	0.42915	1	1	-0.1922	0.15542	0.63942	0.987328	0.999999	-0.61763	0.97877	0.31944	1	1	0.15748	0.48415	0.71727	0.999943	1	-0.49217
C11orf70	0.75427	0.21685	1	1	0.020682	0.28293	0.88708	0.988544	0.999999	-0.78217	0.94294	0.1741	1	1	0.28524	0.98149	0.024386	0.999943	0.925948	0.065687
C11orf71	0.38831	0.21517	1	1	-0.22022	0.19108	0.73893	0.987328	0.999999	-0.031669	0.35953	0.76185	1	1	-0.15267	0.37181	0.019788	0.999943	0.913013	0.40034
C11orf73	0.2109	0.54574	1	1	-1.6835	0.43298	0.11208	0.995755	0.98736	-1.7335	0.096391	0.96984	1	1	-0.78929	0.28845	0.712	0.998509	1	-2.1537
C11orf74	0.17528	0.80828	1	1	-2.1347	0.26168	0.9273	0.988544	0.999999	-2.9839	0.10097	0.42113	1	1	-0.93918	0.24505	0.8407	0.998328	1	-2.544
C11orf80	0.45649	0.039308	1	0.979344	-1.3358	0.4636	0.011238	0.998728	0.903728	-1.1306	0.84892	0.23217	1	1	0.15888	0.53413	0.034063	0.999943	0.948321	-1.023
C11orf84	0.62654	0.10673	1	1	-0.81245	0.22057	0.2758	0.987328	0.999999	-1.8371	0.75276	0.8667	1	1	-0.17456	0.6999	0.11194	0.999943	0.990562	-0.14585
C11orf85	0.58406	0.46063	1	1	-1.3454	0.22907	0.35701	0.987328	0.999999	-2.3299	0.97529	0.029391	1	0.924874	0.58086	0.61798	0.75143	0.999943	1	-1.6635
C11orf86	0.64619	0.86459	1	1	-1.2814	0.3918	0.32444	0.995715	0.999999	-1.4425	0.83895	0.78139	1	1	-0.14411	0.52117	0.81117	0.999943	1	-1.4341
C11orf87	0.11882	0.89945	0.983906	1	-0.78954	0.056499	0.9435	0.924616	0.999999	-1.1721	0.043553	0.90721	0.894108	1	-0.44428	0.6071	0.69284	0.999943	1	-0.62577
C11orf88	0.93096	0.023727	1	0.955328	-0.24751	0.066188	0.12364	0.939784	0.988742	-0.46576	0.87387	0.68579	1	1	0.0084271	0.95464	0.033625	0.999943	0.947194	0.25707
C11orf91	0.095808	0.15934	0.97687	1	-0.83515	0.55316	0.79467	0.999767	0.999999	-0.49481	0.92727	0.13792	1	0.999103	0.10183	0.099705	0.10473	0.975436	0.990562	-1.0192
C11orf94	0.010675	0.0016772	0.760227	0.780161	0.26924	0.025704	0.0035451	0.871701	0.845403	1.2266	0.34384	0.083146	1	0.977569	-0.15052	0.035242	0.054215	0.901565	0.965119	-0.15994
C11orf95	0.13672	0.68776	0.993103	1	-1.157	0.09221	0.81439	0.961453	0.999999	-2.2933	0.07114	0.88525	0.977645	1	-0.69145	0.22818	0.49613	0.998328	1	-0.78632
C11orf96	0.23268	0.75353	1	1	-0.96413	0.36882	0.034387	0.994924	0.966667	-0.5107	0.5297	0.23857	1	1	0.24904	0.013881	0.544	0.826681	1	-2.8394
C11orf97	0.6353	0.19902	1	1	-0.76048	0.64615	0.22829	0.999767	0.999999	0.16382	0.45904	0.070888	1	0.973853	0.13779	0.28678	0.58268	0.998509	1	-1.9317
C11orf98	0.026873	0.97313	0.866162	1	-1.6303	0.20943	0.11984	0.987328	0.987605	-0.025542	0.27078	0.83132	1	1	-0.34719	0.015544	0.98446	0.837361	1	-2.9711
C12orf10	0.077898	0.85448	0.954627	1	-1.1558	0.076984	0.71364	0.947851	0.999999	-1.498	0.13241	0.17569	1	1	0.31632	0.29705	0.88737	0.998509	1	-0.81897
C12orf29	0.43466	0.015074	1	0.924706	-0.4141	0.14114	0.17132	0.987328	0.996791	-0.6939	0.95231	0.0032759	1	0.766869	0.36044	0.16025	0.033273	0.998328	0.947194	-0.84436
C12orf4	0.97673	0.047097	1	0.980566	0.02805	0.96355	0.011046	0.999767	0.903728	1.1252	0.98787	0.035474	1	0.946601	0.37932	0.64842	0.61848	0.999943	1	-1.144
C12orf40	0.86821	0.020476	1	0.941147	-0.57245	0.8663	0.061134	0.999767	0.981209	0.64583	0.2048	0.015636	1	0.869641	-0.63361	0.90447	0.087306	0.999943	0.984725	-0.21968
C12orf42	0.18669	0.42274	1	1	-1.3107	0.045178	0.098392	0.910356	0.984712	-4.2173	0.12782	0.004409	1	0.78385	-0.60333	0.94046	0.23964	0.999943	1	-0.48795
C12orf43	0.39009	0.33384	1	1	-0.39616	0.050323	0.57076	0.919318	0.999999	-2.8882	0.080311	0.14403	0.989101	1	0.3368	0.56974	0.17947	0.999943	1	-0.049149
C12orf45	0.013497	0.9865	0.785722	1	-2.821	0.53114	0.39485	0.999767	0.999999	-0.39366	0.0023671	0.99763	0.327883	1	-2.3669	0.015966	0.98403	0.840269	1	-3.6489
C12orf49	0.018648	0.9615	0.821829	1	-1.4717	0.061691	0.20186	0.931869	0.999999	-0.88682	0.19708	0.65792	1	1	-0.34489	0.056286	0.80152	0.930064	1	-2.0404
C12orf50	0.97208	0.3255	1	1	0.11161	0.74979	0.0073121	0.999767	0.872498	1.2934	0.12452	0.21379	1	1	-0.09304	0.85861	0.57379	0.999943	1	-0.066761
C12orf54	0.55618	0.16788	1	1	-0.94998	0.42875	0.21523	0.995755	0.999999	-1.3459	0.85347	0.85033	1	1	-0.319	0.5889	0.10273	0.999943	0.990562	-1.1285
C12orf56	0.5538	0.83392	1	1	-1.5477	0.57334	0.29987	0.999767	0.999999	-0.18222	0.14396	0.9195	1	1	-0.79708	0.54701	0.85814	0.999943	1	-1.9362
C12orf57	0.051281	0.31058	0.924074	1	-0.044226	0.11045	0.33737	0.974782	0.999999	-0.44244	0.15115	0.72165	1	1	0.1597	0.11562	0.12445	0.983928	0.992417	-0.099273
C12orf60	0.52676	0.5404	1	1	-0.49382	0.54395	0.83044	0.999767	0.999999	-1.1594	0.77051	0.68828	1	1	0.01009	0.6393	0.70143	0.999943	1	-0.74827
C12orf65	0.79421	0.58797	1	1	-0.54834	0.66633	0.049293	0.999767	0.979347	-0.38852	0.84551	0.25006	1	1	0.17391	0.59102	0.75868	0.999943	1	-1.3555
C12orf66	0.34105	0.80357	1	1	-1.0296	0.42258	0.22695	0.995755	0.999999	-0.11048	0.11194	0.60671	1	1	-0.17379	0.12531	0.1695	0.989152	1	-1.6927
C12orf71	0.84707	0.47086	1	1	-0.030543	0.25023	0.80048	0.987328	0.999999	-1.568	0.99008	0.011307	1	0.845436	0.48004	0.15384	0.044957	0.998328	0.958812	0.14492
C12orf73	0.070335	0.21801	0.949398	1	-1.9872	0.27959	0.44602	0.988544	0.999999	-2.2753	0.38987	0.63294	1	1	-0.29564	0.19678	0.50536	0.998328	1	-2.1124
C12orf74	0.94287	0.18028	1	1	-0.073956	0.67828	0.83322	0.999767	0.999999	-0.41589	0.55091	0.59412	1	1	0.022947	0.96014	0.075232	0.999943	0.980935	-0.19752
C12orf75	0.046912	0.95309	0.917021	1	-1.6803	0.54764	0.086705	0.999767	0.981209	-0.93375	0.82091	0.56603	1	1	0.12339	0.26176	0.91786	0.998328	1	-2.777
C12orf76	0.0064395	0.5695	0.682512	1	-2.1646	0.066031	0.015278	0.939784	0.924894	-2.4577	0.51242	0.51765	1	1	0.038979	0.059098	0.9409	0.935392	1	-2.3928
C12orf77	0.96848	0.47702	1	1	-0.3551	0.51811	0.71913	0.999767	0.999999	-1.2709	0.68983	0.24006	1	1	-0.23796	0.97163	0.55194	0.999943	1	-0.37014
C12orf79	0.64113	0.54839	1	1	-1.5995	0.99594	0.0040608	0.999767	0.845403	1.2265	0.17409	0.1558	1	1	-0.27053	0.59811	0.90806	0.999943	1	-2.7273
C12orf80	0.48322	0.61471	1	1	-1.6873	0.55594	0.18853	0.999767	0.999397	-1.2179	0.27428	0.20665	1	1	0.08744	0.38747	0.52528	0.999943	1	-2.8061
C14orf1	0.14106	0.11198	0.995884	1	-1.1985	0.1994	0.26374	0.987328	0.999999	-1.5817	0.20826	0.25218	1	1	-0.1546	0.28683	0.45995	0.998509	1	-1.6355
C14orf105	0.01015	0.43405	0.753076	1	-1.4985	0.97661	0.080087	0.999767	0.981209	0.65896	0.20025	0.13222	1	0.997411	-0.45624	0.010606	0.78419	0.794485	1	-3.3845
C14orf119	0.072306	0.38623	0.951857	1	-0.39094	0.61039	0.47626	0.999767	0.999999	0.14221	0.13537	0.7959	1	1	-0.35719	0.043462	0.31128	0.912774	1	-0.52994
C14orf132	0.87154	0.32373	1	1	-0.91539	0.49026	0.7312	0.999767	0.999999	-2.5905	0.44196	0.66078	1	1	0.14805	0.89007	0.0096275	0.999943	0.901012	-0.052493
C14orf142	0.14013	0.69024	0.995758	1	-1.6562	0.10407	0.88362	0.972877	0.999999	-3.8031	0.12099	0.90864	1	1	-0.35721	0.24599	0.68122	0.998328	1	-1.0391
C14orf159	0.5527	0.30976	1	1	-1.2006	0.62347	0.59197	0.999767	0.999999	-1.403	0.86311	0.033884	1	0.946601	0.028048	0.28823	0.1197	0.998509	0.991165	-0.96836
C14orf166	0.45449	0.80153	1	1	-1.6792	0.051192	0.94881	0.920622	0.999999	-2.6571	0.89527	0.81906	1	1	0.0035587	0.56608	0.78914	0.999943	1	-2.1565
C14orf169	0.61178	0.043212	1	0.980566	-1.3802	0.66606	0.11746	0.999767	0.98736	-0.72617	0.27497	0.083801	1	0.977737	0.067186	0.37887	0.15848	0.999943	0.999097	-2.4729
C14orf177	0.94926	0.014851	1	0.924183	0.45722	0.91053	0.17991	0.999767	0.997963	0.14593	0.99339	0.007284	1	0.812469	0.8823	0.94601	0.23471	0.999943	1	-0.12765
C14orf178	0.64434	0.49412	1	1	-0.8607	0.62144	0.018728	0.999767	0.947205	1.5219	0.60605	0.90078	1	1	-0.47341	0.87465	0.5838	0.999943	1	-0.43839
C14orf180	0.65717	0.8779	1	1	-1.2575	0.18912	0.66461	0.987328	0.999999	-2.19	0.37552	0.26534	1	1	-0.29972	0.46122	0.89537	0.999943	1	-1.9402
C14orf2	0.6844	0.76542	1	1	-1.8686	0.67934	0.063706	0.999767	0.981209	-0.44597	0.37134	0.86388	1	1	0.073806	0.73119	0.87648	0.999943	1	-2.3931
C14orf28	0.66605	0.70772	1	1	-1.3346	0.54226	0.59001	0.999767	0.999999	-1.9624	0.74663	0.35171	1	1	-0.33258	0.75381	0.59818	0.999943	1	-2.0899
C14orf37	0.91341	0.14625	1	1	-0.35448	0.58419	0.11824	0.999767	0.987605	-0.89536	0.5418	0.1707	1	1	0.61196	0.94517	0.14386	0.999943	0.996016	-0.61631
C14orf39	0.49449	0.3725	1	1	-0.7034	0.78886	0.17037	0.999767	0.996791	-0.35407	0.7971	0.70334	1	1	0.11124	0.11378	0.0052324	0.983159	0.901012	-1.586
C14orf79	0.40412	0.77779	1	1	-0.70685	0.15288	0.16418	0.987328	0.995654	0.067672	0.3464	0.065514	1	0.971528	0.35059	0.25362	0.47756	0.998328	1	-1.65
C14orf80	0.029939	0.60228	0.878245	1	-2.815	0.081182	0.40103	0.950774	0.999999	-3.4863	0.0030007	0.997	0.366256	1	-1.8239	0.080456	0.5609	0.965152	1	-3.1389
C14orf93	0.19199	0.54431	1	1	-1.594	0.15069	0.80838	0.987328	0.999999	-3.4828	0.20212	0.0066208	1	0.804685	-0.19908	0.16459	0.12571	0.998328	0.992417	-0.83047
C15orf26	0.75411	0.7901	1	1	-1.1563	0.60442	0.90598	0.999767	0.999999	-1.9429	0.57659	0.77181	1	1	0.13012	0.86871	0.8635	0.999943	1	-1.7246
C15orf27	0.80781	0.1511	1	1	-0.60849	0.90745	0.12888	0.999767	0.988742	0.4272	0.90661	0.07213	1	0.973853	0.34704	0.7272	0.16482	0.999943	0.999604	-1.0476
C15orf32	0.49786	0.88725	1	1	-0.98269	0.12511	0.87413	0.984569	0.999999	-1.8676	0.55304	0.12766	1	0.996133	0.085752	0.14639	0.89024	0.996064	1	-1.946
C15orf38-AP3S2	0.1292	0.92287	0.989077	1	-1.8573	0.052923	0.94708	0.92204	0.999999	-3.156	0.12161	0.96226	1	1	-0.52075	0.20095	0.53789	0.998328	1	-2.0153
C15orf39	0.29115	0.20016	1	1	-0.3246	0.30893	0.21729	0.989952	0.999999	0.5176	0.46708	0.34037	1	1	-0.26509	0.40491	0.15361	0.999943	0.997111	-1.2016
C15orf40	0.64515	0.75749	1	1	-1.1954	0.85197	0.1633	0.999767	0.995654	-0.36399	0.89422	0.36625	1	1	-0.0078242	0.29429	0.89865	0.998509	1	-2.5504
C15orf41	0.027231	0.77837	0.868002	1	-1.6556	0.090121	0.89038	0.958024	0.999999	-3.9222	0.89909	0.35201	1	1	-0.042526	0.038356	0.50743	0.902618	1	-2.028
C15orf43	0.43661	0.77774	1	1	-1.7974	0.042975	0.95702	0.907096	0.999999	-3.4799	0.2417	0.17017	1	1	0.26136	0.71599	0.6854	0.999943	1	-1.3831
C15orf48	0.46111	0.20973	1	1	-1.1479	0.57106	0.17053	0.999767	0.996791	-1.0919	0.0016566	0.993	0.277288	1	-2.0849	0.80605	0.010368	0.999943	0.901012	0.97749
C15orf52	0.36412	0.36552	1	1	-1.7485	0.20316	0.91859	0.987328	0.999999	-3.2919	0.32722	0.48927	1	1	-0.47103	0.50915	0.41165	0.999943	1	-1.7591
C15orf53	0.24922	0.035946	1	0.973672	-0.5665	0.61323	0.033833	0.999767	0.966667	-0.064068	0.63841	0.092375	1	0.986283	0.25627	0.2506	0.30012	0.998328	1	-1.5057
C15orf54	0.8681	0.20999	1	1	-0.12989	0.14653	0.78474	0.987328	0.999999	-2.3173	0.80463	0.024082	1	0.897154	0.48087	0.83808	0.002456	0.999943	0.843763	0.34476
C15orf56	0.27678	0.34343	1	1	-0.47805	0.22084	0.78979	0.987328	0.999999	-1.1825	0.90864	0.016336	1	0.875338	0.43017	0.11689	0.12929	0.983928	0.992417	-1.5704
C15orf57	0.74671	0.73853	1	1	-0.78979	0.59736	0.12918	0.999767	0.988742	0.72395	0.94285	0.6449	1	1	0.21628	0.11635	0.90875	0.983928	1	-2.2592
C15orf59	0.21818	0.93128	1	1	-1.3364	0.0070729	0.99293	0.72851	0.999999	-4	0.27607	0.65948	1	1	-0.057289	0.92833	0.47591	0.999943	1	-0.0049047
C15orf61	0.18246	0.29099	1	1	-0.82338	0.004203	0.53635	0.673707	0.999999	-1.7492	0.90002	0.76292	1	1	-0.075651	0.27469	0.019616	0.998509	0.913013	0.34611
C15orf62	0.29193	0.9015	1	1	-1.0786	0.84955	0.062854	0.999767	0.981209	0.85926	0.77397	0.28382	1	1	0.00078112	0.031143	0.96886	0.886158	1	-2.991
C15orf65	0.92284	0.77365	1	1	-1.1835	0.64165	0.40615	0.999767	0.999999	-2.3997	0.82463	0.035072	1	0.946601	0.71467	0.67684	0.81879	0.999943	1	-1.9201
C16orf13	0.29139	0.12013	1	1	-1.8887	0.1692	0.61911	0.987328	0.999999	-3.6292	0.90938	0.32972	1	1	-0.14079	0.38019	0.32941	0.999943	1	-2.0918
C16orf45	0.075001	0.88381	0.953528	1	-1.1803	0.0040793	0.92651	0.673707	0.999999	-4.0992	0.23724	0.79262	1	1	-0.17763	0.14776	0.69635	0.996064	1	-0.13056
C16orf46	0.0016908	0.62639	0.4862	1	-1.494	0.088313	0.34541	0.956498	0.999999	0.099069	0.82658	0.44946	1	1	-0.031586	0.0020808	0.84188	0.571626	1	-2.0035
C16orf47	0.12185	0.79215	0.984351	1	-1.9506	0.049607	0.93107	0.917475	0.999999	-3.3333	0.24373	0.93431	1	1	-0.52066	0.19891	0.52973	0.998328	1	-2.2584
C16orf52	0.47489	0.2635	1	1	0.063555	0.38494	0.54691	0.995715	0.999999	-2.2014	0.98277	0.094083	1	0.987337	0.62489	0.56117	0.040612	0.999943	0.957873	0.43903
C16orf54	0.98638	0.33197	1	1	-0.038697	0.85631	0.35323	0.999767	0.999999	0.26359	0.16011	0.9599	1	1	-0.36589	0.9884	0.021687	0.999943	0.920866	0.47987
C16orf58	0.34655	0.46024	1	1	-1.0913	0.20076	0.19754	0.987328	0.999999	-1.3396	0.56329	0.0028008	1	0.753964	0.96831	0.26701	0.90188	0.998509	1	-2.1907
C16orf59	0.03833	0.96167	0.89822	1	-1.8897	0.030025	0.96011	0.886322	0.999999	-4.1416	0.016511	0.9828	0.70204	1	-1.3932	0.54037	0.77717	0.999943	1	-1.2909
C16orf62	0.046094	0.95391	0.915391	1	-1.8421	0.013156	0.98684	0.800749	0.999999	-4.0135	0.24723	0.91887	1	1	-0.44047	0.45	0.70138	0.999943	1	-1.6664
C16orf70	0.88927	0.03485	1	0.970333	0.27003	0.62558	0.025527	0.999767	0.949847	0.72977	0.80768	0.036114	1	0.946601	0.3316	0.9663	0.39602	0.999943	1	-0.045165
C16orf71	0.07076	0.58667	0.949786	1	-1.0697	0.025045	0.76685	0.866357	0.999999	-2.6874	0.56201	0.22926	1	1	0.26141	0.53478	0.59808	0.999943	1	-1.2575
C16orf72	0.02692	0.11047	0.866162	1	-2.5552	0.23844	0.11635	0.987328	0.98736	-1.4019	0.042112	0.7103	0.888203	1	-0.85181	0.065608	0.17983	0.944489	1	-3.1852
C16orf74	0.00038195	0.26518	0.308416	1	-1.3673	3.6176e-05	0.35279	0.336253	0.999999	-3.558	0.047651	0.21996	0.912092	1	0.056727	0.11524	0.46213	0.983536	1	-0.50586
C16orf78	0.86938	0.030157	1	0.969557	-0.2305	0.97365	0.061123	0.999767	0.981209	0.69145	0.43449	0.27809	1	1	-0.0055744	0.45328	0.13656	0.999943	0.995587	-0.92949
C16orf82	0.33224	0.49573	1	1	-1.2826	0.36644	0.51651	0.994761	0.999999	-1.8242	0.17271	0.19789	1	1	-0.5348	0.49452	0.041812	0.999943	0.957873	-1.5682
C16orf86	0.24915	0.17987	1	1	-0.73279	0.96905	0.0029407	0.999767	0.843295	0.91462	0.32165	0.51824	1	1	0.10498	0.020272	0.69569	0.851594	1	-1.3918
C16orf87	0.98531	0.016911	1	0.925721	-0.062236	0.92917	0.1311	0.999767	0.989445	0.21783	0.99492	0.0095408	1	0.839459	0.73705	0.67504	0.0073799	0.999943	0.901012	0.52767
C16orf89	0.66225	0.13838	1	1	-0.75717	0.11503	0.28483	0.974979	0.999999	-1.1747	0.14127	0.27525	1	1	-0.22976	0.60248	0.019491	0.999943	0.913013	0.59899
C16orf90	0.56503	0.20221	1	1	-0.34104	0.63456	0.012664	0.999767	0.903728	1.1296	0.94515	0.64691	1	1	0.030614	0.23879	0.37258	0.998328	1	-1.5424
C16orf91	0.28423	0.76904	1	1	-1.2283	0.10803	0.87037	0.972877	0.999999	-3.6689	0.96939	0.55468	1	1	0.39967	0.45847	0.23124	0.999943	1	-1.4713
C16orf92	0.25608	0.86849	1	1	-1.1438	0.05041	0.94959	0.919318	0.999999	-2.3648	0.61715	0.42602	1	1	0.081339	0.05272	0.75772	0.930064	1	-1.6804
C16orf93	0.91313	0.2605	1	1	-0.42391	0.54395	0.30485	0.999767	0.999999	-0.16959	0.84461	0.20268	1	1	0.1019	0.88336	0.1848	0.999943	1	-1.344
C16orf95	0.73656	0.71013	1	1	-0.34913	0.3029	0.19334	0.989743	0.999999	0.11691	0.40226	0.41504	1	1	-0.23195	0.3538	0.46801	0.999943	1	-0.79939
C16orf96	0.30498	0.17907	1	1	-1.4786	0.39613	0.14188	0.995715	0.989868	-1.4706	0.95043	0.49272	1	1	0.32642	0.447	0.64644	0.999943	1	-0.96641
C16orf97	0.074598	0.1578	0.953528	1	-0.45771	0.063747	0.50582	0.935745	0.999999	-0.84457	0.57163	0.76204	1	1	0.03915	0.15165	0.25276	0.998328	1	-0.77365
C17orf100	0.48811	0.10492	1	1	-0.76953	0.91156	0.76022	0.999767	0.999999	0.24998	0.058115	0.010566	0.948073	0.839506	0.70133	0.30004	0.23661	0.998509	1	-1.5642
C17orf102	0.032145	0.29707	0.879232	1	-1.0517	0.45505	0.28288	0.997981	0.999999	0.10195	0.02173	0.41532	0.754088	1	-0.71521	0.037248	0.45812	0.901565	1	-1.7298
C17orf104	0.86461	0.67021	1	1	-0.75162	0.82994	0.024167	0.999767	0.949847	1.4788	0.38361	0.60275	1	1	-0.48514	0.47922	0.27777	0.999943	1	-1.8146
C17orf105	0.88446	0.35759	1	1	-0.4928	0.89017	0.7903	0.999767	0.999999	-0.20717	0.97727	0.10412	1	0.99104	0.43483	0.23197	0.5241	0.998328	1	-0.65757
C17orf107	0.40974	0.067463	1	1	-1.0304	0.88632	0.080995	0.999767	0.981209	0.67855	0.13426	0.57237	1	1	-0.48671	0.33681	0.14359	0.999619	0.996016	-1.3893
C17orf112	0.97355	0.033594	1	0.969557	0.26898	0.6664	0.2053	0.999767	0.999999	0.26494	0.94607	0.14171	1	1	0.20913	0.82658	0.11336	0.999943	0.990562	0.14651
C17orf47	0.44655	0.30643	1	1	-1.0807	0.26138	0.29854	0.988544	0.999999	-1.7317	0.64072	0.62807	1	1	-0.11753	0.41668	0.4746	0.999943	1	-0.81216
C17orf49	0.94904	0.038105	1	0.976503	-0.74106	0.86262	0.12083	0.999767	0.987605	-0.41049	0.94293	0.084234	1	0.977737	0.61386	0.74154	0.38952	0.999943	1	-1.3659
C17orf50	0.10208	0.46839	0.981899	1	-1.9569	0.48376	0.59199	0.999767	0.999999	-1.7736	0.005785	0.79741	0.487801	1	-1.3269	0.19492	0.60329	0.998328	1	-1.4993
C17orf51	0.36882	0.47514	1	1	-0.60579	0.21059	0.093267	0.987328	0.983685	-0.47367	0.834	0.033167	1	0.943954	0.46426	0.24639	0.68366	0.998328	1	-0.83683
C17orf53	0.58029	0.5419	1	1	-1.8905	0.80872	0.024918	0.999767	0.949847	-1.2367	0.058365	0.012058	0.948073	0.850068	-2.2498	0.58364	0.74817	0.999943	1	-2.3626
C17orf58	0.23733	0.63172	1	1	-1.4913	0.26401	0.23712	0.988544	0.999999	-1.4709	0.31097	0.95588	1	1	-0.33896	0.28137	0.22644	0.998509	1	-1.3881
C17orf59	0.53119	0.71859	1	1	-0.73303	0.64676	0.81758	0.999767	0.999999	-1.8383	0.74744	0.10366	1	0.99104	0.078222	0.35658	0.13463	0.999943	0.992446	-1.6851
C17orf62	0.18235	0.13435	1	1	-1.1821	0.098511	0.47221	0.968755	0.999999	-2.4579	0.25228	0.50609	1	1	-0.28436	0.22298	0.062905	0.998328	0.973844	0.32273
C17orf64	0.59703	0.32018	1	1	0.17086	0.18768	0.56175	0.987328	0.999999	-0.56391	0.97201	0.69182	1	1	0.13616	0.99455	0.015889	0.999943	0.913013	0.45544
C17orf67	0.049261	0.95074	0.920004	1	-2.0368	0.033168	0.96683	0.890887	0.999999	-3.6439	0.46133	0.87887	1	1	-0.33881	0.28563	0.9254	0.998509	1	-2.0765
C17orf70	0.30748	0.90699	1	1	-1.5884	0.12403	0.53884	0.98296	0.999999	-2.6515	0.64757	0.41914	1	1	-0.040225	0.20838	0.89194	0.998328	1	-2.5673
C17orf74	0.41978	0.6591	1	1	-1.8093	0.81083	0.19697	0.999767	0.999999	-0.51668	0.81956	0.71805	1	1	-0.25926	0.16176	0.88467	0.998328	1	-2.3927
C17orf75	0.019866	0.18303	0.836617	1	-1.2426	0.03494	0.011304	0.890887	0.903728	1.0837	0.97748	0.043604	1	0.949339	0.63706	0.04486	0.39909	0.914704	1	-3.2462
C17orf77	0.099004	0.21749	0.97843	1	-1.1865	0.076314	0.53867	0.947851	0.999999	-2.7103	0.78995	0.87846	1	1	-0.15941	0.16637	0.12357	0.998328	0.992417	-1.169
C17orf78	0.42184	0.87999	1	1	-1.8842	0.62726	0.11453	0.999767	0.98736	-0.75079	0.82927	0.23161	1	1	0.3844	0.16945	0.92225	0.998328	1	-2.7267
C17orf80	0.29791	0.54371	1	1	-0.62236	0.95144	0.3271	0.999767	0.999999	-0.020509	0.21672	0.4538	1	1	0.21334	0.24576	0.6106	0.998328	1	-1.4858
C17orf82	0.51375	0.47804	1	1	-0.34178	0.92996	0.14436	0.999767	0.989868	0.29377	0.58675	0.012313	1	0.851831	0.098917	0.089196	0.81704	0.971385	1	-1.7997
C17orf85	0.08423	0.74368	0.957349	1	-1.5023	0.098366	0.75108	0.968755	0.999999	-2.7422	0.85625	0.55752	1	1	-0.27407	0.50506	0.78787	0.999943	1	-0.77702
C17orf89	0.00092665	0.99821	0.418239	1	-2.9685	0.031673	0.9678	0.889349	0.999999	-4.4115	7.782e-05	0.99992	0.065271	1	-2.0768	0.0059637	0.71504	0.707283	1	-3.5772
C17orf96	0.67848	0.71091	1	1	-1.3801	0.52456	0.83342	0.999767	0.999999	-2.2693	0.38859	0.3745	1	1	-0.82333	0.93387	0.80487	0.999943	1	-1.6339
C17orf97	0.74807	0.24856	1	1	-0.49059	0.6915	0.24429	0.999767	0.999999	0.36423	0.98821	0.50298	1	1	0.22078	0.21055	0.012723	0.998328	0.901414	-0.84587
C17orf98	0.27399	0.92032	1	1	-1.6377	0.033563	0.96644	0.890887	0.999999	-3.1737	0.45978	0.93446	1	1	-0.60912	0.60596	0.86297	0.999943	1	-2.0737
C17orf99	0.1305	0.14524	0.990147	1	-0.52177	0.8614	0.3164	0.999767	0.999999	-0.24548	0.91365	0.18719	1	1	0.31684	0.034437	0.21942	0.901557	1	-0.81436
C18orf21	0.49814	0.89812	1	1	-1.7483	0.0771	0.046705	0.947851	0.977112	-3.7999	0.28075	0.85897	1	1	-0.62727	0.57904	0.47677	0.999943	1	-2.2207
C18orf25	0.032366	0.11999	0.879826	1	-2.084	0.20211	0.24339	0.987328	0.999999	-1.7389	0.2744	0.024183	1	0.897154	0.073507	0.053735	0.6555	0.930064	1	-3.087
C18orf32	0.94209	0.80496	1	1	-0.814	0.38679	0.84096	0.995715	0.999999	-1.7563	0.74811	0.69525	1	1	-0.1729	0.77181	0.72013	0.999943	1	-0.32473
C18orf42	0.79402	0.22665	1	1	-0.40926	0.97999	0.011814	0.999767	0.903728	1.2371	0.77586	0.084259	1	0.977737	0.39061	0.30679	0.59865	0.998509	1	-1.63
C18orf54	0.057626	0.94237	0.934385	1	-1.8846	0.095357	0.56955	0.966689	0.999999	-2.9783	0.73217	0.30046	1	1	0.19523	0.037803	0.39037	0.901951	1	-3.1963
C18orf63	0.51404	0.16819	1	1	-0.66631	0.53065	0.45469	0.999767	0.999999	-1.3514	0.44532	0.18405	1	1	0.31786	0.45399	0.27278	0.999943	1	-1.2966
C18orf65	0.15948	0.31968	0.99983	1	-0.59795	0.10767	0.69761	0.972877	0.999999	-1.6673	0.82829	0.034797	1	0.946601	0.27706	0.17169	0.086921	0.998328	0.984422	-0.43465
C18orf8	0.92487	0.022306	1	0.947727	0.019109	0.98281	0.0076483	0.999767	0.873415	1.0019	0.91185	0.40506	1	1	-0.015703	0.30557	0.030911	0.998509	0.944244	-0.37215
C19orf12	0.85126	0.4576	1	1	-0.62845	0.3119	0.35352	0.989952	0.999999	-1.6598	0.38837	0.64445	1	1	0.030733	0.6833	0.15048	0.999943	0.996378	-0.79238
C19orf18	0.47396	0.33787	1	1	-0.61583	0.065676	0.48507	0.939742	0.999999	-2.1722	0.073623	0.51465	0.982663	1	-0.10632	0.71358	0.12791	0.999943	0.992417	-0.0048917
C19orf24	0.85777	0.34782	1	1	-0.68361	0.60196	0.53592	0.999767	0.999999	-2.4092	0.72112	0.13421	1	0.998122	-0.093922	0.94946	0.11481	0.999943	0.990562	-0.33895
C19orf25	0.00028406	0.96883	0.272879	1	-3.203	0.001884	0.96732	0.601317	0.999999	-4.2197	0.00021992	0.99969	0.09861	1	-2.4764	0.0020903	0.94675	0.571626	1	-3.1355
C19orf26	0.14781	0.33529	0.998369	1	-1.7705	0.15644	0.37181	0.987328	0.999999	-1.5209	0.072062	0.15115	0.97844	1	0.26448	0.18073	0.49188	0.998328	1	-2.3803
C19orf33	0.44721	0.32423	1	1	-1.1031	0.16701	0.28136	0.987328	0.999999	-2.2195	0.83492	0.12931	1	0.997158	0.17638	0.21713	0.12938	0.998328	0.992417	-2.0119
C19orf35	0.21101	0.35223	1	1	-1.2901	0.38521	0.093003	0.995715	0.983685	-1.4081	0.85411	0.14336	1	1	-0.027323	0.18412	0.73865	0.998328	1	-2.1407
C19orf38	0.0061068	0.79233	0.677985	1	-1.7046	0.015125	0.53958	0.82453	0.999999	-4.0575	0.23043	0.21196	1	1	0.22696	0.021035	0.78182	0.851594	1	-2.4219
C19orf40	0.012825	0.39757	0.77674	1	-2.0196	0.35597	0.52443	0.992893	0.999999	0.033695	0.30145	0.47918	1	1	-0.32452	0.0095331	0.80986	0.783121	1	-2.8894
C19orf43	0.16155	0.36991	0.99983	1	-0.67514	0.94784	0.22041	0.999767	0.999999	0.18306	0.024633	0.93954	0.78359	1	-0.74097	0.32053	0.48246	0.998509	1	-0.7092
C19orf44	0.20947	0.73272	1	1	-1.3663	0.34852	0.014972	0.991663	0.924894	1.3488	0.33455	0.3283	1	1	-0.24846	0.21993	0.90301	0.998328	1	-2.7845
C19orf45	0.0060317	0.99397	0.677985	1	-1.884	0.18048	0.48355	0.987328	0.999999	-2.4977	0.042755	0.18418	0.889488	1	-0.72806	0.0038407	0.99616	0.65677	1	-3.1638
C19orf47	0.22661	0.44319	1	1	-1.5485	0.19696	0.16833	0.987328	0.996791	-2.1036	0.038205	0.76322	0.869415	1	-0.68796	0.31758	0.25637	0.998509	1	-1.7982
C19orf48	0.35871	0.55205	1	1	-1.3987	0.15208	0.82766	0.987328	0.999999	-2.2811	0.32717	0.52063	1	1	-0.40589	0.53642	0.5195	0.999943	1	-1.4634
C19orf52	0.37625	0.6857	1	1	-1.5232	0.54174	0.86978	0.999767	0.999999	-2.0729	0.081257	0.95936	0.989101	1	-0.72796	0.55231	0.75413	0.999943	1	-1.8368
C19orf53	0.54193	0.707	1	1	-1.9733	0.57442	0.8928	0.999767	0.999999	-2.4862	0.079963	0.50974	0.988331	1	-1.4845	0.66587	0.79772	0.999943	1	-2.2259
C19orf54	0.23383	0.65468	1	1	-1.377	0.048409	0.78907	0.915316	0.999999	-3.1748	0.31755	0.39983	1	1	-0.2386	0.41183	0.059743	0.999943	0.970133	-1.6316
C19orf57	0.67026	0.43902	1	1	-0.66347	0.99339	0.006611	0.999767	0.865368	1.2031	0.57515	0.62317	1	1	0.0086106	0.23175	0.56487	0.998328	1	-1.9648
C19orf60	0.76639	0.28815	1	1	-0.061928	0.98859	0.0019871	0.999767	0.790995	1.2609	0.95032	0.44787	1	1	0.0058645	0.72854	0.28823	0.999943	1	-1.2455
C19orf66	0.091796	0.90779	0.971907	1	-2.3684	0.10867	0.752	0.973064	0.999999	-3.7117	0.074899	0.84076	0.985289	1	-1.0253	0.023646	0.97635	0.868018	1	-2.7465
C19orf67	0.039859	0.81168	0.899328	1	-1.1922	0.051728	0.29463	0.92204	0.999999	-1.351	0.058145	0.75373	0.948073	1	-0.42437	0.085549	0.14179	0.966092	0.996016	-2.5983
C19orf68	0.65735	0.3882	1	1	-0.247	0.97448	0.06333	0.999767	0.981209	0.52507	0.34559	0.63513	1	1	-0.18303	0.2622	0.68927	0.998509	1	-0.53141
C19orf70	0.61377	0.35454	1	1	-0.74477	0.33521	0.22661	0.991354	0.999999	-2.4424	0.11015	0.79303	1	1	-0.73381	0.93346	0.063597	0.999943	0.973844	0.39472
C19orf71	0.42457	0.74704	1	1	-0.60262	0.7057	0.057458	0.999767	0.979469	0.47714	0.46464	0.74233	1	1	-0.1761	0.041757	0.81522	0.910095	1	-1.3937
C19orf73	0.96183	0.096622	1	1	0.24908	0.92168	0.020425	0.999767	0.947725	1.1953	0.8529	0.01656	1	0.875773	0.5183	0.68539	0.01969	0.999943	0.913013	0.043744
C19orf80	0.81111	0.33327	1	1	-0.54526	0.80275	0.34871	0.999767	0.999999	-0.023755	0.83453	0.40869	1	1	-0.073742	0.84011	0.041746	0.999943	0.957873	-0.84961
C19orf81	0.88502	0.032338	1	0.969557	0.27714	0.97444	0.047956	0.999767	0.979347	0.60745	0.75388	0.90157	1	1	-0.10413	0.83325	0.015339	0.999943	0.913013	0.36649
C19orf84	0.026863	0.97314	0.866162	1	-2.5672	0.15663	0.68801	0.987328	0.999999	-3.4793	0.10558	0.52221	1	1	-0.74334	0.032292	0.96771	0.892308	1	-3.1822
C1D	0.93699	0.82483	1	1	-1.3627	0.91053	0.033036	0.999767	0.966667	0.44311	0.11241	0.89579	1	1	-0.68566	0.91357	0.42847	0.999943	1	-1.9413
C1GALT1	0.91865	0.086529	1	1	-1.0577	0.65811	0.31524	0.999767	0.999999	-0.84163	0.40001	0.78123	1	1	-0.35137	0.94285	0.10525	0.999943	0.990562	-0.47622
C1GALT1C1	0.26958	0.57635	1	1	-1.3427	0.71678	0.18517	0.999767	0.99932	0.5329	0.012756	0.85673	0.648415	1	-1.5135	0.24978	0.83374	0.998328	1	-1.4958
C1GALT1C1L	0.061422	0.85345	0.935196	1	-1.2478	0.049525	0.57308	0.917475	0.999999	-1.2275	0.45949	0.60566	1	1	0.21405	0.0084834	0.9367	0.755039	1	-2.6361
C1orf100	0.22375	0.48983	1	1	-1.2229	0.55065	0.8357	0.999767	0.999999	-0.77925	0.41321	0.41245	1	1	-0.36078	0.37921	0.66608	0.999943	1	-0.83149
C1orf101	0.72625	0.25243	1	1	0.12404	0.70512	0.044933	0.999767	0.977112	0.88054	0.80536	0.25744	1	1	0.20975	0.80126	0.53481	0.999943	1	-0.56383
C1orf105	0.14726	0.56652	0.998369	1	-1.4473	0.7694	0.87817	0.999767	0.999999	-1.0853	0.72488	0.015285	1	0.869641	0.41824	0.18072	0.69041	0.998328	1	-2.5811
C1orf106	0.0308	0.90251	0.878692	1	-2.2299	0.01775	0.90932	0.842112	0.999999	-4.4419	0.28739	0.75103	1	1	-0.31558	0.17134	0.78161	0.998328	1	-2.0572
C1orf109	0.061321	0.89279	0.935194	1	-2.5666	0.14852	0.93201	0.987328	0.999999	-3.3176	0.0026543	0.99735	0.34079	1	-2.383	0.15625	0.86802	0.998328	1	-2.7104
C1orf110	0.71843	0.2422	1	1	-0.16514	0.63816	0.094119	0.999767	0.983715	0.46984	0.71673	0.75604	1	1	0.070843	0.44076	0.35194	0.999943	1	-0.46999
C1orf111	0.3835	0.21167	1	1	-0.2823	0.82209	0.53401	0.999767	0.999999	0.13306	0.45412	0.04785	1	0.949339	-0.21684	0.25392	0.16563	0.998328	0.999862	-0.70286
C1orf112	0.63567	0.39414	1	1	-0.46812	0.92562	0.067482	0.999767	0.981209	0.67716	0.83843	0.38759	1	1	0.1521	0.11831	0.13268	0.983965	0.992417	-1.5329
C1orf115	0.29968	0.51804	1	1	-1.2321	0.15495	0.30846	0.987328	0.999999	-3.0305	0.43619	0.76589	1	1	-0.23882	0.12636	0.3191	0.99081	1	-1.8552
C1orf116	0.91836	0.58373	1	1	-1.1062	0.92442	0.35076	0.999767	0.999999	-0.18197	0.27416	0.78265	1	1	-0.42491	0.94381	0.53997	0.999943	1	-1.6308
C1orf122	0.88692	0.69831	1	1	-1.3051	0.90496	0.19485	0.999767	0.999999	-0.53767	0.085598	0.15675	0.998417	1	-1.2025	0.85996	0.6037	0.999943	1	-1.4549
C1orf123	0.14823	0.1563	0.998369	1	-1.8443	0.14938	0.40899	0.987328	0.999999	-2.4604	0.12849	0.33018	1	1	-0.28232	0.24714	0.32888	0.998328	1	-1.5609
C1orf127	0.54606	0.01364	1	0.915649	-0.1554	0.057654	0.16702	0.924616	0.996791	-0.53023	0.50372	0.06002	1	0.962652	0.29217	0.86389	0.010822	0.999943	0.901012	0.58616
C1orf131	0.49802	0.83095	1	1	-1.8278	0.44592	0.61572	0.996175	0.999999	-2.669	0.33121	0.084355	1	0.977737	-0.54308	0.22681	0.78637	0.998328	1	-2.8306
C1orf137	0.58033	0.29711	1	1	-0.97049	0.82757	0.067245	0.999767	0.981209	0.78089	0.36576	0.036046	1	0.946601	0.030281	0.39194	0.64311	0.999943	1	-0.96607
C1orf141	0.8046	0.60779	1	1	-0.36821	0.60035	0.27504	0.999767	0.999999	-0.70037	0.51771	0.32151	1	1	-0.23763	0.89938	0.70007	0.999943	1	-0.62937
C1orf146	0.90465	0.41057	1	1	-0.52817	0.83872	0.8426	0.999767	0.999999	-0.62266	0.83607	0.3713	1	1	-0.30514	0.81924	0.23298	0.999943	1	-1.1461
C1orf158	0.29727	0.65099	1	1	-0.53951	0.99313	0.0068717	0.999767	0.865939	1.3872	0.232	0.1115	1	0.994492	0.029305	0.070151	0.7807	0.95179	1	-2.4869
C1orf159	0.3882	0.69272	1	1	-0.35973	0.79648	0.095964	0.999767	0.983927	0.36751	0.37847	0.14414	1	1	-0.19032	0.40571	0.40984	0.999943	1	-0.87124
C1orf162	0.84357	0.75654	1	1	-0.69965	0.28134	0.072237	0.988544	0.981209	0.7824	0.86049	0.14354	1	1	-0.099057	0.26641	0.27898	0.998509	1	-1.4888
C1orf167	0.98592	0.43314	1	1	-0.16956	0.92126	0.20097	0.999767	0.999999	0.24988	0.79763	0.078197	1	0.973853	0.23719	0.58749	0.56478	0.999943	1	-0.81393
C1orf168	0.99936	0.23762	1	1	0.34072	0.44114	0.72631	0.995755	0.999999	-1.2043	0.98638	0.10149	1	0.99104	0.4188	0.99887	0.00090361	0.999943	0.74615	0.79719
C1orf174	0.97343	0.026304	1	0.956353	0.18688	0.94968	0.029497	0.999767	0.959875	0.95621	0.99602	0.0009265	1	0.692374	1.1066	0.54462	0.056434	0.999943	0.967155	-0.62151
C1orf177	0.69423	0.35309	1	1	-0.57526	0.93283	0.0018484	0.999767	0.790995	1.0226	0.58247	0.52905	1	1	0.23612	0.11	0.84304	0.981726	1	-1.3979
C1orf185	0.0024928	0.32334	0.534328	1	-1.7704	0.0037748	0.56963	0.667963	0.999999	-3.4809	0.358	0.14136	1	1	-0.2234	0.018268	0.66818	0.847999	1	-1.5624
C1orf186	0.036147	0.45331	0.89449	1	-1.8535	0.010624	0.88307	0.77913	0.999999	-2.1887	0.57978	0.71585	1	1	-0.44942	0.89175	0.58293	0.999943	1	-1.4844
C1orf189	0.68682	0.073867	1	1	-0.41225	0.089379	0.19264	0.958024	0.999999	-1.2867	0.99838	0.0016238	1	0.692374	0.60135	0.1601	0.2853	0.998328	1	-0.91314
C1orf194	0.28684	0.70365	1	1	-1.0976	0.081984	0.6036	0.950774	0.999999	-3.5182	0.82748	0.12835	1	0.996966	0.15105	0.169	0.10221	0.998328	0.990562	-1.1167
C1orf195	0.78376	0.33163	1	1	-1.2851	0.68069	0.53312	0.999767	0.999999	-1.4396	0.88127	0.070052	1	0.973853	0.26826	0.39298	0.41777	0.999943	1	-2.3562
C1orf198	0.20968	0.71111	1	1	-1.4327	0.028588	0.098487	0.878233	0.9848	-0.39526	0.06922	0.96483	0.975609	1	-0.68908	0.29539	0.29553	0.998509	1	-1.4729
C1orf204	0.13757	0.92775	0.993103	1	-1.5396	0.22057	0.54805	0.987328	0.999999	-2.0214	0.26153	0.40103	1	1	-0.19965	0.028081	0.97192	0.884356	1	-2.5783
C1orf21	0.074442	0.26004	0.953528	1	-1.6775	0.71118	0.82128	0.999767	0.999999	-0.55828	0.14758	0.60535	1	1	0.21219	0.077127	0.24204	0.961308	1	-3.2108
C1orf210	0.99559	0.47451	1	1	-0.000229	0.91727	0.82235	0.999767	0.999999	-0.8436	0.70891	0.86848	1	1	-0.16616	0.99793	0.012584	0.999943	0.901414	0.7206
C1orf216	0.91365	0.77727	1	1	-1.0676	0.86151	0.093459	0.999767	0.983685	0.28189	0.94406	0.1005	1	0.990896	0.26006	0.30974	0.8731	0.998509	1	-2.3715
C1orf226	0.95205	0.37298	1	1	0.066777	0.86373	0.02012	0.999767	0.947205	1.0897	0.32138	0.23312	1	1	0.27193	0.68608	0.10486	0.999943	0.990562	-0.16161
C1orf228	0.5807	0.41258	1	1	-1.1875	0.19953	0.015329	0.987328	0.924894	-3.236	0.34211	0.14964	1	1	0.044813	0.87032	0.65169	0.999943	1	-1.0903
C1orf229	0.75474	0.64352	1	1	-0.25007	0.59562	0.69095	0.999767	0.999999	-0.40949	0.6614	0.065599	1	0.971528	0.33821	0.61521	0.17367	0.999943	1	-0.87038
C1orf233	0.82705	0.55321	1	1	-0.61063	0.056088	0.32686	0.924616	0.999999	-0.35449	0.66854	0.68893	1	1	0.22564	0.84969	0.51079	0.999943	1	-0.87065
C1orf234	0.58258	0.13852	1	1	-0.91717	0.22244	0.65099	0.987328	0.999999	-1.644	0.55174	0.49598	1	1	-0.053715	0.96293	0.09129	0.999943	0.987776	-0.20852
C1orf27	0.63446	0.51564	1	1	-1.6344	0.28808	0.41918	0.988544	0.999999	-2.5982	0.14878	0.11146	1	0.994492	-0.63975	0.62706	0.68832	0.999943	1	-1.8762
C1orf43	0.08271	0.40173	0.956514	1	-0.73872	0.14069	0.3378	0.987328	0.999999	-1.4322	0.20461	0.17707	1	1	0.039591	0.18179	0.56983	0.998328	1	-1.4071
C1orf50	0.76155	0.79091	1	1	-1.2018	0.78908	0.10979	0.999767	0.98736	-0.046278	0.14526	0.93176	1	1	-0.63128	0.22388	0.81735	0.998328	1	-2.3689
C1orf52	0.15389	0.13662	0.99983	1	-0.67383	0.99845	0.0015459	0.999767	0.790995	1.4633	0.57474	0.84864	1	1	-0.10658	0.028717	0.49687	0.885287	1	-2.1064
C1orf53	0.91499	0.10938	1	1	-0.723	0.25264	0.35341	0.987328	0.999999	-2.9247	0.91317	0.037373	1	0.949339	0.67279	0.92108	0.29989	0.999943	1	-0.18728
C1orf54	0.43721	0.10834	1	1	-0.72354	0.2678	0.063911	0.988544	0.981209	-1.1406	0.76323	0.13788	1	0.999103	-0.040326	0.51781	0.15349	0.999943	0.997111	-0.51533
C1orf56	0.25695	0.70611	1	1	-1.6797	0.272	0.70882	0.988544	0.999999	-2.3694	0.95419	0.16776	1	1	0.49141	0.26276	0.79486	0.998509	1	-2.0956
C1orf61	0.92045	0.44429	1	1	-0.33036	0.094131	0.2006	0.964119	0.999999	0.48461	0.38134	0.54029	1	1	-0.23771	0.64765	0.47902	0.999943	1	-0.30669
C1orf64	0.23459	0.28337	1	1	-0.4945	0.99649	0.0035116	0.999767	0.845403	0.59614	0.005479	0.51492	0.478698	1	-0.63462	0.058414	0.62545	0.933525	1	-0.83168
C1orf68	0.13254	0.49632	0.990836	1	-0.37338	0.44797	0.21019	0.996275	0.999999	0.14022	0.98003	0.069373	1	0.973853	0.33447	0.12917	0.34748	0.992846	1	-0.55476
C1orf86	0.27563	0.83859	1	1	-1.1761	0.10554	0.80351	0.972877	0.999999	-2.1514	0.28011	0.048475	1	0.949339	0.07548	0.1221	0.77949	0.987948	1	-1.8157
C1orf87	0.33976	0.55033	1	1	-0.73242	0.65203	0.13477	0.999767	0.989868	-1.2741	0.38601	0.43561	1	1	0.21162	0.20068	0.27627	0.998328	1	-0.8279
C1orf94	0.00038734	0.77932	0.308416	1	-1.1	0.94985	0.048639	0.999767	0.979347	0.59408	0.1451	0.72945	1	1	-0.24847	0.00085199	0.93934	0.495172	1	-2.8551
C1orf95	0.96997	0.18387	1	1	-0.55116	0.83697	0.16558	0.999767	0.996791	0.26202	0.81362	0.8339	1	1	-0.12544	0.81062	0.066343	0.999943	0.978002	0.33649
C1QA	0.55194	0.0056066	1	0.85554	0.17342	0.098224	0.17085	0.968755	0.996791	0.28388	0.99413	0.018083	1	0.879843	0.43569	0.81794	0.011887	0.999943	0.901012	0.8024
C1QB	0.26588	0.76702	1	1	-1.6104	0.08959	0.099004	0.958024	0.9848	-1.3049	0.44289	0.14675	1	1	0.34502	0.24471	0.094946	0.998328	0.989879	-1.9084
C1QBP	0.14653	0.67535	0.998369	1	-1.8298	0.66049	0.63184	0.999767	0.999999	-1.0457	0.025146	0.95569	0.788773	1	-0.67202	0.10011	0.74817	0.975436	1	-2.6145
C1QC	0.99819	0.33041	1	1	-0.016328	0.70821	0.063824	0.999767	0.981209	0.81727	0.4239	0.26686	1	1	0.025167	0.96258	0.34425	0.999943	1	-0.038415
C1QL1	0.64354	0.78072	1	1	-0.96847	0.84955	0.19833	0.999767	0.999999	0.31717	0.16301	0.78358	1	1	-0.16185	0.20982	0.91564	0.998328	1	-2.1394
C1QL2	0.28276	0.85286	1	1	-1.6366	0.17807	0.84111	0.987328	0.999999	-2.6094	0.3897	0.20719	1	1	0.50935	0.44725	0.55693	0.999943	1	-2.5158
C1QL3	0.1363	0.039007	0.993103	0.979344	-0.5558	0.95034	0.32479	0.999767	0.999999	-0.053097	0.90099	0.80643	1	1	0.0053688	0.053216	0.021594	0.930064	0.920866	-1.008
C1QL4	0.44096	0.6423	1	1	-0.99662	0.81146	0.026811	0.999767	0.955904	0.82953	0.024225	0.26952	0.778629	1	-0.82843	0.47661	0.74449	0.999943	1	-1.7083
C1QTNF1	0.088504	0.93403	0.967549	1	-1.2966	0.15676	0.82284	0.987328	0.999999	-2.1537	0.35298	0.24071	1	1	0.081239	0.18898	0.33102	0.998328	1	-2.0484
C1QTNF2	0.063802	0.85443	0.940154	1	-1.2789	0.092187	0.55968	0.961453	0.999999	-0.76391	0.38962	0.69058	1	1	-0.17457	0.097976	0.67162	0.975436	1	-1.6598
C1QTNF3	0.85825	0.20826	1	1	-0.32606	0.79706	0.66983	0.999767	0.999999	-0.51143	0.3057	0.52964	1	1	-0.32342	0.73512	0.099312	0.999943	0.990562	0.26274
C1QTNF4	0.68034	0.84335	1	1	-1.2367	0.52841	0.75152	0.999767	0.999999	-1.9128	0.044524	0.51581	0.899613	1	-1.2123	0.92748	0.55905	0.999943	1	-1.372
C1QTNF5	0.026388	0.97018	0.865637	1	-2.4696	0.036858	0.12425	0.890887	0.988742	-4.1846	0.35841	0.79502	1	1	-0.24033	0.029985	0.96067	0.885287	1	-3.697
C1QTNF6	0.14808	0.76684	0.998369	1	-1.3164	0.18655	0.37048	0.987328	0.999999	0.23608	0.072818	0.66154	0.980963	1	-0.80527	0.13245	0.21301	0.993025	1	-1.47
C1QTNF7	0.47122	0.23834	1	1	-1.3675	0.90964	0.82392	0.999767	0.999999	-0.9976	0.90839	0.60208	1	1	0.0025152	0.48196	0.043362	0.999943	0.957873	-1.8031
C1QTNF8	0.17849	0.76026	1	1	-1.2742	0.024896	0.8198	0.866357	0.999999	-2.4763	0.72254	0.11082	1	0.994492	0.46631	0.12252	0.90427	0.987948	1	-2.1707
C1QTNF9	0.065009	0.44456	0.942337	1	-1.687	0.017793	0.94076	0.842112	0.999999	-2.4946	0.48273	0.18012	1	1	0.058815	0.026413	0.22933	0.872214	1	-2.7533
C1QTNF9B	0.019082	0.98092	0.827836	1	-2.545	0.1354	0.20743	0.987328	0.999999	-3.7942	0.00038954	0.99961	0.129343	1	-1.3657	0.045769	0.91911	0.914831	1	-2.9831
C1QTNF9B-AS1	0.15616	0.7144	0.99983	1	-1.2362	0.13285	0.46285	0.987328	0.999999	-1.9289	0.060452	0.82222	0.955705	1	-0.71382	0.39966	0.22174	0.999943	1	-1.1912
C1RL	0.52903	0.13064	1	1	-0.20923	0.019408	0.83785	0.842112	0.999999	-2.4108	0.91925	0.009342	1	0.839459	0.38302	0.99301	0.13269	0.999943	0.992417	0.34224
C1S	0.037054	0.96295	0.89815	1	-2.1589	0.11966	0.57748	0.980138	0.999999	-3.8067	0.39836	0.95625	1	1	-0.57118	0.21197	0.57716	0.998328	1	-3.071
C2	0.062945	0.61129	0.938158	1	-0.34432	0.010777	0.74523	0.780272	0.999999	-1.8918	0.11189	0.58088	1	1	-0.23949	0.98728	0.098729	0.999943	0.990562	0.12855
C20orf141	0.62321	0.4847	1	1	-0.84248	0.82694	0.13681	0.999767	0.989868	0.26194	0.25177	0.50265	1	1	-0.13396	0.56181	0.60381	0.999943	1	-1.1759
[truncated: 17,115 more rows]

## Sheet: 1e
WT	CHMP2B	EXTL2	PRORY	EFHB	DUSP7	SLC35F4	IRF6	EP300	PRR18	RLN1	CUL5	AP1G1	CTDSPL2	ACE2	GATA6	MMP23B	HUS1	RER1
100	96.05	66.629	61.849	50.5	70.516	34.702	63.023	45.319	44.113	33.646	40.765	14.097	26.192	3.354	2.836	78.483	102.52	126.24
107.6	57.203	66.064	75.168	75.53	68.6	67.19	46.539	26.934	34.984	47.377	18.267	20.44	16.65	1.254	1.615	96.03	100.93	138.69
102.4	67.577		50.66	58.45	34.116	67.957	49.116	47.526	35.356	23.34	27.609	13.305	2.152	3.567	1.488	135.74	117.9	129.82

## Sheet: 2a
Pathway	NES	FDR	Screen
Respiratory electron transport chain	-1.9001	0.00908538	Infection
Translational elongation	-1.90353	0.00972884	Infection
Amino acid activation	-1.90818	0.00999328	Infection
Phosphatidylglycerol biosynthetic process	-1.9398	0.00689791	Infection
Mitochondrial gene expression	-1.96693	0.0046012	Infection
Mitochondrial translational termination	-2.00436	0.00197579	Infection
Mitochondrial translation	-2.00608	0.00395157	Infection
Mitochondrial translation	-2.88291	0	Viability
Mitochondrial gene expression	-2.82874	0	Viability
Mitochondrial translational termination	-2.65437	0	Viability
Amino acid activation	-2.63831	0	Viability
Translational elongation	-2.62867	0	Viability
Respiratory electron transport chain	-2.37807	0	Viability
Phosphatidylglycerol biosynthetic process	-1.35361	0.525625	Viability

## Sheet: 3d
setdb1				kremen1
WT-SARS-CoV-2	Alpha	Beta		WT-SARS-CoV-2	Alpha	Beta
130.74	30.76	44.06		106.47	55.95	133.95
93.77	42.44	113.12		56.69	39.3	120.48
63.98	49.76	87.51		67.87	49.39	116.63
88.71	38.24	69.63		105.73	79.1	127.61
153.6	19.64	80.86		100.03	41.25	137.72
101.14	24.02	70.09		85.89	53.3	119.9
				92.05	64.26

## Sheet: 4b
Time (hours)	WT			GATA6 KO			ΔACE2
0	10	10	10	10	10	10	10	10	10
24	182000	315000	311000	9780	9660	9480	4730	4150	3960
48	7930000	9590000	8360000	568000	323000	420000	60700	62400	133000

## Sheet: 4e
	WT			GATA6 KO
WT-SARS-CoV-2	182000	315000	311000	9780	9660	9480
Alpha	14300	11900	11900	274	386	522
Beta	10900	7610	10500	308	462	488
Delta		37600	36400	5860	8980

## Sheet: 4f
WT	GATA6 KO
100	100.31
101.26	100.07
99.95	104.07
100.08	102.12
101.43	100.62
98.42	100.39

## Sheet: 4h
	uninfected	infected
ACE2	1	0.95
GATA6	1	1.5

## Sheet: 4i
Time post infect	GATA6 TPM
uninf	188.824
uninf	67.6362
03hr	128.336
05hr	245.946
08hr	254.054
08hr	396.029

[truncated: 10 more sheets: 5c, 5b, 5d, 5f, 6b, 6c, 6d, 6f, supp.s2, supp. s3]
